# Supplementary material for: Isoform-level transcriptome-wide association uncovers genetic risk mechanisms for neuropsychiatric disorders in the human brain
Source: Nat Genet. 2023 Nov 30;55(12):2117–28. doi: 10.1038/s41588-023-01560-2 (PMC10703692; doi:10.1038/s41588-023-01560-2)
Supplement: Supplementary file 5 — Predictive performance comparison of isoTWAS multivariate methods in simulated data across a variety of genetic architecture settings. Data here underlies Extended Data Fig. 2. [file 41588_2023_1560_MOESM5_ESM.xlsx]

## Sheet: Sheet1
				R2
Proportion of causal isoQTLs	Proportion of shared isoQTLs	non-genetic PVE	Method	0.1	0.25	0.5	0.75	0.9
0.01	0	0.1	Best univariate	0.000622989	0.00345851	0.0119914	0.0314886	0.0606967
0.01	0	0.1	MRCE	-0.00185685	-0.00106797	0.000201785	0.00703321	0.0175448
0.01	0	0.1	Multivariate elastic net	0.000469595	0.00345771	0.01013	0.0244651	0.0540132
0.01	0	0.1	SPLS	-0.0019273	-0.00148277	0.000417699	0.00609907	0.021876
0.01	0	0.1	joinet	-0.00178967	-0.000594403	0.00393475	0.0183753	0.0562032
0.01	0	0.25	Best univariate	0.00104866	0.00492252	0.0163272	0.0408791	0.073859
0.01	0	0.25	MRCE	-0.00185991	-0.00100085	0.000928405	0.00851732	0.0200051
0.01	0	0.25	Multivariate elastic net	0.000715877	0.00420659	0.012652	0.0318779	0.0685447
0.01	0	0.25	SPLS	-0.00192201	-0.00143499	0.000692125	0.00715967	0.0293579
0.01	0	0.25	joinet	-0.00175729	-0.000374551	0.00549204	0.0288937	0.0734368
0.01	0.5	0.1	Best univariate	0.000723438	0.00358208	0.0123289	0.0316933	0.059605
0.01	0.5	0.1	MRCE	-0.0018636	-0.00106485	0.000283482	0.00701627	0.0177804
0.01	0.5	0.1	Multivariate elastic net	0.000963096	0.00503387	0.0147473	0.0370948	0.0710172
0.01	0.5	0.1	SPLS	-0.00188623	-0.00117236	0.00222465	0.0138104	0.0405598
0.01	0.5	0.1	joinet	-0.00177022	-0.000531901	0.00415884	0.0189793	0.056708
0.01	0.5	0.25	Best univariate	0.000871534	0.00452675	0.0156131	0.0403145	0.0730291
0.01	0.5	0.25	MRCE	-0.00184304	-0.000998415	0.000805494	0.00826279	0.0197898
0.01	0.5	0.25	Multivariate elastic net	0.00145438	0.00627834	0.0186815	0.0472444	0.0868445
0.01	0.5	0.25	SPLS	-0.00186333	-0.000984124	0.00331747	0.017543	0.0498784
0.01	0.5	0.25	joinet	-0.00173828	-0.000300956	0.00535316	0.0288387	0.0746103
0.01	1	0.1	Best univariate	0.000692584	0.00364467	0.0124385	0.0320347	0.0613409
0.01	1	0.1	MRCE	-0.0018649	-0.00105929	0.000120799	0.00676869	0.0176887
0.01	1	0.1	Multivariate elastic net	0.0021927	0.0079536	0.0234406	0.0549499	0.0941793
0.01	1	0.1	SPLS	-0.00177379	-0.000409949	0.00588307	0.025007	0.0582492
0.01	1	0.1	joinet	-0.00178476	-0.000568006	0.00418049	0.0201751	0.0604726
0.01	1	0.25	Best univariate	0.000874119	0.00449387	0.0155588	0.0401299	0.0727277
0.01	1	0.25	MRCE	-0.00186364	-0.0010303	0.000747961	0.00838765	0.0203039
0.01	1	0.25	Multivariate elastic net	0.00301936	0.0104089	0.0303956	0.0679349	0.112611
0.01	1	0.25	SPLS	-0.00172777	-8.35199e-05	0.00805522	0.031448	0.06799
0.01	1	0.25	joinet	-0.00173879	-0.000273956	0.00590267	0.0310354	0.0746365
0.05	0	0.1	Best univariate	0.000203972	0.00197702	0.00662593	0.0160553	0.0297217
0.05	0	0.1	MRCE	-0.00185947	-0.00102248	0.000399939	0.00706079	0.0175197
0.05	0	0.1	Multivariate elastic net	0.00062594	0.00339943	0.00852355	0.0169063	0.0291856
0.05	0	0.1	SPLS	-0.00194304	-0.00161251	-0.000213144	0.00344644	0.0102056
0.05	0	0.1	joinet	-0.0018804	-0.0011416	0.0015548	0.00696181	0.0163437
0.05	0	0.25	Best univariate	0.0002977	0.0023149	0.00780614	0.0183169	0.0338324
0.05	0	0.25	MRCE	-0.00183533	-0.00093521	0.000851013	0.00860074	0.020504
0.05	0	0.25	Multivariate elastic net	0.000679583	0.00372851	0.00953628	0.0189551	0.0341102
0.05	0	0.25	SPLS	-0.00194286	-0.001608	-0.000152557	0.00373066	0.0114373
0.05	0	0.25	joinet	-0.0018742	-0.00113019	0.00172029	0.00757099	0.019133
0.05	0.5	0.1	Best univariate	0.00016767	0.00194632	0.00674893	0.0161599	0.0295841
0.05	0.5	0.1	MRCE	-0.00185074	-0.00103677	0.000317704	0.00713584	0.0173208
0.05	0.5	0.1	Multivariate elastic net	0.000470074	0.00350598	0.00910586	0.0182718	0.0327524
0.05	0.5	0.1	SPLS	-0.00194693	-0.00160915	-0.000115082	0.00402155	0.0120739
0.05	0.5	0.1	joinet	-0.00186814	-0.00118097	0.00150992	0.00689875	0.0166116
0.05	0.5	0.25	Best univariate	0.000271442	0.00236463	0.00773069	0.0184567	0.034023
0.05	0.5	0.25	MRCE	-0.00183289	-0.000904958	0.000972883	0.00851698	0.0196562
0.05	0.5	0.25	Multivariate elastic net	0.000710697	0.00399293	0.0102007	0.0214793	0.0388521
0.05	0.5	0.25	SPLS	-0.00194942	-0.00159347	-7.3329e-05	0.00416058	0.0132982
0.05	0.5	0.25	joinet	-0.00187743	-0.00119517	0.00152379	0.00785253	0.0202008
0.05	1	0.1	Best univariate	0.000166193	0.00196826	0.00668278	0.0160423	0.0301013
0.05	1	0.1	MRCE	-0.00184748	-0.000967108	0.000329713	0.00716416	0.0179381
0.05	1	0.1	Multivariate elastic net	0.000610843	0.00368977	0.00977993	0.0204189	0.0382937
0.05	1	0.1	SPLS	-0.00193981	-0.00156977	3.72813e-05	0.0043711	0.0133791
0.05	1	0.1	joinet	-0.00187949	-0.00113264	0.00157293	0.00702246	0.0165767
0.05	1	0.25	Best univariate	0.000312371	0.0022699	0.00796861	0.0190549	0.0339024
0.05	1	0.25	MRCE	-0.00183953	-0.00088995	0.00109965	0.00853029	0.02064
0.05	1	0.25	Multivariate elastic net	0.00077693	0.00422618	0.0111842	0.0249517	0.0467593
0.05	1	0.25	SPLS	-0.00193957	-0.00156318	4.78573e-05	0.00472738	0.0153707
0.05	1	0.25	joinet	-0.00188792	-0.00117057	0.0015977	0.00764577	0.0199386
