# Supplementary material for: Isoform-level transcriptome-wide association uncovers genetic risk mechanisms for neuropsychiatric disorders in the human brain
Source: Nat Genet. 2023 Nov 30;55(12):2117–28. doi: 10.1038/s41588-023-01560-2 (PMC10703692; doi:10.1038/s41588-023-01560-2)
Supplement: Supplementary file 6 — Predictive performance comparison of isoTWAS and TWAS gene expression prediction in simulated data across a variety of genetic architecture settings. Data here underlies Fig. 2 and Extended Data Fig. 2. [file 41588_2023_1560_MOESM6_ESM.xlsx]

## Sheet: ST1
						Percent difference					Difference in R2
QTL sample size	Proportion of causal isoQTL	Proportion shared isoQTLs	QTL h2	non-genetic PVE	Number of isoforms	0.1	0.25	0.5	0.75	0.9	0.1	0.25	0.5	0.75	0.9
200	0.001	0	0.05	0.1	2	-88.8003	-43.9606	99.1126	327.582	1313.76	-0.0198752	-0.00576312	0.00919084	0.0386486	0.0620555
200	0.001	0	0.05	0.1	5	-90.9024	-45.7352	100.792	446.204	1586.51	-0.0250239	-0.00578071	0.00636872	0.028896	0.0710373
200	0.001	0	0.05	0.1	10	-95.6858	-62.2275	123.179	796.635	2325.94	-0.0244414	-0.00892132	0.0070132	0.0342892	0.0590352
200	0.001	0	0.05	0.25	2	-92.3087	-42.5035	80.4882	665.116	3389.29	-0.0280221	-0.00796756	0.0101903	0.0367547	0.0671935
200	0.001	0	0.05	0.25	5	-93.3718	-63.3347	103.038	525.22	2096.15	-0.0263955	-0.00677564	0.00785326	0.0273666	0.0709977
200	0.001	0	0.05	0.25	10	-97.4632	-69.7293	84.2719	765.839	1910.96	-0.0259754	-0.0135172	0.00322912	0.0284225	0.0595903
200	0.001	0	0.1	0.1	2	-80.609	-7.22769	57.8871	242.72	984.712	-0.0223453	-0.00133155	0.0230517	0.0517944	0.0820064
200	0.001	0	0.1	0.1	5	-64.3673	30.2107	172.232	547.486	1871.34	-0.0138684	0.00725382	0.0393211	0.0769122	0.120456
200	0.001	0	0.1	0.1	10	-57.3784	67.5818	281.63	1060.95	3064.16	-0.0111507	0.0116108	0.0401998	0.0822182	0.115778
200	0.001	0	0.1	0.25	2	-74.8223	7.65454	70.3402	261.324	908.406	-0.0175983	0.00366192	0.0307934	0.060054	0.0835076
200	0.001	0	0.1	0.25	5	-54.6952	37.5699	173.328	734.001	1878.08	-0.014557	0.00533487	0.038455	0.0703281	0.102967
200	0.001	0	0.1	0.25	10	-68.106	39.4465	261.83	967.745	2483.2	-0.0162747	0.00615208	0.038703	0.0644531	0.0973419
200	0.001	0	0.25	0.1	2	-3.982	6.79578	32.3732	105.226	585.341	-0.00617965	0.0138168	0.0389429	0.0684855	0.0928237
200	0.001	0	0.25	0.1	5	5.57835	25.9965	64.1005	269.041	890.774	0.0111713	0.0416191	0.0735394	0.121288	0.157065
200	0.001	0	0.25	0.1	10	27.8822	83.1779	189.993	638.642	1764.77	0.0365173	0.0786083	0.132922	0.165422	0.197445
200	0.001	0	0.25	0.25	2	-35.5661	5.21545	19.7596	90.2903	459.05	-0.00792906	0.0155629	0.0381281	0.0606592	0.0871996
200	0.001	0	0.25	0.25	5	7.30853	24.9208	67.083	211.036	772.572	0.00636543	0.0429655	0.0869527	0.132617	0.164045
200	0.001	0	0.25	0.25	10	36.9331	102.894	287.128	1239.41	4193.1	0.0507201	0.0780818	0.12905	0.175029	0.215048
200	0.001	0.5	0.05	0.1	2	-93.1986	-58.9333	89.9012	399.006	1534.05	-0.0303864	-0.00947065	0.00546928	0.0272565	0.0631769
200	0.001	0.5	0.05	0.1	5	-91.4032	-48.513	101.82	481.595	1570.06	-0.0249734	-0.00723019	0.00892917	0.0278667	0.0595963
200	0.001	0.5	0.05	0.1	10	-96.6565	-69.6488	56.1338	430.08	1280.52	-0.0241525	-0.0114529	0.0021594	0.0237445	0.0471713
200	0.001	0.5	0.05	0.25	2	-90.3006	-16.5162	115.697	411.374	1287.06	-0.0248977	-0.00235549	0.0116823	0.0379935	0.0611788
200	0.001	0.5	0.05	0.25	5	-94.2874	-49.569	164.784	826.992	2165.09	-0.0234197	-0.006221	0.0117907	0.0386058	0.0772813
200	0.001	0.5	0.05	0.25	10	-92.4207	-52.2718	102.201	470.788	2062.86	-0.0254915	-0.00983971	0.00443483	0.0252323	0.0581596
200	0.001	0.5	0.1	0.1	2	-74.5557	-14.8853	47.7351	255.342	1531.7	-0.0255186	-0.00345839	0.0217077	0.0545876	0.0824528
200	0.001	0.5	0.1	0.1	5	-60.7503	12.9266	169.24	940.655	2295.68	-0.0187143	0.00259358	0.0277878	0.0685586	0.113812
200	0.001	0.5	0.1	0.1	10	-49.4559	71.7993	261.837	1323.91	2884.17	-0.0115476	0.0134925	0.0357012	0.0722866	0.11088
200	0.001	0.5	0.1	0.25	2	-72.3195	4.5781	61.1104	253.77	1158.24	-0.0157162	0.00233429	0.0295263	0.0588915	0.087554
200	0.001	0.5	0.1	0.25	5	-45.7659	61.7321	186.702	810.134	2609.69	-0.0103916	0.0109392	0.043427	0.0874697	0.10367
200	0.001	0.5	0.1	0.25	10	-51.5769	44.009	336.376	1037.51	2644.26	-0.012635	0.00805645	0.0332198	0.0711321	0.0988722
200	0.001	0.5	0.25	0.1	2	-36.7599	6.58548	28.1747	129.332	712.957	-0.0126858	0.0161217	0.0399357	0.0614443	0.0839435
200	0.001	0.5	0.25	0.1	5	5.94063	28.4374	70.2873	210.597	1048.31	0.0119011	0.0451018	0.0859065	0.131728	0.165791
200	0.001	0.5	0.25	0.1	10	37.2657	81.1618	163.237	497.395	1514.86	0.0325945	0.0745493	0.12804	0.171509	0.212121
200	0.001	0.5	0.25	0.25	2	-1.93178	7.50028	20.7347	72.1172	438.497	-0.00226334	0.0203176	0.0429726	0.0676726	0.0965931
200	0.001	0.5	0.25	0.25	5	0.61898	26.8285	71.571	226.564	1121.95	0.00133821	0.0441937	0.0898072	0.119781	0.151573
200	0.001	0.5	0.25	0.25	10	42.2353	87.3569	214.546	881.433	3249.12	0.0495673	0.0851019	0.133271	0.172056	0.204467
200	0.001	1	0.05	0.1	2	-96.0955	-62.9778	35.6137	222.926	1021.99	-0.0271664	-0.00963807	0.00581422	0.0272664	0.0595363
200	0.001	1	0.05	0.1	5	-94.679	-71.075	26.0867	164.023	765.436	-0.030257	-0.00999888	0.00453552	0.0190341	0.0525099
200	0.001	1	0.05	0.1	10	-93.442	-60.4556	47.1723	331.494	1220.37	-0.0264304	-0.0104208	0.00397199	0.0254522	0.0603148
200	0.001	1	0.05	0.25	2	-93.4347	-49.6336	37.3145	269.631	928.652	-0.0276607	-0.0102094	0.00511435	0.0281824	0.0601808
200	0.001	1	0.05	0.25	5	-95.4116	-61.8946	40.2526	285.584	875.331	-0.0267545	-0.00848239	0.00475333	0.0252065	0.0571242
200	0.001	1	0.05	0.25	10	-94.1901	-75.3703	57.0034	383.906	1281.95	-0.0307835	-0.0140768	0.00433658	0.0268814	0.0578352
200	0.001	1	0.1	0.1	2	-91.559	-59.9371	14.7606	276.555	1013.24	-0.0339061	-0.0125573	0.00945475	0.0339859	0.062455
200	0.001	1	0.1	0.1	5	-88.8525	-39.9804	47.4421	325.484	1378.87	-0.0302628	-0.00823002	0.0100226	0.0462057	0.0686909
200	0.001	1	0.1	0.1	10	-89.3231	-43.7614	48.286	377.437	949.619	-0.0320661	-0.00761178	0.00858251	0.0338753	0.0624561
200	0.001	1	0.1	0.25	2	-80.3268	-10.0089	28.2803	207.402	870.076	-0.0247922	-0.00194763	0.0122676	0.0340929	0.0590645
200	0.001	1	0.1	0.25	5	-75.9737	5.80104	78.7362	289.187	1079.8	-0.0241738	0.000940768	0.0187665	0.0481305	0.0695593
200	0.001	1	0.1	0.25	10	-92.2697	-35.919	55.3321	286.638	1181.73	-0.0284694	-0.00756428	0.0148563	0.0454715	0.0704659
200	0.001	1	0.25	0.1	2	-67.5414	1.23735	16.3337	123.791	985.314	-0.0151999	0.00478897	0.0225562	0.0450152	0.0660163
200	0.001	1	0.25	0.1	5	-72.3667	0.467597	10.7689	138.19	860.236	-0.0251803	0.000274063	0.0184414	0.0400716	0.0603707
200	0.001	1	0.25	0.1	10	-52.116	-1.73232	12.0397	63.9802	615.167	-0.0276084	-0.00287854	0.0194237	0.0447112	0.0636208
200	0.001	1	0.25	0.25	2	-57.533	1.71424	9.99844	109.921	594.863	-0.0158555	0.00576421	0.0181412	0.0355901	0.0620561
200	0.001	1	0.25	0.25	5	-67.2584	-7.91695	11.8679	136.685	952.552	-0.0217226	-0.00415867	0.0187847	0.0438848	0.0643336
200	0.001	1	0.25	0.25	10	-68.1855	0.0656289	22.9359	140.262	735.034	-0.0216189	0.00034112	0.0262507	0.0554674	0.0790052
200	0.01	0	0.05	0.1	2	-92.2799	-65.3424	33.9576	371.591	1242.61	-0.0288823	-0.0124717	0.00387194	0.0190051	0.0391657
200	0.01	0	0.05	0.1	5	-97.4112	-83.541	26.5463	305.728	844.123	-0.0308085	-0.0151394	0.0014748	0.011351	0.0241858
200	0.01	0	0.05	0.1	10	-97.265	-82.7245	3.56091	191.367	501.962	-0.0327125	-0.013075	0.000459659	0.0082227	0.021563
200	0.01	0	0.05	0.25	2	-96.2719	-75.3863	47.7779	405.489	1039.7	-0.0289526	-0.0136742	0.00335864	0.0195992	0.0397326
200	0.01	0	0.05	0.25	5	-97.5143	-74.4128	32.0144	235.844	590.235	-0.0309043	-0.00962265	0.00212238	0.0120886	0.030847
200	0.01	0	0.05	0.25	10	-96.3434	-85.7695	-3.5828	250.837	1216.66	-0.0388016	-0.0189698	-0.000205085	0.0108993	0.0303952
200	0.01	0	0.1	0.1	2	-84.5324	-32.6159	115.536	511.883	1759.05	-0.0179022	-0.00613709	0.00777349	0.0278023	0.0459219
200	0.01	0	0.1	0.1	5	-90.4708	-66.7909	47.305	436.566	1664.44	-0.028928	-0.0120515	0.00421848	0.0235543	0.0452049
200	0.01	0	0.1	0.1	10	-96.8741	-71.8902	59.5153	438.197	1285.08	-0.0363798	-0.0106619	0.00406572	0.0183457	0.0402294
200	0.01	0	0.1	0.25	2	-88.142	-47.3451	53.7019	485.386	1315.5	-0.0246891	-0.00867604	0.00728344	0.0260047	0.0558416
200	0.01	0	0.1	0.25	5	-87.7534	-51.1795	50.8765	397.649	1198.43	-0.0248787	-0.00928532	0.00482248	0.0243526	0.0433566
200	0.01	0	0.1	0.25	10	-91.6078	-64.4523	88.0677	401.745	1311.28	-0.0265446	-0.00863707	0.00464021	0.0213662	0.0482558
200	0.01	0	0.25	0.1	2	-9.33992	29.031	105.188	411.396	1410.67	-0.00184813	0.0131623	0.0446922	0.0831658	0.112668
200	0.01	0	0.25	0.1	5	-1.12223	90.2381	401.023	1577.51	3463.63	-0.00241492	0.0259413	0.0645794	0.10007	0.13314
200	0.01	0	0.25	0.1	10	4.89185	97.421	466.413	1960.58	4696.14	0.000462851	0.0255802	0.0679386	0.115509	0.154663
200	0.01	0	0.25	0.25	2	4.005	41.0904	138.685	467.446	2299.44	0.00183792	0.0328595	0.0709911	0.103731	0.135074
200	0.01	0	0.25	0.25	5	21.4254	107.294	342.456	1226.65	4241.04	0.0137259	0.0350287	0.0718353	0.12009	0.15638
200	0.01	0	0.25	0.25	10	43.4388	133.575	484.024	2003.38	5794.81	0.0136578	0.0384588	0.0723827	0.109863	0.147485
200	0.01	0.5	0.05	0.1	2	-94.8951	-70.8203	100.639	409.525	1857.33	-0.0258412	-0.0108563	0.00587674	0.0177222	0.0377421
200	0.01	0.5	0.05	0.1	5	-96.6515	-80.8544	-2.54099	178.91	630.395	-0.0327076	-0.0114711	-0.000226909	0.0103666	0.0290029
200	0.01	0.5	0.05	0.1	10	-97.1016	-85.7174	-14.7502	211.653	522.421	-0.0312494	-0.0200715	-0.000597196	0.00929381	0.0293629
200	0.01	0.5	0.05	0.25	2	-92.1686	-58.2697	100.703	327.44	1050.52	-0.02413	-0.00765601	0.0044527	0.0184427	0.0340844
200	0.01	0.5	0.05	0.25	5	-94.295	-67.3937	57.9654	282.874	880.347	-0.0254747	-0.00991907	0.00277465	0.0115158	0.0284128
200	0.01	0.5	0.05	0.25	10	-98.0683	-88.4729	27.6592	289.722	958.192	-0.0292095	-0.0135756	0.000663866	0.0103326	0.0236804
200	0.01	0.5	0.1	0.1	2	-95.9443	-63.221	47.4701	314.14	953.386	-0.0280087	-0.0110381	0.00516624	0.0236435	0.0467536
200	0.01	0.5	0.1	0.1	5	-94.9301	-62.2927	25.8714	314.631	1003.93	-0.0308315	-0.0122431	0.00326151	0.0156745	0.0310069
200	0.01	0.5	0.1	0.1	10	-95.8105	-74.9322	21.7973	293.731	1161.05	-0.030187	-0.0101659	0.00198953	0.0149888	0.0359676
200	0.01	0.5	0.1	0.25	2	-89.9889	-34.762	70.4321	419.035	1092.53	-0.0225842	-0.00347035	0.0058892	0.0252291	0.047067
200	0.01	0.5	0.1	0.25	5	-87.9057	-45.9358	116.847	613.416	1936.93	-0.0273646	-0.0105684	0.00887685	0.0334177	0.0514757
200	0.01	0.5	0.1	0.25	10	-93.0293	-72.1292	12.9807	320.299	1433.52	-0.030915	-0.0128711	0.00119183	0.0158564	0.0378246
200	0.01	0.5	0.25	0.1	2	-12.0586	13.5924	107.538	350.177	1776.46	-0.00588988	0.00842681	0.0438533	0.080186	0.102746
200	0.01	0.5	0.25	0.1	5	-8.74767	42.4064	173.287	847.839	2364.54	-0.00308574	0.0166839	0.0562244	0.0938583	0.12569
200	0.01	0.5	0.25	0.1	10	-11.5227	38.4601	154.779	862.836	2377.52	-0.00937285	0.0193492	0.0577433	0.0932273	0.125011
200	0.01	0.5	0.25	0.25	2	-3.7649	25.9697	81.1341	383.498	1404.61	-0.00259191	0.0185437	0.0509369	0.0836257	0.112796
200	0.01	0.5	0.25	0.25	5	9.30062	61.9824	202.571	743.544	2663.3	0.00432237	0.0340718	0.0667653	0.100464	0.129913
200	0.01	0.5	0.25	0.25	10	11.8498	64.3431	220.034	772.785	2830.81	0.00525629	0.0293949	0.0665713	0.110222	0.141085
200	0.01	1	0.05	0.1	2	-94.2326	-72.9666	25.5251	235.241	743.353	-0.0327427	-0.0139258	0.00165851	0.0130521	0.0259574
200	0.01	1	0.05	0.1	5	-96.9279	-80.8409	-23.6671	215.431	560.254	-0.0320541	-0.0147806	-0.0020378	0.00659586	0.0191283
200	0.01	1	0.05	0.1	10	-97.9388	-85.9775	-12.3196	190.551	556.848	-0.0376597	-0.0147426	-0.000724976	0.00902935	0.0194179
200	0.01	1	0.05	0.25	2	-91.7466	-54.1813	73.4657	504.858	1822.11	-0.0231251	-0.00958984	0.00539242	0.0205542	0.0352454
200	0.01	1	0.05	0.25	5	-98.3027	-88.871	-37.4245	230.928	726.908	-0.0335543	-0.0190298	-0.00395711	0.00962234	0.0246094
200	0.01	1	0.05	0.25	10	-98.1758	-85.6439	15.7325	255.222	804.143	-0.0347378	-0.0178052	0.000565101	0.00888058	0.0246628
200	0.01	1	0.1	0.1	2	-97.3276	-70.1065	37.8935	273.758	801.511	-0.0332517	-0.0102218	0.00385482	0.0205436	0.0463908
200	0.01	1	0.1	0.1	5	-95.4161	-75.0242	2.84194	213.22	870.256	-0.0341855	-0.0172148	0.000305802	0.0182381	0.0377004
200	0.01	1	0.1	0.1	10	-93.417	-67.6965	49.8268	323.137	1013	-0.0313595	-0.0109675	0.00237018	0.0121566	0.0313996
200	0.01	1	0.1	0.25	2	-85.9601	-24.0796	84.5154	339.966	1030.4	-0.0241563	-0.00474164	0.0109881	0.0283976	0.0577187
200	0.01	1	0.1	0.25	5	-94.0547	-63.2307	53.5898	398.735	1125.55	-0.0279957	-0.010099	0.00764148	0.0261693	0.0433553
200	0.01	1	0.1	0.25	10	-92.9785	-57.7008	68.4603	386.469	1398.38	-0.0276247	-0.00764076	0.00414666	0.0196977	0.0459551
200	0.01	1	0.25	0.1	2	-40.7498	0.912687	38.9456	199.475	944.779	-0.0234684	0.000347722	0.0264815	0.0583464	0.0816713
200	0.01	1	0.25	0.1	5	-28.7801	13.7384	86.6824	326.952	1483.98	-0.00992203	0.00954632	0.0386368	0.0775257	0.112966
200	0.01	1	0.25	0.1	10	-13.4961	24.9151	90.9947	324.166	1042.67	-0.00716226	0.0185651	0.0529851	0.0931382	0.1362
200	0.01	1	0.25	0.25	2	-19.4349	4.08899	43.1522	154.427	1293.45	-0.0129182	0.00468943	0.0315556	0.0600115	0.0792493
200	0.01	1	0.25	0.25	5	-8.29737	17.1676	92.9419	505.543	2079.24	-0.00640002	0.0152172	0.0469868	0.0804635	0.110426
200	0.01	1	0.25	0.25	10	5.24535	52.1732	194.561	798.069	2306.91	0.0029716	0.029313	0.0609015	0.0932695	0.125009
200	0.05	0	0.05	0.1	2	-95.8244	-76.1607	47.3003	396.904	1088.86	-0.0296103	-0.0114044	0.00293661	0.0146726	0.0286946
200	0.05	0	0.05	0.1	5	-98.8582	-91.1787	-35.3049	219.058	602.287	-0.0401923	-0.0213565	-0.00303791	0.00807486	0.0241465
200	0.05	0	0.05	0.1	10	-97.8965	-84.6038	4.75047	171.856	685.925	-0.0311176	-0.0166204	0.000252135	0.00764063	0.0209612
200	0.05	0	0.05	0.25	2	-94.8057	-74.9718	56.9364	284.652	1057.42	-0.0279033	-0.0114956	0.0049465	0.0136573	0.0275392
200	0.05	0	0.05	0.25	5	-97.912	-83.4214	9.26741	268.269	784.802	-0.0354469	-0.0166091	0.00067034	0.0103889	0.0336889
200	0.05	0	0.05	0.25	10	-96.15	-80.3846	9.30303	187.554	669.803	-0.0286184	-0.012893	0.000867714	0.00903657	0.0218546
200	0.05	0	0.1	0.1	2	-92.3912	-62.0014	66.6853	320.607	803.358	-0.0242773	-0.00893537	0.00369505	0.0167184	0.0345978
200	0.05	0	0.1	0.1	5	-94.7741	-78.1707	16.9859	302.035	1101.81	-0.0360178	-0.0156558	0.00116186	0.0149858	0.0338083
200	0.05	0	0.1	0.1	10	-94.8219	-79.9922	16.2053	275.172	892.074	-0.0303022	-0.0124904	0.000595949	0.0118575	0.0294136
200	0.05	0	0.1	0.25	2	-92.3242	-54.8081	44.4149	316.404	963.118	-0.0233279	-0.00784109	0.00501183	0.0171813	0.0364912
200	0.05	0	0.1	0.25	5	-93.4757	-73.6538	21.0379	262.249	852.806	-0.0281627	-0.0129363	0.00168958	0.0147516	0.0362809
200	0.05	0	0.1	0.25	10	-97.1789	-80.4584	10.969	211.959	825.614	-0.0263112	-0.0121158	0.000902313	0.00841767	0.0258507
200	0.05	0	0.25	0.1	2	-77.1506	-12.8111	101.69	361.354	1380.73	-0.0241939	-0.00206874	0.0168748	0.0424181	0.0689774
200	0.05	0	0.25	0.1	5	-75.6205	-14.9571	123.088	584.168	1566.74	-0.0236503	-0.00168735	0.015304	0.0430054	0.0716737
200	0.05	0	0.25	0.1	10	-84.9555	-39.0607	119.126	577.542	1578.22	-0.0314483	-0.00579043	0.010997	0.0375173	0.0919881
200	0.05	0	0.25	0.25	2	-27.6737	41.0964	230.393	854.557	2308.98	-0.0114591	0.00919084	0.0332446	0.0580144	0.0869898
200	0.05	0	0.25	0.25	5	-62.0899	4.19309	111.37	466.291	1430.08	-0.0187852	0.00126619	0.0204758	0.0421192	0.0695853
200	0.05	0	0.25	0.25	10	-66.8598	9.43769	131.075	709.06	2191.88	-0.0158591	0.00140227	0.0170793	0.0455963	0.074369
200	0.05	0.5	0.05	0.1	2	-93.0067	-68.5753	77.0781	277.577	968.328	-0.0267898	-0.0104907	0.00381627	0.0149441	0.0321247
200	0.05	0.5	0.05	0.1	5	-97.6421	-83.7693	-18.3202	246.256	570.026	-0.0254696	-0.0119616	-0.00134092	0.00992447	0.0274493
200	0.05	0.5	0.05	0.1	10	-97.9767	-89.5112	-35.3327	191.456	539.707	-0.0339132	-0.0186214	-0.00354874	0.00693418	0.0200245
200	0.05	0.5	0.05	0.25	2	-95.2825	-73.3112	26.6372	345.469	1078.88	-0.0250756	-0.0147102	0.00298216	0.0169758	0.0341386
200	0.05	0.5	0.05	0.25	5	-98.4496	-88.4924	-28.1227	153.229	656.269	-0.0332431	-0.0180752	-0.00251358	0.0069378	0.021875
200	0.05	0.5	0.05	0.25	10	-98.1047	-87.334	-36.9191	175.303	549.105	-0.0318725	-0.0177519	-0.00358099	0.00715443	0.0225032
200	0.05	0.5	0.1	0.1	2	-91.4485	-70.8464	40.4865	295.854	1050.71	-0.0251554	-0.00803385	0.00318194	0.0184179	0.0382121
200	0.05	0.5	0.1	0.1	5	-97.2576	-83.9303	21.4265	268.363	903.842	-0.0338728	-0.0137214	0.00167904	0.0118427	0.029162
200	0.05	0.5	0.1	0.1	10	-93.9303	-70.66	71.27	275.255	841.267	-0.0254531	-0.00954863	0.00287793	0.0117556	0.0241824
200	0.05	0.5	0.1	0.25	2	-92.6514	-55.7713	70.703	331.829	975.481	-0.0223416	-0.0110281	0.00569162	0.020243	0.0404132
200	0.05	0.5	0.1	0.25	5	-95.7233	-59.1569	23.6179	268.093	724.678	-0.0294531	-0.0081282	0.00217197	0.0150823	0.0309692
200	0.05	0.5	0.1	0.25	10	-97.2577	-82.6721	6.13317	237.819	723.192	-0.02884	-0.0136423	0.000374453	0.0100553	0.0259997
200	0.05	0.5	0.25	0.1	2	-59.4071	-2.64697	108.907	422.94	1962.04	-0.0176968	-0.000612052	0.0189907	0.0403936	0.0685437
200	0.05	0.5	0.25	0.1	5	-77.4	-26.9517	89.6337	512.305	1581.57	-0.0295949	-0.00789542	0.0180306	0.0458376	0.0767989
200	0.05	0.5	0.25	0.1	10	-82.5063	-23.2416	124.531	513.65	1535.35	-0.0279483	-0.00639073	0.0128533	0.0377129	0.0714949
200	0.05	0.5	0.25	0.25	2	-48.2194	5.27648	131.368	665.666	1807.72	-0.0198599	0.00152256	0.0216255	0.0408298	0.0691853
200	0.05	0.5	0.25	0.25	5	-63.9515	-5.25485	100.999	657.316	2607.54	-0.0166333	-0.000906345	0.0167672	0.051521	0.0794344
200	0.05	0.5	0.25	0.25	10	-81.7613	-13.3565	153.664	666.277	1882.64	-0.0246994	-0.0015899	0.0180871	0.0446482	0.0828953
200	0.05	1	0.05	0.1	2	-94.5736	-57.3689	16.5023	345.485	1217.67	-0.0244148	-0.0104046	0.00096795	0.0149239	0.0258072
200	0.05	1	0.05	0.1	5	-95.4119	-76.8065	29.6447	255.484	860.096	-0.0315649	-0.012979	0.0014029	0.0110629	0.0255885
200	0.05	1	0.05	0.1	10	-99.2769	-93.3687	-20.837	156.114	449.054	-0.0352894	-0.015286	-0.00200714	0.00631916	0.0166405
200	0.05	1	0.05	0.25	2	-97.0996	-82.0773	37.1887	282.375	1145.61	-0.0332453	-0.0156847	0.00219506	0.0149249	0.0325059
200	0.05	1	0.05	0.25	5	-98.2073	-79.5057	12.8823	319.264	886.547	-0.0302837	-0.0145289	0.00142308	0.0114772	0.028012
200	0.05	1	0.05	0.25	10	-99.2167	-88.6599	-47.5526	175.82	784.677	-0.0397668	-0.0163167	-0.00372563	0.0066181	0.0174945
200	0.05	1	0.1	0.1	2	-91.8237	-65.4527	42.857	397.613	1219.63	-0.0241323	-0.0107392	0.0021134	0.0197606	0.0473741
200	0.05	1	0.1	0.1	5	-94.0468	-77.0197	49.1431	306.254	1247.81	-0.0336442	-0.0153758	0.00233875	0.014536	0.0342658
200	0.05	1	0.1	0.1	10	-96.7858	-78.1096	-14.9111	175.235	618.162	-0.0364687	-0.0146395	-0.00107136	0.00715151	0.0214477
200	0.05	1	0.1	0.25	2	-93.5124	-52.7843	74.7215	361.007	2211.69	-0.0238651	-0.00881683	0.00436301	0.0217461	0.0409748
200	0.05	1	0.1	0.25	5	-96.2765	-70.9059	79.6194	282.835	935.948	-0.0216074	-0.00851238	0.00403885	0.0134652	0.0297484
200	0.05	1	0.1	0.25	10	-97.0005	-79.0101	9.15371	231.778	934.536	-0.0275139	-0.0146326	0.00115363	0.0112116	0.030859
200	0.05	1	0.25	0.1	2	-72.1757	-16.3969	71.5237	408.581	1522.61	-0.0202541	-0.00688843	0.0161824	0.0391542	0.0614064
200	0.05	1	0.25	0.1	5	-78.835	-36.7917	79.0356	423.38	1889.02	-0.0340047	-0.00968674	0.01789	0.0385347	0.064575
200	0.05	1	0.25	0.1	10	-79.0224	-13.8931	84.4351	500.177	1441.97	-0.0313756	-0.00520514	0.0104369	0.0389333	0.068642
200	0.05	1	0.25	0.25	2	-58.3541	-0.451116	93.6722	431.405	1752.95	-0.0170258	-0.000188543	0.0135765	0.0419678	0.0700778
200	0.05	1	0.25	0.25	5	-68.2818	-10.2247	89.9078	571.353	1423.15	-0.0234993	-0.00354672	0.0156505	0.0406919	0.0675726
200	0.05	1	0.25	0.25	10	-76.6723	-11.3023	142.228	582.447	1341.18	-0.0249784	-0.00214098	0.0173637	0.0470131	0.0680535
200	0.1	0	0.05	0.1	2	-96.8426	-78.9348	60.39	293.987	682.961	-0.0282039	-0.0132231	0.00347775	0.0145188	0.0306582
200	0.1	0	0.05	0.1	5	-98.4447	-87.3539	-27.0463	170.398	494.234	-0.0355273	-0.0192598	-0.00114627	0.00804769	0.01709
200	0.1	0	0.05	0.1	10	-97.8201	-86.2664	-39.7596	178.772	583.957	-0.0294069	-0.0169355	-0.00363075	0.00656289	0.0185232
200	0.1	0	0.05	0.25	2	-94.1891	-74.3349	37.8323	231.718	954.021	-0.026538	-0.013872	0.00164105	0.0147937	0.035728
200	0.1	0	0.05	0.25	5	-97.5944	-82.3562	-22.7587	182.299	771.646	-0.0349621	-0.0190074	-0.00205546	0.00855746	0.0233745
200	0.1	0	0.05	0.25	10	-97.343	-90.2209	-18.4944	187.199	707.628	-0.0288382	-0.0133809	-0.00109849	0.00926948	0.02129
200	0.1	0	0.1	0.1	2	-96.2747	-52.8891	90.3875	393.862	1240.34	-0.0304715	-0.00780856	0.00502714	0.0199619	0.0386569
200	0.1	0	0.1	0.1	5	-96.219	-77.8707	11.7033	302.436	1160.05	-0.0275694	-0.0132619	0.00164286	0.0131547	0.0273846
200	0.1	0	0.1	0.1	10	-98.7067	-87.5516	-29.2749	175.333	810.028	-0.0289302	-0.0171226	-0.0032314	0.00758918	0.0210471
200	0.1	0	0.1	0.25	2	-95.3647	-51.1737	93.1882	331.962	1242.04	-0.0220981	-0.00596153	0.00678127	0.0200178	0.0444075
200	0.1	0	0.1	0.25	5	-98.2919	-84.9144	11.1482	221.235	1009.52	-0.0368764	-0.018006	0.000508689	0.0111939	0.034966
200	0.1	0	0.1	0.25	10	-96.9178	-80.0964	20.3063	256.568	691.945	-0.0327624	-0.013225	0.00169162	0.0133386	0.0304371
200	0.1	0	0.25	0.1	2	-77.1102	-22.0732	115.992	520.847	1512.39	-0.0218775	-0.005042	0.0163304	0.0423554	0.0678191
200	0.1	0	0.25	0.1	5	-83.375	-30.8686	108.011	535.753	1536.73	-0.0269336	-0.00616946	0.0124205	0.0342926	0.0642302
200	0.1	0	0.25	0.1	10	-88.1069	-38.6211	87.7548	555.712	1534.04	-0.0278268	-0.00762172	0.00662788	0.0319933	0.0587873
200	0.1	0	0.25	0.25	2	-71.4825	7.33272	127.141	619.305	2311.3	-0.0152918	0.00266815	0.0181124	0.0461307	0.0766277
200	0.1	0	0.25	0.25	5	-88.1321	-35.5141	127.122	584.58	1517.92	-0.0220856	-0.00599072	0.0152227	0.0478324	0.0794833
200	0.1	0	0.25	0.25	10	-83.738	-41.7212	113.089	719.025	1529.48	-0.024908	-0.00689059	0.0107843	0.0371985	0.0649026
200	0.1	0.5	0.05	0.1	2	-93.5409	-63.5735	50.2963	318.042	1141.61	-0.0286984	-0.0118168	0.00303768	0.0141074	0.0300869
200	0.1	0.5	0.05	0.1	5	-98.41	-76.108	-17.8769	161.637	721.133	-0.029103	-0.0134951	-0.000756334	0.00829976	0.0207056
200	0.1	0.5	0.05	0.1	10	-98.2963	-88.2881	-49.7568	140.612	463.303	-0.0307985	-0.0177398	-0.00424874	0.00486629	0.0141086
200	0.1	0.5	0.05	0.25	2	-96.2662	-77.2171	20.6675	228.615	644.852	-0.0290132	-0.0140262	0.00152352	0.0115732	0.0264999
200	0.1	0.5	0.05	0.25	5	-97.4968	-82.9297	-26.5544	176.549	665.824	-0.0347898	-0.0173351	-0.00126001	0.00942016	0.0206148
200	0.1	0.5	0.05	0.25	10	-98.9688	-90.9755	-38.6313	151.147	493.338	-0.0321186	-0.0152643	-0.00264344	0.00626692	0.0144282
200	0.1	0.5	0.1	0.1	2	-88.5465	-60.5755	44.5782	341.469	822.543	-0.0268403	-0.00991781	0.00337315	0.0164803	0.0294416
200	0.1	0.5	0.1	0.1	5	-98.473	-84.3294	1.1055	288.569	869.655	-0.0331936	-0.0173055	6.39105e-05	0.0124706	0.0296196
200	0.1	0.5	0.1	0.1	10	-98.048	-80.3118	18.973	245.214	745.496	-0.0243529	-0.0120789	0.000372177	0.00997142	0.0278769
200	0.1	0.5	0.1	0.25	2	-94.7908	-67.1818	100.506	628.159	1753.79	-0.0251381	-0.00953993	0.00680284	0.0242622	0.0398331
200	0.1	0.5	0.1	0.25	5	-95.9582	-78.9306	-12.4643	197.024	875.125	-0.0303547	-0.015423	-0.00102428	0.0124217	0.0301263
200	0.1	0.5	0.1	0.25	10	-96.2464	-83.262	9.66642	264.285	912.518	-0.0305469	-0.0124481	0.000232118	0.0112174	0.0294369
200	0.1	0.5	0.25	0.1	2	-75.9026	-18.5283	90.868	515.244	1357.62	-0.0250952	-0.00429881	0.0161921	0.0351452	0.0623904
200	0.1	0.5	0.25	0.1	5	-86.2712	-35.8782	84.1456	616.341	1664.31	-0.0313194	-0.00731754	0.00950934	0.0363038	0.0599705
200	0.1	0.5	0.25	0.1	10	-87.4497	-35.5973	122.355	503.511	1434.65	-0.0337961	-0.00929496	0.0103416	0.033641	0.0631486
200	0.1	0.5	0.25	0.25	2	-58.0775	10.5275	110.233	634.006	2137.94	-0.0202995	0.00191629	0.0225406	0.0431003	0.0663784
200	0.1	0.5	0.25	0.25	5	-48.8715	-0.766826	159.435	761.184	2092.48	-0.0146275	-9.98385e-05	0.0173064	0.0441368	0.0739593
200	0.1	0.5	0.25	0.25	10	-80.9684	-25.4442	125.799	547.425	1555.68	-0.0273955	-0.0032205	0.0139788	0.0340542	0.0590391
200	0.1	1	0.05	0.1	2	-97.5074	-78.605	3.38502	288.954	1100.95	-0.0324582	-0.0131143	0.000177783	0.0158931	0.0330916
200	0.1	1	0.05	0.1	5	-98.0296	-89.4104	-1.93045	290.849	1022.13	-0.0325868	-0.0174787	-4.16734e-05	0.0107802	0.0232674
200	0.1	1	0.05	0.1	10	-98.2596	-92.2153	-58.0345	125.817	359.497	-0.0355196	-0.021161	-0.00664141	0.00531698	0.0151187
200	0.1	1	0.05	0.25	2	-95.1657	-68.2865	33.3446	293.164	896.07	-0.0325171	-0.012926	0.00159693	0.01494	0.0310685
200	0.1	1	0.05	0.25	5	-97.6087	-86.0248	-12.0289	222.598	895.399	-0.0353272	-0.0155806	-0.00113697	0.00873427	0.0270802
200	0.1	1	0.05	0.25	10	-97.7941	-76.054	6.82599	218.498	585.363	-0.0307432	-0.0116265	0.000653357	0.00875131	0.0182002
200	0.1	1	0.1	0.1	2	-92.9693	-66.1093	39.3401	320.252	999.773	-0.0273982	-0.0105115	0.0033806	0.0198287	0.0391927
200	0.1	1	0.1	0.1	5	-96.3141	-79.5449	2.38172	282.078	902.451	-0.0291914	-0.0118413	0.000184417	0.0125291	0.0254329
200	0.1	1	0.1	0.1	10	-97.7184	-86.7008	9.37951	235.612	1061.18	-0.0329401	-0.017444	0.00135278	0.0116589	0.0226428
200	0.1	1	0.1	0.25	2	-92.2075	-59.0878	83.712	453.396	1171.94	-0.0241103	-0.00938997	0.00509832	0.0226726	0.0491108
200	0.1	1	0.1	0.25	5	-97.2633	-71.9552	32.9642	311.17	860.391	-0.0339818	-0.0146003	0.00158907	0.0143552	0.0327686
200	0.1	1	0.1	0.25	10	-98.0155	-77.0099	6.94045	223.969	708.262	-0.0343	-0.0143494	0.000707218	0.0114728	0.0268245
200	0.1	1	0.25	0.1	2	-78.6306	-22.9592	94.2873	464.266	1447.23	-0.0209643	-0.00371413	0.0133922	0.0368826	0.0629671
200	0.1	1	0.25	0.1	5	-88.9008	-53.7805	63.789	270.309	1429.33	-0.0376015	-0.0160596	0.00560968	0.0327989	0.0583611
200	0.1	1	0.25	0.1	10	-84.746	-47.3195	55.6149	410.429	1524.3	-0.0294715	-0.00759858	0.00758965	0.0300596	0.0513281
200	0.1	1	0.25	0.25	2	-64.0332	-1.62992	130.793	561.78	1348.29	-0.0123518	-0.000680065	0.0195225	0.0436083	0.0627917
200	0.1	1	0.25	0.25	5	-74.2513	-7.62396	115.012	514.103	1622.24	-0.027569	-0.00165098	0.0161522	0.04551	0.0755688
200	0.1	1	0.25	0.25	10	-76.884	-0.444158	144.545	588.321	1751.74	-0.0250371	-4.04705e-05	0.0170306	0.0393186	0.0664714
500	0.001	0	0.05	0.1	2	-87.7974	-9.68359	50.5729	217.592	1397.59	-0.0122395	-0.000895879	0.0109475	0.0237927	0.0368047
500	0.001	0	0.05	0.1	5	-80.5047	15.8366	124.465	727.181	2003.17	-0.0121169	0.000811564	0.0165574	0.0380173	0.0557679
500	0.001	0	0.05	0.1	10	-59.2644	11.586	230.511	1192.09	3051.63	-0.00765228	0.00152944	0.0168671	0.035838	0.0509908
500	0.001	0	0.05	0.25	2	-65.4528	14.4759	48.7259	183.529	824.841	-0.00668073	0.00230343	0.0149006	0.0256614	0.0342373
500	0.001	0	0.05	0.25	5	-34.6769	36.458	166.977	671.436	2098.15	-0.00471929	0.00304724	0.0190039	0.0385539	0.0515616
500	0.001	0	0.05	0.25	10	-31.2337	70.5938	267.03	989.237	5265.36	-0.00220182	0.00459247	0.0149174	0.0342495	0.0582779
500	0.001	0	0.1	0.1	2	-54.1058	6.07524	24.8214	111.794	500.344	-0.00714826	0.00412351	0.0158353	0.0288577	0.041437
500	0.001	0	0.1	0.1	5	-19.0666	23.3427	67.8246	176.635	629.97	-0.00879923	0.0102103	0.0344889	0.0542047	0.0692618
500	0.001	0	0.1	0.1	10	-6.22547	36.481	113.192	477.549	2526.81	-0.00321484	0.014035	0.0380015	0.0634584	0.0851238
500	0.001	0	0.1	0.25	2	-1.90047	11.0786	27.783	109.34	716.286	-0.00130271	0.0108706	0.0220404	0.0315965	0.0419759
500	0.001	0	0.1	0.25	5	-35.1857	8.20417	63.6799	279.686	1126.89	-0.0165381	0.00647598	0.0319849	0.051037	0.0648016
500	0.001	0	0.1	0.25	10	17.6405	74.7801	244.235	930.553	4604.61	0.00443121	0.0191826	0.0436155	0.0663105	0.0865622
500	0.001	0	0.25	0.1	2	0.493979	3.35293	8.98747	28.94	112.953	0.00068224	0.00956841	0.0171934	0.0270967	0.0367466
500	0.001	0	0.25	0.1	5	-5.84373	10.1948	22.1433	50.7085	111.973	-0.00749681	0.0266412	0.0404645	0.0569821	0.0677103
500	0.001	0	0.25	0.1	10	9.02508	20.0062	35.7757	69.1985	120.239	0.0150499	0.0441838	0.0689158	0.0883871	0.108837
500	0.001	0	0.25	0.25	2	0.590741	3.24794	9.33378	28.8224	94.3503	0.000620484	0.00940855	0.0186736	0.0305915	0.0404124
500	0.001	0	0.25	0.25	5	1.08048	11.3047	22.4907	42.6923	86.3755	0.00128011	0.0280365	0.0425978	0.0591142	0.0734344
500	0.001	0	0.25	0.25	10	14.299	29.5986	52.8032	104.894	220.168	0.025018	0.054626	0.0735272	0.0954066	0.120204
500	0.001	0.5	0.05	0.1	2	-54.9461	13.7675	89.8522	412.398	1444.7	-0.00821805	0.00191969	0.0145133	0.0267835	0.0341611
500	0.001	0.5	0.05	0.1	5	-69.3091	2.09939	110.694	381.141	1530.54	-0.0114698	0.0013003	0.0173124	0.0361041	0.0514336
500	0.001	0.5	0.05	0.1	10	-48.4731	23.5408	230.049	838.891	2023.54	-0.00454799	0.00313291	0.0151387	0.0322324	0.0499488
500	0.001	0.5	0.05	0.25	2	-69.1439	13.2456	56.132	246.196	1118.97	-0.00623742	0.00267374	0.0145386	0.0270906	0.0381505
500	0.001	0.5	0.05	0.25	5	-60.6821	22.4821	158.92	799.256	2873.1	-0.00766876	0.00294751	0.0191924	0.0394988	0.0550461
500	0.001	0.5	0.05	0.25	10	-50.5473	56.3843	299.442	1321.05	3908.71	-0.00608852	0.00409353	0.0165098	0.0350583	0.0528224
500	0.001	0.5	0.1	0.1	2	-69.9257	5.27673	33.2902	108.17	351.859	-0.00707785	0.00443662	0.0163986	0.0310357	0.0391699
500	0.001	0.5	0.1	0.1	5	-25.3527	13.1788	61.7864	214.412	896.044	-0.00976469	0.00936164	0.029804	0.0498519	0.0597192
500	0.001	0.5	0.1	0.1	10	9.55667	55.8809	155.158	607.153	1895.46	0.0022818	0.0190301	0.0411674	0.0609222	0.0832759
500	0.001	0.5	0.1	0.25	2	-0.528419	10.2986	38.6093	222.846	1545.14	-0.000625907	0.00889965	0.018862	0.0311555	0.0423507
500	0.001	0.5	0.1	0.25	5	-19.4255	21.6157	70.0945	234.139	1200.69	-0.00669444	0.01615	0.0347659	0.0527607	0.0674566
500	0.001	0.5	0.1	0.25	10	37.7465	84.8552	216.17	944.307	3163.69	0.00473835	0.0271955	0.0457661	0.0668535	0.0899182
500	0.001	0.5	0.25	0.1	2	-0.670186	3.09647	9.60201	30.6893	117.504	-0.0018271	0.00764296	0.0177961	0.0285334	0.0381886
500	0.001	0.5	0.25	0.1	5	3.48337	9.53828	21.9176	45.4135	102.865	0.00918807	0.0263486	0.0402559	0.0590643	0.0707858
500	0.001	0.5	0.25	0.1	10	10.9158	22.9872	46.5853	79.2158	164.674	0.0218263	0.0433609	0.0712416	0.0891623	0.112098
500	0.001	0.5	0.25	0.25	2	0.246564	2.74957	6.66405	15.7281	105.142	0.00106408	0.00906307	0.0159554	0.0262749	0.0364217
500	0.001	0.5	0.25	0.25	5	4.14493	10.5187	21.8211	51.8959	91.9544	0.0149432	0.0296427	0.0427094	0.0565587	0.0744245
500	0.001	0.5	0.25	0.25	10	15.2689	26.5946	59.6157	111.102	258.283	0.0243047	0.0480822	0.0672877	0.0890266	0.112971
500	0.001	1	0.05	0.1	2	-88.6872	-21.3971	25.8544	217.961	688.689	-0.0116794	-0.00169671	0.00647831	0.0162495	0.0253869
500	0.001	1	0.05	0.1	5	-89.2655	-36.3803	22.9057	162.945	851.203	-0.0138411	-0.00372241	0.0059362	0.0193162	0.0302193
500	0.001	1	0.05	0.1	10	-88.0999	-38.4938	18.2859	124.591	658.999	-0.0187742	-0.00454504	0.00229426	0.014038	0.0260079
500	0.001	1	0.05	0.25	2	-91.706	-38.3475	24.049	211.184	1061.38	-0.0124353	-0.00270172	0.0058057	0.017403	0.0249869
500	0.001	1	0.05	0.25	5	-75.2575	-18.7886	31.4714	175.424	883.976	-0.0102611	-0.00128539	0.0067496	0.0185467	0.0301943
500	0.001	1	0.05	0.25	10	-91.4664	-39.8418	38.6169	271.576	1126.18	-0.0112466	-0.00292579	0.00813754	0.0195644	0.0291828
500	0.001	1	0.1	0.1	2	-70.1411	2.17629	19.4691	126.874	657.144	-0.00535264	0.00214193	0.0108536	0.0214202	0.0279822
500	0.001	1	0.1	0.1	5	-73.4256	-7.46576	15.2052	113.48	654.296	-0.0123606	-0.00147774	0.0090853	0.0202193	0.0309397
500	0.001	1	0.1	0.1	10	-54.2846	-3.86892	29.4474	251.877	960.282	-0.0169987	-0.00065228	0.00863841	0.0198079	0.0299892
500	0.001	1	0.1	0.25	2	-77.0983	1.39989	14.1629	102.215	546.734	-0.0058071	0.00128895	0.00880207	0.0186576	0.0289369
500	0.001	1	0.1	0.25	5	-55.0048	3.1456	19.8807	118.941	590.279	-0.014121	0.000316861	0.0128256	0.020075	0.0307991
500	0.001	1	0.1	0.25	10	-76.5925	-13.0147	15.5377	183.443	956.695	-0.0158402	-0.00258407	0.00749948	0.0179234	0.025701
500	0.001	1	0.25	0.1	2	-0.759651	1.69968	6.20257	52.667	443.362	-0.00022215	0.00423351	0.0101516	0.0170718	0.0296476
500	0.001	1	0.25	0.1	5	-30.4033	1.21546	6.40966	49.9279	306.833	-0.00965603	0.00274214	0.0100954	0.0180944	0.0268316
500	0.001	1	0.25	0.1	10	-22.3879	0.604885	4.06449	50.5135	280.755	-0.00640864	0.00170196	0.00778201	0.0163312	0.0289579
500	0.001	1	0.25	0.25	2	-11.4451	0.869873	5.03963	24.3039	353.521	-0.00611249	0.00311754	0.0096589	0.0167418	0.0248125
500	0.001	1	0.25	0.25	5	-7.37177	1.01669	7.43715	51.8124	475.887	-0.00225816	0.00296671	0.00995663	0.0192517	0.027998
500	0.001	1	0.25	0.25	10	-32.0852	0.981417	10.2629	91.604	550.295	-0.0105657	0.00277958	0.0110086	0.0207472	0.0287034
500	0.01	0	0.05	0.1	2	-87.0838	-24.0749	109.373	598.513	1291.4	-0.00814511	-0.00266803	0.00426212	0.0150326	0.0256669
500	0.01	0	0.05	0.1	5	-91.01	-45.5622	66.6738	492.952	1577.47	-0.0111307	-0.00290369	0.00320958	0.010771	0.0231442
500	0.01	0	0.05	0.1	10	-96.1448	-65.5781	105.463	463.265	1234.32	-0.0101604	-0.00295642	0.00216147	0.00924098	0.0238748
500	0.01	0	0.05	0.25	2	-83.0625	-14.3567	113.463	517.233	1466.99	-0.00701781	-0.000664969	0.00671176	0.0180361	0.0264089
500	0.01	0	0.05	0.25	5	-85.9864	-51.0343	93.4848	536.561	1242.72	-0.00982747	-0.00398479	0.00313512	0.0116417	0.0249333
500	0.01	0	0.05	0.25	10	-96.2516	-60.2679	61.0812	380.036	1531.01	-0.00942407	-0.00317171	0.00181124	0.00865181	0.0208804
500	0.01	0	0.1	0.1	2	-34.6536	27.5555	144.728	422.073	1944.62	-0.00673423	0.00592238	0.0169807	0.0295805	0.0479897
500	0.01	0	0.1	0.1	5	-10.792	93.5364	380.198	1296.16	3973.65	-0.00273251	0.0129655	0.027274	0.0422854	0.0585278
500	0.01	0	0.1	0.1	10	-5.9949	85.8645	390.796	1407.69	4487.01	-0.00156092	0.00767502	0.0241819	0.0392721	0.0540892
500	0.01	0	0.1	0.25	2	-19.8351	40.9595	127.039	600.062	2254.29	-0.0024982	0.00705041	0.0206758	0.0358761	0.0504113
500	0.01	0	0.1	0.25	5	-14.469	65.9138	355.64	1726.09	4595.85	-0.0020288	0.0137265	0.0295031	0.0441926	0.0606308
500	0.01	0	0.1	0.25	10	36.3216	157.742	696.196	1972.55	4849.24	0.00327247	0.0134605	0.0269461	0.0444787	0.0630894
500	0.01	0	0.25	0.1	2	15.4424	30.1315	52.6139	93.6106	179.287	0.0234871	0.0381815	0.0592979	0.078299	0.0946093
500	0.01	0	0.25	0.1	5	57.1024	99.3932	165.515	426.724	1150.74	0.0593616	0.0837677	0.10982	0.127806	0.149981
500	0.01	0	0.25	0.1	10	94.1883	154.671	366.044	900.052	2498.37	0.0670194	0.0993958	0.128673	0.157608	0.173911
500	0.01	0	0.25	0.25	2	16.8297	27.1426	45.6246	73.6472	119.335	0.0261394	0.045585	0.0650726	0.0791958	0.0953815
500	0.01	0	0.25	0.25	5	62.1696	108.829	184.332	377.758	1015.08	0.0595057	0.0935462	0.120378	0.141682	0.165707
500	0.01	0	0.25	0.25	10	113.952	233.624	437.742	1231.35	6413.23	0.0739485	0.097432	0.119804	0.144765	0.169579
500	0.01	0.5	0.05	0.1	2	-88.5692	-51.8997	77.8537	453.162	1402.69	-0.0105945	-0.00454899	0.00255277	0.0119847	0.0249137
500	0.01	0.5	0.05	0.1	5	-82.0549	-30.8451	100.282	531.02	1622.77	-0.00796009	-0.00224247	0.00285417	0.0126557	0.0224511
500	0.01	0.5	0.05	0.1	10	-93.4668	-58.0666	53.5776	414.66	1280.08	-0.0156623	-0.00596656	0.00207373	0.0090467	0.0181268
500	0.01	0.5	0.05	0.25	2	-89.4618	-37.3031	88.7462	422.554	1481.35	-0.0129372	-0.00313777	0.00401876	0.0135279	0.0235934
500	0.01	0.5	0.05	0.25	5	-91.0025	-42.8764	101.539	407.289	1424.52	-0.0106817	-0.00264697	0.00344073	0.0146689	0.0288533
500	0.01	0.5	0.05	0.25	10	-91.7738	-66.4818	101.22	469.485	1332.16	-0.0106608	-0.00314175	0.00325807	0.0130939	0.02433
500	0.01	0.5	0.1	0.1	2	-30.6339	11.1873	77.7082	335.165	1579.78	-0.00567731	0.00183115	0.0132822	0.0261149	0.0363557
500	0.01	0.5	0.1	0.1	5	-22.5564	54.1056	173.813	613.422	1857.38	-0.0028239	0.00793558	0.0220074	0.0371454	0.0507642
500	0.01	0.5	0.1	0.1	10	-29.1094	45.9947	184.107	662.861	2411.06	-0.00390518	0.00804398	0.0218934	0.0375238	0.0542122
500	0.01	0.5	0.1	0.25	2	-14.2867	22.7914	88.6317	317.897	1372.51	-0.00251573	0.00581113	0.0212444	0.0342631	0.0480142
500	0.01	0.5	0.1	0.25	5	-10.297	50.7893	166.326	695.537	3223.66	-0.00100518	0.00817089	0.0218436	0.0375149	0.0509559
500	0.01	0.5	0.1	0.25	10	-4.76882	51.0468	211.924	995.575	5927.5	-0.000489797	0.011282	0.022935	0.0403085	0.0541689
500	0.01	0.5	0.25	0.1	2	5.40454	11.3619	29.4307	53.5356	98.854	0.00758503	0.0169808	0.037974	0.0548116	0.0736375
500	0.01	0.5	0.25	0.1	5	21.7863	38.0554	65.6627	147.8	303.702	0.0277443	0.0502737	0.0701332	0.0911746	0.106299
500	0.01	0.5	0.25	0.1	10	34.9099	57.091	95.6023	215.713	452.87	0.0445823	0.0625857	0.0846889	0.105296	0.123344
500	0.01	0.5	0.25	0.25	2	5.01828	13.8231	27.2755	51.9298	86.5554	0.009882	0.0277385	0.0425821	0.0587085	0.0762878
500	0.01	0.5	0.25	0.25	5	20.7548	42.2118	83.6166	197.91	402.333	0.0336738	0.0541578	0.0767238	0.0971917	0.122217
500	0.01	0.5	0.25	0.25	10	42.8605	71.2872	143.13	293.34	721.218	0.0471706	0.0650063	0.087989	0.106761	0.123352
500	0.01	1	0.05	0.1	2	-88.8624	-35.3283	71.1252	499.374	1723.27	-0.011425	-0.00388567	0.00313209	0.0112315	0.0203358
500	0.01	1	0.05	0.1	5	-91.0214	-44.4867	65.6638	338.147	1223.73	-0.0136739	-0.00313023	0.00307424	0.0120244	0.0200551
500	0.01	1	0.05	0.1	10	-83.591	-37.2479	81.5897	434.82	1941.75	-0.014037	-0.00311449	0.00225784	0.0127923	0.0219022
500	0.01	1	0.05	0.25	2	-79.2882	-26.43	71.4793	400.407	1186.75	-0.0086011	-0.00195859	0.00419557	0.0123541	0.0220666
500	0.01	1	0.05	0.25	5	-85.326	-37.4372	51.2175	324.475	1194.43	-0.0133871	-0.00289251	0.00214073	0.010934	0.0270652
500	0.01	1	0.05	0.25	10	-94.3304	-62.2954	47.2627	301.203	1116.77	-0.012135	-0.00418865	0.00193048	0.00959458	0.0207357
500	0.01	1	0.1	0.1	2	-34.1922	7.77431	59.7022	240.317	730.193	-0.00784427	0.00183705	0.0125977	0.0241083	0.0360727
500	0.01	1	0.1	0.1	5	-19.2693	8.87971	76.2013	345.445	1790.88	-0.00712541	0.00382254	0.0162962	0.0316006	0.0484515
500	0.01	1	0.1	0.1	10	-46.5423	26.4374	106.691	405.587	2376.43	-0.00815562	0.00520943	0.0223795	0.0361006	0.0511638
500	0.01	1	0.1	0.25	2	-23.2508	5.54048	38.0931	155.437	868.032	-0.00765197	0.0018942	0.0116587	0.0233037	0.0347704
500	0.01	1	0.1	0.25	5	-16.9914	17.3808	83.381	326.712	1480.83	-0.00675442	0.00551172	0.0177946	0.0345692	0.0478474
500	0.01	1	0.1	0.25	10	15.4976	65.2545	181.334	800.204	2954.44	0.00133878	0.0119148	0.0273381	0.0436667	0.0614096
500	0.01	1	0.25	0.1	2	-6.07345	2.96856	9.25537	25.7834	57.3201	-0.0102791	0.00561925	0.0161032	0.0331227	0.0514713
500	0.01	1	0.25	0.1	5	2.32855	11.2812	24.5657	49.2857	90.875	0.00645296	0.0215888	0.0401331	0.0587297	0.0745431
500	0.01	1	0.25	0.1	10	6.73599	16.312	33.7209	60.056	146.38	0.0142599	0.0340372	0.0520056	0.0723021	0.0892245
500	0.01	1	0.25	0.25	2	-2.57936	4.0726	13.5017	28.7484	49.0759	-0.0057298	0.00879237	0.0251893	0.0408343	0.0520289
500	0.01	1	0.25	0.25	5	4.82227	16.1411	33.8641	56.4597	115.638	0.0119896	0.0284256	0.0468975	0.06512	0.0793405
500	0.01	1	0.25	0.25	10	10.3613	25.1417	50.9575	103.664	197.417	0.0163046	0.0365672	0.05421	0.0724908	0.0871259
500	0.05	0	0.05	0.1	2	-91.8018	-35.0023	102.319	596.06	1490.13	-0.00869653	-0.00221745	0.00286491	0.0110439	0.0185786
500	0.05	0	0.05	0.1	5	-96.1148	-77.4413	49.3532	289.555	1088.79	-0.011938	-0.00512721	0.00162234	0.00650833	0.0172574
500	0.05	0	0.05	0.1	10	-96.5675	-76.9384	31.9689	269.954	889.814	-0.0121969	-0.00459241	0.00122928	0.00464815	0.0114165
500	0.05	0	0.05	0.25	2	-86.3132	-36.399	106.096	521.525	1457.56	-0.00971534	-0.00285684	0.0033604	0.00965527	0.0173548
500	0.05	0	0.05	0.25	5	-95.6842	-69.2739	41.996	363.45	1266.25	-0.0103656	-0.00435459	0.00139937	0.00696843	0.0152573
500	0.05	0	0.05	0.25	10	-98.0668	-69.9593	32.7566	348.843	1147.8	-0.0124163	-0.00389902	0.00115129	0.00635706	0.0124994
500	0.05	0	0.1	0.1	2	-67.7254	4.3346	133.846	582.129	1376.89	-0.0076181	0.000579721	0.00963623	0.0176904	0.0312725
500	0.05	0	0.1	0.1	5	-91.7335	-37.0037	92.6974	431.021	1274.25	-0.0119804	-0.00271321	0.0041989	0.0130526	0.026913
500	0.05	0	0.1	0.1	10	-79.8989	-39.9229	99.0103	522.7	1548.82	-0.00988146	-0.00148813	0.00382861	0.0169611	0.0384754
500	0.05	0	0.1	0.25	2	-71.0599	0.4428	121.079	556.907	1503.5	-0.00553417	7.91176e-05	0.00839547	0.0208924	0.0352889
500	0.05	0	0.1	0.25	5	-64.7772	-6.79631	143.441	608.403	2018.31	-0.00685241	-0.000655988	0.0064528	0.0194846	0.0341696
500	0.05	0	0.1	0.25	10	-88.5782	-34.6867	125.262	517.344	1417.82	-0.0120513	-0.00251871	0.00543036	0.0152804	0.0284928
500	0.05	0	0.25	0.1	2	6.75929	27.8497	81.37	195.48	721.547	0.00654496	0.0179326	0.0338217	0.0480585	0.0654699
500	0.05	0	0.25	0.1	5	25.3886	70.4057	168.918	488.094	3102.89	0.0146089	0.0301456	0.0464726	0.0632915	0.0886981
500	0.05	0	0.25	0.1	10	12.6952	80.1074	244.847	797.911	2954.51	0.00309632	0.0237709	0.0467052	0.0673225	0.0809595
500	0.05	0	0.25	0.25	2	5.26713	26.0141	73.6878	172.196	447.527	0.00704872	0.0225727	0.0367975	0.0567076	0.071457
500	0.05	0	0.25	0.25	5	40.4002	74.0826	187.493	593.364	3204.9	0.0193949	0.0376643	0.0540077	0.0721145	0.0878521
500	0.05	0	0.25	0.25	10	60.0679	151.469	432.828	2194.64	6387.39	0.0161278	0.033325	0.0536183	0.0722978	0.093948
500	0.05	0.5	0.05	0.1	2	-89.6894	-65.6309	67.4046	397.967	993.454	-0.00967858	-0.00346058	0.00191846	0.00793241	0.0162112
500	0.05	0.5	0.05	0.1	5	-95.9731	-71.4075	21.2906	280.877	942.992	-0.0136423	-0.00503846	0.000702429	0.00588763	0.015392
500	0.05	0.5	0.05	0.1	10	-94.8413	-72.387	20.6519	236.211	739.757	-0.0169085	-0.0052142	0.000748869	0.0050493	0.0119512
500	0.05	0.5	0.05	0.25	2	-93.9719	-44.534	64.043	401.367	1214.1	-0.00988784	-0.00230036	0.00226682	0.00729914	0.0162978
500	0.05	0.5	0.05	0.25	5	-93.9645	-73.9636	24.871	409.004	1281.67	-0.0111481	-0.00474091	0.00160011	0.0068187	0.0170536
500	0.05	0.5	0.05	0.25	10	-95.9367	-66.748	-2.1825	197.087	636.991	-0.0126565	-0.00561009	5.54587e-06	0.00437636	0.0107509
500	0.05	0.5	0.1	0.1	2	-69.4208	-3.0965	110.322	729.174	1898.66	-0.00903387	-0.000128678	0.00873249	0.0167583	0.0251186
500	0.05	0.5	0.1	0.1	5	-77.7904	-18.6303	130.893	526.311	1339.76	-0.0093123	-0.00152819	0.00555078	0.0158173	0.0261604
500	0.05	0.5	0.1	0.1	10	-82.8252	-51.0125	56.7753	450.625	1448.3	-0.0156466	-0.00427725	0.00203596	0.0137485	0.0253743
500	0.05	0.5	0.1	0.25	2	-52.0718	-3.25243	94.9467	490.516	1447.91	-0.00830577	-0.000374843	0.00759429	0.0205361	0.03209
500	0.05	0.5	0.1	0.25	5	-61.0519	13.5231	150.821	686.519	1950.52	-0.00668965	0.00107951	0.00698239	0.0178552	0.0286303
500	0.05	0.5	0.1	0.25	10	-80.4343	-40.6178	76.8373	379.632	1284.21	-0.0129249	-0.00336311	0.00409138	0.0151347	0.0262237
500	0.05	0.5	0.25	0.1	2	-3.33017	17.201	56.3328	140.827	448.26	-0.00208163	0.00927781	0.0247893	0.037912	0.0616852
500	0.05	0.5	0.25	0.1	5	15.6791	35.0932	92.3782	266.983	1742.75	0.00709142	0.0200362	0.0384362	0.0577671	0.0677638
500	0.05	0.5	0.25	0.1	10	8.28317	49.2968	114.825	292.802	880.892	0.00784781	0.0241477	0.0420231	0.0590939	0.0814255
500	0.05	0.5	0.25	0.25	2	-3.7402	15.2368	49.8443	123.02	320.474	-0.00261156	0.0142162	0.0292574	0.0445495	0.0618526
500	0.05	0.5	0.25	0.25	5	11.5566	42.3483	99.2745	267.835	782.127	0.00711628	0.0264117	0.0457088	0.0594251	0.0772713
500	0.05	0.5	0.25	0.25	10	23.267	58.2855	182.77	495.505	2158.1	0.0100119	0.0274535	0.0416143	0.0580884	0.072877
500	0.05	1	0.05	0.1	2	-89.372	-55.169	88.8004	326.393	1082.11	-0.0118684	-0.00423665	0.00203266	0.00825468	0.0146354
500	0.05	1	0.05	0.1	5	-91.3586	-67.7156	44.2023	319.44	832.715	-0.0107537	-0.00385851	0.00110484	0.00593855	0.0145564
500	0.05	1	0.05	0.1	10	-93.7131	-72.2775	36.8578	211.195	563.216	-0.0126694	-0.00374817	0.00123351	0.00440143	0.00987107
500	0.05	1	0.05	0.25	2	-88.8392	-47.894	100.685	433.192	1494.13	-0.0102776	-0.00288315	0.00276312	0.0104884	0.0194142
500	0.05	1	0.05	0.25	5	-95.1933	-61.6059	41.765	341.925	991.522	-0.0119744	-0.00459782	0.00168516	0.00602356	0.0125367
500	0.05	1	0.05	0.25	10	-96.3683	-76.5472	-3.26839	221.371	717.464	-0.0107586	-0.00584084	-0.000224942	0.00586684	0.0149055
500	0.05	1	0.1	0.1	2	-75.162	-23.6902	82.7256	364.274	1163.46	-0.0113893	-0.00206565	0.00480918	0.0153533	0.0262658
500	0.05	1	0.1	0.1	5	-78.6764	-13.1826	126.1	590.088	1695.66	-0.0166554	-0.0018279	0.00617299	0.0147522	0.0292592
500	0.05	1	0.1	0.1	10	-84.7129	-59.5809	32.9094	397.1	1603.27	-0.0150013	-0.00544265	0.00255054	0.0155447	0.0267856
500	0.05	1	0.1	0.25	2	-66.3918	-6.03275	53.7568	461.508	1725.64	-0.0069398	-0.000832482	0.00497768	0.0181852	0.0310856
500	0.05	1	0.1	0.25	5	-69.7492	-22.622	60.6391	440.018	1194.74	-0.0102438	-0.00282368	0.00483738	0.016045	0.0292696
500	0.05	1	0.1	0.25	10	-75.8522	-22.1966	101.468	454.271	1461.81	-0.00854685	-0.00304146	0.00500371	0.0150051	0.0291648
500	0.05	1	0.25	0.1	2	-14.9286	7.44768	35.837	104.798	338.332	-0.0117693	0.005122	0.0192848	0.0369325	0.0515599
500	0.05	1	0.25	0.1	5	-10.2523	11.824	45.4617	139.106	502.852	-0.00704101	0.00937696	0.026716	0.0461365	0.062853
500	0.05	1	0.25	0.1	10	4.96746	24.8578	67.7605	208.566	449.769	0.0051188	0.0215794	0.0396736	0.0596667	0.0760248
500	0.05	1	0.25	0.25	2	-12.6544	3.33713	23.1248	65.6616	171.144	-0.0109252	0.00398267	0.0197433	0.036793	0.0491314
500	0.05	1	0.25	0.25	5	4.08487	21.0847	63.0024	152.988	318.802	0.00357411	0.0172482	0.034454	0.0537007	0.0703804
500	0.05	1	0.25	0.25	10	16.6211	41.9249	100.526	255.442	588.312	0.0116884	0.0265147	0.0375262	0.0552952	0.072783
500	0.1	0	0.05	0.1	2	-93.5528	-61.3636	85.0995	381.373	1024.52	-0.0121285	-0.00455162	0.00186036	0.00840505	0.0163839
500	0.1	0	0.05	0.1	5	-95.2929	-65.7851	41.0405	275.365	715.943	-0.0126913	-0.00486845	0.000740299	0.00592145	0.0142375
500	0.1	0	0.05	0.1	10	-95.2738	-69.0757	50.1348	420.414	1108.47	-0.0105708	-0.00466877	0.00140043	0.00621968	0.0152489
500	0.1	0	0.05	0.25	2	-91.4328	-40.7813	107.356	456.95	1312.17	-0.00912239	-0.0027056	0.00306926	0.00927847	0.0185321
500	0.1	0	0.05	0.25	5	-97.6544	-70.9274	20.3781	199.239	718.297	-0.0121509	-0.00524209	0.000124336	0.00585229	0.0102181
500	0.1	0	0.05	0.25	10	-98.0292	-87.9031	1.68077	262.861	773.63	-0.0154699	-0.00531577	3.29013e-05	0.00519658	0.0123205
500	0.1	0	0.1	0.1	2	-71.0461	-12.0372	127.791	554.528	2072.96	-0.00702612	-0.00107229	0.00646907	0.0162119	0.0276596
500	0.1	0	0.1	0.1	5	-89.9428	-45.3523	89.881	551.948	2034.55	-0.0119044	-0.00453594	0.00347965	0.0128379	0.0260585
500	0.1	0	0.1	0.1	10	-87.1355	-52.1394	28.3739	383.227	1794.33	-0.0119152	-0.00543206	0.000932306	0.010451	0.023411
500	0.1	0	0.1	0.25	2	-77.9454	-23.3563	91.5362	507.381	1705.51	-0.0107098	-0.00183903	0.00609335	0.0190092	0.0295601
500	0.1	0	0.1	0.25	5	-87.5756	-21.855	124.369	612.332	1878.16	-0.010901	-0.00187301	0.0052077	0.0144085	0.0226838
500	0.1	0	0.1	0.25	10	-88.2762	-54.1737	87.846	437.525	1502.1	-0.0108325	-0.00467319	0.00194406	0.0121765	0.0234062
500	0.1	0	0.25	0.1	2	-10.7624	28.2884	88.4204	267.036	1137.56	-0.00304044	0.00873381	0.0238262	0.0421147	0.0548827
500	0.1	0	0.25	0.1	5	-6.16526	33.7329	136.488	586.145	3331.46	-0.00196582	0.0122374	0.0288675	0.0464974	0.0681929
500	0.1	0	0.25	0.1	10	3.85642	61.006	169.756	723.048	3155.63	0.00137367	0.0135921	0.0304748	0.0469816	0.0640467
500	0.1	0	0.25	0.25	2	6.09291	30.9766	89.848	294.341	833.696	0.00245836	0.0136161	0.0300758	0.0483103	0.064461
500	0.1	0	0.25	0.25	5	11.5561	51.4133	133.606	530.646	2183.38	0.00288666	0.0179311	0.0353512	0.0548838	0.070266
500	0.1	0	0.25	0.25	10	27.6783	80.6859	230.318	1380.88	3601.51	0.00592491	0.0205375	0.0371281	0.0590396	0.0779521
500	0.1	0.5	0.05	0.1	2	-88.6862	-56.0561	97.6974	460.831	1686.86	-0.0111015	-0.00323207	0.00221218	0.00997321	0.0182536
500	0.1	0.5	0.05	0.1	5	-97.8374	-85.3444	-26.7712	195.787	798.999	-0.0141387	-0.00607948	-0.00102353	0.00396329	0.0117689
500	0.1	0.5	0.05	0.1	10	-95.8739	-82.7364	-15.5472	198.097	1034.42	-0.01095	-0.00580648	-0.000394477	0.00366279	0.0104977
500	0.1	0.5	0.05	0.25	2	-87.8751	-39.8508	56.9675	392.218	1188.71	-0.00985163	-0.00304847	0.00223427	0.00871384	0.0178802
500	0.1	0.5	0.05	0.25	5	-97.3109	-62.7588	71.3595	332.21	1009.95	-0.0124427	-0.00467359	0.00153959	0.00743523	0.0171026
500	0.1	0.5	0.05	0.25	10	-97.8141	-87.8266	-49.9704	129.746	606.644	-0.0142327	-0.00766842	-0.00177195	0.00318783	0.00861651
500	0.1	0.5	0.1	0.1	2	-73.8595	-8.48149	103.851	524.937	1840.95	-0.00824421	-0.00101845	0.00656511	0.0142833	0.0242319
500	0.1	0.5	0.1	0.1	5	-93.6869	-39.6298	50.8341	403.648	1065.14	-0.00923019	-0.00276948	0.00315693	0.0121594	0.0245679
500	0.1	0.5	0.1	0.1	10	-92.0652	-67.4819	39.0763	276.961	1325.44	-0.0119806	-0.00483249	0.00107327	0.00847842	0.0217015
500	0.1	0.5	0.1	0.25	2	-79.0958	-14.1745	128.076	535.4	1498.6	-0.00744858	-0.00170682	0.00646802	0.018605	0.0279392
500	0.1	0.5	0.1	0.25	5	-83.5956	-33.6285	110.546	541.609	1839.51	-0.0101068	-0.00284525	0.00439357	0.017254	0.0272259
500	0.1	0.5	0.1	0.25	10	-94.0836	-33.4902	101.198	469.102	1439.93	-0.0104164	-0.0024569	0.00438371	0.0129174	0.0237294
500	0.1	0.5	0.25	0.1	2	-18.5253	11.0303	64.053	187.64	861.837	-0.00967131	0.00437885	0.0207228	0.0375543	0.0497246
500	0.1	0.5	0.25	0.1	5	-23.547	6.64948	76.4802	315.75	1355.01	-0.0105726	0.00372886	0.022689	0.0415204	0.0531001
500	0.1	0.5	0.25	0.1	10	-15.6716	23.3413	111.164	379.786	1261.79	-0.00810012	0.00692111	0.0264556	0.046296	0.0602225
500	0.1	0.5	0.25	0.25	2	-9.08461	14.5886	54.057	205.079	1206.94	-0.00576679	0.00933728	0.0232128	0.0381244	0.056597
500	0.1	0.5	0.25	0.25	5	7.94619	39.3374	100.871	257.181	993.765	0.00248347	0.0157667	0.0304155	0.0456142	0.0637205
500	0.1	0.5	0.25	0.25	10	28.1903	66.1801	199.299	882.929	3904.96	0.00894163	0.0199567	0.031163	0.0465522	0.068021
500	0.1	1	0.05	0.1	2	-94.1418	-65.9011	66.3689	540.153	1340.31	-0.00891066	-0.00311484	0.00190172	0.00855252	0.0139171
500	0.1	1	0.05	0.1	5	-96.4034	-67	62.9017	323.522	1097.67	-0.0118495	-0.00493646	0.00128192	0.0068535	0.0173818
500	0.1	1	0.05	0.1	10	-96.8642	-85.188	-16.5125	184.563	547.906	-0.0136979	-0.00777657	-0.000906648	0.00347068	0.00843959
500	0.1	1	0.05	0.25	2	-94.0097	-64.4918	56.2113	379.987	1550.11	-0.011319	-0.00435258	0.00156442	0.0098509	0.0182434
500	0.1	1	0.05	0.25	5	-97.6338	-73.3221	14.4004	303.408	716.183	-0.012743	-0.00527485	0.000767724	0.00483136	0.0123532
500	0.1	1	0.05	0.25	10	-96.9972	-84.0156	1.62414	288.634	926.072	-0.012398	-0.00571077	9.26695e-05	0.00524578	0.0115847
500	0.1	1	0.1	0.1	2	-62.097	-21.5549	120.982	496.2	1893.97	-0.0104091	-0.00198003	0.00532119	0.016468	0.027128
500	0.1	1	0.1	0.1	5	-93.0392	-57.926	24.3463	343.287	987.442	-0.0156703	-0.00683376	0.00178993	0.00966826	0.0210591
500	0.1	1	0.1	0.1	10	-82.6231	-34.3213	80.4779	288.94	1225.16	-0.0123555	-0.00209078	0.00226294	0.0118337	0.0207349
500	0.1	1	0.1	0.25	2	-72.4477	-11.9756	110.566	542.356	1843.9	-0.0100386	-0.000936788	0.00532286	0.0160216	0.0244098
500	0.1	1	0.1	0.25	5	-87.3357	-40.3001	78.5904	464.905	1448.66	-0.0102844	-0.00284925	0.00514903	0.0137995	0.0237363
500	0.1	1	0.1	0.25	10	-85.6394	-31.6935	119.722	555.941	1719.61	-0.0105619	-0.00155597	0.00388247	0.011847	0.0238071
500	0.1	1	0.25	0.1	2	-20.2987	4.35217	56.7498	185.695	461.163	-0.0119597	0.00134865	0.0160535	0.033925	0.0494116
500	0.1	1	0.25	0.1	5	-12.75	12.9295	53.5803	211.303	1185.42	-0.00627351	0.0060103	0.0208756	0.0335251	0.0536951
500	0.1	1	0.25	0.1	10	-3.68534	29.3639	79.1625	259.862	1280.65	-0.00194008	0.0131575	0.0273766	0.0456658	0.0571647
500	0.1	1	0.25	0.25	2	-14.2628	5.87979	42.1128	139.17	442.686	-0.00992691	0.00356041	0.0213616	0.0376934	0.0516145
500	0.1	1	0.25	0.25	5	-3.99337	18.4563	72.7891	217.063	1505.85	-0.00231003	0.00998434	0.0244613	0.0417783	0.0555327
500	0.1	1	0.25	0.25	10	3.60035	26.396	95.6824	324.04	2198.77	0.00167379	0.01194	0.0280252	0.0426415	0.0551936
1000	0.001	0	0.05	0.1	2	-5.28066	11.2705	40.3716	145.175	554.444	-0.000395076	0.00302591	0.00952915	0.0160727	0.0218809
1000	0.001	0	0.05	0.1	5	-47.3236	23.0987	82.4682	234.071	1014.98	-0.00495585	0.00339307	0.0172006	0.0283377	0.0351093
1000	0.001	0	0.05	0.1	10	-24.2625	57.0381	164.369	477.418	2519.68	-0.00361009	0.00569816	0.0195886	0.0338691	0.0434309
1000	0.001	0	0.05	0.25	2	-9.85935	7.54183	30.1029	107.445	527.609	-0.00124917	0.0020747	0.00924509	0.0157877	0.019758
1000	0.001	0	0.05	0.25	5	-10.7235	27.4788	95.8093	316.712	1453.51	-0.00121508	0.00598162	0.0198476	0.0287922	0.0354243
1000	0.001	0	0.05	0.25	10	-1.57814	44.3453	169.593	633.742	2264.23	-0.000127156	0.00701661	0.019208	0.0311146	0.0432419
1000	0.001	0	0.1	0.1	2	0.762063	5.02303	14.8431	55.3758	371.271	0.000363843	0.00549146	0.0103505	0.0157623	0.0206084
1000	0.001	0	0.1	0.1	5	-33.1441	13.7504	36.1265	87.7976	259.675	-0.0141051	0.0103584	0.0223601	0.0307919	0.0370937
1000	0.001	0	0.1	0.1	10	-8.54742	18.8053	60.9819	119.718	379.955	-0.00668499	0.0115736	0.030718	0.0452741	0.0569977
1000	0.001	0	0.1	0.25	2	0.970357	4.40496	11.4802	34.2706	194.435	0.000651181	0.00484081	0.0106494	0.0158475	0.0196066
1000	0.001	0	0.1	0.25	5	1.55977	14.1018	35.5663	87.43	202.634	0.00108756	0.0165722	0.0256886	0.0341973	0.0410313
1000	0.001	0	0.1	0.25	10	6.13002	32.4819	72.4991	177.915	405.776	0.00120553	0.0154364	0.0312364	0.0435329	0.054042
1000	0.001	0	0.25	0.1	2	0.215134	1.48866	4.50444	11.2231	35.2187	0.000755823	0.00451982	0.00797288	0.0137796	0.0185817
1000	0.001	0	0.25	0.1	5	-8.60843	3.72383	7.8626	16.2088	32.223	-0.0117388	0.0112666	0.0185542	0.0259696	0.0356026
1000	0.001	0	0.25	0.1	10	1.03473	8.93916	16.2406	31.2655	52.2908	0.0014693	0.0218795	0.0365794	0.0472724	0.0583557
1000	0.001	0	0.25	0.25	2	0.432126	1.47049	4.5993	11.2679	30.9764	0.00113432	0.00491915	0.00839099	0.0139414	0.0185095
1000	0.001	0	0.25	0.25	5	-0.0801044	4.42039	8.35995	19.1621	33.1593	0.000468969	0.0134203	0.02098	0.0298688	0.0377757
1000	0.001	0	0.25	0.25	10	6.70832	12.6015	21.2699	39.7189	73.3217	0.0134549	0.0279126	0.0391797	0.0500967	0.0618068
1000	0.001	0.5	0.05	0.1	2	-55.1115	5.17952	24.3601	108.277	726.251	-0.00249874	0.00158522	0.00844658	0.0142378	0.0194013
1000	0.001	0.5	0.05	0.1	5	-53.0278	19.7507	66.4533	268.602	1893.46	-0.00817353	0.00416475	0.0176137	0.0271665	0.0338753
1000	0.001	0.5	0.05	0.1	10	-24.0143	42.6607	145.118	467.191	1895.81	-0.00387985	0.0045818	0.0191385	0.033928	0.0461817
1000	0.001	0.5	0.05	0.25	2	-0.571308	9.80889	31.1411	109.777	387.499	0.000146034	0.00485967	0.00969483	0.015935	0.0209057
1000	0.001	0.5	0.05	0.25	5	-44.2428	25.1906	88.3855	281.039	1918.93	-0.00625587	0.00394612	0.0180985	0.0272187	0.034765
1000	0.001	0.5	0.05	0.25	10	-34.8544	34.8046	166.519	729.509	3568.15	-0.00431904	0.00588008	0.0193253	0.0302335	0.0434739
1000	0.001	0.5	0.1	0.1	2	0.477189	4.52929	12.385	40.2702	163.882	2.70602e-05	0.00472855	0.0102082	0.0146292	0.0182743
1000	0.001	0.5	0.1	0.1	5	-22.6106	12.6135	27.9786	70.3235	495.483	-0.0126964	0.0125231	0.0208983	0.0292965	0.0355286
1000	0.001	0.5	0.1	0.1	10	-1.73302	22.7456	51.3538	125.473	250.69	-0.00127571	0.016579	0.0303374	0.0452483	0.054848
1000	0.001	0.5	0.1	0.25	2	0.435578	4.55344	11.9359	46.519	164.939	0.000491199	0.00471433	0.009915	0.015879	0.0211775
1000	0.001	0.5	0.1	0.25	5	-30.1539	9.42486	22.0187	53.9877	120.003	-0.0131922	0.0104244	0.0223194	0.0321716	0.0387945
1000	0.001	0.5	0.1	0.25	10	9.99262	34.3457	66.2243	156.71	574.76	0.00316218	0.0145979	0.0320296	0.0434468	0.0549774
1000	0.001	0.5	0.25	0.1	2	0.578444	1.38821	3.50995	10.8482	51.6323	0.0014205	0.00401976	0.00786644	0.0114789	0.0165944
1000	0.001	0.5	0.25	0.1	5	-9.24571	3.42729	8.90452	16.3848	29.4127	-0.0164904	0.0116135	0.0208833	0.0278541	0.0329658
1000	0.001	0.5	0.25	0.1	10	0.70176	9.30645	15.0848	27.4528	41.4864	0.00237567	0.0229374	0.0358384	0.0466983	0.0567211
1000	0.001	0.5	0.25	0.25	2	0.0858568	1.01101	3.65862	10.0706	34.3983	0.000412892	0.00349049	0.00768956	0.0144263	0.0193483
1000	0.001	0.5	0.25	0.25	5	1.46296	4.60612	7.89447	15.4654	35.8944	0.00627015	0.0133124	0.0196059	0.0270791	0.034029
1000	0.001	0.5	0.25	0.25	10	7.38689	12.3524	20.0827	37.9231	61.7398	0.0148389	0.0289567	0.0399237	0.0521178	0.0580907
1000	0.001	1	0.05	0.1	2	-82.4729	1.37514	20.857	143.164	531.988	-0.00419966	0.000403419	0.00461222	0.0102141	0.0144324
1000	0.001	1	0.05	0.1	5	-75.0184	-22.8214	12.3146	104.171	774.388	-0.00889803	-0.00122044	0.00477139	0.010382	0.0142474
1000	0.001	1	0.05	0.1	10	-74.3112	-21.3757	12.0533	129.335	557.419	-0.00808959	-0.00211512	0.00279043	0.0105641	0.0146277
1000	0.001	1	0.05	0.25	2	-72.9681	-0.256431	17.6446	101.32	637.22	-0.00336305	-5.66318e-05	0.00473984	0.010636	0.015043
1000	0.001	1	0.05	0.25	5	-59.3275	1.27956	19.5406	153.164	809.922	-0.0057962	0.000313898	0.00569232	0.0116183	0.0153108
1000	0.001	1	0.05	0.25	10	-72.1591	-27.3807	15.8085	110.06	476.469	-0.00833597	-0.00170156	0.00327975	0.0103573	0.0153403
1000	0.001	1	0.1	0.1	2	-66.7868	0.769437	6.32973	35.5663	248.168	-0.00318671	0.000966696	0.00495275	0.0090569	0.0135569
1000	0.001	1	0.1	0.1	5	-51.8373	0.944648	8.51533	72.3428	269.769	-0.00550649	0.00101849	0.00561528	0.00993893	0.0140783
1000	0.001	1	0.1	0.1	10	-52.9976	-2.49909	5.74849	48.1144	406.087	-0.0121947	-0.000906731	0.00527391	0.00981694	0.0150166
1000	0.001	1	0.1	0.25	2	-26.7117	1.73882	8.26827	76.8481	483.071	-0.00190851	0.0016028	0.00552885	0.00953187	0.0138812
1000	0.001	1	0.1	0.25	5	-40.498	1.47704	10.9409	113.241	923.576	-0.00299045	0.00248226	0.00765458	0.0120735	0.015591
1000	0.001	1	0.1	0.25	10	-57.9756	-6.00165	7.10853	79.844	398.483	-0.0100225	-0.000711173	0.00451199	0.0092906	0.0156253
1000	0.001	1	0.25	0.1	2	-5.06478	0.610602	2.68517	18.3436	111.673	-0.00132689	0.00197632	0.00468858	0.00900349	0.0140599
1000	0.001	1	0.25	0.1	5	-21.2672	0.482888	3.29565	22.2212	183.526	-0.00185229	0.00103676	0.00469742	0.00927335	0.013746
1000	0.001	1	0.25	0.1	10	-8.91695	0.376106	2.62868	11.5694	122.072	-0.00373542	0.00127161	0.00512073	0.00834391	0.013053
1000	0.001	1	0.25	0.25	2	0.0315752	0.591176	2.68442	16.8147	104.349	4.10022e-05	0.00169947	0.00434897	0.00803094	0.0127072
1000	0.001	1	0.25	0.25	5	-24.2913	0.30869	2.94017	23.0339	225.34	-0.0033041	0.00124162	0.00522144	0.0097131	0.0148619
1000	0.001	1	0.25	0.25	10	-18.5577	-0.15003	2.27158	15.7567	192.161	-0.00997433	-0.000167096	0.00418831	0.00906672	0.0136055
1000	0.01	0	0.05	0.1	2	-10.6626	36.6034	180.202	675.006	1472.7	-0.000794123	0.00341653	0.0102451	0.0195567	0.0270633
1000	0.01	0	0.05	0.1	5	-28.774	72.8994	284.843	1202.81	3785.51	-0.00256464	0.00326647	0.0117324	0.0194273	0.0286118
1000	0.01	0	0.05	0.1	10	-31.8078	86.3933	382.595	1673.75	4337.89	-0.00207006	0.00245271	0.00954675	0.0187229	0.0310667
1000	0.01	0	0.05	0.25	2	6.62421	45.5192	168.334	502.403	2341.07	0.000774746	0.00515453	0.0123664	0.0200217	0.0279578
1000	0.01	0	0.05	0.25	5	-10.1559	105.661	375.061	1795.86	5915.59	-0.000314382	0.00597124	0.0161381	0.0239905	0.0315895
1000	0.01	0	0.05	0.25	10	-31.0125	113.24	354.624	1705.42	5586.35	-0.001258	0.00343209	0.0113684	0.0183193	0.0320992
1000	0.01	0	0.1	0.1	2	15.6562	36.8438	73.9485	138.194	396.325	0.00769999	0.0146208	0.0237628	0.0307739	0.0381316
1000	0.01	0	0.1	0.1	5	41.7516	93.0804	206.238	551.338	1806.47	0.0150611	0.024718	0.0375254	0.0484342	0.0600385
1000	0.01	0	0.1	0.1	10	98.0734	191.997	396.873	1481.96	6276.95	0.0180465	0.0303393	0.0452189	0.0589854	0.0686579
1000	0.01	0	0.1	0.25	2	13.0561	33.9558	67.0318	122.996	221.709	0.00579469	0.0165091	0.0252083	0.0347361	0.0445765
1000	0.01	0	0.1	0.25	5	65.7177	141.7	289	795.761	2681.91	0.0212549	0.0319901	0.0446659	0.0562446	0.0658227
1000	0.01	0	0.1	0.25	10	110.872	285.715	711.451	3223.64	7823.85	0.0255081	0.0356154	0.0491172	0.0583464	0.0689907
1000	0.01	0	0.25	0.1	2	7.43564	14.6722	25.336	35.2121	51.1256	0.0149348	0.0311643	0.0433375	0.0545892	0.0652975
1000	0.01	0	0.25	0.1	5	32.0305	50.5272	71.9892	110.18	163.344	0.060057	0.0794632	0.0961988	0.110859	0.127355
1000	0.01	0	0.25	0.1	10	63.5687	98.5003	157.336	247.108	398.91	0.0890374	0.107119	0.127293	0.148199	0.164737
1000	0.01	0	0.25	0.25	2	9.3468	13.9069	22.9418	37.0931	51.6482	0.0193764	0.0327579	0.0452401	0.0568764	0.0702889
1000	0.01	0	0.25	0.25	5	36.0719	50.4128	79.529	118.397	201.979	0.0676267	0.0827156	0.0998038	0.115973	0.134528
1000	0.01	0	0.25	0.25	10	79.0098	118.738	196.701	319.034	562.588	0.0904098	0.11099	0.130814	0.146575	0.158113
1000	0.01	0.5	0.05	0.1	2	-35.9736	11.1532	83.6834	436.962	1518.77	-0.0031266	0.00141577	0.007209	0.0154967	0.0214986
1000	0.01	0.5	0.05	0.1	5	-36.9548	27.4229	117.986	621.526	1780.8	-0.00204736	0.00208055	0.0086914	0.0182856	0.0252846
1000	0.01	0.5	0.05	0.1	10	-27.1115	48.1134	218.383	950.96	4185.95	-0.00291413	0.00251739	0.00997135	0.0190509	0.025756
1000	0.01	0.5	0.05	0.25	2	-22.1567	15.8365	95.6736	359.509	2530.37	-0.00195288	0.003303	0.00994745	0.0177679	0.0234719
1000	0.01	0.5	0.05	0.25	5	-9.82581	51.5883	175.04	669.75	2288.5	-0.000839156	0.00473376	0.0127164	0.0225861	0.027947
1000	0.01	0.5	0.05	0.25	10	-18.1647	68.4418	217.135	692.664	2898.45	-0.00198663	0.00546294	0.0128837	0.0233319	0.032188
1000	0.01	0.5	0.1	0.1	2	-0.628169	11.6349	33.364	83.5865	290.174	-0.000100289	0.00710785	0.0139289	0.0237889	0.0334238
1000	0.01	0.5	0.1	0.1	5	19.7668	43.6829	91.3847	262.007	1016.18	0.00996151	0.0182169	0.0257226	0.0354153	0.0465247
1000	0.01	0.5	0.1	0.1	10	33.3021	70.2195	160.634	533.925	2572.89	0.0149148	0.0246317	0.0347939	0.0445947	0.0564678
1000	0.01	0.5	0.1	0.25	2	3.77342	14.3413	33.8037	81.3334	281.481	0.00248651	0.00968311	0.0176225	0.0269756	0.0339002
1000	0.01	0.5	0.1	0.25	5	29.3961	50.967	98.0661	230.81	466.284	0.0160812	0.0222609	0.0318944	0.0413112	0.0508437
1000	0.01	0.5	0.1	0.25	10	41.1237	77.0482	174.801	543.1	2727.43	0.0153397	0.0238763	0.0350492	0.0444376	0.054812
1000	0.01	0.5	0.25	0.1	2	3.08054	8.25728	15.5687	23.8593	34.5558	0.00799489	0.0162314	0.0287146	0.0363079	0.0471971
1000	0.01	0.5	0.25	0.1	5	12.4457	22.4272	34.1513	54.7447	83.8052	0.0299651	0.0412274	0.0582974	0.0711877	0.0830142
1000	0.01	0.5	0.25	0.1	10	23.998	37.5597	59.7036	94.6788	154.98	0.0408359	0.0607328	0.0725969	0.0897046	0.102918
1000	0.01	0.5	0.25	0.25	2	4.27876	7.82708	14.2162	21.0118	33.5152	0.0103482	0.0179692	0.0292831	0.039226	0.0500848
1000	0.01	0.5	0.25	0.25	5	15.8853	26.333	41.1534	71.4483	108.261	0.0352757	0.0508213	0.066389	0.0818796	0.0926199
1000	0.01	0.5	0.25	0.25	10	30.4059	49.7407	80.9721	124.572	185.922	0.0505232	0.066809	0.0811189	0.0969513	0.110843
1000	0.01	1	0.05	0.1	2	-39.622	5.63281	49.0845	231.254	1267.12	-0.00528399	0.000957354	0.00619377	0.0120157	0.0174737
1000	0.01	1	0.05	0.1	5	-50.1535	15.2392	86.7222	292.887	1395.79	-0.00413004	0.00183278	0.00838774	0.0165011	0.0236837
1000	0.01	1	0.05	0.1	10	-3.61158	27.4449	112.176	255.299	1133.88	-0.000247152	0.00472234	0.0118663	0.021224	0.0284117
1000	0.01	1	0.05	0.25	2	-18.5114	12.6598	54.6882	255.12	1233.64	-0.0028906	0.00266959	0.00716403	0.0115316	0.0180126
1000	0.01	1	0.05	0.25	5	-20.8399	21.7731	98.4959	425.696	1915.75	-0.00291028	0.00317012	0.0105848	0.0163459	0.021493
1000	0.01	1	0.05	0.25	10	-8.72011	44.8357	143.637	677.517	2367.75	-0.00103077	0.00375735	0.0108402	0.0204061	0.0281733
1000	0.01	1	0.1	0.1	2	-4.84617	5.4194	21.7899	52.5695	149.827	-0.00211053	0.00445962	0.0107664	0.0184609	0.0263081
1000	0.01	1	0.1	0.1	5	9.15049	21.3082	44.2729	84.985	240.314	0.00532936	0.0129522	0.0220714	0.0306842	0.0394161
1000	0.01	1	0.1	0.1	10	11.767	27.7015	66.7429	129.895	500.274	0.00717419	0.0163057	0.0272101	0.0372393	0.0465939
1000	0.01	1	0.1	0.25	2	-5.9162	2.66527	17.3554	32.2008	82.1089	-0.00499038	0.00247526	0.00946124	0.0174888	0.0231225
1000	0.01	1	0.1	0.25	5	8.80835	21.4791	44.7586	82.9907	226.726	0.0042546	0.0129202	0.022854	0.0323143	0.0389415
1000	0.01	1	0.1	0.25	10	17.9586	34.8703	78.875	172.963	501.799	0.00948511	0.0199823	0.0269991	0.0350744	0.0431489
1000	0.01	1	0.25	0.1	2	-1.48279	2.56972	7.00478	14.337	23.0555	-0.00413283	0.00631706	0.0141266	0.0250296	0.0331528
1000	0.01	1	0.25	0.1	5	2.65679	6.70725	12.2478	22.1846	36.0481	0.00698121	0.016374	0.0267941	0.0348268	0.0469845
1000	0.01	1	0.25	0.1	10	4.13402	8.88779	17.042	29.2351	47.9196	0.00925261	0.0197573	0.0298804	0.0419334	0.0513841
1000	0.01	1	0.25	0.25	2	-0.298929	3.13718	6.99808	13.609	21.3323	-0.000561566	0.00782405	0.0174806	0.0262589	0.0364701
1000	0.01	1	0.25	0.25	5	3.14344	7.82474	13.9732	26.1205	42.7544	0.00756418	0.0183521	0.0273961	0.0387769	0.0493004
1000	0.01	1	0.25	0.25	10	4.93303	10.6046	19.327	34.071	56.6723	0.00862428	0.0187442	0.0310678	0.0420974	0.0509419
1000	0.05	0	0.05	0.1	2	-82.5096	-13.9083	150.893	592.698	1881.87	-0.00459911	-0.000714219	0.00352224	0.00774865	0.0130063
1000	0.05	0	0.05	0.1	5	-85.8693	-36.9091	90.6586	389.314	1176.33	-0.00746826	-0.00226921	0.00169763	0.00639903	0.013601
1000	0.05	0	0.05	0.1	10	-85.2276	-36.4092	95.4846	444.269	1192.7	-0.00535942	-0.00122398	0.00150928	0.00536557	0.0116811
1000	0.05	0	0.05	0.25	2	-65.6241	11.5871	140.518	661.695	1717.09	-0.00304793	0.000690023	0.00525252	0.0113821	0.0168855
1000	0.05	0	0.05	0.25	5	-78.6428	7.92422	191.148	723.685	2281.13	-0.00578197	0.000231838	0.00415047	0.0090887	0.0149324
1000	0.05	0	0.05	0.25	10	-85.8619	-36.7779	112.288	436.653	1460.01	-0.00388452	-0.00143124	0.00181743	0.00703293	0.0142634
1000	0.05	0	0.1	0.1	2	-14.4714	26.3791	102.594	391.147	1349.1	-0.00231884	0.00393754	0.0115485	0.0209881	0.0293038
1000	0.05	0	0.1	0.1	5	-0.0167881	49.9824	204.859	801.457	1975.31	-1.2667e-06	0.00642162	0.0138557	0.0238603	0.0313007
1000	0.05	0	0.1	0.1	10	-8.2908	62.2769	158.556	1525.85	3479.57	-0.00159772	0.00440604	0.01072	0.0220329	0.0323154
1000	0.05	0	0.1	0.25	2	6.35311	34.3123	124.092	290.467	1423.49	0.00147905	0.00636931	0.013466	0.0230153	0.0308764
1000	0.05	0	0.1	0.25	5	-5.08489	66.1761	207.782	846.294	2742.78	-0.000564539	0.00884123	0.0177112	0.0258744	0.0366937
1000	0.05	0	0.1	0.25	10	7.57781	108.621	322.596	1448.92	3234.56	0.000305224	0.00663914	0.0173052	0.0257707	0.036023
1000	0.05	0	0.25	0.1	2	11.9007	20.8221	42.2206	70.806	125.265	0.0140027	0.0237677	0.0365662	0.047764	0.0603832
1000	0.05	0	0.25	0.1	5	33.7781	57.0954	102.235	172.31	263.248	0.0338404	0.0473355	0.0624727	0.0804926	0.0958376
1000	0.05	0	0.25	0.1	10	65.6031	103.621	161.712	264.702	446.894	0.0468068	0.0582139	0.0720659	0.0886951	0.107295
1000	0.05	0	0.25	0.25	2	11.6833	23.8659	41.8398	62.9856	99.7034	0.01878	0.0311914	0.0432421	0.0549063	0.065659
1000	0.05	0	0.25	0.25	5	47.583	72.4307	113.087	181.209	361.446	0.0438366	0.0547199	0.0715945	0.0888461	0.100586
1000	0.05	0	0.25	0.25	10	70.2315	123.541	213.544	402.628	805.79	0.0473344	0.0595752	0.0734254	0.0905276	0.104788
1000	0.05	0.5	0.05	0.1	2	-71.3976	-15.046	81.0271	372.909	1377.99	-0.00456483	-0.000808107	0.00244361	0.00734316	0.014104
1000	0.05	0.5	0.05	0.1	5	-73.7602	-33.1694	88.7424	384.337	1382.96	-0.00516561	-0.00158125	0.00202259	0.00679559	0.014149
1000	0.05	0.5	0.05	0.1	10	-90.9196	-55.817	81.0032	450.982	1226.61	-0.00667983	-0.00231343	0.00125201	0.00645197	0.0106593
1000	0.05	0.5	0.05	0.25	2	-73.5011	-12.3963	127.262	517.378	1229.65	-0.00537559	-0.000956119	0.0040856	0.0108507	0.0156774
1000	0.05	0.5	0.05	0.25	5	-74.4753	-26.7857	111.107	586.124	1512.99	-0.00477593	-0.000927695	0.00255261	0.00862086	0.0158202
1000	0.05	0.5	0.05	0.25	10	-86.0459	-38.1789	125.358	611.123	1650.1	-0.0060134	-0.00114227	0.00208059	0.00765734	0.0151151
1000	0.05	0.5	0.1	0.1	2	-28.639	1.46382	73.1217	197.318	1468.24	-0.00531324	0.000719268	0.00956721	0.0171203	0.0224528
1000	0.05	0.5	0.1	0.1	5	-20.4484	29.9357	95.4237	358.868	1483	-0.00397907	0.00377181	0.0114824	0.0193788	0.0283798
1000	0.05	0.5	0.1	0.1	10	-23.6563	35.8184	144.279	460.058	1530.85	-0.00357287	0.00450007	0.0124665	0.0210398	0.0287366
1000	0.05	0.5	0.1	0.25	2	-7.59529	15.9884	53.2203	199.268	1001.88	-0.0020055	0.00336928	0.0108037	0.0190235	0.0263756
1000	0.05	0.5	0.1	0.25	5	10.0882	38.5315	117.632	351.137	1633.49	0.00130768	0.00681452	0.0150651	0.0247308	0.0310261
1000	0.05	0.5	0.1	0.25	10	14.0452	85.8227	210.978	921.028	3017.43	0.00153353	0.00799423	0.015108	0.022434	0.0323999
1000	0.05	0.5	0.25	0.1	2	0.287978	8.17511	22.5016	42.1912	65.7299	0.000611706	0.0103569	0.0234516	0.0367345	0.047206
1000	0.05	0.5	0.25	0.1	5	17.2434	29.5102	47.6169	93.1177	158.376	0.0219583	0.0301946	0.0415218	0.0568971	0.0715166
1000	0.05	0.5	0.25	0.1	10	17.6635	37.2135	66.3461	103.999	212.473	0.0235539	0.0377161	0.0490419	0.0591926	0.0723044
1000	0.05	0.5	0.25	0.25	2	3.4471	9.55705	21.0762	36.1142	59.1384	0.00467963	0.0153363	0.0275161	0.039841	0.0495792
1000	0.05	0.5	0.25	0.25	5	16.8246	34.0136	58.169	92.9521	163.206	0.0242855	0.0337382	0.0488281	0.065995	0.0767153
1000	0.05	0.5	0.25	0.25	10	30.072	51.6004	89.8072	154.083	282.372	0.0295334	0.0404084	0.0529217	0.0660354	0.0780835
1000	0.05	1	0.05	0.1	2	-74.0335	-12.9616	79.877	281.915	967.138	-0.00347327	-0.000462379	0.00337526	0.00821771	0.0125045
1000	0.05	1	0.05	0.1	5	-92.0278	-44.7802	56.9646	321.031	897.251	-0.00987627	-0.00293888	0.00149433	0.00606366	0.0135586
1000	0.05	1	0.05	0.1	10	-88.8392	-58.5877	39.8838	291.779	916.343	-0.00674861	-0.0028294	0.00119075	0.00459733	0.00918692
1000	0.05	1	0.05	0.25	2	-62.7226	-0.807529	66.3259	570.784	1747.09	-0.0050105	-8.1139e-05	0.00476643	0.00893322	0.0156237
1000	0.05	1	0.05	0.25	5	-49.9248	6.47231	114.291	652.516	2873.99	-0.00345845	0.000399218	0.00380204	0.00957529	0.0171142
1000	0.05	1	0.05	0.25	10	-83.0652	-31.1422	107.542	412.571	1664.09	-0.0054164	-0.00142842	0.0019297	0.00711471	0.0148694
1000	0.05	1	0.1	0.1	2	-32.0191	0.582827	50.1392	137.538	660.011	-0.00702951	0.00015442	0.00661824	0.0133566	0.0212112
1000	0.05	1	0.1	0.1	5	-13.546	15.6189	59.8393	216.303	961.718	-0.00304155	0.00389541	0.0112413	0.018859	0.0248783
1000	0.05	1	0.1	0.1	10	-11.5899	22.048	92.9849	268.339	1209.62	-0.00257612	0.00458023	0.0143354	0.0221412	0.031585
1000	0.05	1	0.1	0.25	2	-20.8743	3.90518	40.3929	148.727	516.146	-0.00594234	0.00117345	0.00819578	0.0153349	0.0238883
1000	0.05	1	0.1	0.25	5	-4.9415	22.6874	79.4218	278.261	1063.15	-0.00134825	0.00461384	0.0135669	0.0207517	0.0277032
1000	0.05	1	0.1	0.25	10	-4.15534	35.7026	88.5043	428.761	1748.36	-0.000688558	0.00544388	0.012898	0.0209053	0.0268507
1000	0.05	1	0.25	0.1	2	-4.94896	2.0942	8.96389	20.2379	40.2301	-0.0077686	0.00393584	0.0126139	0.021584	0.0312672
1000	0.05	1	0.25	0.1	5	3.94143	11.6504	23.2081	40.944	65.1868	0.00796718	0.0167969	0.028231	0.0421751	0.0550099
1000	0.05	1	0.25	0.1	10	10.752	22.2974	42.5168	69.6417	95.9845	0.0191839	0.0310228	0.0439675	0.0567556	0.0686945
1000	0.05	1	0.25	0.25	2	-6.29981	2.67919	9.86726	21.2953	38.4416	-0.00786799	0.00425237	0.0160267	0.0255879	0.0342842
1000	0.05	1	0.25	0.25	5	4.51553	11.9584	24.1532	43.3003	71.1937	0.00844096	0.0163104	0.0301627	0.0424972	0.0528388
1000	0.05	1	0.25	0.25	10	11.0503	26.6916	46.5498	78.6533	127.863	0.0173742	0.0278194	0.039836	0.0532611	0.0683178
1000	0.1	0	0.05	0.1	2	-81.7921	-25.0882	110.747	529.298	1392.63	-0.00541892	-0.000669236	0.00321909	0.00845627	0.0130422
1000	0.1	0	0.05	0.1	5	-77.0957	-32.251	102.531	549.047	1764.03	-0.00506292	-0.00135882	0.0013643	0.0065187	0.0131805
1000	0.1	0	0.05	0.1	10	-91.4192	-45.6756	99.1234	433.731	1330.07	-0.00726986	-0.00177781	0.00174535	0.00581536	0.0114065
1000	0.1	0	0.05	0.25	2	-73.0393	-2.3491	105.843	546.227	1592.95	-0.00412914	-5.62519e-05	0.0042408	0.0094313	0.0152806
1000	0.1	0	0.05	0.25	5	-78.1854	-24.5873	124.414	529.796	1853.51	-0.00470003	-0.00091107	0.00271512	0.0070982	0.0132609
1000	0.1	0	0.05	0.25	10	-77.7726	-34.7163	150.361	465.018	1672.16	-0.00434145	-0.00141863	0.00181481	0.00560035	0.0111534
1000	0.1	0	0.1	0.1	2	-23.6934	15.201	85.4296	291.106	1960.86	-0.00313073	0.00167116	0.00867665	0.0153201	0.0232394
1000	0.1	0	0.1	0.1	5	-39.1837	12.6518	105.037	355.918	1888.27	-0.0057751	0.00112043	0.00779251	0.0158264	0.0251435
1000	0.1	0	0.1	0.1	10	-48.1686	9.29225	113.342	533.366	1827	-0.00571928	0.000693707	0.00728151	0.0169597	0.025095
1000	0.1	0	0.1	0.25	2	-6.74878	30.2469	89.6229	383.616	1790.76	-0.00220051	0.00414382	0.0106463	0.0178615	0.0252035
1000	0.1	0	0.1	0.25	5	-11.6415	36.2309	160.422	652.757	2733.09	-0.000971883	0.00349168	0.0106156	0.0193168	0.0272636
1000	0.1	0	0.1	0.25	10	-32.7312	29.9491	186.388	711.239	2124.42	-0.0032274	0.0020561	0.00844543	0.0169726	0.0270336
1000	0.1	0	0.25	0.1	2	6.86183	19.3719	44.6486	77.1803	159.808	0.0075754	0.0167888	0.0294717	0.0388274	0.048894
1000	0.1	0	0.25	0.1	5	20.8542	44.0255	89.8505	150.208	347.336	0.0147039	0.0303349	0.0436405	0.0592516	0.0704832
1000	0.1	0	0.25	0.1	10	27.9749	59.4707	102.025	177.789	361.838	0.0197716	0.0303573	0.0468543	0.0613192	0.0752965
1000	0.1	0	0.25	0.25	2	5.47953	16.3784	35.569	63.804	103.995	0.00746761	0.0174334	0.0303508	0.0421307	0.0588026
1000	0.1	0	0.25	0.25	5	28.8093	51.6597	94.4038	165.394	313.496	0.0273241	0.0373592	0.050304	0.0626164	0.07199
1000	0.1	0	0.25	0.25	10	35.9393	80.0558	157.955	330.653	621.676	0.0201984	0.0378901	0.0520696	0.0672538	0.0781337
1000	0.1	0.5	0.05	0.1	2	-87.9719	-11.3246	121.299	524.111	1370.28	-0.00454659	-0.000501204	0.00332268	0.00843555	0.0131602
1000	0.1	0.5	0.05	0.1	5	-78.2706	-25.9518	103.945	442.243	1535.2	-0.00552965	-0.00127519	0.00186151	0.00679086	0.0118176
1000	0.1	0.5	0.05	0.1	10	-94.4052	-64.5489	77.3505	280.933	1159.84	-0.00735636	-0.00300877	0.000837593	0.00454896	0.00982592
1000	0.1	0.5	0.05	0.25	2	-68.1804	-3.1587	117.554	561.785	2235.12	-0.0035119	-0.000202459	0.00363706	0.00881903	0.0145873
1000	0.1	0.5	0.05	0.25	5	-71.8166	-23.7166	97.3954	401.303	1518.56	-0.00612742	-0.00130047	0.00182493	0.00608173	0.0118663
1000	0.1	0.5	0.05	0.25	10	-79.9126	-43.3097	94.79	439.968	1169.36	-0.00556427	-0.00118619	0.00140032	0.00513209	0.011145
1000	0.1	0.5	0.1	0.1	2	-22.6133	26.6537	107.089	594.482	2318.2	-0.00387405	0.00339098	0.00877904	0.0148401	0.0219008
1000	0.1	0.5	0.1	0.1	5	-52.6509	8.19195	97.871	443.752	1593.96	-0.00738758	0.000561581	0.00746686	0.01367	0.022604
1000	0.1	0.5	0.1	0.1	10	-44.4841	-1.79733	101.286	596.923	1973.74	-0.00590888	-0.000240637	0.00668829	0.0141459	0.0208192
1000	0.1	0.5	0.1	0.25	2	-24.2624	13.552	75.0311	301.211	1564.75	-0.00316661	0.00236782	0.00814287	0.013799	0.0204284
1000	0.1	0.5	0.1	0.25	5	-24.2903	19.8562	89.8179	492.183	1711.78	-0.00368971	0.00268883	0.00893526	0.0169302	0.0230618
1000	0.1	0.5	0.1	0.25	10	-45.5823	15.4709	129.584	591.378	1861.59	-0.0054438	0.00148462	0.00745456	0.0167377	0.0248672
1000	0.1	0.5	0.25	0.1	2	-4.07512	5.86813	24.3586	51.2594	103.005	-0.00432121	0.00607242	0.018733	0.0307979	0.0417286
1000	0.1	0.5	0.25	0.1	5	6.66798	21.2099	45.4243	78.0928	139.406	0.00754211	0.0196363	0.0301125	0.0432827	0.0571974
1000	0.1	0.5	0.25	0.1	10	14.5749	35.7767	64.535	116.792	209.389	0.0130972	0.0249182	0.0371902	0.0491007	0.0598515
1000	0.1	0.5	0.25	0.25	2	1.35412	9.14524	25.0283	42.742	62.013	0.00171738	0.0127352	0.0233451	0.0339118	0.0488756
1000	0.1	0.5	0.25	0.25	5	16.4306	31.2769	58.2537	87.9375	150.132	0.0152016	0.0266306	0.0379336	0.0528796	0.066149
1000	0.1	0.5	0.25	0.25	10	25.5033	45.7935	82.5824	163.075	286.404	0.017243	0.0277281	0.0401935	0.0504448	0.0604884
1000	0.1	1	0.05	0.1	2	-67.0706	-10.4369	104.264	555.032	1660.31	-0.00445183	-0.000392361	0.00270886	0.00896746	0.0144927
1000	0.1	1	0.05	0.1	5	-88.0655	-49.1411	88.6366	375.884	1244.91	-0.00508758	-0.0018	0.0015758	0.00618616	0.0113444
1000	0.1	1	0.05	0.1	10	-89.2999	-61.6027	43.2407	321.19	1443.68	-0.00760137	-0.00364274	0.000898319	0.00416246	0.0106499
1000	0.1	1	0.05	0.25	2	-68.8654	2.19119	121.793	516.588	2088.29	-0.00475645	1.65474e-05	0.00343495	0.00793394	0.0132696
1000	0.1	1	0.05	0.25	5	-78.8301	-23.5546	95.6013	540.479	1204.26	-0.00419123	-0.000864542	0.00277779	0.00739454	0.0138829
1000	0.1	1	0.05	0.25	10	-92.1818	-55.2453	36.3653	351.862	1338.52	-0.00712324	-0.00245168	0.00125681	0.005175	0.00992702
1000	0.1	1	0.1	0.1	2	-21.5526	8.34053	83.9133	398.816	2062.29	-0.00361291	0.00114694	0.00770085	0.0151075	0.0203842
1000	0.1	1	0.1	0.1	5	-46.2973	-1.08686	62.9255	241.386	1097.27	-0.0072393	-0.000159238	0.00634167	0.0138103	0.021861
1000	0.1	1	0.1	0.1	10	-42.7814	10.2522	77.6185	353.282	1447.46	-0.00473427	0.000909843	0.00740252	0.0146425	0.0231047
1000	0.1	1	0.1	0.25	2	-29.7017	2.943	59.8353	218.677	906.847	-0.00420211	0.000425296	0.00817371	0.016125	0.0236734
1000	0.1	1	0.1	0.25	5	-35.6306	10.2631	90.6854	417.098	2265.63	-0.00410013	0.00143633	0.00965087	0.0170354	0.0261854
1000	0.1	1	0.1	0.25	10	-16.0608	25.0857	122.495	463.679	1742.54	-0.00155558	0.00269095	0.00825561	0.0159428	0.0241397
1000	0.1	1	0.25	0.1	2	-6.35668	0.178862	15.0597	33.628	57.0547	-0.00659568	0.000439105	0.0130822	0.0234781	0.0339974
1000	0.1	1	0.25	0.1	5	4.06779	14.5503	26.3476	60.4772	113.584	0.00632217	0.013785	0.0246986	0.0374972	0.0498952
1000	0.1	1	0.25	0.1	10	7.06642	19.1059	42.6491	76.5786	139.303	0.00783655	0.022246	0.0341127	0.0509348	0.0618413
1000	0.1	1	0.25	0.25	2	-2.44055	3.53216	13.3138	32.8636	53.7354	-0.00354111	0.00440814	0.0144488	0.0276154	0.0378697
1000	0.1	1	0.25	0.25	5	2.81031	15.0098	31.1103	52.3587	84.3003	0.00413508	0.0138046	0.0261409	0.0386573	0.0505528
1000	0.1	1	0.25	0.25	10	14.2005	28.1392	54.6856	122.958	209.171	0.0116271	0.0237293	0.0352844	0.0473365	0.0590522
