# Supplementary material for: Isoform-level transcriptome-wide association uncovers genetic risk mechanisms for neuropsychiatric disorders in the human brain
Source: Nat Genet. 2023 Nov 30;55(12):2117–28. doi: 10.1038/s41588-023-01560-2 (PMC10703692; doi:10.1038/s41588-023-01560-2)
Supplement: Supplementary file 7 — Isoform expression prediction metrics across a variety of factors, using 48 GTEx datasets. Data here underlies Extended Data Fig. 6. [file 41588_2023_1560_MOESM7_ESM.xlsx]

## Sheet: Sheet1
Tissue	Bin	Median PD (isoform)	Proprotion of isoforms with R2 > 0.01 (multivariate)	Proprotion of isoforms with R2 > 0.01 (univariate)	Number of TWAS models passing CV	Number of isoTWAS models passing CV	Factor
Adipose (subcutaneous)	(0,1.8e3)	164.621	0.538226	0.232027	1075	3507	Gene length
Adipose (visc. omentum)	(0,1.8e3)	176.267	0.641743	0.265477	1242	3588	Gene length
Adrenal gland	(0,1.8e3)	224.955	0.839105	0.363116	1272	3481	Gene length
Amygdala	(0,1.8e3)	260.238	0.846287	0.334008	1178	3803	Gene length
Ant. cingulate cortex	(0,1.8e3)	252.291	0.83835	0.33624	1239	3829	Gene length
Artery (aorta)	(0,1.8e3)	198.469	0.727456	0.297452	1192	3512	Gene length
Artery (coronary)	(0,1.8e3)	238.792	0.847876	0.35438	1149	3501	Gene length
Artery (tibial)	(0,1.8e3)	166.483	0.53889	0.241158	1168	3398	Gene length
Breast	(0,1.8e3)	189.706	0.720544	0.299341	1208	3694	Gene length
Caudate basal ganglia	(0,1.8e3)	248.142	0.843189	0.347341	1289	3911	Gene length
Cerebellar hemisphere	(0,1.8e3)	232.981	0.835343	0.356483	1321	3865	Gene length
Cerebellum	(0,1.8e3)	234.71	0.838795	0.357886	1384	3891	Gene length
Cervical spinal cord	(0,1.8e3)	255.116	0.840542	0.333226	1220	3842	Gene length
Colon (sigmoid)	(0,1.8e3)	196.393	0.79891	0.350125	1253	3588	Gene length
Colon (transverse)	(0,1.8e3)	198.207	0.74817	0.309458	1181	3654	Gene length
Cortex	(0,1.8e3)	240.173	0.835156	0.351027	1361	3940	Gene length
Esophagus (GE junction)	(0,1.8e3)	215.589	0.790168	0.32473	1169	3528	Gene length
Esophagus (mucosa)	(0,1.8e3)	177.475	0.625863	0.264569	1265	3527	Gene length
Esophagus (muscularis)	(0,1.8e3)	184.395	0.654746	0.271139	1242	3494	Gene length
Fibroblast	(0,1.8e3)	166.647	0.633954	0.275727	1270	3259	Gene length
Frontal cortex	(0,1.8e3)	243.542	0.84417	0.350252	1313	3874	Gene length
Heart (atrial appendage)	(0,1.8e3)	202.793	0.744382	0.303455	1233	3481	Gene length
Heart (left ventricle)	(0,1.8e3)	211.053	0.728624	0.288176	1150	3420	Gene length
Hippocampus	(0,1.8e3)	260.153	0.846018	0.340054	1225	3895	Gene length
Hypothalamus	(0,1.8e3)	244.581	0.837444	0.343873	1209	3952	Gene length
Liver	(0,1.8e3)	237.381	0.848388	0.361539	1247	3414	Gene length
Lung	(0,1.8e3)	180.204	0.602849	0.254311	1200	3651	Gene length
Lymphocytes	(0,1.8e3)	251.79	0.850781	0.34496	1073	3258	Gene length
Minor salivary gland	(0,1.8e3)	256.361	0.851657	0.340191	1196	3564	Gene length
Muscle (skeletal)	(0,1.8e3)	172.247	0.42859	0.197211	1033	3182	Gene length
Nerve (tibial)	(0,1.8e3)	165.583	0.587773	0.262797	1183	3531	Gene length
Nucleus accumbens basal ganglia	(0,1.8e3)	239.465	0.8414	0.357101	1352	3953	Gene length
Ovary	(0,1.8e3)	246.556	0.846345	0.350886	1201	3468	Gene length
Pancreas	(0,1.8e3)	209.498	0.821039	0.351276	1354	3489	Gene length
Pituitary	(0,1.8e3)	220.791	0.835287	0.363819	1295	3692	Gene length
Prostate	(0,1.8e3)	224.058	0.841522	0.368756	1210	3705	Gene length
Putamen basal ganglia	(0,1.8e3)	240.933	0.848178	0.348076	1273	3858	Gene length
Skin (lower leg)	(0,1.8e3)	164.606	0.522094	0.231963	1243	3559	Gene length
Skin (suprapubic)	(0,1.8e3)	171.704	0.601637	0.257243	1224	3663	Gene length
Small intestine	(0,1.8e3)	250.923	0.850324	0.34472	1243	3641	Gene length
Spleen	(0,1.8e3)	220.195	0.846563	0.374128	1301	3557	Gene length
Stomach	(0,1.8e3)	219.261	0.793181	0.328919	1237	3620	Gene length
Substantia nigra	(0,1.8e3)	257.79	0.851866	0.333707	1202	3803	Gene length
Testis	(0,1.8e3)	199.876	0.79522	0.343886	1427	4040	Gene length
Thyroid	(0,1.8e3)	157.001	0.556031	0.256931	1290	3549	Gene length
Uterus	(0,1.8e3)	246.931	0.845066	0.343505	1120	3446	Gene length
Vagina	(0,1.8e3)	253.232	0.838502	0.336472	1156	3554	Gene length
Whole blood	(0,1.8e3)	168.434	0.459631	0.210657	1127	3177	Gene length
Adipose (subcutaneous)	(1.8e3,4.2e3)	158.08	0.534257	0.24032	922	2797	Gene length
Adipose (visc. omentum)	(1.8e3,4.2e3)	178.054	0.637231	0.265177	982	2861	Gene length
Adrenal gland	(1.8e3,4.2e3)	217.412	0.840838	0.368321	1026	2813	Gene length
Amygdala	(1.8e3,4.2e3)	249.028	0.8431	0.336182	941	3053	Gene length
Ant. cingulate cortex	(1.8e3,4.2e3)	254.671	0.845281	0.33669	911	3069	Gene length
Artery (aorta)	(1.8e3,4.2e3)	186.182	0.723158	0.307369	990	2806	Gene length
Artery (coronary)	(1.8e3,4.2e3)	225.342	0.847081	0.362391	943	2820	Gene length
Artery (tibial)	(1.8e3,4.2e3)	154.641	0.530126	0.245824	994	2748	Gene length
Breast	(1.8e3,4.2e3)	189.02	0.717196	0.301436	999	2926	Gene length
Caudate basal ganglia	(1.8e3,4.2e3)	231.854	0.838638	0.355658	1009	3101	Gene length
Cerebellar hemisphere	(1.8e3,4.2e3)	228.706	0.837759	0.358828	1006	3053	Gene length
Cerebellum	(1.8e3,4.2e3)	211.83	0.83932	0.371426	1086	3059	Gene length
Cervical spinal cord	(1.8e3,4.2e3)	242.527	0.841547	0.343708	905	3069	Gene length
Colon (sigmoid)	(1.8e3,4.2e3)	195.247	0.799535	0.351668	1121	2857	Gene length
Colon (transverse)	(1.8e3,4.2e3)	194.207	0.744002	0.310894	927	2899	Gene length
Cortex	(1.8e3,4.2e3)	227.867	0.840674	0.357122	1057	3114	Gene length
Esophagus (GE junction)	(1.8e3,4.2e3)	198.266	0.78324	0.334669	961	2825	Gene length
Esophagus (mucosa)	(1.8e3,4.2e3)	168.279	0.610137	0.260825	1059	2826	Gene length
Esophagus (muscularis)	(1.8e3,4.2e3)	171.937	0.646175	0.280661	1026	2809	Gene length
Fibroblast	(1.8e3,4.2e3)	159.605	0.630481	0.284447	1130	2691	Gene length
Frontal cortex	(1.8e3,4.2e3)	234.688	0.845543	0.36142	1097	3089	Gene length
Heart (atrial appendage)	(1.8e3,4.2e3)	200.606	0.74216	0.309607	1010	2803	Gene length
Heart (left ventricle)	(1.8e3,4.2e3)	198.195	0.727507	0.295067	965	2742	Gene length
Hippocampus	(1.8e3,4.2e3)	246.472	0.848034	0.345445	994	3074	Gene length
Hypothalamus	(1.8e3,4.2e3)	242.011	0.838074	0.347186	949	3101	Gene length
Liver	(1.8e3,4.2e3)	232.481	0.842371	0.36058	1027	2733	Gene length
Lung	(1.8e3,4.2e3)	166.4	0.59326	0.254456	959	2885	Gene length
Lymphocytes	(1.8e3,4.2e3)	238.935	0.845938	0.348468	872	2701	Gene length
Minor salivary gland	(1.8e3,4.2e3)	254.408	0.856808	0.344578	946	2822	Gene length
Muscle (skeletal)	(1.8e3,4.2e3)	153.008	0.433852	0.206816	891	2592	Gene length
Nerve (tibial)	(1.8e3,4.2e3)	155.342	0.586638	0.266521	993	2823	Gene length
Nucleus accumbens basal ganglia	(1.8e3,4.2e3)	231.163	0.844526	0.357543	1069	3110	Gene length
Ovary	(1.8e3,4.2e3)	248.614	0.846401	0.346662	929	2765	Gene length
Pancreas	(1.8e3,4.2e3)	203.749	0.825294	0.35968	1094	2792	Gene length
Pituitary	(1.8e3,4.2e3)	220.171	0.836954	0.366787	1039	2889	Gene length
Prostate	(1.8e3,4.2e3)	219.793	0.84615	0.36515	1012	2890	Gene length
Putamen basal ganglia	(1.8e3,4.2e3)	236.387	0.839835	0.351923	1085	3047	Gene length
Skin (lower leg)	(1.8e3,4.2e3)	152.712	0.508736	0.236468	929	2765	Gene length
Skin (suprapubic)	(1.8e3,4.2e3)	163.134	0.596188	0.259068	979	2834	Gene length
Small intestine	(1.8e3,4.2e3)	236.534	0.849874	0.353097	942	2839	Gene length
Spleen	(1.8e3,4.2e3)	213.754	0.844729	0.379345	992	2793	Gene length
Stomach	(1.8e3,4.2e3)	218.365	0.793982	0.331584	1018	2836	Gene length
Substantia nigra	(1.8e3,4.2e3)	250.205	0.848343	0.341754	980	3029	Gene length
Testis	(1.8e3,4.2e3)	191.904	0.789807	0.349633	1028	3014	Gene length
Thyroid	(1.8e3,4.2e3)	146.497	0.544268	0.25745	994	2788	Gene length
Uterus	(1.8e3,4.2e3)	250.572	0.847875	0.339637	852	2736	Gene length
Vagina	(1.8e3,4.2e3)	246.609	0.84209	0.343294	911	2796	Gene length
Whole blood	(1.8e3,4.2e3)	164.045	0.44984	0.204456	950	2605	Gene length
Adipose (subcutaneous)	(1e5,2.5e6)	179.903	0.510215	0.21146	731	2490	Gene length
Adipose (visc. omentum)	(1e5,2.5e6)	192.496	0.623296	0.244123	819	2505	Gene length
Adrenal gland	(1e5,2.5e6)	241.384	0.842673	0.352074	873	2466	Gene length
Amygdala	(1e5,2.5e6)	255.171	0.850221	0.335963	811	2724	Gene length
Ant. cingulate cortex	(1e5,2.5e6)	269.801	0.8435	0.325093	780	2731	Gene length
Artery (aorta)	(1e5,2.5e6)	193.231	0.715549	0.297798	921	2471	Gene length
Artery (coronary)	(1e5,2.5e6)	241.523	0.851147	0.353432	854	2486	Gene length
Artery (tibial)	(1e5,2.5e6)	168.443	0.51444	0.221893	860	2440	Gene length
Breast	(1e5,2.5e6)	211.638	0.716917	0.278779	783	2552	Gene length
Caudate basal ganglia	(1e5,2.5e6)	250.196	0.845678	0.342777	871	2755	Gene length
Cerebellar hemisphere	(1e5,2.5e6)	241.513	0.84102	0.350585	894	2683	Gene length
Cerebellum	(1e5,2.5e6)	238.054	0.843172	0.355864	889	2697	Gene length
Cervical spinal cord	(1e5,2.5e6)	248.932	0.847116	0.341839	855	2732	Gene length
Colon (sigmoid)	(1e5,2.5e6)	213.07	0.796182	0.333114	912	2515	Gene length
Colon (transverse)	(1e5,2.5e6)	215.238	0.737838	0.290296	729	2528	Gene length
Cortex	(1e5,2.5e6)	236.064	0.843942	0.346927	850	2766	Gene length
Esophagus (GE junction)	(1e5,2.5e6)	221.466	0.783902	0.316155	824	2490	Gene length
Esophagus (mucosa)	(1e5,2.5e6)	192.73	0.600451	0.234076	829	2443	Gene length
Esophagus (muscularis)	(1e5,2.5e6)	188.708	0.63773	0.253986	868	2485	Gene length
Fibroblast	(1e5,2.5e6)	161.736	0.617536	0.27386	1017	2349	Gene length
Frontal cortex	(1e5,2.5e6)	261.738	0.85363	0.337563	889	2734	Gene length
Heart (atrial appendage)	(1e5,2.5e6)	210.97	0.739378	0.289253	843	2475	Gene length
Heart (left ventricle)	(1e5,2.5e6)	213.023	0.724444	0.27975	859	2402	Gene length
Hippocampus	(1e5,2.5e6)	254.421	0.846222	0.340654	835	2746	Gene length
Hypothalamus	(1e5,2.5e6)	244.615	0.840158	0.344219	735	2766	Gene length
Liver	(1e5,2.5e6)	241.289	0.848901	0.353912	829	2319	Gene length
Lung	(1e5,2.5e6)	183.015	0.572155	0.228642	735	2505	Gene length
Lymphocytes	(1e5,2.5e6)	236.142	0.845032	0.355725	742	2214	Gene length
Minor salivary gland	(1e5,2.5e6)	251.853	0.848283	0.343087	797	2454	Gene length
Muscle (skeletal)	(1e5,2.5e6)	177.482	0.406583	0.179886	772	2282	Gene length
Nerve (tibial)	(1e5,2.5e6)	174.223	0.560792	0.240641	881	2496	Gene length
Nucleus accumbens basal ganglia	(1e5,2.5e6)	237.697	0.85034	0.352891	920	2764	Gene length
Ovary	(1e5,2.5e6)	250.219	0.845826	0.343164	790	2460	Gene length
Pancreas	(1e5,2.5e6)	213.659	0.816632	0.346272	957	2406	Gene length
Pituitary	(1e5,2.5e6)	232.14	0.838075	0.356974	881	2563	Gene length
Prostate	(1e5,2.5e6)	234.798	0.848993	0.356689	795	2533	Gene length
Putamen basal ganglia	(1e5,2.5e6)	252.338	0.841666	0.342825	870	2678	Gene length
Skin (lower leg)	(1e5,2.5e6)	178.369	0.483659	0.201735	746	2449	Gene length
Skin (suprapubic)	(1e5,2.5e6)	183.349	0.577359	0.233311	791	2470	Gene length
Small intestine	(1e5,2.5e6)	248.964	0.852765	0.348225	811	2473	Gene length
Spleen	(1e5,2.5e6)	228.297	0.851932	0.363382	869	2376	Gene length
Stomach	(1e5,2.5e6)	232.85	0.79152	0.314062	822	2477	Gene length
Substantia nigra	(1e5,2.5e6)	263.056	0.856681	0.338076	826	2686	Gene length
Testis	(1e5,2.5e6)	190.204	0.785596	0.344177	899	2628	Gene length
Thyroid	(1e5,2.5e6)	158.686	0.524634	0.236087	900	2460	Gene length
Uterus	(1e5,2.5e6)	245.499	0.856565	0.347894	766	2415	Gene length
Vagina	(1e5,2.5e6)	255.874	0.845693	0.336411	738	2463	Gene length
Whole blood	(1e5,2.5e6)	181.235	0.439135	0.185191	754	2158	Gene length
Adipose (subcutaneous)	(4.2e3,1e5)	163.408	0.532943	0.235021	804	2631	Gene length
Adipose (visc. omentum)	(4.2e3,1e5)	182.24	0.634257	0.260857	891	2633	Gene length
Adrenal gland	(4.2e3,1e5)	214.819	0.842597	0.37075	955	2603	Gene length
Amygdala	(4.2e3,1e5)	252.245	0.842045	0.336074	862	2899	Gene length
Ant. cingulate cortex	(4.2e3,1e5)	246.537	0.841675	0.337966	878	2917	Gene length
Artery (aorta)	(4.2e3,1e5)	190.784	0.721638	0.300536	939	2607	Gene length
Artery (coronary)	(4.2e3,1e5)	239.593	0.84476	0.347551	898	2609	Gene length
Artery (tibial)	(4.2e3,1e5)	163.485	0.528363	0.233559	889	2558	Gene length
Breast	(4.2e3,1e5)	197.858	0.711274	0.293358	921	2705	Gene length
Caudate basal ganglia	(4.2e3,1e5)	244.459	0.840184	0.347518	928	2946	Gene length
Cerebellar hemisphere	(4.2e3,1e5)	223.624	0.834804	0.360555	993	2870	Gene length
Cerebellum	(4.2e3,1e5)	223.001	0.834026	0.361185	983	2891	Gene length
Cervical spinal cord	(4.2e3,1e5)	251.004	0.84594	0.339105	912	2933	Gene length
Colon (sigmoid)	(4.2e3,1e5)	202.192	0.796178	0.342637	967	2659	Gene length
Colon (transverse)	(4.2e3,1e5)	200.145	0.744816	0.306746	856	2683	Gene length
Cortex	(4.2e3,1e5)	231.867	0.838042	0.354062	1003	2960	Gene length
Esophagus (GE junction)	(4.2e3,1e5)	199.199	0.779619	0.331868	882	2620	Gene length
Esophagus (mucosa)	(4.2e3,1e5)	170.775	0.608548	0.256475	934	2615	Gene length
Esophagus (muscularis)	(4.2e3,1e5)	174.982	0.649182	0.271877	953	2619	Gene length
Fibroblast	(4.2e3,1e5)	157.091	0.625418	0.28327	1050	2526	Gene length
Frontal cortex	(4.2e3,1e5)	240.634	0.843497	0.355633	1064	2930	Gene length
Heart (atrial appendage)	(4.2e3,1e5)	202.39	0.741509	0.301035	883	2612	Gene length
Heart (left ventricle)	(4.2e3,1e5)	205.023	0.726907	0.291576	882	2572	Gene length
Hippocampus	(4.2e3,1e5)	249.516	0.845661	0.345352	914	2920	Gene length
Hypothalamus	(4.2e3,1e5)	237.766	0.839004	0.345695	944	2979	Gene length
Liver	(4.2e3,1e5)	227.785	0.84639	0.362329	939	2548	Gene length
Lung	(4.2e3,1e5)	169.929	0.580773	0.25335	813	2676	Gene length
Lymphocytes	(4.2e3,1e5)	233.139	0.846492	0.356813	808	2482	Gene length
Minor salivary gland	(4.2e3,1e5)	244.209	0.842865	0.347296	848	2639	Gene length
Muscle (skeletal)	(4.2e3,1e5)	159.015	0.42121	0.201268	818	2445	Gene length
Nerve (tibial)	(4.2e3,1e5)	156.573	0.575794	0.262737	889	2622	Gene length
Nucleus accumbens basal ganglia	(4.2e3,1e5)	234.931	0.840544	0.356195	1053	2962	Gene length
Ovary	(4.2e3,1e5)	236.109	0.844456	0.356175	830	2565	Gene length
Pancreas	(4.2e3,1e5)	205.106	0.810277	0.351617	958	2584	Gene length
Pituitary	(4.2e3,1e5)	211.943	0.835805	0.369157	975	2679	Gene length
Prostate	(4.2e3,1e5)	227.476	0.843523	0.360242	908	2677	Gene length
Putamen basal ganglia	(4.2e3,1e5)	239.969	0.847294	0.351645	972	2889	Gene length
Skin (lower leg)	(4.2e3,1e5)	159.264	0.507667	0.233842	849	2622	Gene length
Skin (suprapubic)	(4.2e3,1e5)	166.626	0.590783	0.251409	912	2669	Gene length
Small intestine	(4.2e3,1e5)	235.597	0.846266	0.355709	858	2659	Gene length
Spleen	(4.2e3,1e5)	216.529	0.846497	0.372608	922	2569	Gene length
Stomach	(4.2e3,1e5)	216.272	0.78554	0.329945	914	2672	Gene length
Substantia nigra	(4.2e3,1e5)	257.919	0.844639	0.335696	909	2874	Gene length
Testis	(4.2e3,1e5)	189.038	0.785232	0.348229	979	2833	Gene length
Thyroid	(4.2e3,1e5)	145.268	0.538462	0.253588	938	2645	Gene length
Uterus	(4.2e3,1e5)	243.527	0.84784	0.348585	825	2552	Gene length
Vagina	(4.2e3,1e5)	249.692	0.841501	0.340988	813	2607	Gene length
Whole blood	(4.2e3,1e5)	160.124	0.445644	0.200629	894	2380	Gene length
Adipose (subcutaneous)	(0,0.4)	168.148	0.527095	0.226673	2.32535	522	Maximum isoform fraction
Adipose (visc. omentum)	(0,0.4)	180.418	0.629814	0.256862	2.45195	595	Maximum isoform fraction
Adrenal gland	(0,0.4)	216.407	0.840074	0.367524	2.28577	568	Maximum isoform fraction
Amygdala	(0,0.4)	252.655	0.848763	0.337544	2.51453	427	Maximum isoform fraction
Ant. cingulate cortex	(0,0.4)	249.144	0.842158	0.34007	2.47642	492	Maximum isoform fraction
Artery (aorta)	(0,0.4)	188.788	0.718369	0.299399	2.39937	588	Maximum isoform fraction
Artery (coronary)	(0,0.4)	231.451	0.846961	0.35709	2.37184	554	Maximum isoform fraction
Artery (tibial)	(0,0.4)	165.984	0.5232	0.233235	2.24323	535	Maximum isoform fraction
Breast	(0,0.4)	192.809	0.71576	0.293529	2.43847	635	Maximum isoform fraction
Caudate basal ganglia	(0,0.4)	238.458	0.84241	0.349825	2.40809	521	Maximum isoform fraction
Cerebellar hemisphere	(0,0.4)	219.762	0.835314	0.364943	2.28889	612	Maximum isoform fraction
Cerebellum	(0,0.4)	219.4	0.837715	0.367154	2.28165	625	Maximum isoform fraction
Cervical spinal cord	(0,0.4)	248.321	0.847832	0.342979	2.47196	489	Maximum isoform fraction
Colon (sigmoid)	(0,0.4)	200.9	0.793892	0.34357	2.31071	614	Maximum isoform fraction
Colon (transverse)	(0,0.4)	203.367	0.744343	0.300868	2.47399	527	Maximum isoform fraction
Cortex	(0,0.4)	219.852	0.838685	0.357674	2.34483	560	Maximum isoform fraction
Esophagus (GE junction)	(0,0.4)	202.964	0.787164	0.328276	2.39787	513	Maximum isoform fraction
Esophagus (mucosa)	(0,0.4)	178.027	0.610624	0.25447	2.39959	605	Maximum isoform fraction
Esophagus (muscularis)	(0,0.4)	184.021	0.64143	0.264644	2.42375	549	Maximum isoform fraction
Fibroblast	(0,0.4)	168.28	0.622112	0.271452	2.29179	569	Maximum isoform fraction
Frontal cortex	(0,0.4)	237.128	0.851471	0.360454	2.36222	544	Maximum isoform fraction
Heart (atrial appendage)	(0,0.4)	207.569	0.743545	0.297883	2.4961	587	Maximum isoform fraction
Heart (left ventricle)	(0,0.4)	207.514	0.725228	0.284495	2.54917	506	Maximum isoform fraction
Hippocampus	(0,0.4)	243.76	0.849066	0.348906	2.43351	518	Maximum isoform fraction
Hypothalamus	(0,0.4)	236.783	0.835419	0.347108	2.4068	442	Maximum isoform fraction
Liver	(0,0.4)	229.482	0.850395	0.363611	2.33875	604	Maximum isoform fraction
Lung	(0,0.4)	170.468	0.579171	0.247003	2.3448	568	Maximum isoform fraction
Lymphocytes	(0,0.4)	238.986	0.847721	0.350677	2.41739	498	Maximum isoform fraction
Minor salivary gland	(0,0.4)	250.935	0.849105	0.344512	2.46466	508	Maximum isoform fraction
Muscle (skeletal)	(0,0.4)	166.965	0.411001	0.184367	2.22926	469	Maximum isoform fraction
Nerve (tibial)	(0,0.4)	165.994	0.579566	0.255141	2.27155	578	Maximum isoform fraction
Nucleus accumbens basal ganglia	(0,0.4)	229.665	0.848943	0.363501	2.33546	558	Maximum isoform fraction
Ovary	(0,0.4)	240.011	0.843916	0.352024	2.39733	562	Maximum isoform fraction
Pancreas	(0,0.4)	201.85	0.818801	0.357523	2.2902	619	Maximum isoform fraction
Pituitary	(0,0.4)	210.833	0.831521	0.370363	2.24515	560	Maximum isoform fraction
Prostate	(0,0.4)	216.128	0.84424	0.368924	2.28838	543	Maximum isoform fraction
Putamen basal ganglia	(0,0.4)	237.891	0.845821	0.348084	2.42993	494	Maximum isoform fraction
Skin (lower leg)	(0,0.4)	159.148	0.502727	0.227757	2.2073	548	Maximum isoform fraction
Skin (suprapubic)	(0,0.4)	169.75	0.590443	0.249034	2.37093	566	Maximum isoform fraction
Small intestine	(0,0.4)	243.053	0.852042	0.351882	2.42139	543	Maximum isoform fraction
Spleen	(0,0.4)	214.766	0.848029	0.376506	2.25237	580	Maximum isoform fraction
Stomach	(0,0.4)	222.918	0.79191	0.327442	2.41848	559	Maximum isoform fraction
Substantia nigra	(0,0.4)	244.445	0.850967	0.34295	2.48131	460	Maximum isoform fraction
Testis	(0,0.4)	184.157	0.788209	0.352878	2.23366	673	Maximum isoform fraction
Thyroid	(0,0.4)	146.753	0.535314	0.253043	2.11551	602	Maximum isoform fraction
Uterus	(0,0.4)	242.713	0.847049	0.345783	2.44965	516	Maximum isoform fraction
Vagina	(0,0.4)	249.726	0.843195	0.341429	2.46961	550	Maximum isoform fraction
Whole blood	(0,0.4)	173.367	0.443771	0.192211	2.30877	612	Maximum isoform fraction
Adipose (subcutaneous)	(0.4,0.6)	163.714	0.527233	0.231238	2.28004	994	Maximum isoform fraction
Adipose (visc. omentum)	(0.4,0.6)	181.859	0.631081	0.259706	2.42998	1082	Maximum isoform fraction
Adrenal gland	(0.4,0.6)	219.432	0.844131	0.369459	2.28478	1175	Maximum isoform fraction
Amygdala	(0.4,0.6)	249.192	0.843697	0.337493	2.49989	1065	Maximum isoform fraction
Ant. cingulate cortex	(0.4,0.6)	251.935	0.843856	0.334454	2.52309	1037	Maximum isoform fraction
Artery (aorta)	(0.4,0.6)	193.647	0.726449	0.300103	2.42067	1092	Maximum isoform fraction
Artery (coronary)	(0.4,0.6)	231.895	0.84616	0.357108	2.36948	1056	Maximum isoform fraction
Artery (tibial)	(0.4,0.6)	164.456	0.526881	0.234781	2.24414	1022	Maximum isoform fraction
Breast	(0.4,0.6)	194.877	0.714585	0.293455	2.43508	1043	Maximum isoform fraction
Caudate basal ganglia	(0.4,0.6)	241.657	0.839414	0.345806	2.42741	1147	Maximum isoform fraction
Cerebellar hemisphere	(0.4,0.6)	228.568	0.838685	0.357995	2.34273	1161	Maximum isoform fraction
Cerebellum	(0.4,0.6)	230.426	0.840525	0.358819	2.34247	1212	Maximum isoform fraction
Cervical spinal cord	(0.4,0.6)	243.343	0.841122	0.338799	2.48266	1068	Maximum isoform fraction
Colon (sigmoid)	(0.4,0.6)	195.065	0.796345	0.347689	2.2904	1183	Maximum isoform fraction
Colon (transverse)	(0.4,0.6)	197.334	0.745174	0.308461	2.41578	1072	Maximum isoform fraction
Cortex	(0.4,0.6)	240.078	0.83734	0.347686	2.40832	1182	Maximum isoform fraction
Esophagus (GE junction)	(0.4,0.6)	206.599	0.781929	0.330147	2.36843	1075	Maximum isoform fraction
Esophagus (mucosa)	(0.4,0.6)	175.648	0.612801	0.25385	2.41403	1136	Maximum isoform fraction
Esophagus (muscularis)	(0.4,0.6)	177.623	0.645461	0.273682	2.35843	1159	Maximum isoform fraction
Fibroblast	(0.4,0.6)	159.012	0.628211	0.28121	2.23396	1182	Maximum isoform fraction
Frontal cortex	(0.4,0.6)	245.006	0.847111	0.347912	2.43484	1187	Maximum isoform fraction
Heart (atrial appendage)	(0.4,0.6)	201.209	0.739971	0.302539	2.44587	1106	Maximum isoform fraction
Heart (left ventricle)	(0.4,0.6)	203.207	0.72692	0.292708	2.48343	1102	Maximum isoform fraction
Hippocampus	(0.4,0.6)	252.774	0.848293	0.343953	2.4663	1116	Maximum isoform fraction
Hypothalamus	(0.4,0.6)	236.577	0.837005	0.351608	2.38051	1078	Maximum isoform fraction
Liver	(0.4,0.6)	228.43	0.84465	0.365339	2.31196	1117	Maximum isoform fraction
Lung	(0.4,0.6)	179.534	0.588401	0.246537	2.38667	1065	Maximum isoform fraction
Lymphocytes	(0.4,0.6)	236.423	0.849197	0.35592	2.38592	947	Maximum isoform fraction
Minor salivary gland	(0.4,0.6)	248.729	0.850966	0.345803	2.46084	1052	Maximum isoform fraction
Muscle (skeletal)	(0.4,0.6)	166.117	0.424458	0.19582	2.16759	894	Maximum isoform fraction
Nerve (tibial)	(0.4,0.6)	159.226	0.574809	0.2604	2.20741	1114	Maximum isoform fraction
Nucleus accumbens basal ganglia	(0.4,0.6)	231.892	0.842254	0.354528	2.3757	1232	Maximum isoform fraction
Ovary	(0.4,0.6)	241.94	0.844027	0.349313	2.41625	1017	Maximum isoform fraction
Pancreas	(0.4,0.6)	203.879	0.817857	0.352987	2.31696	1205	Maximum isoform fraction
Pituitary	(0.4,0.6)	219.895	0.837427	0.367584	2.27819	1190	Maximum isoform fraction
Prostate	(0.4,0.6)	225.624	0.844375	0.362085	2.33198	1144	Maximum isoform fraction
Putamen basal ganglia	(0.4,0.6)	241.817	0.842241	0.345226	2.43968	1178	Maximum isoform fraction
Skin (lower leg)	(0.4,0.6)	163.247	0.507605	0.22709	2.23526	1020	Maximum isoform fraction
Skin (suprapubic)	(0.4,0.6)	165.721	0.588425	0.252677	2.32876	1100	Maximum isoform fraction
Small intestine	(0.4,0.6)	236.332	0.848948	0.353584	2.40098	1100	Maximum isoform fraction
Spleen	(0.4,0.6)	212.025	0.846652	0.374295	2.26199	1138	Maximum isoform fraction
Stomach	(0.4,0.6)	223.782	0.790592	0.326698	2.41995	1117	Maximum isoform fraction
Substantia nigra	(0.4,0.6)	257.973	0.853395	0.335128	2.54647	1072	Maximum isoform fraction
Testis	(0.4,0.6)	195.259	0.79327	0.344843	2.30038	1225	Maximum isoform fraction
Thyroid	(0.4,0.6)	146.885	0.543491	0.257782	2.10834	1195	Maximum isoform fraction
Uterus	(0.4,0.6)	248.127	0.846824	0.34403	2.46149	980	Maximum isoform fraction
Vagina	(0.4,0.6)	250.917	0.840945	0.33711	2.49457	996	Maximum isoform fraction
Whole blood	(0.4,0.6)	168.139	0.449011	0.199441	2.25135	1032	Maximum isoform fraction
Adipose (subcutaneous)	(0.6,0.8)	164.714	0.524987	0.229568	2.28684	869	Maximum isoform fraction
Adipose (visc. omentum)	(0.6,0.8)	176.379	0.637414	0.264794	2.40721	977	Maximum isoform fraction
Adrenal gland	(0.6,0.8)	233.7	0.84076	0.357049	2.35475	1004	Maximum isoform fraction
Amygdala	(0.6,0.8)	256.76	0.844326	0.3333	2.53323	936	Maximum isoform fraction
Ant. cingulate cortex	(0.6,0.8)	255.031	0.838942	0.334773	2.506	973	Maximum isoform fraction
Artery (aorta)	(0.6,0.8)	194.223	0.719207	0.3008	2.39098	967	Maximum isoform fraction
Artery (coronary)	(0.6,0.8)	236.707	0.848495	0.352969	2.40388	937	Maximum isoform fraction
Artery (tibial)	(0.6,0.8)	161.179	0.524617	0.23364	2.2454	984	Maximum isoform fraction
Breast	(0.6,0.8)	204.286	0.71612	0.294026	2.43557	934	Maximum isoform fraction
Caudate basal ganglia	(0.6,0.8)	247.91	0.847918	0.350455	2.41948	1008	Maximum isoform fraction
Cerebellar hemisphere	(0.6,0.8)	238.883	0.836673	0.349163	2.39623	1016	Maximum isoform fraction
Cerebellum	(0.6,0.8)	226.369	0.834589	0.361106	2.3112	1101	Maximum isoform fraction
Cervical spinal cord	(0.6,0.8)	254.129	0.845854	0.341073	2.47998	994	Maximum isoform fraction
Colon (sigmoid)	(0.6,0.8)	207.826	0.801123	0.342516	2.33894	1046	Maximum isoform fraction
Colon (transverse)	(0.6,0.8)	200.692	0.740899	0.303881	2.43812	879	Maximum isoform fraction
Cortex	(0.6,0.8)	233.05	0.846486	0.358455	2.36148	1000	Maximum isoform fraction
Esophagus (GE junction)	(0.6,0.8)	210.475	0.788204	0.326395	2.41487	932	Maximum isoform fraction
Esophagus (mucosa)	(0.6,0.8)	180.663	0.609315	0.250826	2.42923	969	Maximum isoform fraction
Esophagus (muscularis)	(0.6,0.8)	174.959	0.646592	0.269047	2.40327	1007	Maximum isoform fraction
Fibroblast	(0.6,0.8)	160.291	0.627448	0.279912	2.24159	1150	Maximum isoform fraction
Frontal cortex	(0.6,0.8)	236.573	0.843521	0.353883	2.38361	1051	Maximum isoform fraction
Heart (atrial appendage)	(0.6,0.8)	197.031	0.743745	0.305327	2.4359	1005	Maximum isoform fraction
Heart (left ventricle)	(0.6,0.8)	202.976	0.727359	0.290352	2.5051	997	Maximum isoform fraction
Hippocampus	(0.6,0.8)	256.705	0.845296	0.338299	2.49867	971	Maximum isoform fraction
Hypothalamus	(0.6,0.8)	247.662	0.844462	0.341821	2.47048	977	Maximum isoform fraction
Liver	(0.6,0.8)	249.013	0.843479	0.34976	2.41159	1004	Maximum isoform fraction
Lung	(0.6,0.8)	174.736	0.592164	0.251069	2.35857	878	Maximum isoform fraction
Lymphocytes	(0.6,0.8)	237.389	0.844316	0.348823	2.42048	883	Maximum isoform fraction
Minor salivary gland	(0.6,0.8)	248.273	0.848086	0.3458	2.45253	926	Maximum isoform fraction
Muscle (skeletal)	(0.6,0.8)	163.308	0.423918	0.199732	2.12243	878	Maximum isoform fraction
Nerve (tibial)	(0.6,0.8)	161.954	0.576295	0.259603	2.21991	936	Maximum isoform fraction
Nucleus accumbens basal ganglia	(0.6,0.8)	245.018	0.843677	0.351464	2.40046	1019	Maximum isoform fraction
Ovary	(0.6,0.8)	243.638	0.845841	0.349253	2.42186	927	Maximum isoform fraction
Pancreas	(0.6,0.8)	212.574	0.814085	0.348061	2.33891	1097	Maximum isoform fraction
Pituitary	(0.6,0.8)	226.405	0.836927	0.359955	2.32508	1037	Maximum isoform fraction
Prostate	(0.6,0.8)	230.17	0.847108	0.361281	2.34473	923	Maximum isoform fraction
Putamen basal ganglia	(0.6,0.8)	238.852	0.846835	0.353715	2.39412	998	Maximum isoform fraction
Skin (lower leg)	(0.6,0.8)	167.082	0.505266	0.222588	2.26996	892	Maximum isoform fraction
Skin (suprapubic)	(0.6,0.8)	174.45	0.596239	0.24739	2.41012	971	Maximum isoform fraction
Small intestine	(0.6,0.8)	240.53	0.85003	0.350989	2.42182	925	Maximum isoform fraction
Spleen	(0.6,0.8)	221.798	0.84406	0.372155	2.26804	1037	Maximum isoform fraction
Stomach	(0.6,0.8)	213.288	0.789932	0.328981	2.40115	987	Maximum isoform fraction
Substantia nigra	(0.6,0.8)	259.739	0.848985	0.336281	2.52463	980	Maximum isoform fraction
Testis	(0.6,0.8)	190.443	0.781619	0.347559	2.24888	1100	Maximum isoform fraction
Thyroid	(0.6,0.8)	152.876	0.541426	0.24609	2.20011	992	Maximum isoform fraction
Uterus	(0.6,0.8)	249.49	0.851098	0.345218	2.46539	869	Maximum isoform fraction
Vagina	(0.6,0.8)	248.258	0.839499	0.340278	2.46709	866	Maximum isoform fraction
Whole blood	(0.6,0.8)	170.012	0.447662	0.203814	2.19643	924	Maximum isoform fraction
Adipose (subcutaneous)	(0.8,1)	168.958	0.536649	0.23062	2.32698	1147	Maximum isoform fraction
Adipose (visc. omentum)	(0.8,1)	191.636	0.639639	0.254151	2.51677	1280	Maximum isoform fraction
Adrenal gland	(0.8,1)	230.015	0.83917	0.358215	2.34264	1379	Maximum isoform fraction
Amygdala	(0.8,1)	260.742	0.845426	0.333002	2.5388	1364	Maximum isoform fraction
Ant. cingulate cortex	(0.8,1)	266.18	0.842714	0.327219	2.57538	1306	Maximum isoform fraction
Artery (aorta)	(0.8,1)	191.069	0.723077	0.302793	2.38802	1395	Maximum isoform fraction
Artery (coronary)	(0.8,1)	247.268	0.849781	0.349543	2.43112	1297	Maximum isoform fraction
Artery (tibial)	(0.8,1)	162.574	0.536969	0.240457	2.23312	1370	Maximum isoform fraction
Breast	(0.8,1)	196.607	0.720378	0.291663	2.4699	1299	Maximum isoform fraction
Caudate basal ganglia	(0.8,1)	248.403	0.839358	0.348145	2.41095	1421	Maximum isoform fraction
Cerebellar hemisphere	(0.8,1)	239.194	0.83787	0.352097	2.37965	1425	Maximum isoform fraction
Cerebellum	(0.8,1)	231.459	0.841999	0.358505	2.34864	1404	Maximum isoform fraction
Cervical spinal cord	(0.8,1)	254.414	0.840857	0.334617	2.5129	1341	Maximum isoform fraction
Colon (sigmoid)	(0.8,1)	202.426	0.800349	0.343189	2.3321	1410	Maximum isoform fraction
Colon (transverse)	(0.8,1)	208.614	0.744079	0.303475	2.45186	1215	Maximum isoform fraction
Cortex	(0.8,1)	240.171	0.836197	0.347087	2.40919	1529	Maximum isoform fraction
Esophagus (GE junction)	(0.8,1)	216.49	0.780495	0.321361	2.42872	1316	Maximum isoform fraction
Esophagus (mucosa)	(0.8,1)	173.469	0.61327	0.258378	2.37354	1377	Maximum isoform fraction
Esophagus (muscularis)	(0.8,1)	183.155	0.655327	0.26919	2.43444	1374	Maximum isoform fraction
Fibroblast	(0.8,1)	160.2	0.628846	0.283127	2.22108	1566	Maximum isoform fraction
Frontal cortex	(0.8,1)	259.845	0.844418	0.344331	2.45234	1581	Maximum isoform fraction
Heart (atrial appendage)	(0.8,1)	213.605	0.740713	0.297076	2.49335	1271	Maximum isoform fraction
Heart (left ventricle)	(0.8,1)	214.14	0.728288	0.285913	2.54724	1251	Maximum isoform fraction
Hippocampus	(0.8,1)	256.477	0.842496	0.339314	2.48294	1363	Maximum isoform fraction
Hypothalamus	(0.8,1)	250.436	0.838585	0.338054	2.48062	1340	Maximum isoform fraction
Liver	(0.8,1)	236.711	0.847492	0.357211	2.37252	1317	Maximum isoform fraction
Lung	(0.8,1)	177.32	0.591469	0.246946	2.39513	1196	Maximum isoform fraction
Lymphocytes	(0.8,1)	249.898	0.846982	0.348968	2.42711	1167	Maximum isoform fraction
Minor salivary gland	(0.8,1)	262.444	0.851419	0.33798	2.51914	1301	Maximum isoform fraction
Muscle (skeletal)	(0.8,1)	164.95	0.429997	0.2045	2.10267	1273	Maximum isoform fraction
Nerve (tibial)	(0.8,1)	165.52	0.581163	0.257022	2.26114	1318	Maximum isoform fraction
Nucleus accumbens basal ganglia	(0.8,1)	237.912	0.842204	0.354445	2.37612	1585	Maximum isoform fraction
Ovary	(0.8,1)	257.701	0.850433	0.345884	2.45873	1244	Maximum isoform fraction
Pancreas	(0.8,1)	217.311	0.823314	0.349437	2.35612	1442	Maximum isoform fraction
Pituitary	(0.8,1)	232.376	0.841001	0.355539	2.36542	1403	Maximum isoform fraction
Prostate	(0.8,1)	236.603	0.844504	0.358185	2.35773	1315	Maximum isoform fraction
Putamen basal ganglia	(0.8,1)	250.601	0.843468	0.34895	2.41716	1530	Maximum isoform fraction
Skin (lower leg)	(0.8,1)	166.245	0.507225	0.22631	2.24128	1307	Maximum isoform fraction
Skin (suprapubic)	(0.8,1)	178.836	0.59296	0.251549	2.35723	1269	Maximum isoform fraction
Small intestine	(0.8,1)	255.28	0.848195	0.343531	2.46905	1286	Maximum isoform fraction
Spleen	(0.8,1)	234.064	0.850778	0.366093	2.32394	1329	Maximum isoform fraction
Stomach	(0.8,1)	226.045	0.791969	0.321858	2.46061	1328	Maximum isoform fraction
Substantia nigra	(0.8,1)	267.795	0.847084	0.335212	2.52701	1405	Maximum isoform fraction
Testis	(0.8,1)	204.669	0.791646	0.33771	2.34416	1335	Maximum isoform fraction
Thyroid	(0.8,1)	162.522	0.543825	0.244543	2.22384	1333	Maximum isoform fraction
Uterus	(0.8,1)	246.177	0.852775	0.344626	2.4745	1198	Maximum isoform fraction
Vagina	(0.8,1)	255.423	0.843884	0.33851	2.49294	1206	Maximum isoform fraction
Whole blood	(0.8,1)	157.481	0.457298	0.210515	2.17229	1157	Maximum isoform fraction
Adipose (subcutaneous)	(0,0.01)	178.319	0.532592	0.21662	586	1776	Number of isoforms per gene
Adipose (visc. omentum)	(0,0.01)	218.733	0.627792	0.236236	587	1829	Number of isoforms per gene
Adrenal gland	(0,0.01)	252.984	0.838223	0.348251	739	2030	Number of isoforms per gene
Amygdala	(0,0.01)	272.183	0.838579	0.330448	820	2588	Number of isoforms per gene
Ant. cingulate cortex	(0,0.01)	260.448	0.846458	0.340327	788	2493	Number of isoforms per gene
Artery (aorta)	(0,0.01)	224.259	0.72002	0.283158	696	1965	Number of isoforms per gene
Artery (coronary)	(0,0.01)	265.252	0.849723	0.344676	685	2058	Number of isoforms per gene
Artery (tibial)	(0,0.01)	178.517	0.524216	0.223909	610	1754	Number of isoforms per gene
Breast	(0,0.01)	218.184	0.71504	0.27232	661	2047	Number of isoforms per gene
Caudate basal ganglia	(0,0.01)	268.029	0.847588	0.33813	808	2440	Number of isoforms per gene
Cerebellar hemisphere	(0,0.01)	257.246	0.837246	0.343944	813	2321	Number of isoforms per gene
Cerebellum	(0,0.01)	249.727	0.841046	0.354929	803	2306	Number of isoforms per gene
Cervical spinal cord	(0,0.01)	272.573	0.837682	0.330266	755	2446	Number of isoforms per gene
Colon (sigmoid)	(0,0.01)	218.815	0.804994	0.337045	724	2095	Number of isoforms per gene
Colon (transverse)	(0,0.01)	220.323	0.741035	0.290067	678	2073	Number of isoforms per gene
Cortex	(0,0.01)	252.311	0.834797	0.34365	857	2411	Number of isoforms per gene
Esophagus (GE junction)	(0,0.01)	236.074	0.781388	0.312816	698	2046	Number of isoforms per gene
Esophagus (mucosa)	(0,0.01)	178.62	0.603204	0.237944	695	1896	Number of isoforms per gene
Esophagus (muscularis)	(0,0.01)	186.651	0.651742	0.269315	674	1918	Number of isoforms per gene
Fibroblast	(0,0.01)	189.968	0.630331	0.256434	657	1754	Number of isoforms per gene
Frontal cortex	(0,0.01)	283.806	0.845741	0.338654	858	2464	Number of isoforms per gene
Heart (atrial appendage)	(0,0.01)	214.937	0.742885	0.29426	706	2042	Number of isoforms per gene
Heart (left ventricle)	(0,0.01)	227.921	0.733035	0.28041	678	2070	Number of isoforms per gene
Hippocampus	(0,0.01)	270.244	0.847168	0.338032	841	2568	Number of isoforms per gene
Hypothalamus	(0,0.01)	254.431	0.839343	0.334222	750	2417	Number of isoforms per gene
Liver	(0,0.01)	244.676	0.842805	0.35127	829	2218	Number of isoforms per gene
Lung	(0,0.01)	204.81	0.592819	0.23107	570	1835	Number of isoforms per gene
Lymphocytes	(0,0.01)	252.745	0.84123	0.345074	646	1902	Number of isoforms per gene
Minor salivary gland	(0,0.01)	275.526	0.844085	0.330559	682	2079	Number of isoforms per gene
Muscle (skeletal)	(0,0.01)	195.835	0.411563	0.175404	511	1650	Number of isoforms per gene
Nerve (tibial)	(0,0.01)	179.104	0.574722	0.243723	594	1809	Number of isoforms per gene
Nucleus accumbens basal ganglia	(0,0.01)	250.377	0.842942	0.347435	875	2454	Number of isoforms per gene
Ovary	(0,0.01)	281.937	0.852052	0.335132	636	2068	Number of isoforms per gene
Pancreas	(0,0.01)	233.107	0.819965	0.336525	833	2136	Number of isoforms per gene
Pituitary	(0,0.01)	244.939	0.840441	0.345791	806	2124	Number of isoforms per gene
Prostate	(0,0.01)	241.996	0.847473	0.358677	751	2183	Number of isoforms per gene
Putamen basal ganglia	(0,0.01)	257.286	0.841697	0.35006	889	2506	Number of isoforms per gene
Skin (lower leg)	(0,0.01)	184.09	0.497718	0.209814	601	1763	Number of isoforms per gene
Skin (suprapubic)	(0,0.01)	191.93	0.590528	0.239207	631	1934	Number of isoforms per gene
Small intestine	(0,0.01)	269.782	0.840823	0.334196	731	2221	Number of isoforms per gene
Spleen	(0,0.01)	254.912	0.850049	0.358298	766	2085	Number of isoforms per gene
Stomach	(0,0.01)	243.518	0.789817	0.315036	711	2084	Number of isoforms per gene
Substantia nigra	(0,0.01)	273.173	0.849227	0.33544	842	2507	Number of isoforms per gene
Testis	(0,0.01)	212.415	0.798947	0.336046	783	2143	Number of isoforms per gene
Thyroid	(0,0.01)	186.317	0.527418	0.226669	622	1771	Number of isoforms per gene
Uterus	(0,0.01)	263.056	0.85446	0.333803	742	2189	Number of isoforms per gene
Vagina	(0,0.01)	273.267	0.836873	0.329558	689	2103	Number of isoforms per gene
Whole blood	(0,0.01)	204.312	0.44848	0.1704	536	1724	Number of isoforms per gene
Adipose (subcutaneous)	(0.01,0.1)	150.177	0.524462	0.239401	992	3195	Number of isoforms per gene
Adipose (visc. omentum)	(0.01,0.1)	165.91	0.626737	0.268893	1140	3298	Number of isoforms per gene
Adrenal gland	(0.01,0.1)	203.651	0.833178	0.377561	1155	3105	Number of isoforms per gene
Amygdala	(0.01,0.1)	235.611	0.839376	0.345351	995	3249	Number of isoforms per gene
Ant. cingulate cortex	(0.01,0.1)	237.571	0.83221	0.341423	990	3273	Number of isoforms per gene
Artery (aorta)	(0.01,0.1)	179.102	0.712588	0.31182	1150	3148	Number of isoforms per gene
Artery (coronary)	(0.01,0.1)	215.97	0.83874	0.36925	1087	3102	Number of isoforms per gene
Artery (tibial)	(0.01,0.1)	149.359	0.521036	0.248594	1147	3184	Number of isoforms per gene
Breast	(0.01,0.1)	174.863	0.712285	0.311382	1095	3252	Number of isoforms per gene
Caudate basal ganglia	(0.01,0.1)	233.403	0.83431	0.354087	1119	3437	Number of isoforms per gene
Cerebellar hemisphere	(0.01,0.1)	212.201	0.827657	0.368201	1148	3343	Number of isoforms per gene
Cerebellum	(0.01,0.1)	204.371	0.830553	0.372481	1227	3430	Number of isoforms per gene
Cervical spinal cord	(0.01,0.1)	237.509	0.833822	0.347952	1009	3274	Number of isoforms per gene
Colon (sigmoid)	(0.01,0.1)	183.495	0.78958	0.35666	1220	3144	Number of isoforms per gene
Colon (transverse)	(0.01,0.1)	189.827	0.734736	0.311573	1014	3208	Number of isoforms per gene
Cortex	(0.01,0.1)	218.861	0.830588	0.361718	1204	3518	Number of isoforms per gene
Esophagus (GE junction)	(0.01,0.1)	185.899	0.770955	0.343354	1116	3156	Number of isoforms per gene
Esophagus (mucosa)	(0.01,0.1)	166.839	0.601535	0.264268	1166	3259	Number of isoforms per gene
Esophagus (muscularis)	(0.01,0.1)	163.209	0.637391	0.280058	1162	3155	Number of isoforms per gene
Fibroblast	(0.01,0.1)	147.543	0.617976	0.292479	1299	3028	Number of isoforms per gene
Frontal cortex	(0.01,0.1)	223.11	0.839112	0.364867	1212	3355	Number of isoforms per gene
Heart (atrial appendage)	(0.01,0.1)	187.183	0.734079	0.311996	1155	3204	Number of isoforms per gene
Heart (left ventricle)	(0.01,0.1)	186.291	0.714089	0.297886	1108	3087	Number of isoforms per gene
Hippocampus	(0.01,0.1)	232.67	0.838781	0.356495	1099	3344	Number of isoforms per gene
Hypothalamus	(0.01,0.1)	223.495	0.834025	0.360491	1057	3418	Number of isoforms per gene
Liver	(0.01,0.1)	217.731	0.837148	0.369184	1121	2966	Number of isoforms per gene
Lung	(0.01,0.1)	162.054	0.581422	0.258615	1099	3322	Number of isoforms per gene
Lymphocytes	(0.01,0.1)	214.982	0.833821	0.362849	893	2702	Number of isoforms per gene
Minor salivary gland	(0.01,0.1)	227.161	0.840736	0.357817	1006	2952	Number of isoforms per gene
Muscle (skeletal)	(0.01,0.1)	153.974	0.414557	0.203266	1051	3011	Number of isoforms per gene
Nerve (tibial)	(0.01,0.1)	146.903	0.566447	0.267457	1119	3252	Number of isoforms per gene
Nucleus accumbens basal ganglia	(0.01,0.1)	210.324	0.833958	0.370352	1279	3540	Number of isoforms per gene
Ovary	(0.01,0.1)	221.696	0.840507	0.363005	1070	3043	Number of isoforms per gene
Pancreas	(0.01,0.1)	198.737	0.808885	0.357537	1201	3076	Number of isoforms per gene
Pituitary	(0.01,0.1)	205.038	0.825242	0.375047	1169	3258	Number of isoforms per gene
Prostate	(0.01,0.1)	212.949	0.837193	0.3713	1082	3162	Number of isoforms per gene
Putamen basal ganglia	(0.01,0.1)	231.585	0.83676	0.35739	1168	3349	Number of isoforms per gene
Skin (lower leg)	(0.01,0.1)	147.302	0.50544	0.236167	1098	3328	Number of isoforms per gene
Skin (suprapubic)	(0.01,0.1)	154.428	0.588477	0.263114	1155	3292	Number of isoforms per gene
Small intestine	(0.01,0.1)	224.479	0.84033	0.362257	1004	3015	Number of isoforms per gene
Spleen	(0.01,0.1)	195.358	0.837764	0.388869	1153	3095	Number of isoforms per gene
Stomach	(0.01,0.1)	203.529	0.780461	0.336918	1151	3281	Number of isoforms per gene
Substantia nigra	(0.01,0.1)	244.332	0.840991	0.346894	1029	3154	Number of isoforms per gene
Testis	(0.01,0.1)	176.807	0.777983	0.359832	1229	3478	Number of isoforms per gene
Thyroid	(0.01,0.1)	143.808	0.532945	0.254955	1139	3235	Number of isoforms per gene
Uterus	(0.01,0.1)	232.374	0.838339	0.35706	938	2881	Number of isoforms per gene
Vagina	(0.01,0.1)	231.65	0.835775	0.351934	918	2957	Number of isoforms per gene
Whole blood	(0.01,0.1)	154.681	0.437903	0.204789	1098	2920	Number of isoforms per gene
Adipose (subcutaneous)	(0.1,0.5)	107.72	0.556193	0.311957	886	2228	Number of isoforms per gene
Adipose (visc. omentum)	(0.1,0.5)	118.702	0.647158	0.339067	910	2101	Number of isoforms per gene
Adrenal gland	(0.1,0.5)	176.106	0.825651	0.400423	768	1882	Number of isoforms per gene
Amygdala	(0.1,0.5)	231.691	0.82913	0.345115	569	1783	Number of isoforms per gene
Ant. cingulate cortex	(0.1,0.5)	222.685	0.819192	0.355931	598	1833	Number of isoforms per gene
Artery (aorta)	(0.1,0.5)	130.832	0.719006	0.360419	901	2083	Number of isoforms per gene
Artery (coronary)	(0.1,0.5)	188.344	0.833764	0.383051	649	1710	Number of isoforms per gene
Artery (tibial)	(0.1,0.5)	104.291	0.558097	0.314835	975	2169	Number of isoforms per gene
Breast	(0.1,0.5)	137.629	0.709302	0.357288	797	1980	Number of isoforms per gene
Caudate basal ganglia	(0.1,0.5)	193.608	0.81631	0.380443	723	1936	Number of isoforms per gene
Cerebellar hemisphere	(0.1,0.5)	188.531	0.817847	0.389072	767	1946	Number of isoforms per gene
Cerebellum	(0.1,0.5)	168.588	0.821576	0.400162	781	2003	Number of isoforms per gene
Cervical spinal cord	(0.1,0.5)	213.964	0.826957	0.361478	591	1773	Number of isoforms per gene
Colon (sigmoid)	(0.1,0.5)	140.592	0.785285	0.401732	860	1981	Number of isoforms per gene
Colon (transverse)	(0.1,0.5)	147.164	0.742087	0.363824	749	1977	Number of isoforms per gene
Cortex	(0.1,0.5)	193.549	0.827373	0.382775	727	1951	Number of isoforms per gene
Esophagus (GE junction)	(0.1,0.5)	152.267	0.770329	0.377235	716	1913	Number of isoforms per gene
Esophagus (mucosa)	(0.1,0.5)	115.456	0.624802	0.332257	944	2143	Number of isoforms per gene
Esophagus (muscularis)	(0.1,0.5)	124.185	0.660279	0.338483	943	2113	Number of isoforms per gene
Fibroblast	(0.1,0.5)	96.2833	0.644458	0.365043	1097	2151	Number of isoforms per gene
Frontal cortex	(0.1,0.5)	209.079	0.833487	0.377552	690	1814	Number of isoforms per gene
Heart (atrial appendage)	(0.1,0.5)	138.28	0.732635	0.36359	847	1927	Number of isoforms per gene
Heart (left ventricle)	(0.1,0.5)	153.767	0.718558	0.340022	808	1915	Number of isoforms per gene
Hippocampus	(0.1,0.5)	213.643	0.827764	0.359505	599	1813	Number of isoforms per gene
Hypothalamus	(0.1,0.5)	217.18	0.815475	0.359226	607	1961	Number of isoforms per gene
Liver	(0.1,0.5)	188.172	0.82341	0.390104	701	1697	Number of isoforms per gene
Lung	(0.1,0.5)	114.22	0.598845	0.320633	903	2277	Number of isoforms per gene
Lymphocytes	(0.1,0.5)	202.364	0.824071	0.383725	573	1540	Number of isoforms per gene
Minor salivary gland	(0.1,0.5)	218.969	0.833187	0.372451	566	1563	Number of isoforms per gene
Muscle (skeletal)	(0.1,0.5)	101.522	0.479896	0.285046	944	2104	Number of isoforms per gene
Nerve (tibial)	(0.1,0.5)	98.3287	0.601595	0.338274	1004	2306	Number of isoforms per gene
Nucleus accumbens basal ganglia	(0.1,0.5)	197.257	0.829396	0.383683	736	1926	Number of isoforms per gene
Ovary	(0.1,0.5)	194.981	0.825678	0.388189	658	1713	Number of isoforms per gene
Pancreas	(0.1,0.5)	143.224	0.805699	0.408541	860	1826	Number of isoforms per gene
Pituitary	(0.1,0.5)	188.345	0.827862	0.394851	802	2068	Number of isoforms per gene
Prostate	(0.1,0.5)	183	0.82648	0.392526	670	1871	Number of isoforms per gene
Putamen basal ganglia	(0.1,0.5)	211.507	0.828149	0.374299	681	1867	Number of isoforms per gene
Skin (lower leg)	(0.1,0.5)	108.035	0.534682	0.299388	965	2279	Number of isoforms per gene
Skin (suprapubic)	(0.1,0.5)	106.769	0.607967	0.335132	947	2175	Number of isoforms per gene
Small intestine	(0.1,0.5)	206.183	0.839191	0.375313	639	1680	Number of isoforms per gene
Spleen	(0.1,0.5)	156.862	0.833528	0.426793	734	1780	Number of isoforms per gene
Stomach	(0.1,0.5)	181.667	0.779834	0.364184	766	1941	Number of isoforms per gene
Substantia nigra	(0.1,0.5)	237.394	0.831158	0.347742	524	1680	Number of isoforms per gene
Testis	(0.1,0.5)	143.363	0.779283	0.396507	895	2283	Number of isoforms per gene
Thyroid	(0.1,0.5)	89.2928	0.575414	0.338306	1149	2417	Number of isoforms per gene
Uterus	(0.1,0.5)	206.086	0.829122	0.367025	530	1551	Number of isoforms per gene
Vagina	(0.1,0.5)	220.018	0.823027	0.354463	584	1717	Number of isoforms per gene
Whole blood	(0.1,0.5)	102.732	0.495696	0.29327	970	2025	Number of isoforms per gene
Adipose (subcutaneous)	(0.5,0.75)	81.9908	0.617551	0.36555	180	398	Number of isoforms per gene
Adipose (visc. omentum)	(0.5,0.75)	125.961	0.668559	0.349184	169	362	Number of isoforms per gene
Adrenal gland	(0.5,0.75)	166.217	0.828016	0.420239	134	288	Number of isoforms per gene
Amygdala	(0.5,0.75)	232.539	0.828524	0.331299	106	286	Number of isoforms per gene
Ant. cingulate cortex	(0.5,0.75)	236.164	0.824733	0.334263	98	317	Number of isoforms per gene
Artery (aorta)	(0.5,0.75)	128.873	0.742015	0.402539	152	331	Number of isoforms per gene
Artery (coronary)	(0.5,0.75)	179.666	0.835233	0.401554	101	269	Number of isoforms per gene
Artery (tibial)	(0.5,0.75)	102.66	0.589581	0.339669	165	334	Number of isoforms per gene
Breast	(0.5,0.75)	148.56	0.731571	0.361132	150	367	Number of isoforms per gene
Caudate basal ganglia	(0.5,0.75)	219.286	0.83686	0.378619	100	280	Number of isoforms per gene
Cerebellar hemisphere	(0.5,0.75)	188.059	0.838794	0.398864	124	332	Number of isoforms per gene
Cerebellum	(0.5,0.75)	177.762	0.84409	0.417185	141	362	Number of isoforms per gene
Cervical spinal cord	(0.5,0.75)	230.841	0.839255	0.350677	123	343	Number of isoforms per gene
Colon (sigmoid)	(0.5,0.75)	140.483	0.80791	0.41721	134	322	Number of isoforms per gene
Colon (transverse)	(0.5,0.75)	124.107	0.746249	0.397771	128	326	Number of isoforms per gene
Cortex	(0.5,0.75)	198.606	0.832538	0.384542	126	309	Number of isoforms per gene
Esophagus (GE junction)	(0.5,0.75)	150.182	0.77292	0.380818	111	285	Number of isoforms per gene
Esophagus (mucosa)	(0.5,0.75)	99.1163	0.67643	0.379738	192	387	Number of isoforms per gene
Esophagus (muscularis)	(0.5,0.75)	104.477	0.673943	0.380457	182	370	Number of isoforms per gene
Fibroblast	(0.5,0.75)	86.3671	0.667206	0.386533	216	381	Number of isoforms per gene
Frontal cortex	(0.5,0.75)	193.911	0.824737	0.385864	128	323	Number of isoforms per gene
Heart (atrial appendage)	(0.5,0.75)	142.687	0.734776	0.367891	114	279	Number of isoforms per gene
Heart (left ventricle)	(0.5,0.75)	154.658	0.746314	0.368073	118	262	Number of isoforms per gene
Hippocampus	(0.5,0.75)	251.618	0.815249	0.342522	74	259	Number of isoforms per gene
Hypothalamus	(0.5,0.75)	222.327	0.847676	0.371909	99	298	Number of isoforms per gene
Liver	(0.5,0.75)	148.207	0.848711	0.44298	122	269	Number of isoforms per gene
Lung	(0.5,0.75)	104.806	0.631018	0.355271	176	407	Number of isoforms per gene
Lymphocytes	(0.5,0.75)	201.684	0.826555	0.394737	85	225	Number of isoforms per gene
Minor salivary gland	(0.5,0.75)	201.372	0.833612	0.379521	114	257	Number of isoforms per gene
Muscle (skeletal)	(0.5,0.75)	115.4	0.516023	0.301165	155	335	Number of isoforms per gene
Nerve (tibial)	(0.5,0.75)	88.9808	0.646584	0.388199	206	410	Number of isoforms per gene
Nucleus accumbens basal ganglia	(0.5,0.75)	208.164	0.834283	0.377525	109	293	Number of isoforms per gene
Ovary	(0.5,0.75)	204.623	0.820953	0.377494	103	260	Number of isoforms per gene
Pancreas	(0.5,0.75)	159.296	0.836041	0.414082	133	289	Number of isoforms per gene
Pituitary	(0.5,0.75)	168.47	0.814856	0.405026	137	354	Number of isoforms per gene
Prostate	(0.5,0.75)	186.387	0.833639	0.408799	138	322	Number of isoforms per gene
Putamen basal ganglia	(0.5,0.75)	192.628	0.844369	0.379174	93	272	Number of isoforms per gene
Skin (lower leg)	(0.5,0.75)	92.822	0.573899	0.343883	181	383	Number of isoforms per gene
Skin (suprapubic)	(0.5,0.75)	111.779	0.628902	0.352508	173	369	Number of isoforms per gene
Small intestine	(0.5,0.75)	211.251	0.841616	0.387366	104	301	Number of isoforms per gene
Spleen	(0.5,0.75)	198.979	0.8375	0.394712	116	300	Number of isoforms per gene
Stomach	(0.5,0.75)	137.922	0.752885	0.388942	123	285	Number of isoforms per gene
Substantia nigra	(0.5,0.75)	240.475	0.845947	0.349973	96	287	Number of isoforms per gene
Testis	(0.5,0.75)	132.378	0.79464	0.417824	170	397	Number of isoforms per gene
Thyroid	(0.5,0.75)	80.1313	0.637469	0.40315	223	434	Number of isoforms per gene
Uterus	(0.5,0.75)	255.783	0.836963	0.357901	85	255	Number of isoforms per gene
Vagina	(0.5,0.75)	261.165	0.835987	0.327495	103	289	Number of isoforms per gene
Whole blood	(0.5,0.75)	102.542	0.546468	0.325786	209	382	Number of isoforms per gene
Adipose (subcutaneous)	(0.75,1)	202.709	0.515028	0.189018	888	3827	Number of isoforms per gene
Adipose (visc. omentum)	(0.75,1)	212.036	0.632426	0.227707	1128	3997	Number of isoforms per gene
Adrenal gland	(0.75,1)	246.298	0.849714	0.347624	1330	4058	Number of isoforms per gene
Amygdala	(0.75,1)	263.874	0.853216	0.33047	1302	4573	Number of isoforms per gene
Ant. cingulate cortex	(0.75,1)	270.76	0.851399	0.325256	1334	4629	Number of isoforms per gene
Artery (aorta)	(0.75,1)	220.516	0.726447	0.273945	1143	3869	Number of isoforms per gene
Artery (coronary)	(0.75,1)	257.454	0.854906	0.341133	1321	4275	Number of isoforms per gene
Artery (tibial)	(0.75,1)	198.276	0.517378	0.196365	1014	3703	Number of isoforms per gene
Breast	(0.75,1)	222.711	0.719792	0.266748	1208	4231	Number of isoforms per gene
Caudate basal ganglia	(0.75,1)	257.901	0.850678	0.338707	1347	4619	Number of isoforms per gene
Cerebellar hemisphere	(0.75,1)	249.14	0.845973	0.343675	1362	4528	Number of isoforms per gene
Cerebellum	(0.75,1)	253.345	0.846209	0.345003	1390	4436	Number of isoforms per gene
Cervical spinal cord	(0.75,1)	259.786	0.852377	0.331813	1413	4738	Number of isoforms per gene
Colon (sigmoid)	(0.75,1)	229.553	0.803244	0.320903	1315	4076	Number of isoforms per gene
Colon (transverse)	(0.75,1)	227.221	0.748335	0.282556	1124	4179	Number of isoforms per gene
Cortex	(0.75,1)	250.962	0.846921	0.340695	1357	4590	Number of isoforms per gene
Esophagus (GE junction)	(0.75,1)	234.897	0.794952	0.304801	1195	4063	Number of isoforms per gene
Esophagus (mucosa)	(0.75,1)	210.498	0.609078	0.217537	1090	3726	Number of isoforms per gene
Esophagus (muscularis)	(0.75,1)	214.011	0.644924	0.235644	1127	3850	Number of isoforms per gene
Fibroblast	(0.75,1)	197.382	0.621483	0.237726	1198	3511	Number of isoforms per gene
Frontal cortex	(0.75,1)	257.948	0.853717	0.340152	1475	4670	Number of isoforms per gene
Heart (atrial appendage)	(0.75,1)	234.271	0.748216	0.275905	1147	3918	Number of isoforms per gene
Heart (left ventricle)	(0.75,1)	232.209	0.733294	0.267758	1143	3801	Number of isoforms per gene
Hippocampus	(0.75,1)	266.458	0.854693	0.334422	1355	4651	Number of isoforms per gene
Hypothalamus	(0.75,1)	255.689	0.845927	0.336057	1324	4704	Number of isoforms per gene
Liver	(0.75,1)	256.903	0.857136	0.345722	1268	3862	Number of isoforms per gene
Lung	(0.75,1)	205.56	0.582727	0.212272	959	3876	Number of isoforms per gene
Lymphocytes	(0.75,1)	257.25	0.858069	0.339689	1298	4286	Number of isoforms per gene
Minor salivary gland	(0.75,1)	266.006	0.858021	0.33345	1419	4626	Number of isoforms per gene
Muscle (skeletal)	(0.75,1)	199.601	0.400677	0.1557	853	3401	Number of isoforms per gene
Nerve (tibial)	(0.75,1)	201.513	0.569791	0.215897	1023	3694	Number of isoforms per gene
Nucleus accumbens basal ganglia	(0.75,1)	257.085	0.852542	0.343639	1393	4574	Number of isoforms per gene
Ovary	(0.75,1)	265.144	0.852981	0.334929	1283	4174	Number of isoforms per gene
Pancreas	(0.75,1)	229.8	0.82511	0.333966	1336	3944	Number of isoforms per gene
Pituitary	(0.75,1)	242.089	0.845075	0.349886	1276	4019	Number of isoforms per gene
Prostate	(0.75,1)	243.41	0.853346	0.349952	1284	4266	Number of isoforms per gene
Putamen basal ganglia	(0.75,1)	254.236	0.851847	0.337623	1368	4477	Number of isoforms per gene
Skin (lower leg)	(0.75,1)	199.607	0.491551	0.187185	922	3642	Number of isoforms per gene
Skin (suprapubic)	(0.75,1)	204.94	0.585684	0.211595	1000	3866	Number of isoforms per gene
Small intestine	(0.75,1)	256.926	0.857169	0.341005	1376	4394	Number of isoforms per gene
Spleen	(0.75,1)	245.6	0.855303	0.35201	1314	4034	Number of isoforms per gene
Stomach	(0.75,1)	242.806	0.801117	0.309405	1240	4013	Number of isoforms per gene
Substantia nigra	(0.75,1)	264.027	0.85821	0.331249	1425	4762	Number of isoforms per gene
Testis	(0.75,1)	221.293	0.795862	0.320328	1256	4214	Number of isoforms per gene
Thyroid	(0.75,1)	190.341	0.524731	0.203469	988	3583	Number of isoforms per gene
Uterus	(0.75,1)	260.918	0.857524	0.336332	1267	4272	Number of isoforms per gene
Vagina	(0.75,1)	262.874	0.849612	0.332466	1323	4352	Number of isoforms per gene
Whole blood	(0.75,1)	203.066	0.429508	0.15866	912	3267	Number of isoforms per gene
Adipose (subcutaneous)	>15	175.885	0.516931	0.21484	324	1384	Number of isoforms per gene
Adipose (visc. omentum)	>15	189.859	0.631284	0.246478	400	1332	Number of isoforms per gene
Adrenal gland	>15	230.303	0.845742	0.362312	366	1112	Number of isoforms per gene
Amygdala	>15	260.6	0.852521	0.337214	220	937	Number of isoforms per gene
Ant. cingulate cortex	>15	254.174	0.847508	0.334326	267	1000	Number of isoforms per gene
Artery (aorta)	>15	196.771	0.716186	0.28999	410	1255	Number of isoforms per gene
Artery (coronary)	>15	246.597	0.849741	0.350508	356	1175	Number of isoforms per gene
Artery (tibial)	>15	182.059	0.516852	0.217852	363	1326	Number of isoforms per gene
Breast	>15	200.458	0.714004	0.283487	381	1338	Number of isoforms per gene
Caudate basal ganglia	>15	242.09	0.846329	0.347389	306	1079	Number of isoforms per gene
Cerebellar hemisphere	>15	222.953	0.837626	0.3595	361	1130	Number of isoforms per gene
Cerebellum	>15	233.02	0.842902	0.359006	367	1142	Number of isoforms per gene
Cervical spinal cord	>15	252.39	0.850952	0.340045	279	1030	Number of isoforms per gene
Colon (sigmoid)	>15	209.99	0.796004	0.33749	404	1184	Number of isoforms per gene
Colon (transverse)	>15	207.087	0.743701	0.298615	323	1224	Number of isoforms per gene
Cortex	>15	228.882	0.838565	0.354901	320	1114	Number of isoforms per gene
Esophagus (GE junction)	>15	204.621	0.78487	0.324402	335	1157	Number of isoforms per gene
Esophagus (mucosa)	>15	189.98	0.606422	0.238885	389	1240	Number of isoforms per gene
Esophagus (muscularis)	>15	188.229	0.642984	0.256591	369	1200	Number of isoforms per gene
Fibroblast	>15	173.604	0.617262	0.261991	445	1257	Number of isoforms per gene
Frontal cortex	>15	244.606	0.851099	0.35332	315	1062	Number of isoforms per gene
Heart (atrial appendage)	>15	218.141	0.742622	0.291301	352	1161	Number of isoforms per gene
Heart (left ventricle)	>15	215.042	0.726661	0.280748	324	1069	Number of isoforms per gene
Hippocampus	>15	255.591	0.852359	0.346339	284	1004	Number of isoforms per gene
Hypothalamus	>15	243.873	0.841348	0.349283	258	1060	Number of isoforms per gene
Liver	>15	241.075	0.852646	0.3529	291	876	Number of isoforms per gene
Lung	>15	182.444	0.578371	0.234537	349	1342	Number of isoforms per gene
Lymphocytes	>15	244.93	0.853343	0.348851	349	1137	Number of isoforms per gene
Minor salivary gland	>15	253.175	0.851979	0.342975	291	1042	Number of isoforms per gene
Muscle (skeletal)	>15	172.691	0.40719	0.179896	294	1169	Number of isoforms per gene
Nerve (tibial)	>15	175.818	0.568954	0.240541	345	1285	Number of isoforms per gene
Nucleus accumbens basal ganglia	>15	232.473	0.847978	0.357671	330	1098	Number of isoforms per gene
Ovary	>15	247.472	0.847356	0.346273	312	1027	Number of isoforms per gene
Pancreas	>15	202.751	0.81742	0.355722	348	987	Number of isoforms per gene
Pituitary	>15	226.254	0.833977	0.358448	318	1085	Number of isoforms per gene
Prostate	>15	223.646	0.847696	0.363327	324	1076	Number of isoforms per gene
Putamen basal ganglia	>15	240.235	0.846168	0.348453	302	965	Number of isoforms per gene
Skin (lower leg)	>15	172.196	0.493141	0.210472	320	1260	Number of isoforms per gene
Skin (suprapubic)	>15	183.89	0.586602	0.234339	333	1235	Number of isoforms per gene
Small intestine	>15	241.78	0.856408	0.352836	324	1036	Number of isoforms per gene
Spleen	>15	224.577	0.848432	0.364294	301	968	Number of isoforms per gene
Stomach	>15	228.995	0.792069	0.321532	318	1092	Number of isoforms per gene
Substantia nigra	>15	245.57	0.857394	0.344069	270	914	Number of isoforms per gene
Testis	>15	195.979	0.791693	0.343442	383	1262	Number of isoforms per gene
Thyroid	>15	161.285	0.524141	0.232621	378	1252	Number of isoforms per gene
Uterus	>15	248.753	0.853874	0.345469	287	971	Number of isoforms per gene
Vagina	>15	252.252	0.846612	0.342364	317	994	Number of isoforms per gene
Whole blood	>15	172.055	0.441602	0.18698	332	1070	Number of isoforms per gene
Adipose (subcutaneous)	10	181.311	0.531618	0.232169	147	544	Number of isoforms per gene
Adipose (visc. omentum)	10	188.034	0.626987	0.252126	172	541	Number of isoforms per gene
Adrenal gland	10	232.745	0.830398	0.361006	167	477	Number of isoforms per gene
Amygdala	10	252.15	0.840204	0.337959	138	490	Number of isoforms per gene
Ant. cingulate cortex	10	246.439	0.8392	0.3398	148	500	Number of isoforms per gene
Artery (aorta)	10	192.153	0.722115	0.301923	169	520	Number of isoforms per gene
Artery (coronary)	10	233.66	0.852794	0.352987	161	519	Number of isoforms per gene
Artery (tibial)	10	159.044	0.538077	0.239038	164	520	Number of isoforms per gene
Breast	10	188.12	0.718505	0.300356	177	562	Number of isoforms per gene
Caudate basal ganglia	10	222.944	0.830829	0.354143	143	519	Number of isoforms per gene
Cerebellar hemisphere	10	244.102	0.831753	0.342062	155	485	Number of isoforms per gene
Cerebellum	10	222.083	0.82846	0.360039	177	513	Number of isoforms per gene
Cervical spinal cord	10	242.8	0.826122	0.339388	130	490	Number of isoforms per gene
Colon (sigmoid)	10	187.302	0.8	0.351711	184	526	Number of isoforms per gene
Colon (transverse)	10	204.375	0.740038	0.301692	158	532	Number of isoforms per gene
Cortex	10	245.173	0.833333	0.347619	165	504	Number of isoforms per gene
Esophagus (GE junction)	10	191.641	0.777867	0.33159	161	497	Number of isoforms per gene
Esophagus (mucosa)	10	185.116	0.60565	0.252166	177	530	Number of isoforms per gene
Esophagus (muscularis)	10	178.679	0.651657	0.274854	192	513	Number of isoforms per gene
Fibroblast	10	158.84	0.625382	0.281107	216	524	Number of isoforms per gene
Frontal cortex	10	243.521	0.849698	0.346479	166	497	Number of isoforms per gene
Heart (atrial appendage)	10	201.517	0.739655	0.301341	174	522	Number of isoforms per gene
Heart (left ventricle)	10	204.626	0.72173	0.296177	174	497	Number of isoforms per gene
Hippocampus	10	242.433	0.849031	0.344767	154	516	Number of isoforms per gene
Hypothalamus	10	244.662	0.838446	0.344622	136	502	Number of isoforms per gene
Liver	10	232.645	0.848796	0.366958	158	457	Number of isoforms per gene
Lung	10	174.145	0.590875	0.247486	147	537	Number of isoforms per gene
Lymphocytes	10	234.744	0.852263	0.36749	142	486	Number of isoforms per gene
Minor salivary gland	10	235.774	0.846654	0.354331	169	508	Number of isoforms per gene
Muscle (skeletal)	10	172.521	0.426154	0.197692	148	516	Number of isoforms per gene
Nerve (tibial)	10	161.113	0.576514	0.248257	163	544	Number of isoforms per gene
Nucleus accumbens basal ganglia	10	261.961	0.8423	0.345809	157	513	Number of isoforms per gene
Ovary	10	233.717	0.848065	0.358859	177	491	Number of isoforms per gene
Pancreas	10	212.035	0.817474	0.347789	180	475	Number of isoforms per gene
Pituitary	10	216.313	0.837244	0.364804	187	537	Number of isoforms per gene
Prostate	10	225.82	0.839686	0.366601	162	509	Number of isoforms per gene
Putamen basal ganglia	10	247.09	0.843505	0.342062	163	485	Number of isoforms per gene
Skin (lower leg)	10	167.635	0.504175	0.229602	151	526	Number of isoforms per gene
Skin (suprapubic)	10	175.68	0.586679	0.244465	144	533	Number of isoforms per gene
Small intestine	10	230.471	0.853448	0.358621	170	522	Number of isoforms per gene
Spleen	10	214.932	0.839479	0.373747	154	499	Number of isoforms per gene
Stomach	10	217.703	0.784659	0.325189	188	528	Number of isoforms per gene
Substantia nigra	10	255.02	0.852286	0.338966	163	503	Number of isoforms per gene
Testis	10	182.491	0.783212	0.345255	188	548	Number of isoforms per gene
Thyroid	10	156.475	0.539513	0.248876	176	534	Number of isoforms per gene
Uterus	10	256.485	0.844186	0.343763	131	473	Number of isoforms per gene
Vagina	10	241.764	0.837209	0.343763	141	473	Number of isoforms per gene
Whole blood	10	156.342	0.444885	0.2119	177	478	Number of isoforms per gene
Adipose (subcutaneous)	11	170.092	0.521307	0.220779	127	448	Number of isoforms per gene
Adipose (visc. omentum)	11	188.496	0.619455	0.25363	136	457	Number of isoforms per gene
Adrenal gland	11	222.268	0.841689	0.360998	138	379	Number of isoforms per gene
Amygdala	11	235.237	0.835065	0.341775	111	420	Number of isoforms per gene
Ant. cingulate cortex	11	265.212	0.855971	0.326279	123	421	Number of isoforms per gene
Artery (aorta)	11	180.752	0.729353	0.300603	146	437	Number of isoforms per gene
Artery (coronary)	11	239.43	0.848709	0.353311	153	405	Number of isoforms per gene
Artery (tibial)	11	157.176	0.525945	0.228882	153	452	Number of isoforms per gene
Breast	11	211.448	0.718939	0.286364	157	480	Number of isoforms per gene
Caudate basal ganglia	11	242.802	0.839146	0.339342	140	464	Number of isoforms per gene
Cerebellar hemisphere	11	248.23	0.845455	0.358442	124	420	Number of isoforms per gene
Cerebellum	11	229.318	0.835877	0.362309	130	411	Number of isoforms per gene
Cervical spinal cord	11	254.37	0.849667	0.332151	138	410	Number of isoforms per gene
Colon (sigmoid)	11	212.678	0.800141	0.331537	134	388	Number of isoforms per gene
Colon (transverse)	11	191.561	0.743478	0.310079	150	460	Number of isoforms per gene
Cortex	11	249.55	0.844944	0.350562	142	445	Number of isoforms per gene
Esophagus (GE junction)	11	207.048	0.783691	0.326862	119	398	Number of isoforms per gene
Esophagus (mucosa)	11	179.897	0.604828	0.247064	148	418	Number of isoforms per gene
Esophagus (muscularis)	11	193.817	0.62974	0.253997	123	398	Number of isoforms per gene
Fibroblast	11	169.221	0.626089	0.263346	170	406	Number of isoforms per gene
Frontal cortex	11	260.578	0.848974	0.347088	134	434	Number of isoforms per gene
Heart (atrial appendage)	11	208.228	0.743063	0.296188	133	403	Number of isoforms per gene
Heart (left ventricle)	11	219.696	0.722071	0.281149	133	367	Number of isoforms per gene
Hippocampus	11	260.068	0.8443	0.331039	147	449	Number of isoforms per gene
Hypothalamus	11	236.76	0.844406	0.340521	110	468	Number of isoforms per gene
Liver	11	252.129	0.846931	0.354053	119	351	Number of isoforms per gene
Lung	11	185.213	0.583217	0.241558	124	455	Number of isoforms per gene
Lymphocytes	11	236.538	0.850388	0.345135	122	398	Number of isoforms per gene
Minor salivary gland	11	248.081	0.850768	0.353259	160	438	Number of isoforms per gene
Muscle (skeletal)	11	171.706	0.415417	0.188847	127	388	Number of isoforms per gene
Nerve (tibial)	11	159.056	0.567062	0.256765	140	467	Number of isoforms per gene
Nucleus accumbens basal ganglia	11	227.762	0.84326	0.359666	140	435	Number of isoforms per gene
Ovary	11	252.023	0.851887	0.352718	126	383	Number of isoforms per gene
Pancreas	11	214.368	0.817697	0.341818	138	375	Number of isoforms per gene
Pituitary	11	217.878	0.838137	0.363193	149	410	Number of isoforms per gene
Prostate	11	230.339	0.839454	0.354456	137	406	Number of isoforms per gene
Putamen basal ganglia	11	231.387	0.853241	0.350999	146	446	Number of isoforms per gene
Skin (lower leg)	11	153.215	0.502531	0.224337	134	449	Number of isoforms per gene
Skin (suprapubic)	11	165.856	0.586542	0.245534	142	458	Number of isoforms per gene
Small intestine	11	249.606	0.849885	0.34768	127	433	Number of isoforms per gene
Spleen	11	226.814	0.855561	0.36479	121	394	Number of isoforms per gene
Stomach	11	214.04	0.779893	0.328706	147	406	Number of isoforms per gene
Substantia nigra	11	262.469	0.852162	0.339585	137	412	Number of isoforms per gene
Testis	11	197.224	0.791059	0.340067	163	486	Number of isoforms per gene
Thyroid	11	155.736	0.531933	0.240067	143	437	Number of isoforms per gene
Uterus	11	233.97	0.845738	0.347669	106	353	Number of isoforms per gene
Vagina	11	252.442	0.838948	0.330872	107	394	Number of isoforms per gene
Whole blood	11	160.94	0.437529	0.196037	128	389	Number of isoforms per gene
Adipose (subcutaneous)	12	169.078	0.528144	0.226913	109	379	Number of isoforms per gene
Adipose (visc. omentum)	12	186.012	0.635562	0.25325	131	359	Number of isoforms per gene
Adrenal gland	12	245.079	0.845933	0.358974	129	377	Number of isoforms per gene
Amygdala	12	234.529	0.84262	0.344127	95	332	Number of isoforms per gene
Ant. cingulate cortex	12	247.495	0.84438	0.333814	100	347	Number of isoforms per gene
Artery (aorta)	12	179.381	0.721208	0.304307	125	356	Number of isoforms per gene
Artery (coronary)	12	206.817	0.842949	0.368097	125	338	Number of isoforms per gene
Artery (tibial)	12	158.638	0.513692	0.234419	128	353	Number of isoforms per gene
Breast	12	190.611	0.702991	0.29962	113	351	Number of isoforms per gene
Caudate basal ganglia	12	238.155	0.841522	0.351156	93	346	Number of isoforms per gene
Cerebellar hemisphere	12	238.875	0.841963	0.346893	107	338	Number of isoforms per gene
Cerebellum	12	232.902	0.822125	0.346979	100	342	Number of isoforms per gene
Cervical spinal cord	12	245.83	0.845946	0.336937	116	370	Number of isoforms per gene
Colon (sigmoid)	12	192.109	0.788251	0.345173	144	366	Number of isoforms per gene
Colon (transverse)	12	208.509	0.747312	0.306452	109	341	Number of isoforms per gene
Cortex	12	219.661	0.836351	0.368849	114	359	Number of isoforms per gene
Esophagus (GE junction)	12	214.827	0.784134	0.324859	103	354	Number of isoforms per gene
Esophagus (mucosa)	12	163.397	0.607432	0.261937	122	370	Number of isoforms per gene
Esophagus (muscularis)	12	155.724	0.640039	0.275394	125	338	Number of isoforms per gene
Fibroblast	12	150.235	0.607887	0.28869	132	336	Number of isoforms per gene
Frontal cortex	12	212.606	0.831044	0.36859	130	364	Number of isoforms per gene
Heart (atrial appendage)	12	194.507	0.732387	0.304416	108	317	Number of isoforms per gene
Heart (left ventricle)	12	199.469	0.733434	0.293173	106	332	Number of isoforms per gene
Hippocampus	12	258.184	0.857787	0.336657	112	351	Number of isoforms per gene
Hypothalamus	12	248.209	0.828024	0.342105	92	361	Number of isoforms per gene
Liver	12	229.854	0.846445	0.367133	90	286	Number of isoforms per gene
Lung	12	171.47	0.56901	0.236762	100	384	Number of isoforms per gene
Lymphocytes	12	240.394	0.844519	0.350951	96	298	Number of isoforms per gene
Minor salivary gland	12	237.406	0.862051	0.355641	111	325	Number of isoforms per gene
Muscle (skeletal)	12	165.227	0.420129	0.196093	94	336	Number of isoforms per gene
Nerve (tibial)	12	177.311	0.577762	0.255803	113	359	Number of isoforms per gene
Nucleus accumbens basal ganglia	12	213.298	0.841058	0.360487	120	356	Number of isoforms per gene
Ovary	12	252.745	0.840788	0.339989	101	313	Number of isoforms per gene
Pancreas	12	204.665	0.824561	0.356553	108	323	Number of isoforms per gene
Pituitary	12	214.896	0.832415	0.367769	119	363	Number of isoforms per gene
Prostate	12	223.08	0.847685	0.36412	108	360	Number of isoforms per gene
Putamen basal ganglia	12	242.304	0.847056	0.347056	108	334	Number of isoforms per gene
Skin (lower leg)	12	166.424	0.497046	0.22173	117	395	Number of isoforms per gene
Skin (suprapubic)	12	177.041	0.596526	0.256596	126	379	Number of isoforms per gene
Small intestine	12	256.148	0.841564	0.346451	92	324	Number of isoforms per gene
Spleen	12	212.16	0.835777	0.371457	110	341	Number of isoforms per gene
Stomach	12	243.153	0.790149	0.320962	114	357	Number of isoforms per gene
Substantia nigra	12	250.653	0.855355	0.337087	110	333	Number of isoforms per gene
Testis	12	193.202	0.781013	0.349789	121	395	Number of isoforms per gene
Thyroid	12	151.12	0.537179	0.241239	106	390	Number of isoforms per gene
Uterus	12	253.399	0.836528	0.34345	104	313	Number of isoforms per gene
Vagina	12	232.906	0.838542	0.350142	103	352	Number of isoforms per gene
Whole blood	12	172.506	0.432551	0.199902	108	341	Number of isoforms per gene
Adipose (subcutaneous)	13	156.507	0.527867	0.247121	99	334	Number of isoforms per gene
Adipose (visc. omentum)	13	162.785	0.641972	0.281621	94	298	Number of isoforms per gene
Adrenal gland	13	197.926	0.849885	0.386625	106	268	Number of isoforms per gene
Amygdala	13	249.365	0.831266	0.334712	75	279	Number of isoforms per gene
Ant. cingulate cortex	13	247.361	0.839917	0.336798	67	259	Number of isoforms per gene
Artery (aorta)	13	193.838	0.72535	0.307164	94	291	Number of isoforms per gene
Artery (coronary)	13	220.499	0.85016	0.36485	83	288	Number of isoforms per gene
Artery (tibial)	13	168.119	0.528449	0.238095	110	315	Number of isoforms per gene
Breast	13	185.128	0.725031	0.307937	105	315	Number of isoforms per gene
Caudate basal ganglia	13	239.046	0.84413	0.349949	82	304	Number of isoforms per gene
Cerebellar hemisphere	13	233.056	0.823471	0.360207	101	312	Number of isoforms per gene
Cerebellum	13	222.82	0.840148	0.367521	127	333	Number of isoforms per gene
Cervical spinal cord	13	262.15	0.850581	0.326508	84	278	Number of isoforms per gene
Colon (sigmoid)	13	178.865	0.791589	0.357998	115	289	Number of isoforms per gene
Colon (transverse)	13	192.529	0.73888	0.307169	87	294	Number of isoforms per gene
Cortex	13	221.527	0.838136	0.356302	86	307	Number of isoforms per gene
Esophagus (GE junction)	13	200.789	0.775374	0.333066	88	288	Number of isoforms per gene
Esophagus (mucosa)	13	172.329	0.623636	0.263508	101	289	Number of isoforms per gene
Esophagus (muscularis)	13	175.035	0.638869	0.273664	112	321	Number of isoforms per gene
Fibroblast	13	158.694	0.618741	0.273846	112	275	Number of isoforms per gene
Frontal cortex	13	250.679	0.846154	0.346908	93	255	Number of isoforms per gene
Heart (atrial appendage)	13	189.593	0.739248	0.30843	108	313	Number of isoforms per gene
Heart (left ventricle)	13	193.505	0.723342	0.288594	94	290	Number of isoforms per gene
Hippocampus	13	239.613	0.850978	0.350576	82	287	Number of isoforms per gene
Hypothalamus	13	238.619	0.843236	0.346154	87	290	Number of isoforms per gene
Liver	13	210.762	0.84649	0.372859	86	229	Number of isoforms per gene
Lung	13	185.37	0.584967	0.243087	78	306	Number of isoforms per gene
Lymphocytes	13	241.177	0.845321	0.346293	96	277	Number of isoforms per gene
Minor salivary gland	13	250.654	0.848626	0.344505	79	280	Number of isoforms per gene
Muscle (skeletal)	13	167.431	0.420847	0.192308	77	276	Number of isoforms per gene
Nerve (tibial)	13	166.252	0.587031	0.265949	92	293	Number of isoforms per gene
Nucleus accumbens basal ganglia	13	231.865	0.846657	0.362242	99	306	Number of isoforms per gene
Ovary	13	233.536	0.836678	0.347826	81	276	Number of isoforms per gene
Pancreas	13	207.868	0.82119	0.346299	83	265	Number of isoforms per gene
Pituitary	13	209.923	0.827724	0.373932	84	288	Number of isoforms per gene
Prostate	13	211.934	0.834236	0.381907	94	284	Number of isoforms per gene
Putamen basal ganglia	13	242.658	0.843511	0.354668	72	262	Number of isoforms per gene
Skin (lower leg)	13	170.284	0.504215	0.219178	95	292	Number of isoforms per gene
Skin (suprapubic)	13	181.002	0.594741	0.239371	102	313	Number of isoforms per gene
Small intestine	13	241.589	0.844775	0.355666	107	279	Number of isoforms per gene
Spleen	13	203.738	0.855606	0.378748	81	236	Number of isoforms per gene
Stomach	13	242.049	0.802347	0.321252	96	295	Number of isoforms per gene
Substantia nigra	13	264.461	0.846792	0.333227	64	241	Number of isoforms per gene
Testis	13	184.912	0.787172	0.354788	111	343	Number of isoforms per gene
Thyroid	13	136.352	0.547245	0.276018	95	289	Number of isoforms per gene
Uterus	13	250.903	0.855092	0.328548	95	284	Number of isoforms per gene
Vagina	13	229.987	0.830317	0.33767	95	272	Number of isoforms per gene
Whole blood	13	170.611	0.443948	0.20006	90	258	Number of isoforms per gene
Adipose (subcutaneous)	14	157.333	0.529232	0.239705	83	281	Number of isoforms per gene
Adipose (visc. omentum)	14	175.903	0.629592	0.272194	84	280	Number of isoforms per gene
Adrenal gland	14	214.433	0.843358	0.361216	85	228	Number of isoforms per gene
Amygdala	14	250.585	0.856108	0.345756	59	207	Number of isoforms per gene
Ant. cingulate cortex	14	276.069	0.832362	0.318659	79	245	Number of isoforms per gene
Artery (aorta)	14	192.199	0.721774	0.3053	85	248	Number of isoforms per gene
Artery (coronary)	14	231.594	0.858246	0.353833	72	259	Number of isoforms per gene
Artery (tibial)	14	134.461	0.529143	0.252286	89	250	Number of isoforms per gene
Breast	14	187.632	0.704704	0.310395	84	246	Number of isoforms per gene
Caudate basal ganglia	14	245.743	0.836207	0.34452	64	232	Number of isoforms per gene
Cerebellar hemisphere	14	230.886	0.844029	0.361049	81	256	Number of isoforms per gene
Cerebellum	14	225.721	0.842801	0.364454	65	254	Number of isoforms per gene
Cervical spinal cord	14	241.58	0.833543	0.340466	72	227	Number of isoforms per gene
Colon (sigmoid)	14	188.76	0.79007	0.349884	89	246	Number of isoforms per gene
Colon (transverse)	14	205.395	0.737429	0.303429	72	250	Number of isoforms per gene
Cortex	14	227.137	0.843891	0.350032	56	221	Number of isoforms per gene
Esophagus (GE junction)	14	216.412	0.777462	0.316733	78	251	Number of isoforms per gene
Esophagus (mucosa)	14	176.153	0.606139	0.257315	81	249	Number of isoforms per gene
Esophagus (muscularis)	14	184.459	0.643743	0.261216	81	242	Number of isoforms per gene
Fibroblast	14	156.254	0.617326	0.287149	106	249	Number of isoforms per gene
Frontal cortex	14	234.542	0.844948	0.343496	79	246	Number of isoforms per gene
Heart (atrial appendage)	14	215.524	0.747253	0.290052	69	247	Number of isoforms per gene
Heart (left ventricle)	14	221.133	0.723129	0.282653	72	210	Number of isoforms per gene
Hippocampus	14	255.043	0.844183	0.32821	80	237	Number of isoforms per gene
Hypothalamus	14	218.479	0.835507	0.355068	62	241	Number of isoforms per gene
Liver	14	216.113	0.85023	0.368664	60	186	Number of isoforms per gene
Lung	14	167.045	0.595324	0.25591	96	278	Number of isoforms per gene
Lymphocytes	14	221.161	0.847416	0.371429	71	235	Number of isoforms per gene
Minor salivary gland	14	249.386	0.84949	0.348214	68	224	Number of isoforms per gene
Muscle (skeletal)	14	160.747	0.423032	0.201166	75	245	Number of isoforms per gene
Nerve (tibial)	14	162.441	0.574155	0.267448	89	262	Number of isoforms per gene
Nucleus accumbens basal ganglia	14	249.113	0.848177	0.343096	79	239	Number of isoforms per gene
Ovary	14	261.134	0.845515	0.34186	69	215	Number of isoforms per gene
Pancreas	14	220.708	0.813571	0.348929	78	200	Number of isoforms per gene
Pituitary	14	202.493	0.836173	0.383683	70	218	Number of isoforms per gene
Prostate	14	202.874	0.848052	0.373701	58	220	Number of isoforms per gene
Putamen basal ganglia	14	238.977	0.846482	0.354655	68	201	Number of isoforms per gene
Skin (lower leg)	14	165.909	0.507821	0.238008	86	274	Number of isoforms per gene
Skin (suprapubic)	14	164.937	0.603795	0.264788	92	256	Number of isoforms per gene
Small intestine	14	252.465	0.855342	0.346038	65	238	Number of isoforms per gene
Spleen	14	206.579	0.851876	0.377222	79	217	Number of isoforms per gene
Stomach	14	206.474	0.79476	0.329382	69	229	Number of isoforms per gene
Substantia nigra	14	239.283	0.843378	0.335938	55	192	Number of isoforms per gene
Testis	14	183.941	0.782223	0.350967	79	266	Number of isoforms per gene
Thyroid	14	140.023	0.557143	0.263305	88	255	Number of isoforms per gene
Uterus	14	247.309	0.844188	0.348739	62	204	Number of isoforms per gene
Vagina	14	228.75	0.838186	0.350034	61	211	Number of isoforms per gene
Whole blood	14	157.909	0.452076	0.213675	88	234	Number of isoforms per gene
Adipose (subcutaneous)	15	149.251	0.517241	0.233826	49	203	Number of isoforms per gene
Adipose (visc. omentum)	15	169.38	0.607773	0.258296	59	223	Number of isoforms per gene
Adrenal gland	15	213.001	0.838488	0.354639	60	194	Number of isoforms per gene
Amygdala	15	272.201	0.847563	0.319688	41	171	Number of isoforms per gene
Ant. cingulate cortex	15	227.998	0.842938	0.358192	52	177	Number of isoforms per gene
Artery (aorta)	15	189.376	0.721659	0.293702	66	217	Number of isoforms per gene
Artery (coronary)	15	213.803	0.848551	0.368478	58	184	Number of isoforms per gene
Artery (tibial)	15	169.966	0.53141	0.230128	60	208	Number of isoforms per gene
Breast	15	206.83	0.70837	0.279883	65	227	Number of isoforms per gene
Caudate basal ganglia	15	235.434	0.842612	0.356014	64	194	Number of isoforms per gene
Cerebellar hemisphere	15	244.939	0.841509	0.351572	59	212	Number of isoforms per gene
Cerebellum	15	219.321	0.835238	0.371429	65	210	Number of isoforms per gene
Cervical spinal cord	15	235.87	0.836806	0.35	60	192	Number of isoforms per gene
Colon (sigmoid)	15	213.025	0.804167	0.338542	63	192	Number of isoforms per gene
Colon (transverse)	15	188.443	0.746226	0.316038	55	212	Number of isoforms per gene
Cortex	15	274.422	0.853005	0.328415	67	244	Number of isoforms per gene
Esophagus (GE junction)	15	233.428	0.801684	0.315825	56	198	Number of isoforms per gene
Esophagus (mucosa)	15	190.204	0.616491	0.241053	76	190	Number of isoforms per gene
Esophagus (muscularis)	15	179.702	0.645875	0.270297	58	202	Number of isoforms per gene
Fibroblast	15	193.019	0.619777	0.252632	79	209	Number of isoforms per gene
Frontal cortex	15	236.791	0.855385	0.35453	63	195	Number of isoforms per gene
Heart (atrial appendage)	15	194.72	0.743956	0.30293	61	182	Number of isoforms per gene
Heart (left ventricle)	15	208.765	0.719101	0.280524	48	178	Number of isoforms per gene
Hippocampus	15	229.313	0.834959	0.353252	52	164	Number of isoforms per gene
Hypothalamus	15	249.146	0.831392	0.339159	61	206	Number of isoforms per gene
Liver	15	227.738	0.857384	0.374262	54	158	Number of isoforms per gene
Lung	15	177.512	0.6	0.247619	54	217	Number of isoforms per gene
Lymphocytes	15	250.808	0.850423	0.344501	68	197	Number of isoforms per gene
Minor salivary gland	15	251.568	0.860284	0.345035	64	188	Number of isoforms per gene
Muscle (skeletal)	15	170.565	0.408015	0.186157	57	183	Number of isoforms per gene
Nerve (tibial)	15	164.503	0.560563	0.246948	56	213	Number of isoforms per gene
Nucleus accumbens basal ganglia	15	212.561	0.834116	0.353365	66	213	Number of isoforms per gene
Ovary	15	252.001	0.84807	0.342456	63	190	Number of isoforms per gene
Pancreas	15	228.564	0.81275	0.330783	59	183	Number of isoforms per gene
Pituitary	15	224.332	0.839057	0.363973	58	198	Number of isoforms per gene
Prostate	15	230.771	0.839394	0.351178	65	198	Number of isoforms per gene
Putamen basal ganglia	15	240.319	0.843011	0.346595	47	186	Number of isoforms per gene
Skin (lower leg)	15	179.362	0.49085	0.203595	52	204	Number of isoforms per gene
Skin (suprapubic)	15	163.738	0.558824	0.233007	56	204	Number of isoforms per gene
Small intestine	15	247.631	0.849104	0.33871	85	186	Number of isoforms per gene
Spleen	15	220.357	0.841948	0.376404	71	178	Number of isoforms per gene
Stomach	15	218.469	0.79612	0.326984	63	189	Number of isoforms per gene
Substantia nigra	15	265.423	0.84712	0.327749	58	191	Number of isoforms per gene
Testis	15	187.953	0.776451	0.341957	75	201	Number of isoforms per gene
Thyroid	15	152.526	0.547551	0.244866	70	211	Number of isoforms per gene
Uterus	15	226.848	0.851497	0.357285	58	167	Number of isoforms per gene
Vagina	15	227.928	0.852874	0.350958	43	174	Number of isoforms per gene
Whole blood	15	157.328	0.435867	0.198441	61	171	Number of isoforms per gene
Adipose (subcutaneous)	2	152.59	0.568393	0.258964	486	1244	Number of isoforms per gene
Adipose (visc. omentum)	2	178.986	0.64533	0.27629	518	1370	Number of isoforms per gene
Adrenal gland	2	242.613	0.856274	0.368758	624	1525	Number of isoforms per gene
Amygdala	2	265.252	0.848318	0.338591	619	1868	Number of isoforms per gene
Ant. cingulate cortex	2	259.744	0.851832	0.344663	611	1852	Number of isoforms per gene
Artery (aorta)	2	184.501	0.742503	0.315841	577	1445	Number of isoforms per gene
Artery (coronary)	2	250.797	0.848564	0.350849	542	1503	Number of isoforms per gene
Artery (tibial)	2	157.385	0.574518	0.264471	519	1258	Number of isoforms per gene
Breast	2	189.364	0.713686	0.306004	534	1442	Number of isoforms per gene
Caudate basal ganglia	2	245.506	0.842582	0.349451	639	1785	Number of isoforms per gene
Cerebellar hemisphere	2	235.341	0.842669	0.365459	654	1777	Number of isoforms per gene
Cerebellum	2	237.047	0.84497	0.374656	645	1781	Number of isoforms per gene
Cervical spinal cord	2	250.054	0.850163	0.339305	603	1810	Number of isoforms per gene
Colon (sigmoid)	2	202.167	0.811734	0.356544	580	1511	Number of isoforms per gene
Colon (transverse)	2	200.302	0.761189	0.318095	531	1495	Number of isoforms per gene
Cortex	2	219.491	0.842077	0.370471	682	1811	Number of isoforms per gene
Esophagus (GE junction)	2	207.703	0.785578	0.335673	558	1521	Number of isoforms per gene
Esophagus (mucosa)	2	167.714	0.650889	0.280496	598	1399	Number of isoforms per gene
Esophagus (muscularis)	2	166.614	0.676603	0.290385	564	1422	Number of isoforms per gene
Fibroblast	2	141.204	0.652293	0.300479	568	1312	Number of isoforms per gene
Frontal cortex	2	261.587	0.847027	0.357027	689	1822	Number of isoforms per gene
Heart (atrial appendage)	2	198.098	0.770669	0.316601	522	1455	Number of isoforms per gene
Heart (left ventricle)	2	209.348	0.735276	0.291383	545	1525	Number of isoforms per gene
Hippocampus	2	277.572	0.855621	0.34017	626	1856	Number of isoforms per gene
Hypothalamus	2	257.819	0.840289	0.330926	578	1825	Number of isoforms per gene
Liver	2	245.153	0.852572	0.35317	650	1640	Number of isoforms per gene
Lung	2	158.112	0.629431	0.274582	521	1321	Number of isoforms per gene
Lymphocytes	2	251.727	0.857329	0.35114	533	1499	Number of isoforms per gene
Minor salivary gland	2	258.687	0.845648	0.344083	549	1565	Number of isoforms per gene
Muscle (skeletal)	2	169.809	0.473734	0.217949	467	1171	Number of isoforms per gene
Nerve (tibial)	2	145.146	0.623226	0.292903	564	1356	Number of isoforms per gene
Nucleus accumbens basal ganglia	2	241.8	0.858028	0.35695	681	1826	Number of isoforms per gene
Ovary	2	260.83	0.853971	0.349281	552	1575	Number of isoforms per gene
Pancreas	2	205.226	0.826802	0.370733	659	1547	Number of isoforms per gene
Pituitary	2	233.767	0.857882	0.368533	643	1615	Number of isoforms per gene
Prostate	2	245.69	0.84991	0.349307	590	1630	Number of isoforms per gene
Putamen basal ganglia	2	259.45	0.847135	0.353385	693	1878	Number of isoforms per gene
Skin (lower leg)	2	158.502	0.540398	0.256992	547	1284	Number of isoforms per gene
Skin (suprapubic)	2	165.49	0.624528	0.276415	546	1396	Number of isoforms per gene
Small intestine	2	262.888	0.849349	0.33261	562	1588	Number of isoforms per gene
Spleen	2	241.866	0.853748	0.365021	625	1608	Number of isoforms per gene
Stomach	2	219.009	0.799371	0.341824	572	1545	Number of isoforms per gene
Substantia nigra	2	273.696	0.849181	0.341521	664	1851	Number of isoforms per gene
Testis	2	193.257	0.818991	0.361424	684	1641	Number of isoforms per gene
Thyroid	2	155.677	0.574367	0.27943	573	1325	Number of isoforms per gene
Uterus	2	264.529	0.856881	0.329664	527	1606	Number of isoforms per gene
Vagina	2	257.469	0.841625	0.346977	549	1553	Number of isoforms per gene
Whole blood	2	155.821	0.493523	0.22517	504	1192	Number of isoforms per gene
Adipose (subcutaneous)	3	152.457	0.5579	0.2527	452	1218	Number of isoforms per gene
Adipose (visc. omentum)	3	180.553	0.647133	0.268899	460	1261	Number of isoforms per gene
Adrenal gland	3	208.286	0.825373	0.366418	488	1336	Number of isoforms per gene
Amygdala	3	252.283	0.83481	0.33609	548	1685	Number of isoforms per gene
Ant. cingulate cortex	3	259.101	0.843196	0.338164	520	1652	Number of isoforms per gene
Artery (aorta)	3	188.876	0.726831	0.317972	482	1283	Number of isoforms per gene
Artery (coronary)	3	235.439	0.855822	0.355572	473	1327	Number of isoforms per gene
Artery (tibial)	3	148.883	0.550573	0.254111	476	1225	Number of isoforms per gene
Breast	3	202.472	0.716799	0.290431	472	1363	Number of isoforms per gene
Caudate basal ganglia	3	260.546	0.844002	0.34452	551	1601	Number of isoforms per gene
Cerebellar hemisphere	3	236.459	0.840224	0.363049	572	1544	Number of isoforms per gene
Cerebellum	3	221.826	0.84148	0.365258	566	1509	Number of isoforms per gene
Cervical spinal cord	3	251.946	0.8439	0.3371	489	1590	Number of isoforms per gene
Colon (sigmoid)	3	195.08	0.812028	0.359873	520	1362	Number of isoforms per gene
Colon (transverse)	3	199.715	0.745588	0.317892	441	1346	Number of isoforms per gene
Cortex	3	247.034	0.833543	0.333333	548	1581	Number of isoforms per gene
Esophagus (GE junction)	3	203.135	0.796921	0.331134	506	1354	Number of isoforms per gene
Esophagus (mucosa)	3	156.507	0.616069	0.277651	476	1238	Number of isoforms per gene
Esophagus (muscularis)	3	166.137	0.668874	0.291145	489	1314	Number of isoforms per gene
Fibroblast	3	163.81	0.6592	0.300533	505	1201	Number of isoforms per gene
Frontal cortex	3	261.229	0.846311	0.33599	584	1621	Number of isoforms per gene
Heart (atrial appendage)	3	190.808	0.757974	0.323107	505	1361	Number of isoforms per gene
Heart (left ventricle)	3	204.918	0.736253	0.300973	510	1351	Number of isoforms per gene
Hippocampus	3	265.829	0.849548	0.342365	542	1617	Number of isoforms per gene
Hypothalamus	3	243.181	0.849916	0.351595	529	1585	Number of isoforms per gene
Liver	3	240.828	0.83871	0.35367	544	1422	Number of isoforms per gene
Lung	3	166.632	0.606061	0.262873	465	1293	Number of isoforms per gene
Lymphocytes	3	243.441	0.844481	0.355628	415	1219	Number of isoforms per gene
Minor salivary gland	3	261.42	0.847413	0.341276	486	1378	Number of isoforms per gene
Muscle (skeletal)	3	163.15	0.443548	0.217253	443	1147	Number of isoforms per gene
Nerve (tibial)	3	145.427	0.586767	0.271161	469	1261	Number of isoforms per gene
Nucleus accumbens basal ganglia	3	228.824	0.824373	0.356315	594	1571	Number of isoforms per gene
Ovary	3	253.692	0.862548	0.35704	461	1386	Number of isoforms per gene
Pancreas	3	220.004	0.836744	0.35921	593	1414	Number of isoforms per gene
Pituitary	3	217.948	0.828691	0.365599	560	1429	Number of isoforms per gene
Prostate	3	222.365	0.847328	0.374277	520	1435	Number of isoforms per gene
Putamen basal ganglia	3	238.004	0.838821	0.349797	596	1636	Number of isoforms per gene
Skin (lower leg)	3	155.433	0.530156	0.237032	464	1207	Number of isoforms per gene
Skin (suprapubic)	3	155.421	0.618767	0.276836	476	1303	Number of isoforms per gene
Small intestine	3	243.597	0.846821	0.352601	488	1380	Number of isoforms per gene
Spleen	3	215.762	0.843894	0.381403	552	1370	Number of isoforms per gene
Stomach	3	216.449	0.801009	0.333333	496	1379	Number of isoforms per gene
Substantia nigra	3	271.7	0.844031	0.322735	529	1661	Number of isoforms per gene
Testis	3	193.911	0.799495	0.349163	502	1442	Number of isoforms per gene
Thyroid	3	140.033	0.560993	0.273192	507	1249	Number of isoforms per gene
Uterus	3	248.75	0.850789	0.346246	497	1389	Number of isoforms per gene
Vagina	3	256.025	0.853989	0.344255	445	1401	Number of isoforms per gene
Whole blood	3	171.583	0.464521	0.206779	444	1170	Number of isoforms per gene
Adipose (subcutaneous)	4	162.265	0.547138	0.23085	390	1133	Number of isoforms per gene
Adipose (visc. omentum)	4	181.009	0.645254	0.270663	441	1202	Number of isoforms per gene
Adrenal gland	4	215.499	0.837948	0.365839	462	1227	Number of isoforms per gene
Amygdala	4	270.706	0.846455	0.325494	474	1467	Number of isoforms per gene
Ant. cingulate cortex	4	274.765	0.838195	0.328697	439	1474	Number of isoforms per gene
Artery (aorta)	4	215.31	0.722153	0.301746	430	1200	Number of isoforms per gene
Artery (coronary)	4	249.607	0.8527	0.351268	402	1222	Number of isoforms per gene
Artery (tibial)	4	160.113	0.532419	0.245648	399	1106	Number of isoforms per gene
Breast	4	198.608	0.725826	0.29814	392	1203	Number of isoforms per gene
Caudate basal ganglia	4	235.524	0.837343	0.357043	478	1433	Number of isoforms per gene
Cerebellar hemisphere	4	237.746	0.845661	0.352952	474	1406	Number of isoforms per gene
Cerebellum	4	222.072	0.845646	0.358315	503	1401	Number of isoforms per gene
Cervical spinal cord	4	250.547	0.8323	0.342459	446	1447	Number of isoforms per gene
Colon (sigmoid)	4	202.778	0.791865	0.34623	443	1259	Number of isoforms per gene
Colon (transverse)	4	190.04	0.740957	0.313706	403	1242	Number of isoforms per gene
Cortex	4	233.509	0.844791	0.349929	479	1411	Number of isoforms per gene
Esophagus (GE junction)	4	224.721	0.777457	0.31441	410	1210	Number of isoforms per gene
Esophagus (mucosa)	4	165.432	0.636068	0.27173	450	1218	Number of isoforms per gene
Esophagus (muscularis)	4	172.54	0.667003	0.273627	448	1227	Number of isoforms per gene
Fibroblast	4	151.913	0.647982	0.298206	471	1093	Number of isoforms per gene
Frontal cortex	4	246.751	0.841021	0.352817	485	1419	Number of isoforms per gene
Heart (atrial appendage)	4	194.324	0.740566	0.308748	432	1162	Number of isoforms per gene
Heart (left ventricle)	4	204.471	0.726898	0.288366	424	1207	Number of isoforms per gene
Hippocampus	4	248.254	0.84341	0.340863	471	1472	Number of isoforms per gene
Hypothalamus	4	247.906	0.829816	0.335432	465	1468	Number of isoforms per gene
Liver	4	223.463	0.842978	0.363233	506	1296	Number of isoforms per gene
Lung	4	165.724	0.611567	0.266612	393	1199	Number of isoforms per gene
Lymphocytes	4	228.529	0.838055	0.360246	347	1057	Number of isoforms per gene
Minor salivary gland	4	247.331	0.842991	0.351801	454	1275	Number of isoforms per gene
Muscle (skeletal)	4	167.821	0.440921	0.199609	367	1038	Number of isoforms per gene
Nerve (tibial)	4	153.46	0.591366	0.281852	428	1168	Number of isoforms per gene
Nucleus accumbens basal ganglia	4	234.277	0.842901	0.361413	533	1471	Number of isoforms per gene
Ovary	4	245.227	0.839403	0.348404	418	1222	Number of isoforms per gene
Pancreas	4	211.473	0.810164	0.352414	491	1283	Number of isoforms per gene
Pituitary	4	229.711	0.833201	0.351624	466	1259	Number of isoforms per gene
Prostate	4	245.615	0.851026	0.363654	424	1266	Number of isoforms per gene
Putamen basal ganglia	4	247.446	0.839696	0.351351	510	1477	Number of isoforms per gene
Skin (lower leg)	4	148.567	0.525955	0.250208	399	1141	Number of isoforms per gene
Skin (suprapubic)	4	159.404	0.602636	0.263978	453	1225	Number of isoforms per gene
Small intestine	4	233.273	0.845437	0.352471	442	1314	Number of isoforms per gene
Spleen	4	218.112	0.840732	0.373053	470	1283	Number of isoforms per gene
Stomach	4	219.884	0.795437	0.326984	440	1257	Number of isoforms per gene
Substantia nigra	4	265.048	0.843855	0.331934	479	1489	Number of isoforms per gene
Testis	4	192.844	0.795284	0.362088	499	1335	Number of isoforms per gene
Thyroid	4	154.073	0.554482	0.261102	427	1172	Number of isoforms per gene
Uterus	4	247.915	0.851594	0.347211	391	1255	Number of isoforms per gene
Vagina	4	266.014	0.841282	0.333268	416	1279	Number of isoforms per gene
Whole blood	4	179.259	0.472064	0.203711	409	1138	Number of isoforms per gene
Adipose (subcutaneous)	5	158.742	0.532389	0.230595	338	1042	Number of isoforms per gene
Adipose (visc. omentum)	5	178.057	0.643879	0.264218	380	1059	Number of isoforms per gene
Adrenal gland	5	216.761	0.837376	0.366397	395	1113	Number of isoforms per gene
Amygdala	5	256.648	0.844942	0.331892	416	1295	Number of isoforms per gene
Ant. cingulate cortex	5	251.004	0.847476	0.33612	393	1268	Number of isoforms per gene
Artery (aorta)	5	194.055	0.724281	0.302676	358	1009	Number of isoforms per gene
Artery (coronary)	5	223.652	0.847304	0.363292	369	1057	Number of isoforms per gene
Artery (tibial)	5	153.464	0.544141	0.253125	394	998	Number of isoforms per gene
Breast	5	190.901	0.728571	0.298168	364	1090	Number of isoforms per gene
Caudate basal ganglia	5	251.828	0.840613	0.345747	434	1305	Number of isoforms per gene
Cerebellar hemisphere	5	240.495	0.836016	0.346932	420	1255	Number of isoforms per gene
Cerebellum	5	224.15	0.835294	0.361367	459	1258	Number of isoforms per gene
Cervical spinal cord	5	253.52	0.841584	0.330845	419	1313	Number of isoforms per gene
Colon (sigmoid)	5	191.883	0.792286	0.351646	400	1063	Number of isoforms per gene
Colon (transverse)	5	200.588	0.748465	0.302512	344	1073	Number of isoforms per gene
Cortex	5	245.863	0.830289	0.345043	440	1281	Number of isoforms per gene
Esophagus (GE junction)	5	221.412	0.792727	0.332057	356	1044	Number of isoforms per gene
Esophagus (mucosa)	5	173.332	0.609012	0.257335	352	1035	Number of isoforms per gene
Esophagus (muscularis)	5	176.06	0.655588	0.282799	398	1026	Number of isoforms per gene
Fibroblast	5	156.251	0.626337	0.283762	439	1004	Number of isoforms per gene
Frontal cortex	5	250.091	0.842443	0.34687	471	1309	Number of isoforms per gene
Heart (atrial appendage)	5	189.159	0.736718	0.307344	431	1099	Number of isoforms per gene
Heart (left ventricle)	5	202.175	0.729401	0.295718	388	1049	Number of isoforms per gene
Hippocampus	5	247.406	0.836309	0.346142	419	1322	Number of isoforms per gene
Hypothalamus	5	249.809	0.838432	0.340046	384	1301	Number of isoforms per gene
Liver	5	237.33	0.842832	0.351075	370	1115	Number of isoforms per gene
Lung	5	172.215	0.583838	0.251791	334	1079	Number of isoforms per gene
Lymphocytes	5	228.476	0.842626	0.356162	352	990	Number of isoforms per gene
Minor salivary gland	5	270.392	0.850505	0.326538	357	1088	Number of isoforms per gene
Muscle (skeletal)	5	161.405	0.441418	0.209701	368	1008	Number of isoforms per gene
Nerve (tibial)	5	146.003	0.589927	0.278022	411	1080	Number of isoforms per gene
Nucleus accumbens basal ganglia	5	241.346	0.838125	0.354567	460	1259	Number of isoforms per gene
Ovary	5	241.47	0.844787	0.346691	372	1103	Number of isoforms per gene
Pancreas	5	197.996	0.821137	0.356128	441	1125	Number of isoforms per gene
Pituitary	5	231.728	0.839829	0.36188	406	1170	Number of isoforms per gene
Prostate	5	236.323	0.843761	0.357469	386	1138	Number of isoforms per gene
Putamen basal ganglia	5	234.16	0.854926	0.357642	435	1288	Number of isoforms per gene
Skin (lower leg)	5	158.738	0.524094	0.235326	370	1079	Number of isoforms per gene
Skin (suprapubic)	5	175.619	0.584045	0.25436	346	1070	Number of isoforms per gene
Small intestine	5	263.295	0.845772	0.340993	355	1087	Number of isoforms per gene
Spleen	5	211.32	0.853476	0.390909	422	1122	Number of isoforms per gene
Stomach	5	211.121	0.792051	0.328817	353	1105	Number of isoforms per gene
Substantia nigra	5	258.429	0.852891	0.341249	395	1297	Number of isoforms per gene
Testis	5	196.203	0.785615	0.35286	401	1154	Number of isoforms per gene
Thyroid	5	142.92	0.551743	0.256881	407	1075	Number of isoforms per gene
Uterus	5	248.6	0.850657	0.342589	344	1066	Number of isoforms per gene
Vagina	5	248.306	0.846729	0.342056	349	1070	Number of isoforms per gene
Whole blood	5	169.168	0.451707	0.215805	341	975	Number of isoforms per gene
Adipose (subcutaneous)	6	158.016	0.524737	0.233684	273	942	Number of isoforms per gene
Adipose (visc. omentum)	6	174.926	0.625578	0.261829	318	935	Number of isoforms per gene
Adrenal gland	6	223.565	0.838665	0.363605	354	969	Number of isoforms per gene
Amygdala	6	256.456	0.845724	0.325476	329	1103	Number of isoforms per gene
Ant. cingulate cortex	6	258.541	0.831171	0.330553	349	1079	Number of isoforms per gene
Artery (aorta)	6	191.606	0.727193	0.302632	322	949	Number of isoforms per gene
Artery (coronary)	6	236.914	0.845326	0.346032	308	944	Number of isoforms per gene
Artery (tibial)	6	159.03	0.531396	0.239325	294	923	Number of isoforms per gene
Breast	6	188.964	0.714311	0.296139	304	940	Number of isoforms per gene
Caudate basal ganglia	6	253.301	0.843587	0.342822	368	1089	Number of isoforms per gene
Cerebellar hemisphere	6	245.028	0.830407	0.348429	356	1082	Number of isoforms per gene
Cerebellum	6	231.062	0.833943	0.353443	359	1094	Number of isoforms per gene
Cervical spinal cord	6	249.492	0.840271	0.336571	314	1081	Number of isoforms per gene
Colon (sigmoid)	6	203.639	0.807026	0.345384	368	982	Number of isoforms per gene
Colon (transverse)	6	207.294	0.755344	0.299933	314	998	Number of isoforms per gene
Cortex	6	234.302	0.840618	0.348201	378	1121	Number of isoforms per gene
Esophagus (GE junction)	6	218.304	0.777052	0.326466	327	995	Number of isoforms per gene
Esophagus (mucosa)	6	159.637	0.609433	0.272071	342	989	Number of isoforms per gene
Esophagus (muscularis)	6	181.67	0.653347	0.275615	343	974	Number of isoforms per gene
Fibroblast	6	140.127	0.635659	0.302713	355	860	Number of isoforms per gene
Frontal cortex	6	240.646	0.85	0.351201	375	1110	Number of isoforms per gene
Heart (atrial appendage)	6	211.055	0.742539	0.303668	323	927	Number of isoforms per gene
Heart (left ventricle)	6	206.05	0.724082	0.290677	313	926	Number of isoforms per gene
Hippocampus	6	268.239	0.84188	0.335317	309	1092	Number of isoforms per gene
Hypothalamus	6	246.912	0.837064	0.346165	372	1117	Number of isoforms per gene
Liver	6	232.543	0.839696	0.368328	348	943	Number of isoforms per gene
Lung	6	160.663	0.592329	0.264596	322	976	Number of isoforms per gene
Lymphocytes	6	227.484	0.840936	0.354971	274	855	Number of isoforms per gene
Minor salivary gland	6	260.719	0.842631	0.334539	294	968	Number of isoforms per gene
Muscle (skeletal)	6	148.444	0.428444	0.203783	288	909	Number of isoforms per gene
Nerve (tibial)	6	162.919	0.590085	0.265458	304	931	Number of isoforms per gene
Nucleus accumbens basal ganglia	6	239.537	0.844464	0.351885	379	1123	Number of isoforms per gene
Ovary	6	236.943	0.841899	0.34636	314	934	Number of isoforms per gene
Pancreas	6	214.921	0.802527	0.340775	377	963	Number of isoforms per gene
Pituitary	6	224.88	0.839638	0.362916	334	1031	Number of isoforms per gene
Prostate	6	240.178	0.841901	0.350954	341	1031	Number of isoforms per gene
Putamen basal ganglia	6	245.152	0.838281	0.346475	342	1078	Number of isoforms per gene
Skin (lower leg)	6	162.752	0.511977	0.235493	314	980	Number of isoforms per gene
Skin (suprapubic)	6	157.858	0.583671	0.259615	326	986	Number of isoforms per gene
Small intestine	6	240.691	0.842786	0.343947	335	1005	Number of isoforms per gene
Spleen	6	224.995	0.849372	0.364888	339	956	Number of isoforms per gene
Stomach	6	216.27	0.787605	0.327806	354	995	Number of isoforms per gene
Substantia nigra	6	259.182	0.849714	0.335588	324	1109	Number of isoforms per gene
Testis	6	197.121	0.777512	0.342105	365	1044	Number of isoforms per gene
Thyroid	6	150.331	0.543295	0.258536	343	937	Number of isoforms per gene
Uterus	6	258.626	0.841763	0.337197	307	949	Number of isoforms per gene
Vagina	6	253.648	0.835118	0.33382	333	1027	Number of isoforms per gene
Whole blood	6	160.294	0.449009	0.206126	316	899	Number of isoforms per gene
Adipose (subcutaneous)	7	160.176	0.538616	0.241139	274	921	Number of isoforms per gene
Adipose (visc. omentum)	7	171.956	0.62892	0.268926	288	902	Number of isoforms per gene
Adrenal gland	7	223.93	0.829076	0.365042	311	850	Number of isoforms per gene
Amygdala	7	257.949	0.840568	0.335912	281	905	Number of isoforms per gene
Ant. cingulate cortex	7	252.666	0.840112	0.331082	276	972	Number of isoforms per gene
Artery (aorta)	7	183.18	0.725148	0.318302	313	868	Number of isoforms per gene
Artery (coronary)	7	232.405	0.835216	0.351495	288	860	Number of isoforms per gene
Artery (tibial)	7	153.764	0.530658	0.253544	312	894	Number of isoforms per gene
Breast	7	199.628	0.711967	0.301639	322	924	Number of isoforms per gene
Caudate basal ganglia	7	236.993	0.844115	0.353998	295	954	Number of isoforms per gene
Cerebellar hemisphere	7	215.097	0.833726	0.369165	312	909	Number of isoforms per gene
Cerebellum	7	213.239	0.843789	0.365994	330	920	Number of isoforms per gene
Cervical spinal cord	7	252.863	0.844156	0.342495	298	946	Number of isoforms per gene
Colon (sigmoid)	7	194.781	0.801139	0.348204	337	903	Number of isoforms per gene
Colon (transverse)	7	193.913	0.736096	0.309706	296	917	Number of isoforms per gene
Cortex	7	226.826	0.842738	0.362637	338	962	Number of isoforms per gene
Esophagus (GE junction)	7	204.49	0.783274	0.330947	300	878	Number of isoforms per gene
Esophagus (mucosa)	7	172.103	0.602325	0.254977	305	896	Number of isoforms per gene
Esophagus (muscularis)	7	186.979	0.643329	0.267306	316	907	Number of isoforms per gene
Fibroblast	7	148.387	0.635522	0.295145	336	817	Number of isoforms per gene
Frontal cortex	7	252.101	0.840782	0.349493	344	943	Number of isoforms per gene
Heart (atrial appendage)	7	189.544	0.737311	0.305821	308	881	Number of isoforms per gene
Heart (left ventricle)	7	198.102	0.728038	0.299304	314	883	Number of isoforms per gene
Hippocampus	7	230.741	0.841031	0.347399	298	931	Number of isoforms per gene
Hypothalamus	7	227.933	0.838105	0.351402	301	983	Number of isoforms per gene
Liver	7	230.711	0.839372	0.362491	311	828	Number of isoforms per gene
Lung	7	186.609	0.589708	0.251459	294	929	Number of isoforms per gene
Lymphocytes	7	242.386	0.834501	0.351123	266	795	Number of isoforms per gene
Minor salivary gland	7	236.963	0.851041	0.352996	287	913	Number of isoforms per gene
Muscle (skeletal)	7	152.019	0.419919	0.209365	289	823	Number of isoforms per gene
Nerve (tibial)	7	136.852	0.577224	0.271147	311	911	Number of isoforms per gene
Nucleus accumbens basal ganglia	7	234.714	0.846896	0.36091	303	948	Number of isoforms per gene
Ovary	7	244.427	0.843694	0.353617	288	871	Number of isoforms per gene
Pancreas	7	206.94	0.826205	0.350465	331	845	Number of isoforms per gene
Pituitary	7	225.251	0.832717	0.361562	322	889	Number of isoforms per gene
Prostate	7	223.116	0.843232	0.365583	308	914	Number of isoforms per gene
Putamen basal ganglia	7	244.95	0.841513	0.349953	289	914	Number of isoforms per gene
Skin (lower leg)	7	154.414	0.506165	0.232481	303	947	Number of isoforms per gene
Skin (suprapubic)	7	149.691	0.59459	0.269081	319	919	Number of isoforms per gene
Small intestine	7	234.606	0.840132	0.352654	299	907	Number of isoforms per gene
Spleen	7	210.561	0.847688	0.391439	295	831	Number of isoforms per gene
Stomach	7	207.492	0.785554	0.337284	329	892	Number of isoforms per gene
Substantia nigra	7	268.73	0.845344	0.334662	243	896	Number of isoforms per gene
Testis	7	201.614	0.790313	0.334304	300	932	Number of isoforms per gene
Thyroid	7	138.148	0.548195	0.268603	307	905	Number of isoforms per gene
Uterus	7	232.568	0.848856	0.354325	269	862	Number of isoforms per gene
Vagina	7	277.034	0.844612	0.324311	243	855	Number of isoforms per gene
Whole blood	7	167.001	0.45374	0.204006	283	795	Number of isoforms per gene
Adipose (subcutaneous)	8	161.741	0.539718	0.246045	203	727	Number of isoforms per gene
Adipose (visc. omentum)	8	183.85	0.647196	0.265688	247	749	Number of isoforms per gene
Adrenal gland	8	210.94	0.843214	0.371786	246	700	Number of isoforms per gene
Amygdala	8	237.221	0.845372	0.344846	204	713	Number of isoforms per gene
Ant. cingulate cortex	8	250.608	0.836796	0.331162	201	710	Number of isoforms per gene
Artery (aorta)	8	181.163	0.728442	0.310327	251	719	Number of isoforms per gene
Artery (coronary)	8	237.086	0.83795	0.355783	255	722	Number of isoforms per gene
Artery (tibial)	8	154.2	0.521601	0.241856	238	703	Number of isoforms per gene
Breast	8	193.971	0.722651	0.298658	236	745	Number of isoforms per gene
Caudate basal ganglia	8	269.215	0.838454	0.343305	235	773	Number of isoforms per gene
Cerebellar hemisphere	8	217.358	0.833616	0.363297	252	737	Number of isoforms per gene
Cerebellum	8	219.837	0.840343	0.370626	247	743	Number of isoforms per gene
Cervical spinal cord	8	248.287	0.841076	0.34375	249	748	Number of isoforms per gene
Colon (sigmoid)	8	203.502	0.790625	0.348785	236	720	Number of isoforms per gene
Colon (transverse)	8	194.38	0.741678	0.309073	230	766	Number of isoforms per gene
Cortex	8	232.986	0.842773	0.357259	263	768	Number of isoforms per gene
Esophagus (GE junction)	8	207.422	0.786239	0.326856	227	714	Number of isoforms per gene
Esophagus (mucosa)	8	166.543	0.618767	0.26108	262	722	Number of isoforms per gene
Esophagus (muscularis)	8	168.652	0.638523	0.286928	255	719	Number of isoforms per gene
Fibroblast	8	162.51	0.632138	0.290264	283	683	Number of isoforms per gene
Frontal cortex	8	242.239	0.847949	0.352723	226	707	Number of isoforms per gene
Heart (atrial appendage)	8	210.276	0.738329	0.292456	245	739	Number of isoforms per gene
Heart (left ventricle)	8	207.475	0.727123	0.28459	223	683	Number of isoforms per gene
Hippocampus	8	257.255	0.846812	0.342953	206	745	Number of isoforms per gene
Hypothalamus	8	231.359	0.835687	0.348203	223	779	Number of isoforms per gene
Liver	8	245.421	0.847162	0.358624	252	687	Number of isoforms per gene
Lung	8	159.891	0.584112	0.265688	239	749	Number of isoforms per gene
Lymphocytes	8	249.873	0.839147	0.344186	183	645	Number of isoforms per gene
Minor salivary gland	8	260.456	0.851652	0.330101	223	696	Number of isoforms per gene
Muscle (skeletal)	8	156.592	0.431492	0.215387	239	691	Number of isoforms per gene
Nerve (tibial)	8	156.003	0.581902	0.272952	267	756	Number of isoforms per gene
Nucleus accumbens basal ganglia	8	263.47	0.848157	0.346378	245	773	Number of isoforms per gene
Ovary	8	239.802	0.839109	0.343352	232	707	Number of isoforms per gene
Pancreas	8	210.089	0.822592	0.346848	260	706	Number of isoforms per gene
Pituitary	8	207.756	0.83373	0.377038	268	736	Number of isoforms per gene
Prostate	8	224.151	0.844702	0.365997	215	722	Number of isoforms per gene
Putamen basal ganglia	8	245.985	0.829011	0.339039	242	723	Number of isoforms per gene
Skin (lower leg)	8	158.012	0.506818	0.23549	229	712	Number of isoforms per gene
Skin (suprapubic)	8	170.312	0.588225	0.258435	252	741	Number of isoforms per gene
Small intestine	8	234.784	0.85282	0.361417	221	727	Number of isoforms per gene
Spleen	8	222.605	0.844225	0.367047	267	723	Number of isoforms per gene
Stomach	8	227.761	0.786644	0.324658	243	730	Number of isoforms per gene
Substantia nigra	8	264.695	0.84273	0.328546	230	705	Number of isoforms per gene
Testis	8	182.927	0.790895	0.347377	262	810	Number of isoforms per gene
Thyroid	8	148.994	0.545872	0.256881	268	761	Number of isoforms per gene
Uterus	8	237.661	0.839105	0.344517	219	693	Number of isoforms per gene
Vagina	8	246.785	0.835074	0.34535	243	742	Number of isoforms per gene
Whole blood	8	169.426	0.453683	0.208705	244	667	Number of isoforms per gene
Adipose (subcutaneous)	9	169.698	0.530432	0.230715	178	628	Number of isoforms per gene
Adipose (visc. omentum)	9	178.379	0.649038	0.265848	206	624	Number of isoforms per gene
Adrenal gland	9	234.109	0.844045	0.349673	195	612	Number of isoforms per gene
Amygdala	9	253.319	0.847905	0.331876	182	610	Number of isoforms per gene
Ant. cingulate cortex	9	251.867	0.826273	0.333891	183	598	Number of isoforms per gene
Artery (aorta)	9	194.568	0.712255	0.296235	214	602	Number of isoforms per gene
Artery (coronary)	9	232.043	0.842757	0.358104	199	619	Number of isoforms per gene
Artery (tibial)	9	150.202	0.530704	0.245273	212	616	Number of isoforms per gene
Breast	9	200.336	0.724593	0.29624	205	656	Number of isoforms per gene
Caudate basal ganglia	9	243.927	0.840138	0.351766	205	645	Number of isoforms per gene
Cerebellar hemisphere	9	222.495	0.834504	0.350621	186	617	Number of isoforms per gene
Cerebellum	9	230.395	0.830788	0.359839	202	633	Number of isoforms per gene
Cervical spinal cord	9	232.639	0.842806	0.349036	195	651	Number of isoforms per gene
Colon (sigmoid)	9	207.812	0.800911	0.336663	236	634	Number of isoforms per gene
Colon (transverse)	9	213.35	0.737145	0.292521	180	618	Number of isoforms per gene
Cortex	9	232.011	0.83435	0.348408	193	656	Number of isoforms per gene
Esophagus (GE junction)	9	203.591	0.784091	0.337482	212	616	Number of isoforms per gene
Esophagus (mucosa)	9	172.563	0.606334	0.259023	208	628	Number of isoforms per gene
Esophagus (muscularis)	9	177.554	0.639571	0.272595	216	611	Number of isoforms per gene
Fibroblast	9	150.296	0.635422	0.295988	250	601	Number of isoforms per gene
Frontal cortex	9	232.357	0.84338	0.354972	209	647	Number of isoforms per gene
Heart (atrial appendage)	9	190.321	0.73008	0.310307	198	608	Number of isoforms per gene
Heart (left ventricle)	9	186.022	0.727062	0.301007	188	574	Number of isoforms per gene
Hippocampus	9	241.736	0.833519	0.343738	186	598	Number of isoforms per gene
Hypothalamus	9	240.434	0.837156	0.339556	179	625	Number of isoforms per gene
Liver	9	228.498	0.83831	0.364615	203	547	Number of isoforms per gene
Lung	9	177.51	0.584438	0.247027	191	654	Number of isoforms per gene
Lymphocytes	9	254.215	0.844679	0.337441	181	568	Number of isoforms per gene
Minor salivary gland	9	252.617	0.845741	0.34037	195	600	Number of isoforms per gene
Muscle (skeletal)	9	163.978	0.421671	0.203489	181	605	Number of isoforms per gene
Nerve (tibial)	9	166.388	0.570295	0.25359	194	588	Number of isoforms per gene
Nucleus accumbens basal ganglia	9	227.851	0.840267	0.359733	208	665	Number of isoforms per gene
Ovary	9	237.657	0.842495	0.369006	184	570	Number of isoforms per gene
Pancreas	9	195.167	0.812865	0.36295	217	589	Number of isoforms per gene
Pituitary	9	219.533	0.850863	0.370989	206	599	Number of isoforms per gene
Prostate	9	215.766	0.844693	0.361732	193	626	Number of isoforms per gene
Putamen basal ganglia	9	243.419	0.850265	0.341754	187	607	Number of isoforms per gene
Skin (lower leg)	9	158.165	0.510492	0.234778	186	646	Number of isoforms per gene
Skin (suprapubic)	9	168.124	0.598566	0.255197	193	620	Number of isoforms per gene
Small intestine	9	238.819	0.850168	0.350168	182	594	Number of isoforms per gene
Spleen	9	216.267	0.84679	0.376778	197	578	Number of isoforms per gene
Stomach	9	219.4	0.7874	0.322622	209	612	Number of isoforms per gene
Substantia nigra	9	254.22	0.848904	0.340335	196	603	Number of isoforms per gene
Testis	9	191.016	0.779293	0.343939	200	660	Number of isoforms per gene
Thyroid	9	145.983	0.550435	0.263526	234	651	Number of isoforms per gene
Uterus	9	245.781	0.852242	0.352047	166	570	Number of isoforms per gene
Vagina	9	267.129	0.833954	0.321283	173	627	Number of isoforms per gene
Whole blood	9	167.062	0.443638	0.199032	200	549	Number of isoforms per gene
Adipose (subcutaneous)	(0,720)	164.344	0.531186	0.227291	884	2759	SNP density
Adipose (visc. omentum)	(0,720)	188.365	0.645132	0.259035	942	2830	SNP density
Adrenal gland	(0,720)	221.79	0.843417	0.363964	1000	2780	SNP density
Amygdala	(0,720)	268.717	0.84761	0.330863	905	3128	SNP density
Ant. cingulate cortex	(0,720)	256.321	0.840275	0.332092	914	3130	SNP density
Artery (aorta)	(0,720)	191.093	0.727765	0.300985	949	2781	SNP density
Artery (coronary)	(0,720)	232.999	0.853119	0.354699	945	2785	SNP density
Artery (tibial)	(0,720)	172.87	0.533885	0.228211	917	2712	SNP density
Breast	(0,720)	192.491	0.719343	0.297562	1017	2887	SNP density
Caudate basal ganglia	(0,720)	236.301	0.840452	0.348938	1034	3156	SNP density
Cerebellar hemisphere	(0,720)	239.621	0.839266	0.35468	1096	3133	SNP density
Cerebellum	(0,720)	220.993	0.83651	0.362256	1114	3140	SNP density
Cervical spinal cord	(0,720)	248.987	0.845351	0.340028	979	3116	SNP density
Colon (sigmoid)	(0,720)	201.403	0.797778	0.344828	1096	2832	SNP density
Colon (transverse)	(0,720)	202.326	0.748938	0.302728	936	2851	SNP density
Cortex	(0,720)	227.979	0.836341	0.356109	1086	3173	SNP density
Esophagus (GE junction)	(0,720)	214.464	0.787297	0.326859	933	2805	SNP density
Esophagus (mucosa)	(0,720)	180.91	0.617146	0.255756	1003	2781	SNP density
Esophagus (muscularis)	(0,720)	179.875	0.648157	0.270069	1007	2783	SNP density
Fibroblast	(0,720)	169.321	0.629699	0.266716	1051	2655	SNP density
Frontal cortex	(0,720)	244.162	0.843261	0.350558	1113	3148	SNP density
Heart (atrial appendage)	(0,720)	202.97	0.745647	0.302629	981	2777	SNP density
Heart (left ventricle)	(0,720)	208.513	0.729809	0.291558	961	2719	SNP density
Hippocampus	(0,720)	256.587	0.848216	0.341754	960	3141	SNP density
Hypothalamus	(0,720)	253.641	0.838614	0.338127	918	3167	SNP density
Liver	(0,720)	234.071	0.848922	0.363873	953	2705	SNP density
Lung	(0,720)	176.198	0.593872	0.246655	906	2833	SNP density
Lymphocytes	(0,720)	251.754	0.849369	0.346916	857	2663	SNP density
Minor salivary gland	(0,720)	255.474	0.853888	0.342948	871	2779	SNP density
Muscle (skeletal)	(0,720)	167.553	0.424994	0.194657	837	2573	SNP density
Nerve (tibial)	(0,720)	168.593	0.589893	0.256729	940	2761	SNP density
Nucleus accumbens basal ganglia	(0,720)	242.37	0.844671	0.352948	1017	3172	SNP density
Ovary	(0,720)	253.896	0.847916	0.346592	956	2746	SNP density
Pancreas	(0,720)	211.314	0.820076	0.34806	1045	2755	SNP density
Pituitary	(0,720)	219.879	0.8344	0.365988	1009	2857	SNP density
Prostate	(0,720)	225.527	0.84676	0.362592	985	2865	SNP density
Putamen basal ganglia	(0,720)	240.141	0.844857	0.348689	1096	3119	SNP density
Skin (lower leg)	(0,720)	166.585	0.510531	0.228493	895	2745	SNP density
Skin (suprapubic)	(0,720)	168.179	0.5935	0.252045	917	2796	SNP density
Small intestine	(0,720)	248.09	0.846719	0.346833	923	2788	SNP density
Spleen	(0,720)	220.538	0.850301	0.371357	990	2744	SNP density
Stomach	(0,720)	219.877	0.791114	0.328198	995	2808	SNP density
Substantia nigra	(0,720)	259.734	0.85158	0.33644	1016	3082	SNP density
Testis	(0,720)	200.265	0.79087	0.338862	1031	3032	SNP density
Thyroid	(0,720)	152.849	0.549716	0.252019	1010	2776	SNP density
Uterus	(0,720)	248.834	0.847873	0.340527	837	2698	SNP density
Vagina	(0,720)	260.196	0.842295	0.336993	881	2753	SNP density
Whole blood	(0,720)	169.899	0.449096	0.201613	878	2527	SNP density
Adipose (subcutaneous)	(1000,4100)	166.227	0.52571	0.231863	1029	3307	SNP density
Adipose (visc. omentum)	(1000,4100)	181.989	0.624764	0.256038	1153	3340	SNP density
Adrenal gland	(1000,4100)	216.877	0.844776	0.369689	1225	3263	SNP density
Amygdala	(1000,4100)	254.727	0.849874	0.335847	1100	3543	SNP density
Ant. cingulate cortex	(1000,4100)	254.228	0.843614	0.335913	1101	3569	SNP density
Artery (aorta)	(1000,4100)	184.587	0.719015	0.303457	1193	3283	SNP density
Artery (coronary)	(1000,4100)	238.737	0.848906	0.357195	1068	3290	SNP density
Artery (tibial)	(1000,4100)	157.396	0.523775	0.242216	1162	3211	SNP density
Breast	(1000,4100)	196.61	0.713659	0.289174	1050	3430	SNP density
Caudate basal ganglia	(1000,4100)	248.224	0.844917	0.349838	1174	3615	SNP density
Cerebellar hemisphere	(1000,4100)	235.444	0.834649	0.353067	1170	3499	SNP density
Cerebellum	(1000,4100)	221.248	0.838034	0.367271	1211	3536	SNP density
Cervical spinal cord	(1000,4100)	248.7	0.843067	0.339918	1104	3563	SNP density
Colon (sigmoid)	(1000,4100)	202.051	0.797875	0.344835	1203	3333	SNP density
Colon (transverse)	(1000,4100)	201.422	0.742695	0.303152	1049	3399	SNP density
Cortex	(1000,4100)	227.167	0.837769	0.354329	1164	3625	SNP density
Esophagus (GE junction)	(1000,4100)	211.532	0.782443	0.32462	1084	3304	SNP density
Esophagus (mucosa)	(1000,4100)	172.744	0.609221	0.257071	1193	3275	SNP density
Esophagus (muscularis)	(1000,4100)	177.173	0.644939	0.267075	1155	3290	SNP density
Fibroblast	(1000,4100)	153.418	0.626286	0.292372	1314	3098	SNP density
Frontal cortex	(1000,4100)	246.619	0.847559	0.350099	1192	3578	SNP density
Heart (atrial appendage)	(1000,4100)	204.131	0.738929	0.30087	1133	3277	SNP density
Heart (left ventricle)	(1000,4100)	199.554	0.724014	0.290928	1097	3212	SNP density
Hippocampus	(1000,4100)	243.152	0.84402	0.349317	1175	3592	SNP density
Hypothalamus	(1000,4100)	232.814	0.836933	0.347657	1067	3639	SNP density
Liver	(1000,4100)	230.524	0.844015	0.361265	1160	3158	SNP density
Lung	(1000,4100)	167.894	0.577169	0.246693	1051	3379	SNP density
Lymphocytes	(1000,4100)	236.898	0.844137	0.355898	992	3001	SNP density
Minor salivary gland	(1000,4100)	249.963	0.846372	0.340905	1107	3313	SNP density
Muscle (skeletal)	(1000,4100)	161.076	0.423913	0.20047	1046	2972	SNP density
Nerve (tibial)	(1000,4100)	157.727	0.570297	0.260073	1143	3294	SNP density
Nucleus accumbens basal ganglia	(1000,4100)	233.44	0.8442	0.357051	1252	3630	SNP density
Ovary	(1000,4100)	240.724	0.842817	0.351452	1036	3236	SNP density
Pancreas	(1000,4100)	202.456	0.815885	0.355703	1292	3236	SNP density
Pituitary	(1000,4100)	221.869	0.838732	0.362279	1212	3413	SNP density
Prostate	(1000,4100)	222.699	0.844509	0.365127	1143	3403	SNP density
Putamen basal ganglia	(1000,4100)	232.695	0.839044	0.352453	1172	3529	SNP density
Skin (lower leg)	(1000,4100)	158.13	0.496937	0.226224	1073	3274	SNP density
Skin (suprapubic)	(1000,4100)	165.567	0.589186	0.255557	1168	3339	SNP density
Small intestine	(1000,4100)	234.358	0.852088	0.353772	1115	3344	SNP density
Spleen	(1000,4100)	222.165	0.846705	0.369238	1193	3229	SNP density
Stomach	(1000,4100)	223.816	0.79172	0.326777	1129	3331	SNP density
Substantia nigra	(1000,4100)	249.327	0.84709	0.339785	1065	3518	SNP density
Testis	(1000,4100)	185.549	0.78282	0.35	1322	3592	SNP density
Thyroid	(1000,4100)	143.012	0.530861	0.255531	1223	3287	SNP density
Uterus	(1000,4100)	241.711	0.851334	0.348355	1057	3217	SNP density
Vagina	(1000,4100)	253.868	0.842253	0.337125	1038	3305	SNP density
Whole blood	(1000,4100)	158.665	0.450692	0.206773	1117	2938	SNP density
Adipose (subcutaneous)	(720,850)	164.361	0.529085	0.230095	770	2543	SNP density
Adipose (visc. omentum)	(720,850)	175.322	0.633365	0.262607	861	2562	SNP density
Adrenal gland	(720,850)	228.356	0.835863	0.357062	885	2521	SNP density
Amygdala	(720,850)	249.285	0.84609	0.340272	839	2743	SNP density
Ant. cingulate cortex	(720,850)	254.112	0.845122	0.336095	863	2758	SNP density
Artery (aorta)	(720,850)	194.699	0.721399	0.300889	880	2531	SNP density
Artery (coronary)	(720,850)	231.184	0.842345	0.353924	839	2528	SNP density
Artery (tibial)	(720,850)	158.332	0.52904	0.237996	871	2467	SNP density
Breast	(720,850)	195.632	0.71816	0.296205	873	2636	SNP density
Caudate basal ganglia	(720,850)	250.896	0.840972	0.343733	892	2788	SNP density
Cerebellar hemisphere	(720,850)	216.723	0.83198	0.360771	918	2753	SNP density
Cerebellum	(720,850)	235.501	0.835905	0.357367	953	2768	SNP density
Cervical spinal cord	(720,850)	252.314	0.844321	0.336513	837	2772	SNP density
Colon (sigmoid)	(720,850)	197.537	0.795451	0.346174	897	2578	SNP density
Colon (transverse)	(720,850)	199.957	0.739677	0.309474	822	2607	SNP density
Cortex	(720,850)	239.152	0.841872	0.349368	954	2818	SNP density
Esophagus (GE junction)	(720,850)	211.766	0.782361	0.327015	843	2538	SNP density
Esophagus (mucosa)	(720,850)	174.351	0.612528	0.257075	904	2537	SNP density
Esophagus (muscularis)	(720,850)	183.644	0.654116	0.27205	908	2532	SNP density
Fibroblast	(720,850)	159.377	0.622504	0.279148	994	2398	SNP density
Frontal cortex	(720,850)	240.158	0.848637	0.353319	973	2783	SNP density
Heart (atrial appendage)	(720,850)	206.934	0.740471	0.297841	867	2520	SNP density
Heart (left ventricle)	(720,850)	211.898	0.726336	0.285751	821	2458	SNP density
Hippocampus	(720,850)	255.591	0.848006	0.33767	807	2779	SNP density
Hypothalamus	(720,850)	239.904	0.839507	0.34895	869	2817	SNP density
Liver	(720,850)	233.23	0.845899	0.358211	943	2461	SNP density
Lung	(720,850)	178.798	0.591228	0.249119	819	2601	SNP density
Lymphocytes	(720,850)	243.239	0.851697	0.350032	826	2409	SNP density
Minor salivary gland	(720,850)	249.376	0.847531	0.346072	887	2545	SNP density
Muscle (skeletal)	(720,850)	160.557	0.421387	0.201164	788	2350	SNP density
Nerve (tibial)	(720,850)	161.014	0.573085	0.25792	872	2565	SNP density
Nucleus accumbens basal ganglia	(720,850)	241.332	0.846942	0.352408	986	2815	SNP density
Ovary	(720,850)	245.456	0.845912	0.348519	823	2521	SNP density
Pancreas	(720,850)	213.002	0.819816	0.350033	949	2516	SNP density
Pituitary	(720,850)	226.364	0.836493	0.361467	962	2625	SNP density
Prostate	(720,850)	231.044	0.840271	0.358054	849	2619	SNP density
Putamen basal ganglia	(720,850)	250.301	0.84835	0.34394	909	2744	SNP density
Skin (lower leg)	(720,850)	172.954	0.512484	0.224169	842	2552	SNP density
Skin (suprapubic)	(720,850)	175.197	0.589599	0.246231	868	2612	SNP density
Small intestine	(720,850)	244.304	0.853879	0.351825	863	2589	SNP density
Spleen	(720,850)	215.965	0.842275	0.375032	901	2521	SNP density
Stomach	(720,850)	222.185	0.789337	0.325898	880	2580	SNP density
Substantia nigra	(720,850)	268.976	0.853529	0.33418	853	2723	SNP density
Testis	(720,850)	189.005	0.79396	0.352432	895	2768	SNP density
Thyroid	(720,850)	157.601	0.542789	0.2454	908	2542	SNP density
Uterus	(720,850)	248.159	0.849029	0.341871	803	2484	SNP density
Vagina	(720,850)	259.489	0.841965	0.333451	788	2535	SNP density
Whole blood	(720,850)	169.376	0.444289	0.193889	800	2336	SNP density
Adipose (subcutaneous)	(850,1000)	171.368	0.529908	0.228628	849	2816	SNP density
Adipose (visc. omentum)	(850,1000)	183.139	0.634761	0.258614	978	2855	SNP density
Adrenal gland	(850,1000)	231.431	0.84002	0.362349	1016	2799	SNP density
Amygdala	(850,1000)	245.262	0.837273	0.335685	948	3065	SNP density
Ant. cingulate cortex	(850,1000)	257.043	0.839534	0.33212	930	3089	SNP density
Artery (aorta)	(850,1000)	199.517	0.720065	0.297059	1020	2801	SNP density
Artery (coronary)	(850,1000)	240.063	0.845798	0.351328	992	2813	SNP density
Artery (tibial)	(850,1000)	166.865	0.525813	0.232999	961	2754	SNP density
Breast	(850,1000)	202.649	0.715465	0.290704	971	2924	SNP density
Caudate basal ganglia	(850,1000)	240.942	0.841087	0.3502	997	3154	SNP density
Cerebellar hemisphere	(850,1000)	229.732	0.842608	0.358926	1030	3086	SNP density
Cerebellum	(850,1000)	229.643	0.844902	0.35825	1064	3094	SNP density
Cervical spinal cord	(850,1000)	247.963	0.842124	0.340573	972	3125	SNP density
Colon (sigmoid)	(850,1000)	203.809	0.799607	0.342115	1057	2876	SNP density
Colon (transverse)	(850,1000)	203.201	0.743605	0.30302	886	2907	SNP density
Cortex	(850,1000)	242.603	0.842036	0.348477	1067	3164	SNP density
Esophagus (GE junction)	(850,1000)	197.449	0.785225	0.329191	976	2816	SNP density
Esophagus (mucosa)	(850,1000)	180.741	0.607574	0.246958	987	2818	SNP density
Esophagus (muscularis)	(850,1000)	179.762	0.641836	0.269025	1019	2802	SNP density
Fibroblast	(850,1000)	163.272	0.628803	0.27762	1108	2674	SNP density
Frontal cortex	(850,1000)	246.397	0.847364	0.351231	1085	3118	SNP density
Heart (atrial appendage)	(850,1000)	202.455	0.742822	0.301588	988	2797	SNP density
Heart (left ventricle)	(850,1000)	210.435	0.727834	0.285796	977	2747	SNP density
Hippocampus	(850,1000)	256.418	0.845964	0.341396	1026	3123	SNP density
Hypothalamus	(850,1000)	244.646	0.839789	0.346461	983	3175	SNP density
Liver	(850,1000)	241.745	0.847388	0.35515	986	2690	SNP density
Lung	(850,1000)	180.428	0.589173	0.248761	931	2904	SNP density
Lymphocytes	(850,1000)	229.713	0.843697	0.352203	820	2582	SNP density
Minor salivary gland	(850,1000)	251.584	0.852314	0.345558	922	2842	SNP density
Muscle (skeletal)	(850,1000)	173.586	0.420069	0.188965	843	2606	SNP density
Nerve (tibial)	(850,1000)	165.071	0.57858	0.257492	991	2852	SNP density
Nucleus accumbens basal ganglia	(850,1000)	225.51	0.840829	0.361265	1139	3172	SNP density
Ovary	(850,1000)	241.761	0.846802	0.350297	935	2755	SNP density
Pancreas	(850,1000)	206.099	0.818226	0.354943	1077	2764	SNP density
Pituitary	(850,1000)	218.869	0.83608	0.36699	1007	2928	SNP density
Prostate	(850,1000)	226.595	0.848026	0.365084	948	2918	SNP density
Putamen basal ganglia	(850,1000)	247.605	0.846101	0.348691	1023	3080	SNP density
Skin (lower leg)	(850,1000)	159.43	0.505131	0.225276	957	2824	SNP density
Skin (suprapubic)	(850,1000)	178.379	0.594583	0.246507	953	2889	SNP density
Small intestine	(850,1000)	246.592	0.846401	0.34854	953	2891	SNP density
Spleen	(850,1000)	216.591	0.849706	0.375395	1000	2801	SNP density
Stomach	(850,1000)	220.17	0.791948	0.324147	987	2886	SNP density
Substantia nigra	(850,1000)	255.004	0.849857	0.337985	983	3069	SNP density
Testis	(850,1000)	196.863	0.789803	0.344161	1085	3123	SNP density
Thyroid	(850,1000)	155.5	0.54236	0.250127	981	2837	SNP density
Uterus	(850,1000)	248.682	0.848165	0.348116	866	2750	SNP density
Vagina	(850,1000)	232.738	0.840811	0.34941	911	2827	SNP density
Whole blood	(850,1000)	174.346	0.451678	0.199942	930	2519	SNP density
Adipose (subcutaneous)	(0,1)	176.14	0.585531	0.242622	440	1129	Proportion of shared isoTWAS effect SNPs
Adipose (subcutaneous)	0	154.797	0.530188	0.234413	3011	10042	Proportion of shared isoTWAS effect SNPs
Adipose (subcutaneous)	1	197.928	0.6098	0.257713	81	219	Proportion of shared isoTWAS effect SNPs
Adipose (visc. omentum)	(0,1)	181.969	0.664052	0.274771	458	1189	Proportion of shared isoTWAS effect SNPs
Adipose (visc. omentum)	0	168.287	0.636826	0.265376	3374	10074	Proportion of shared isoTWAS effect SNPs
Adipose (visc. omentum)	1	280.27	0.739771	0.245499	102	282	Proportion of shared isoTWAS effect SNPs
Adrenal gland	(0,1)	234.086	0.856963	0.35116	555	1321	Proportion of shared isoTWAS effect SNPs
Adrenal gland	0	205.486	0.842527	0.376123	3912	9688	Proportion of shared isoTWAS effect SNPs
Adrenal gland	1	326.598	0.907994	0.354449	136	357	Proportion of shared isoTWAS effect SNPs
Amygdala	(0,1)	298.517	0.854159	0.306043	933	1786	Proportion of shared isoTWAS effect SNPs
Amygdala	0	225.708	0.846763	0.351753	5234	10270	Proportion of shared isoTWAS effect SNPs
Amygdala	1	343.487	0.904337	0.298469	222	458	Proportion of shared isoTWAS effect SNPs
Ant. cingulate cortex	(0,1)	283.079	0.856224	0.310821	818	1781	Proportion of shared isoTWAS effect SNPs
Ant. cingulate cortex	0	229.14	0.843212	0.34932	4855	10346	Proportion of shared isoTWAS effect SNPs
Ant. cingulate cortex	1	383.509	0.907268	0.285714	196	448	Proportion of shared isoTWAS effect SNPs
Artery (aorta)	(0,1)	210.657	0.759601	0.298003	475	1277	Proportion of shared isoTWAS effect SNPs
Artery (aorta)	0	176.738	0.723449	0.309894	3474	9803	Proportion of shared isoTWAS effect SNPs
Artery (aorta)	1	371.027	0.803723	0.247039	93	301	Proportion of shared isoTWAS effect SNPs
Artery (coronary)	(0,1)	253.161	0.859424	0.349625	592	1376	Proportion of shared isoTWAS effect SNPs
Artery (coronary)	0	215.221	0.849019	0.367354	3893	9682	Proportion of shared isoTWAS effect SNPs
Artery (coronary)	1	430.667	0.895803	0.263386	127	368	Proportion of shared isoTWAS effect SNPs
Artery (tibial)	(0,1)	169.195	0.587774	0.262539	438	1123	Proportion of shared isoTWAS effect SNPs
Artery (tibial)	0	151.987	0.529729	0.24016	3388	9748	Proportion of shared isoTWAS effect SNPs
Artery (tibial)	1	208.189	0.62892	0.235192	84	243	Proportion of shared isoTWAS effect SNPs
Breast	(0,1)	212.767	0.735527	0.28441	460	1319	Proportion of shared isoTWAS effect SNPs
Breast	0	181.427	0.718839	0.301692	3364	10263	Proportion of shared isoTWAS effect SNPs
Breast	1	303.234	0.765705	0.264856	87	272	Proportion of shared isoTWAS effect SNPs
Caudate basal ganglia	(0,1)	285.993	0.853328	0.33258	683	1618	Proportion of shared isoTWAS effect SNPs
Caudate basal ganglia	0	219.544	0.843749	0.362374	4437	10668	Proportion of shared isoTWAS effect SNPs
Caudate basal ganglia	1	354.257	0.883553	0.282113	194	449	Proportion of shared isoTWAS effect SNPs
Cerebellar hemisphere	(0,1)	257.388	0.853607	0.34723	809	1721	Proportion of shared isoTWAS effect SNPs
Cerebellar hemisphere	0	209.833	0.838425	0.369361	4613	10369	Proportion of shared isoTWAS effect SNPs
Cerebellar hemisphere	1	321.78	0.896	0.313333	185	412	Proportion of shared isoTWAS effect SNPs
Cerebellum	(0,1)	258.147	0.850422	0.351025	690	1646	Proportion of shared isoTWAS effect SNPs
Cerebellum	0	205.125	0.839881	0.374292	4345	10525	Proportion of shared isoTWAS effect SNPs
Cerebellum	1	370.084	0.906743	0.305595	152	382	Proportion of shared isoTWAS effect SNPs
Cervical spinal cord	(0,1)	261.679	0.852501	0.324388	923	1801	Proportion of shared isoTWAS effect SNPs
Cervical spinal cord	0	223.628	0.844688	0.354865	5264	10323	Proportion of shared isoTWAS effect SNPs
Cervical spinal cord	1	377.222	0.911032	0.283511	224	489	Proportion of shared isoTWAS effect SNPs
Colon (sigmoid)	(0,1)	217.065	0.820067	0.344376	531	1389	Proportion of shared isoTWAS effect SNPs
Colon (sigmoid)	0	186.139	0.799479	0.355231	3623	9925	Proportion of shared isoTWAS effect SNPs
Colon (sigmoid)	1	268.166	0.847518	0.289007	99	293	Proportion of shared isoTWAS effect SNPs
Colon (transverse)	(0,1)	213.587	0.769495	0.301128	439	1316	Proportion of shared isoTWAS effect SNPs
Colon (transverse)	0	186.435	0.745931	0.314077	3158	10096	Proportion of shared isoTWAS effect SNPs
Colon (transverse)	1	293.431	0.789902	0.262215	96	329	Proportion of shared isoTWAS effect SNPs
Cortex	(0,1)	246.872	0.852642	0.337398	697	1666	Proportion of shared isoTWAS effect SNPs
Cortex	0	213.768	0.841016	0.365621	4422	10733	Proportion of shared isoTWAS effect SNPs
Cortex	1	355.716	0.894952	0.297408	159	401	Proportion of shared isoTWAS effect SNPs
Esophagus (GE junction)	(0,1)	225.476	0.806155	0.316695	494	1353	Proportion of shared isoTWAS effect SNPs
Esophagus (GE junction)	0	190.737	0.785677	0.337498	3225	9744	Proportion of shared isoTWAS effect SNPs
Esophagus (GE junction)	1	351.716	0.838849	0.270504	114	342	Proportion of shared isoTWAS effect SNPs
Esophagus (mucosa)	(0,1)	186.854	0.667107	0.277631	445	1186	Proportion of shared isoTWAS effect SNPs
Esophagus (mucosa)	0	163.845	0.612713	0.260568	3540	9929	Proportion of shared isoTWAS effect SNPs
Esophagus (mucosa)	1	228.868	0.711864	0.252542	102	273	Proportion of shared isoTWAS effect SNPs
Esophagus (muscularis)	(0,1)	185.154	0.692947	0.286672	448	1190	Proportion of shared isoTWAS effect SNPs
Esophagus (muscularis)	0	167.12	0.649217	0.275789	3538	9910	Proportion of shared isoTWAS effect SNPs
Esophagus (muscularis)	1	198.646	0.737024	0.276817	101	280	Proportion of shared isoTWAS effect SNPs
Fibroblast	(0,1)	162.087	0.677034	0.295751	470	1115	Proportion of shared isoTWAS effect SNPs
Fibroblast	0	150.839	0.629361	0.285574	3902	9454	Proportion of shared isoTWAS effect SNPs
Fibroblast	1	252.665	0.677298	0.27955	95	237	Proportion of shared isoTWAS effect SNPs
Frontal cortex	(0,1)	269.202	0.844512	0.327414	842	1747	Proportion of shared isoTWAS effect SNPs
Frontal cortex	0	221.695	0.84923	0.365533	4877	10491	Proportion of shared isoTWAS effect SNPs
Frontal cortex	1	397.157	0.862022	0.275956	174	414	Proportion of shared isoTWAS effect SNPs
Heart (atrial appendage)	(0,1)	227.867	0.777086	0.296638	478	1287	Proportion of shared isoTWAS effect SNPs
Heart (atrial appendage)	0	188.159	0.743034	0.310315	3387	9762	Proportion of shared isoTWAS effect SNPs
Heart (atrial appendage)	1	288.234	0.832258	0.293548	104	306	Proportion of shared isoTWAS effect SNPs
Heart (left ventricle)	(0,1)	216.991	0.761611	0.293725	480	1324	Proportion of shared isoTWAS effect SNPs
Heart (left ventricle)	0	189.769	0.728787	0.297509	3274	9469	Proportion of shared isoTWAS effect SNPs
Heart (left ventricle)	1	263.012	0.791602	0.253499	102	317	Proportion of shared isoTWAS effect SNPs
Hippocampus	(0,1)	276.768	0.867031	0.324235	793	1714	Proportion of shared isoTWAS effect SNPs
Hippocampus	0	227.326	0.847448	0.357421	4650	10507	Proportion of shared isoTWAS effect SNPs
Hippocampus	1	408.915	0.879265	0.276903	181	434	Proportion of shared isoTWAS effect SNPs
Hypothalamus	(0,1)	272.845	0.853654	0.309309	749	1693	Proportion of shared isoTWAS effect SNPs
Hypothalamus	0	218	0.839867	0.360528	4610	10666	Proportion of shared isoTWAS effect SNPs
Hypothalamus	1	300.505	0.894923	0.312869	184	467	Proportion of shared isoTWAS effect SNPs
Liver	(0,1)	268.892	0.861732	0.328212	666	1475	Proportion of shared isoTWAS effect SNPs
Liver	0	212.312	0.847314	0.374109	4030	9188	Proportion of shared isoTWAS effect SNPs
Liver	1	352.882	0.903736	0.310345	163	369	Proportion of shared isoTWAS effect SNPs
Lung	(0,1)	161.651	0.646987	0.2845	505	1229	Proportion of shared isoTWAS effect SNPs
Lung	0	163.174	0.588242	0.252227	3112	10192	Proportion of shared isoTWAS effect SNPs
Lung	1	194.4	0.69506	0.286201	90	267	Proportion of shared isoTWAS effect SNPs
Lymphocytes	(0,1)	269.53	0.869144	0.329102	666	1391	Proportion of shared isoTWAS effect SNPs
Lymphocytes	0	217.881	0.847921	0.365361	4439	8915	Proportion of shared isoTWAS effect SNPs
Lymphocytes	1	305.363	0.897727	0.305398	193	386	Proportion of shared isoTWAS effect SNPs
Minor salivary gland	(0,1)	288.116	0.863597	0.315189	743	1521	Proportion of shared isoTWAS effect SNPs
Minor salivary gland	0	226.785	0.851207	0.357941	4861	9596	Proportion of shared isoTWAS effect SNPs
Minor salivary gland	1	343.628	0.893048	0.300802	195	394	Proportion of shared isoTWAS effect SNPs
Muscle (skeletal)	(0,1)	168.249	0.503097	0.233773	428	1023	Proportion of shared isoTWAS effect SNPs
Muscle (skeletal)	0	153.636	0.422751	0.199891	2999	9203	Proportion of shared isoTWAS effect SNPs
Muscle (skeletal)	1	264.974	0.547739	0.174204	87	235	Proportion of shared isoTWAS effect SNPs
Nerve (tibial)	(0,1)	174.087	0.63598	0.282247	465	1149	Proportion of shared isoTWAS effect SNPs
Nerve (tibial)	0	150.994	0.579478	0.263241	3376	10027	Proportion of shared isoTWAS effect SNPs
Nerve (tibial)	1	217.818	0.687898	0.27707	103	265	Proportion of shared isoTWAS effect SNPs
Nucleus accumbens basal ganglia	(0,1)	271.436	0.855144	0.334647	740	1706	Proportion of shared isoTWAS effect SNPs
Nucleus accumbens basal ganglia	0	214.592	0.845876	0.369273	4548	10730	Proportion of shared isoTWAS effect SNPs
Nucleus accumbens basal ganglia	1	366.382	0.875902	0.301587	147	371	Proportion of shared isoTWAS effect SNPs
Ovary	(0,1)	278.611	0.862853	0.328622	709	1514	Proportion of shared isoTWAS effect SNPs
Ovary	0	222.002	0.846562	0.363059	4394	9413	Proportion of shared isoTWAS effect SNPs
Ovary	1	382.848	0.894819	0.284144	146	347	Proportion of shared isoTWAS effect SNPs
Pancreas	(0,1)	220.997	0.840562	0.356731	550	1308	Proportion of shared isoTWAS effect SNPs
Pancreas	0	189.74	0.819377	0.363079	3675	9587	Proportion of shared isoTWAS effect SNPs
Pancreas	1	285.817	0.876672	0.35364	135	359	Proportion of shared isoTWAS effect SNPs
Pituitary	(0,1)	244.005	0.861704	0.349703	613	1498	Proportion of shared isoTWAS effect SNPs
Pituitary	0	201.939	0.837013	0.377416	3900	9979	Proportion of shared isoTWAS effect SNPs
Pituitary	1	341.225	0.908309	0.323782	126	352	Proportion of shared isoTWAS effect SNPs
Prostate	(0,1)	273.033	0.861092	0.334946	577	1448	Proportion of shared isoTWAS effect SNPs
Prostate	0	206.593	0.845855	0.376478	3877	9964	Proportion of shared isoTWAS effect SNPs
Prostate	1	315.863	0.900783	0.300261	160	402	Proportion of shared isoTWAS effect SNPs
Putamen basal ganglia	(0,1)	288.968	0.855962	0.318654	781	1736	Proportion of shared isoTWAS effect SNPs
Putamen basal ganglia	0	217.948	0.845365	0.363402	4785	10350	Proportion of shared isoTWAS effect SNPs
Putamen basal ganglia	1	336.587	0.89538	0.298913	171	425	Proportion of shared isoTWAS effect SNPs
Skin (lower leg)	(0,1)	158.436	0.570619	0.257216	443	1114	Proportion of shared isoTWAS effect SNPs
Skin (lower leg)	0	152.798	0.506617	0.230369	3219	9993	Proportion of shared isoTWAS effect SNPs
Skin (lower leg)	1	310.108	0.61254	0.223473	104	256	Proportion of shared isoTWAS effect SNPs
Skin (suprapubic)	(0,1)	183.211	0.634901	0.259406	454	1245	Proportion of shared isoTWAS effect SNPs
Skin (suprapubic)	0	156.758	0.593686	0.256954	3361	10084	Proportion of shared isoTWAS effect SNPs
Skin (suprapubic)	1	348.075	0.6592	0.1984	91	274	Proportion of shared isoTWAS effect SNPs
Small intestine	(0,1)	285.736	0.869021	0.331891	686	1436	Proportion of shared isoTWAS effect SNPs
Small intestine	0	219.108	0.850271	0.3641	4522	9846	Proportion of shared isoTWAS effect SNPs
Small intestine	1	354.287	0.913323	0.272873	150	348	Proportion of shared isoTWAS effect SNPs
Spleen	(0,1)	234.959	0.85906	0.375839	607	1479	Proportion of shared isoTWAS effect SNPs
Spleen	0	201.043	0.848747	0.384771	3918	9469	Proportion of shared isoTWAS effect SNPs
Spleen	1	359.488	0.915205	0.324561	156	365	Proportion of shared isoTWAS effect SNPs
Stomach	(0,1)	217.875	0.809793	0.331939	485	1364	Proportion of shared isoTWAS effect SNPs
Stomach	0	203.667	0.793084	0.336471	3400	9873	Proportion of shared isoTWAS effect SNPs
Stomach	1	356.533	0.867488	0.292758	106	351	Proportion of shared isoTWAS effect SNPs
Substantia nigra	(0,1)	293.103	0.863371	0.311182	1012	1880	Proportion of shared isoTWAS effect SNPs
Substantia nigra	0	229.377	0.851268	0.353757	5487	10084	Proportion of shared isoTWAS effect SNPs
Substantia nigra	1	387.802	0.893112	0.280285	267	470	Proportion of shared isoTWAS effect SNPs
Testis	(0,1)	217.733	0.835841	0.345161	536	1456	Proportion of shared isoTWAS effect SNPs
Testis	0	178.316	0.789436	0.356321	3678	10705	Proportion of shared isoTWAS effect SNPs
Testis	1	338.22	0.843517	0.28763	118	341	Proportion of shared isoTWAS effect SNPs
Thyroid	(0,1)	147.578	0.62171	0.304588	526	1207	Proportion of shared isoTWAS effect SNPs
Thyroid	0	140.957	0.541866	0.255028	3508	9970	Proportion of shared isoTWAS effect SNPs
Thyroid	1	261.902	0.577966	0.19661	88	228	Proportion of shared isoTWAS effect SNPs
Uterus	(0,1)	274.037	0.862248	0.328568	766	1511	Proportion of shared isoTWAS effect SNPs
Uterus	0	222.985	0.850267	0.359399	4839	9266	Proportion of shared isoTWAS effect SNPs
Uterus	1	449.407	0.905866	0.264666	175	400	Proportion of shared isoTWAS effect SNPs
Vagina	(0,1)	283.317	0.863019	0.313678	773	1610	Proportion of shared isoTWAS effect SNPs
Vagina	0	226.952	0.841983	0.353787	4651	9479	Proportion of shared isoTWAS effect SNPs
Vagina	1	349.316	0.898659	0.330849	175	363	Proportion of shared isoTWAS effect SNPs
Whole blood	(0,1)	161.595	0.515314	0.240174	462	1052	Proportion of shared isoTWAS effect SNPs
Whole blood	0	155.595	0.450115	0.203767	3165	8982	Proportion of shared isoTWAS effect SNPs
Whole blood	1	225.185	0.576159	0.238411	97	237	Proportion of shared isoTWAS effect SNPs
Adipose (subcutaneous)	(0,10)	195.017	0.504484	0.188262			Mean normalized isoform counts
Adipose (subcutaneous)	(10,14)	154.619	0.543457	0.244308			Mean normalized isoform counts
Adipose (subcutaneous)	(14,100)	133.511	0.55639	0.27454			Mean normalized isoform counts
Adipose (subcutaneous)	(100,125)	107.792	0.568664	0.302029			Mean normalized isoform counts
Adipose (subcutaneous)	>125	150.497	0.546442	0.264208			Mean normalized isoform counts
Adipose (visc. omentum)	(0,10)	204.018	0.62356	0.230225			Mean normalized isoform counts
Adipose (visc. omentum)	(10,14)	173.424	0.639853	0.265362			Mean normalized isoform counts
Adipose (visc. omentum)	(14,100)	153.671	0.646443	0.292397			Mean normalized isoform counts
Adipose (visc. omentum)	(100,125)	141.118	0.651442	0.304327			Mean normalized isoform counts
Adipose (visc. omentum)	>125	174.07	0.641215	0.279903			Mean normalized isoform counts
Adrenal gland	(0,10)	224.917	0.841566	0.365998			Mean normalized isoform counts
Adrenal gland	(10,14)	204.846	0.845539	0.367635			Mean normalized isoform counts
Adrenal gland	(14,100)	208.175	0.845069	0.37744			Mean normalized isoform counts
Adrenal gland	(100,125)	211.48	0.82879	0.367288			Mean normalized isoform counts
Adrenal gland	>125	249.957	0.835676	0.340489			Mean normalized isoform counts
Artery (aorta)	(0,10)	211.482	0.715379	0.276189			Mean normalized isoform counts
Artery (aorta)	(10,14)	185.839	0.711747	0.311747			Mean normalized isoform counts
Artery (aorta)	(14,100)	170.761	0.731461	0.329591			Mean normalized isoform counts
Artery (aorta)	(100,125)	156.833	0.729798	0.335354			Mean normalized isoform counts
Artery (aorta)	>125	178.258	0.72741	0.319733			Mean normalized isoform counts
Artery (coronary)	(0,10)	234.477	0.849158	0.355649			Mean normalized isoform counts
Artery (coronary)	(10,14)	215.614	0.845048	0.373302			Mean normalized isoform counts
Artery (coronary)	(14,100)	221.221	0.84712	0.365374			Mean normalized isoform counts
Artery (coronary)	(100,125)	234.559	0.841224	0.355332			Mean normalized isoform counts
Artery (coronary)	>125	265.845	0.846494	0.333245			Mean normalized isoform counts
Artery (tibial)	(0,10)	194.711	0.504841	0.192531			Mean normalized isoform counts
Artery (tibial)	(10,14)	144.54	0.517647	0.236533			Mean normalized isoform counts
Artery (tibial)	(14,100)	125.985	0.551333	0.281694			Mean normalized isoform counts
Artery (tibial)	(100,125)	127.358	0.598709	0.315761			Mean normalized isoform counts
Artery (tibial)	>125	140.279	0.559181	0.289027			Mean normalized isoform counts
Amygdala	(0,10)	240.206	0.847826	0.347212			Mean normalized isoform counts
Amygdala	(10,14)	234.48	0.839336	0.347633			Mean normalized isoform counts
Amygdala	(14,100)	248.861	0.846293	0.340852			Mean normalized isoform counts
Amygdala	(100,125)	263.03	0.855879	0.333507			Mean normalized isoform counts
Amygdala	>125	310.295	0.838774	0.295552			Mean normalized isoform counts
Ant. cingulate cortex	(0,10)	243.829	0.844946	0.344156			Mean normalized isoform counts
Ant. cingulate cortex	(10,14)	247.028	0.843304	0.34588			Mean normalized isoform counts
Ant. cingulate cortex	(14,100)	242.409	0.842025	0.344135			Mean normalized isoform counts
Ant. cingulate cortex	(100,125)	248.002	0.846864	0.331065			Mean normalized isoform counts
Ant. cingulate cortex	>125	309.645	0.834633	0.294477			Mean normalized isoform counts
Caudate basal ganglia	(0,10)	240.865	0.84439	0.351481			Mean normalized isoform counts
Caudate basal ganglia	(10,14)	212.815	0.843098	0.373784			Mean normalized isoform counts
Caudate basal ganglia	(14,100)	222.468	0.84158	0.36636			Mean normalized isoform counts
Caudate basal ganglia	(100,125)	259.872	0.846301	0.35179			Mean normalized isoform counts
Caudate basal ganglia	>125	291.832	0.835553	0.310284			Mean normalized isoform counts
Cerebellar hemisphere	(0,10)	234.477	0.840115	0.355442			Mean normalized isoform counts
Cerebellar hemisphere	(10,14)	220.601	0.841298	0.370569			Mean normalized isoform counts
Cerebellar hemisphere	(14,100)	216.157	0.837472	0.369703			Mean normalized isoform counts
Cerebellar hemisphere	(100,125)	193.129	0.829122	0.378158			Mean normalized isoform counts
Cerebellar hemisphere	>125	249.526	0.831296	0.338359			Mean normalized isoform counts
Cerebellum	(0,10)	229.098	0.841349	0.361386			Mean normalized isoform counts
Cerebellum	(10,14)	206.323	0.839547	0.381417			Mean normalized isoform counts
Cerebellum	(14,100)	203.19	0.838801	0.380191			Mean normalized isoform counts
Cerebellum	(100,125)	214.521	0.849449	0.382952			Mean normalized isoform counts
Cerebellum	>125	257.81	0.832514	0.332561			Mean normalized isoform counts
Cortex	(0,10)	230.461	0.838644	0.353726			Mean normalized isoform counts
Cortex	(10,14)	223.537	0.843566	0.36462			Mean normalized isoform counts
Cortex	(14,100)	214.556	0.841947	0.370965			Mean normalized isoform counts
Cortex	(100,125)	216.769	0.84612	0.375166			Mean normalized isoform counts
Cortex	>125	275.403	0.835935	0.319897			Mean normalized isoform counts
Frontal cortex	(0,10)	243.522	0.849941	0.352803			Mean normalized isoform counts
Frontal cortex	(10,14)	219.353	0.843284	0.370581			Mean normalized isoform counts
Frontal cortex	(14,100)	226.674	0.844378	0.364444			Mean normalized isoform counts
Frontal cortex	(100,125)	232.624	0.844608	0.359314			Mean normalized isoform counts
Frontal cortex	>125	276.175	0.842914	0.325272			Mean normalized isoform counts
Hippocampus	(0,10)	241.825	0.849149	0.351905			Mean normalized isoform counts
Hippocampus	(10,14)	237.707	0.853812	0.352595			Mean normalized isoform counts
Hippocampus	(14,100)	242.169	0.846317	0.350572			Mean normalized isoform counts
Hippocampus	(100,125)	242.628	0.835062	0.341728			Mean normalized isoform counts
Hippocampus	>125	298.026	0.839171	0.307073			Mean normalized isoform counts
Hypothalamus	(0,10)	232.241	0.842942	0.35501			Mean normalized isoform counts
Hypothalamus	(10,14)	221.36	0.841949	0.362844			Mean normalized isoform counts
Hypothalamus	(14,100)	229.392	0.836833	0.356475			Mean normalized isoform counts
Hypothalamus	(100,125)	239.6	0.839803	0.342015			Mean normalized isoform counts
Hypothalamus	>125	288.65	0.829879	0.303814			Mean normalized isoform counts
Nucleus accumbens basal ganglia	(0,10)	235.314	0.844433	0.355648			Mean normalized isoform counts
Nucleus accumbens basal ganglia	(10,14)	198.611	0.841048	0.394721			Mean normalized isoform counts
Nucleus accumbens basal ganglia	(14,100)	215.864	0.843517	0.372194			Mean normalized isoform counts
Nucleus accumbens basal ganglia	(100,125)	198.619	0.851442	0.387981			Mean normalized isoform counts
Nucleus accumbens basal ganglia	>125	279.844	0.844164	0.322397			Mean normalized isoform counts
Putamen basal ganglia	(0,10)	236.989	0.846213	0.35305			Mean normalized isoform counts
Putamen basal ganglia	(10,14)	233.673	0.846798	0.355588			Mean normalized isoform counts
Putamen basal ganglia	(14,100)	225.613	0.843194	0.359901			Mean normalized isoform counts
Putamen basal ganglia	(100,125)	271.004	0.847347	0.334835			Mean normalized isoform counts
Putamen basal ganglia	>125	279.094	0.840194	0.322923			Mean normalized isoform counts
Cervical spinal cord	(0,10)	235.263	0.844581	0.349687			Mean normalized isoform counts
Cervical spinal cord	(10,14)	239.939	0.840405	0.350153			Mean normalized isoform counts
Cervical spinal cord	(14,100)	245.739	0.844146	0.342541			Mean normalized isoform counts
Cervical spinal cord	(100,125)	271.912	0.839962	0.330966			Mean normalized isoform counts
Cervical spinal cord	>125	293.284	0.842405	0.307662			Mean normalized isoform counts
Substantia nigra	(0,10)	248.479	0.854623	0.346181			Mean normalized isoform counts
Substantia nigra	(10,14)	258.477	0.846679	0.340161			Mean normalized isoform counts
Substantia nigra	(14,100)	241.547	0.846479	0.345367			Mean normalized isoform counts
Substantia nigra	(100,125)	280.955	0.857284	0.323951			Mean normalized isoform counts
Substantia nigra	>125	302.659	0.845678	0.306008			Mean normalized isoform counts
Breast	(0,10)	213.686	0.709342	0.271842			Mean normalized isoform counts
Breast	(10,14)	182.653	0.716836	0.303129			Mean normalized isoform counts
Breast	(14,100)	176.469	0.72055	0.314583			Mean normalized isoform counts
Breast	(100,125)	161.623	0.740072	0.34296			Mean normalized isoform counts
Breast	>125	191.386	0.724744	0.306989			Mean normalized isoform counts
Fibroblast	(0,10)	194.651	0.605183	0.237094			Mean normalized isoform counts
Fibroblast	(10,14)	175.12	0.61971	0.268452			Mean normalized isoform counts
Fibroblast	(14,100)	137.896	0.642953	0.309016			Mean normalized isoform counts
Fibroblast	(100,125)	127.654	0.650184	0.337717			Mean normalized isoform counts
Fibroblast	>125	113.875	0.66087	0.343707			Mean normalized isoform counts
Lymphocytes	(0,10)	230.275	0.850502	0.361041			Mean normalized isoform counts
Lymphocytes	(10,14)	222.8	0.846388	0.364042			Mean normalized isoform counts
Lymphocytes	(14,100)	236.322	0.847336	0.356028			Mean normalized isoform counts
Lymphocytes	(100,125)	223.233	0.847794	0.373728			Mean normalized isoform counts
Lymphocytes	>125	275.007	0.841282	0.322278			Mean normalized isoform counts
Colon (sigmoid)	(0,10)	216.524	0.796062	0.331			Mean normalized isoform counts
Colon (sigmoid)	(10,14)	202.983	0.796703	0.344119			Mean normalized isoform counts
Colon (sigmoid)	(14,100)	181.646	0.798428	0.363598			Mean normalized isoform counts
Colon (sigmoid)	(100,125)	161.58	0.797094	0.379177			Mean normalized isoform counts
Colon (sigmoid)	>125	197.256	0.801159	0.348817			Mean normalized isoform counts
Colon (transverse)	(0,10)	210.721	0.742196	0.293027			Mean normalized isoform counts
Colon (transverse)	(10,14)	185.182	0.744349	0.317063			Mean normalized isoform counts
Colon (transverse)	(14,100)	184.678	0.747586	0.325102			Mean normalized isoform counts
Colon (transverse)	(100,125)	192.226	0.767072	0.330215			Mean normalized isoform counts
Colon (transverse)	>125	210.464	0.741054	0.299516			Mean normalized isoform counts
Esophagus (GE junction)	(0,10)	217.196	0.784626	0.31828			Mean normalized isoform counts
Esophagus (GE junction)	(10,14)	196.693	0.780478	0.334432			Mean normalized isoform counts
Esophagus (GE junction)	(14,100)	181.514	0.784309	0.351271			Mean normalized isoform counts
Esophagus (GE junction)	(100,125)	152.738	0.785928	0.357784			Mean normalized isoform counts
Esophagus (GE junction)	>125	232.404	0.784051	0.311569			Mean normalized isoform counts
Esophagus (mucosa)	(0,10)	204.908	0.595627	0.21802			Mean normalized isoform counts
Esophagus (mucosa)	(10,14)	159.697	0.61692	0.270422			Mean normalized isoform counts
Esophagus (mucosa)	(14,100)	149.765	0.622183	0.286812			Mean normalized isoform counts
Esophagus (mucosa)	(100,125)	134.057	0.619207	0.305781			Mean normalized isoform counts
Esophagus (mucosa)	>125	155.121	0.636036	0.295822			Mean normalized isoform counts
Esophagus (muscularis)	(0,10)	207.56	0.633118	0.23637			Mean normalized isoform counts
Esophagus (muscularis)	(10,14)	171.949	0.653472	0.276477			Mean normalized isoform counts
Esophagus (muscularis)	(14,100)	153.785	0.663287	0.300965			Mean normalized isoform counts
Esophagus (muscularis)	(100,125)	125.852	0.672048	0.338042			Mean normalized isoform counts
Esophagus (muscularis)	>125	153.245	0.658558	0.305709			Mean normalized isoform counts
Heart (atrial appendage)	(0,10)	217.465	0.736656	0.282943			Mean normalized isoform counts
Heart (atrial appendage)	(10,14)	199.305	0.745432	0.309809			Mean normalized isoform counts
Heart (atrial appendage)	(14,100)	185.872	0.750144	0.32553			Mean normalized isoform counts
Heart (atrial appendage)	(100,125)	177.625	0.754342	0.328536			Mean normalized isoform counts
Heart (atrial appendage)	>125	200.031	0.742678	0.310973			Mean normalized isoform counts
Heart (left ventricle)	(0,10)	218.974	0.723655	0.276044			Mean normalized isoform counts
Heart (left ventricle)	(10,14)	187.592	0.735986	0.30651			Mean normalized isoform counts
Heart (left ventricle)	(14,100)	185.401	0.729657	0.311373			Mean normalized isoform counts
Heart (left ventricle)	(100,125)	190.392	0.741935	0.31085			Mean normalized isoform counts
Heart (left ventricle)	>125	211.906	0.72905	0.288849			Mean normalized isoform counts
Liver	(0,10)	238.856	0.848976	0.357523			Mean normalized isoform counts
Liver	(10,14)	219.288	0.847976	0.373045			Mean normalized isoform counts
Liver	(14,100)	222.993	0.846291	0.369248			Mean normalized isoform counts
Liver	(100,125)	204.317	0.832884	0.362803			Mean normalized isoform counts
Liver	>125	251.405	0.841929	0.347395			Mean normalized isoform counts
Lung	(0,10)	196.389	0.57229	0.215222			Mean normalized isoform counts
Lung	(10,14)	166.876	0.588515	0.25703			Mean normalized isoform counts
Lung	(14,100)	150.039	0.603902	0.280765			Mean normalized isoform counts
Lung	(100,125)	150.351	0.600086	0.287129			Mean normalized isoform counts
Lung	>125	163.772	0.598271	0.272265			Mean normalized isoform counts
Minor salivary gland	(0,10)	241.981	0.854738	0.353499			Mean normalized isoform counts
Minor salivary gland	(10,14)	229.122	0.852964	0.362191			Mean normalized isoform counts
Minor salivary gland	(14,100)	242.131	0.847027	0.349474			Mean normalized isoform counts
Minor salivary gland	(100,125)	289.66	0.843665	0.335005			Mean normalized isoform counts
Minor salivary gland	>125	287.719	0.844816	0.313057			Mean normalized isoform counts
Muscle (skeletal)	(0,10)	196.244	0.392664	0.153922			Mean normalized isoform counts
Muscle (skeletal)	(10,14)	147.159	0.439991	0.218278			Mean normalized isoform counts
Muscle (skeletal)	(14,100)	125.731	0.458933	0.245842			Mean normalized isoform counts
Muscle (skeletal)	(100,125)	114.815	0.477157	0.270939			Mean normalized isoform counts
Muscle (skeletal)	>125	127.79	0.470707	0.268286			Mean normalized isoform counts
Nerve (tibial)	(0,10)	196.121	0.553371	0.213152			Mean normalized isoform counts
Nerve (tibial)	(10,14)	160.958	0.597186	0.261709			Mean normalized isoform counts
Nerve (tibial)	(14,100)	132.489	0.596716	0.299713			Mean normalized isoform counts
Nerve (tibial)	(100,125)	106.044	0.611954	0.32248			Mean normalized isoform counts
Nerve (tibial)	>125	138.285	0.601182	0.299995			Mean normalized isoform counts
Ovary	(0,10)	239.499	0.850953	0.354763			Mean normalized isoform counts
Ovary	(10,14)	228.445	0.842105	0.357296			Mean normalized isoform counts
Ovary	(14,100)	237.887	0.843515	0.35364			Mean normalized isoform counts
Ovary	(100,125)	232.945	0.846915	0.354216			Mean normalized isoform counts
Ovary	>125	275.848	0.839086	0.330339			Mean normalized isoform counts
Pancreas	(0,10)	216.851	0.817967	0.341228			Mean normalized isoform counts
Pancreas	(10,14)	208.302	0.813394	0.356524			Mean normalized isoform counts
Pancreas	(14,100)	189.109	0.819334	0.367876			Mean normalized isoform counts
Pancreas	(100,125)	184.337	0.826837	0.374165			Mean normalized isoform counts
Pancreas	>125	208.954	0.819008	0.358884			Mean normalized isoform counts
Pituitary	(0,10)	224.08	0.835816	0.360744			Mean normalized isoform counts
Pituitary	(10,14)	207.066	0.844999	0.384436			Mean normalized isoform counts
Pituitary	(14,100)	202.821	0.835733	0.380277			Mean normalized isoform counts
Pituitary	(100,125)	197.353	0.840521	0.392633			Mean normalized isoform counts
Pituitary	>125	246.958	0.836459	0.344306			Mean normalized isoform counts
Prostate	(0,10)	221.162	0.847676	0.365281			Mean normalized isoform counts
Prostate	(10,14)	201.645	0.837792	0.383864			Mean normalized isoform counts
Prostate	(14,100)	212.484	0.842658	0.376838			Mean normalized isoform counts
Prostate	(100,125)	226.645	0.861099	0.382206			Mean normalized isoform counts
Prostate	>125	263.311	0.841727	0.334121			Mean normalized isoform counts
Skin (suprapubic)	(0,10)	197.903	0.575045	0.212844			Mean normalized isoform counts
Skin (suprapubic)	(10,14)	149.242	0.598805	0.255512			Mean normalized isoform counts
Skin (suprapubic)	(14,100)	142.475	0.606641	0.287676			Mean normalized isoform counts
Skin (suprapubic)	(100,125)	144.417	0.611059	0.313027			Mean normalized isoform counts
Skin (suprapubic)	>125	149.807	0.610056	0.28624			Mean normalized isoform counts
Skin (lower leg)	(0,10)	193.787	0.478729	0.181509			Mean normalized isoform counts
Skin (lower leg)	(10,14)	161.194	0.519427	0.234969			Mean normalized isoform counts
Skin (lower leg)	(14,100)	129.891	0.536878	0.27485			Mean normalized isoform counts
Skin (lower leg)	(100,125)	122.934	0.551973	0.294995			Mean normalized isoform counts
Skin (lower leg)	>125	138.914	0.526076	0.26713			Mean normalized isoform counts
Small intestine	(0,10)	235.067	0.853724	0.358748			Mean normalized isoform counts
Small intestine	(10,14)	229.26	0.845693	0.354059			Mean normalized isoform counts
Small intestine	(14,100)	230.425	0.848485	0.36134			Mean normalized isoform counts
Small intestine	(100,125)	254.206	0.85137	0.337225			Mean normalized isoform counts
Small intestine	>125	274.533	0.844459	0.322447			Mean normalized isoform counts
Spleen	(0,10)	222.664	0.850389	0.371167			Mean normalized isoform counts
Spleen	(10,14)	216.947	0.845787	0.375653			Mean normalized isoform counts
Spleen	(14,100)	194.391	0.847909	0.392353			Mean normalized isoform counts
Spleen	(100,125)	196.276	0.854004	0.378906			Mean normalized isoform counts
Spleen	>125	249.022	0.841151	0.35236			Mean normalized isoform counts
Stomach	(0,10)	229.816	0.789899	0.316858			Mean normalized isoform counts
Stomach	(10,14)	198.189	0.78333	0.337549			Mean normalized isoform counts
Stomach	(14,100)	196.066	0.7935	0.349226			Mean normalized isoform counts
Stomach	(100,125)	201.173	0.798717	0.346818			Mean normalized isoform counts
Stomach	>125	241.322	0.792008	0.314511			Mean normalized isoform counts
Testis	(0,10)	209.66	0.785203	0.328692			Mean normalized isoform counts
Testis	(10,14)	173.086	0.785913	0.357739			Mean normalized isoform counts
Testis	(14,100)	172.74	0.794383	0.370284			Mean normalized isoform counts
Testis	(100,125)	172.425	0.795636	0.365455			Mean normalized isoform counts
Testis	>125	199.342	0.789116	0.342326			Mean normalized isoform counts
Thyroid	(0,10)	186.515	0.514243	0.201007			Mean normalized isoform counts
Thyroid	(10,14)	145.367	0.53382	0.255324			Mean normalized isoform counts
Thyroid	(14,100)	120.149	0.568488	0.293503			Mean normalized isoform counts
Thyroid	(100,125)	103.394	0.59093	0.32161			Mean normalized isoform counts
Thyroid	>125	123.049	0.564403	0.302738			Mean normalized isoform counts
Uterus	(0,10)	232.542	0.852866	0.358709			Mean normalized isoform counts
Uterus	(10,14)	242.843	0.848214	0.354379			Mean normalized isoform counts
Uterus	(14,100)	242.096	0.84978	0.345738			Mean normalized isoform counts
Uterus	(100,125)	238.543	0.823501	0.352038			Mean normalized isoform counts
Uterus	>125	285.429	0.845123	0.315644			Mean normalized isoform counts
Vagina	(0,10)	239.023	0.846387	0.350113			Mean normalized isoform counts
Vagina	(10,14)	237.232	0.843878	0.355102			Mean normalized isoform counts
Vagina	(14,100)	242.162	0.838036	0.345478			Mean normalized isoform counts
Vagina	(100,125)	278.944	0.834453	0.323896			Mean normalized isoform counts
Vagina	>125	294.714	0.838181	0.30756			Mean normalized isoform counts
Whole blood	(0,10)	197	0.418611	0.156454			Mean normalized isoform counts
Whole blood	(10,14)	151.97	0.46098	0.216608			Mean normalized isoform counts
Whole blood	(14,100)	137.935	0.483367	0.246925			Mean normalized isoform counts
Whole blood	(100,125)	133.079	0.492136	0.273919			Mean normalized isoform counts
Whole blood	>125	111.941	0.508882	0.293039			Mean normalized isoform counts
Adipose (subcutaneous)	(0,0.2)	168.19	0.518959	0.222876			Quantification variance in isoforms across inferential replicates
Adipose (subcutaneous)	(0.2,0.5)	158.943	0.527791	0.233384			Quantification variance in isoforms across inferential replicates
Adipose (subcutaneous)	(0.5,1.5)	155.786	0.539556	0.244915			Quantification variance in isoforms across inferential replicates
Adipose (subcutaneous)	(1.5,5)	159.569	0.533669	0.238848			Quantification variance in isoforms across inferential replicates
Adipose (subcutaneous)	(5,10)	180.416	0.528314	0.221655			Quantification variance in isoforms across inferential replicates
Adipose (subcutaneous)	>10	193.08	0.523141	0.200102			Quantification variance in isoforms across inferential replicates
Adipose (visc. omentum)	(0,0.2)	179.527	0.632553	0.261636			Quantification variance in isoforms across inferential replicates
Adipose (visc. omentum)	(0.2,0.5)	182.858	0.633439	0.262703			Quantification variance in isoforms across inferential replicates
Adipose (visc. omentum)	(0.5,1.5)	168.953	0.639356	0.271161			Quantification variance in isoforms across inferential replicates
Adipose (visc. omentum)	(1.5,5)	177.383	0.637019	0.263894			Quantification variance in isoforms across inferential replicates
Adipose (visc. omentum)	(5,10)	190.991	0.627378	0.24655			Quantification variance in isoforms across inferential replicates
Adipose (visc. omentum)	>10	211.169	0.629111	0.22651			Quantification variance in isoforms across inferential replicates
Adrenal gland	(0,0.2)	215.358	0.838604	0.368641			Quantification variance in isoforms across inferential replicates
Adrenal gland	(0.2,0.5)	217.764	0.839188	0.371259			Quantification variance in isoforms across inferential replicates
Adrenal gland	(0.5,1.5)	217.606	0.843789	0.372819			Quantification variance in isoforms across inferential replicates
Adrenal gland	(1.5,5)	224.695	0.841015	0.362635			Quantification variance in isoforms across inferential replicates
Adrenal gland	(5,10)	230.988	0.837258	0.35176			Quantification variance in isoforms across inferential replicates
Adrenal gland	>10	251.441	0.845925	0.343286			Quantification variance in isoforms across inferential replicates
Artery (aorta)	(0,0.2)	189.693	0.720883	0.303406			Quantification variance in isoforms across inferential replicates
Artery (aorta)	(0.2,0.5)	187.561	0.71871	0.302708			Quantification variance in isoforms across inferential replicates
Artery (aorta)	(0.5,1.5)	183.739	0.724571	0.309687			Quantification variance in isoforms across inferential replicates
Artery (aorta)	(1.5,5)	183.511	0.720736	0.308903			Quantification variance in isoforms across inferential replicates
Artery (aorta)	(5,10)	201.757	0.721158	0.289518			Quantification variance in isoforms across inferential replicates
Artery (aorta)	>10	229.523	0.72485	0.272537			Quantification variance in isoforms across inferential replicates
Artery (coronary)	(0,0.2)	232.12	0.847759	0.357708			Quantification variance in isoforms across inferential replicates
Artery (coronary)	(0.2,0.5)	225.331	0.844428	0.362267			Quantification variance in isoforms across inferential replicates
Artery (coronary)	(0.5,1.5)	232.043	0.844438	0.356257			Quantification variance in isoforms across inferential replicates
Artery (coronary)	(1.5,5)	239.473	0.849147	0.350033			Quantification variance in isoforms across inferential replicates
Artery (coronary)	(5,10)	238.964	0.850223	0.352071			Quantification variance in isoforms across inferential replicates
Artery (coronary)	>10	261.602	0.853358	0.34491			Quantification variance in isoforms across inferential replicates
Artery (tibial)	(0,0.2)	165.039	0.517501	0.22956			Quantification variance in isoforms across inferential replicates
Artery (tibial)	(0.2,0.5)	158.31	0.530971	0.243189			Quantification variance in isoforms across inferential replicates
Artery (tibial)	(0.5,1.5)	150.293	0.528765	0.246669			Quantification variance in isoforms across inferential replicates
Artery (tibial)	(1.5,5)	152.014	0.540581	0.248022			Quantification variance in isoforms across inferential replicates
Artery (tibial)	(5,10)	181.919	0.532142	0.223451			Quantification variance in isoforms across inferential replicates
Artery (tibial)	>10	201.778	0.521408	0.205591			Quantification variance in isoforms across inferential replicates
Amygdala	(0,0.2)	235.79	0.841472	0.346763			Quantification variance in isoforms across inferential replicates
Amygdala	(0.2,0.5)	244.442	0.843756	0.340639			Quantification variance in isoforms across inferential replicates
Amygdala	(0.5,1.5)	254.271	0.843694	0.336899			Quantification variance in isoforms across inferential replicates
Amygdala	(1.5,5)	265.717	0.848213	0.330631			Quantification variance in isoforms across inferential replicates
Amygdala	(5,10)	279.212	0.851857	0.320999			Quantification variance in isoforms across inferential replicates
Amygdala	>10	267.276	0.848014	0.326215			Quantification variance in isoforms across inferential replicates
Ant. cingulate cortex	(0,0.2)	257.556	0.840844	0.336976			Quantification variance in isoforms across inferential replicates
Ant. cingulate cortex	(0.2,0.5)	244.574	0.838144	0.338624			Quantification variance in isoforms across inferential replicates
Ant. cingulate cortex	(0.5,1.5)	247.822	0.84243	0.33924			Quantification variance in isoforms across inferential replicates
Ant. cingulate cortex	(1.5,5)	252.487	0.83886	0.334465			Quantification variance in isoforms across inferential replicates
Ant. cingulate cortex	(5,10)	264.069	0.848306	0.322612			Quantification variance in isoforms across inferential replicates
Ant. cingulate cortex	>10	278.498	0.848916	0.323375			Quantification variance in isoforms across inferential replicates
Caudate basal ganglia	(0,0.2)	236.524	0.841149	0.356117			Quantification variance in isoforms across inferential replicates
Caudate basal ganglia	(0.2,0.5)	231.998	0.837616	0.356902			Quantification variance in isoforms across inferential replicates
Caudate basal ganglia	(0.5,1.5)	241.669	0.844811	0.353232			Quantification variance in isoforms across inferential replicates
Caudate basal ganglia	(1.5,5)	244.954	0.839516	0.345843			Quantification variance in isoforms across inferential replicates
Caudate basal ganglia	(5,10)	251.816	0.836192	0.338729			Quantification variance in isoforms across inferential replicates
Caudate basal ganglia	>10	266.382	0.851367	0.327724			Quantification variance in isoforms across inferential replicates
Cerebellar hemisphere	(0,0.2)	223.184	0.833824	0.365931			Quantification variance in isoforms across inferential replicates
Cerebellar hemisphere	(0.2,0.5)	221.502	0.837202	0.362416			Quantification variance in isoforms across inferential replicates
Cerebellar hemisphere	(0.5,1.5)	231.645	0.834365	0.358009			Quantification variance in isoforms across inferential replicates
Cerebellar hemisphere	(1.5,5)	235.03	0.841235	0.355755			Quantification variance in isoforms across inferential replicates
Cerebellar hemisphere	(5,10)	236.92	0.841306	0.348717			Quantification variance in isoforms across inferential replicates
Cerebellar hemisphere	>10	241.335	0.837499	0.341975			Quantification variance in isoforms across inferential replicates
Cerebellum	(0,0.2)	214.206	0.842339	0.371499			Quantification variance in isoforms across inferential replicates
Cerebellum	(0.2,0.5)	213.771	0.838663	0.367406			Quantification variance in isoforms across inferential replicates
Cerebellum	(0.5,1.5)	226.941	0.835922	0.362085			Quantification variance in isoforms across inferential replicates
Cerebellum	(1.5,5)	228.17	0.834756	0.359063			Quantification variance in isoforms across inferential replicates
Cerebellum	(5,10)	240.26	0.836868	0.357841			Quantification variance in isoforms across inferential replicates
Cerebellum	>10	254.145	0.845074	0.345974			Quantification variance in isoforms across inferential replicates
Cortex	(0,0.2)	224.1	0.837036	0.35748			Quantification variance in isoforms across inferential replicates
Cortex	(0.2,0.5)	223.449	0.835324	0.362739			Quantification variance in isoforms across inferential replicates
Cortex	(0.5,1.5)	228.237	0.837456	0.353695			Quantification variance in isoforms across inferential replicates
Cortex	(1.5,5)	237.544	0.83919	0.350859			Quantification variance in isoforms across inferential replicates
Cortex	(5,10)	244.445	0.840585	0.347836			Quantification variance in isoforms across inferential replicates
Cortex	>10	258.576	0.849923	0.334386			Quantification variance in isoforms across inferential replicates
Frontal cortex	(0,0.2)	234.188	0.844655	0.36036			Quantification variance in isoforms across inferential replicates
Frontal cortex	(0.2,0.5)	241.769	0.843932	0.353569			Quantification variance in isoforms across inferential replicates
Frontal cortex	(0.5,1.5)	238.909	0.848923	0.351641			Quantification variance in isoforms across inferential replicates
Frontal cortex	(1.5,5)	248.814	0.84563	0.349387			Quantification variance in isoforms across inferential replicates
Frontal cortex	(5,10)	247.861	0.847252	0.349673			Quantification variance in isoforms across inferential replicates
Frontal cortex	>10	261.583	0.850367	0.338471			Quantification variance in isoforms across inferential replicates
Hippocampus	(0,0.2)	235.994	0.84465	0.352904			Quantification variance in isoforms across inferential replicates
[truncated: 209 more rows]
