# Supplementary material for: Isoform-level transcriptome-wide association uncovers genetic risk mechanisms for neuropsychiatric disorders in the human brain
Source: Nat Genet. 2023 Nov 30;55(12):2117–28. doi: 10.1038/s41588-023-01560-2 (PMC10703692; doi:10.1038/s41588-023-01560-2)
Supplement: Supplementary file 8 — Gene expression prediction metrics across a variety of factors, using 48 GTEx datasets. Data here underlies Extended Data Fig. 6. [file 41588_2023_1560_MOESM8_ESM.xlsx]

## Sheet: Sheet1
Tissue	Bin	Median PD (gene)	Number of TWAS models (R2 > 0.01)	Number of isoTWAS models (R2 > 0.01)	Factor
Cervical spinal cord	(0,1.8e3)	175.804	1220	2427	Gene length
Hypothalamus	(0,1.8e3)	174.788	1209	2518	Gene length
Vagina	(0,1.8e3)	172.069	1156	2348	Gene length
Uterus	(0,1.8e3)	168.355	1120	2234	Gene length
Lymphocytes	(0,1.8e3)	168.231	1073	2188	Gene length
Hippocampus	(0,1.8e3)	163.912	1225	2475	Gene length
Artery (coronary)	(0,1.8e3)	162.564	1149	2321	Gene length
Ant. cingulate cortex	(0,1.8e3)	161.352	1239	2464	Gene length
Minor salivary gland	(0,1.8e3)	159.476	1196	2317	Gene length
Cerebellar hemisphere	(0,1.8e3)	158.911	1321	2619	Gene length
Amygdala	(0,1.8e3)	158.126	1178	2415	Gene length
Substantia nigra	(0,1.8e3)	158.022	1202	2412	Gene length
Prostate	(0,1.8e3)	157.731	1210	2462	Gene length
Cortex	(0,1.8e3)	156.936	1361	2592	Gene length
Caudate basal ganglia	(0,1.8e3)	154.695	1289	2538	Gene length
Small intestine	(0,1.8e3)	152.619	1243	2450	Gene length
Ovary	(0,1.8e3)	152.217	1201	2326	Gene length
Nucleus accumbens basal ganglia	(0,1.8e3)	150.339	1352	2614	Gene length
Putamen basal ganglia	(0,1.8e3)	147.504	1273	2478	Gene length
Frontal cortex	(0,1.8e3)	147.429	1313	2567	Gene length
Cerebellum	(0,1.8e3)	143.438	1384	2700	Gene length
Pituitary	(0,1.8e3)	135.962	1295	2496	Gene length
Testis	(0,1.8e3)	134.432	1427	2614	Gene length
Liver	(0,1.8e3)	133.904	1247	2289	Gene length
Adrenal gland	(0,1.8e3)	132.158	1272	2366	Gene length
Esophagus (GE junction)	(0,1.8e3)	131.242	1169	2171	Gene length
Spleen	(0,1.8e3)	130.043	1301	2426	Gene length
Colon (sigmoid)	(0,1.8e3)	118.418	1253	2325	Gene length
Colon (transverse)	(0,1.8e3)	116.739	1181	2131	Gene length
Stomach	(0,1.8e3)	111.977	1237	2252	Gene length
Pancreas	(0,1.8e3)	105.711	1354	2307	Gene length
Artery (aorta)	(0,1.8e3)	99.7729	1192	2029	Gene length
Breast	(0,1.8e3)	94.0678	1208	2118	Gene length
Heart (left ventricle)	(0,1.8e3)	86.04	1150	1914	Gene length
Heart (atrial appendage)	(0,1.8e3)	82.9531	1233	2020	Gene length
Adipose (subcutaneous)	(0,1.8e3)	81.4322	1075	1652	Gene length
Adipose (visc. omentum)	(0,1.8e3)	79.7721	1242	1922	Gene length
Lung	(0,1.8e3)	72.2005	1200	1841	Gene length
Skin (suprapubic)	(0,1.8e3)	70.578	1224	1895	Gene length
Nerve (tibial)	(0,1.8e3)	67.4045	1183	1843	Gene length
Esophagus (muscularis)	(0,1.8e3)	59.021	1242	1863	Gene length
Esophagus (mucosa)	(0,1.8e3)	58.5286	1265	1876	Gene length
Muscle (skeletal)	(0,1.8e3)	57.507	1033	1353	Gene length
Artery (tibial)	(0,1.8e3)	55.5305	1168	1651	Gene length
Skin (lower leg)	(0,1.8e3)	53.447	1243	1719	Gene length
Thyroid	(0,1.8e3)	51.0193	1290	1830	Gene length
Fibroblast	(0,1.8e3)	49.3921	1270	1848	Gene length
Whole blood	(0,1.8e3)	48.779	1127	1458	Gene length
Cervical spinal cord	(1.8e3,4.2e3)	183.303	905	2020	Gene length
Lymphocytes	(1.8e3,4.2e3)	177.695	872	1810	Gene length
Hypothalamus	(1.8e3,4.2e3)	177.009	949	1971	Gene length
Uterus	(1.8e3,4.2e3)	171.777	852	1784	Gene length
Cerebellar hemisphere	(1.8e3,4.2e3)	168.654	1006	2009	Gene length
Hippocampus	(1.8e3,4.2e3)	166.77	994	2051	Gene length
Caudate basal ganglia	(1.8e3,4.2e3)	166.139	1009	2045	Gene length
Vagina	(1.8e3,4.2e3)	165.113	911	1841	Gene length
Ant. cingulate cortex	(1.8e3,4.2e3)	164.905	911	1916	Gene length
Cerebellum	(1.8e3,4.2e3)	161.668	1086	2114	Gene length
Cortex	(1.8e3,4.2e3)	158.379	1057	2067	Gene length
Prostate	(1.8e3,4.2e3)	157.019	1012	1944	Gene length
Artery (coronary)	(1.8e3,4.2e3)	155.69	943	1840	Gene length
Substantia nigra	(1.8e3,4.2e3)	155.672	980	1953	Gene length
Minor salivary gland	(1.8e3,4.2e3)	154.515	946	1877	Gene length
Small intestine	(1.8e3,4.2e3)	149.95	942	1927	Gene length
Ovary	(1.8e3,4.2e3)	149.088	929	1854	Gene length
Amygdala	(1.8e3,4.2e3)	147.715	941	1939	Gene length
Spleen	(1.8e3,4.2e3)	141.852	992	1865	Gene length
Pituitary	(1.8e3,4.2e3)	141.386	1039	1988	Gene length
Nucleus accumbens basal ganglia	(1.8e3,4.2e3)	141.097	1069	2050	Gene length
Adrenal gland	(1.8e3,4.2e3)	134.812	1026	1896	Gene length
Liver	(1.8e3,4.2e3)	130.945	1027	1842	Gene length
Putamen basal ganglia	(1.8e3,4.2e3)	129.007	1085	1979	Gene length
Esophagus (GE junction)	(1.8e3,4.2e3)	128.655	961	1797	Gene length
Testis	(1.8e3,4.2e3)	128.526	1028	1972	Gene length
Frontal cortex	(1.8e3,4.2e3)	126.206	1097	2058	Gene length
Colon (transverse)	(1.8e3,4.2e3)	124.026	927	1702	Gene length
Stomach	(1.8e3,4.2e3)	122.039	1018	1806	Gene length
Pancreas	(1.8e3,4.2e3)	101.942	1094	1838	Gene length
Colon (sigmoid)	(1.8e3,4.2e3)	93.0521	1121	1867	Gene length
Heart (atrial appendage)	(1.8e3,4.2e3)	88.9259	1010	1643	Gene length
Adipose (visc. omentum)	(1.8e3,4.2e3)	88.1025	982	1537	Gene length
Breast	(1.8e3,4.2e3)	87.3388	999	1715	Gene length
Artery (aorta)	(1.8e3,4.2e3)	79.3522	990	1645	Gene length
Lung	(1.8e3,4.2e3)	73.7628	959	1495	Gene length
Adipose (subcutaneous)	(1.8e3,4.2e3)	70.2251	922	1373	Gene length
Nerve (tibial)	(1.8e3,4.2e3)	67.3638	993	1458	Gene length
Skin (lower leg)	(1.8e3,4.2e3)	64.6757	929	1321	Gene length
Heart (left ventricle)	(1.8e3,4.2e3)	63.2631	965	1528	Gene length
Esophagus (muscularis)	(1.8e3,4.2e3)	60.3705	1026	1542	Gene length
Thyroid	(1.8e3,4.2e3)	57.8154	994	1442	Gene length
Skin (suprapubic)	(1.8e3,4.2e3)	55.6969	979	1480	Gene length
Esophagus (mucosa)	(1.8e3,4.2e3)	48.6451	1059	1517	Gene length
Artery (tibial)	(1.8e3,4.2e3)	44.3041	994	1378	Gene length
Muscle (skeletal)	(1.8e3,4.2e3)	43.2861	891	1174	Gene length
Fibroblast	(1.8e3,4.2e3)	41.467	1130	1529	Gene length
Whole blood	(1.8e3,4.2e3)	32.1484	950	1187	Gene length
Hypothalamus	(1e5,2.5e6)	194.657	735	1765	Gene length
Vagina	(1e5,2.5e6)	193.676	738	1608	Gene length
Ant. cingulate cortex	(1e5,2.5e6)	186.816	780	1739	Gene length
Amygdala	(1e5,2.5e6)	184.564	811	1761	Gene length
Cortex	(1e5,2.5e6)	180.26	850	1775	Gene length
Cervical spinal cord	(1e5,2.5e6)	178.52	855	1783	Gene length
Uterus	(1e5,2.5e6)	173.319	766	1576	Gene length
Cerebellum	(1e5,2.5e6)	172.432	889	1838	Gene length
Caudate basal ganglia	(1e5,2.5e6)	166.686	871	1775	Gene length
Hippocampus	(1e5,2.5e6)	166.199	835	1702	Gene length
Ovary	(1e5,2.5e6)	162.234	790	1585	Gene length
Frontal cortex	(1e5,2.5e6)	159.918	889	1752	Gene length
Prostate	(1e5,2.5e6)	158.944	795	1637	Gene length
Cerebellar hemisphere	(1e5,2.5e6)	155.339	894	1770	Gene length
Artery (coronary)	(1e5,2.5e6)	155.231	854	1659	Gene length
Small intestine	(1e5,2.5e6)	152.203	811	1615	Gene length
Minor salivary gland	(1e5,2.5e6)	150.42	797	1589	Gene length
Pituitary	(1e5,2.5e6)	149.822	881	1705	Gene length
Nucleus accumbens basal ganglia	(1e5,2.5e6)	148.19	920	1783	Gene length
Lymphocytes	(1e5,2.5e6)	147.045	742	1480	Gene length
Substantia nigra	(1e5,2.5e6)	145.4	826	1684	Gene length
Testis	(1e5,2.5e6)	138.92	899	1676	Gene length
Spleen	(1e5,2.5e6)	131.619	869	1610	Gene length
Putamen basal ganglia	(1e5,2.5e6)	128.076	870	1696	Gene length
Liver	(1e5,2.5e6)	126.964	829	1482	Gene length
Esophagus (GE junction)	(1e5,2.5e6)	125.786	824	1507	Gene length
Colon (transverse)	(1e5,2.5e6)	125.142	729	1461	Gene length
Adrenal gland	(1e5,2.5e6)	124.5	873	1602	Gene length
Stomach	(1e5,2.5e6)	118.412	822	1475	Gene length
Breast	(1e5,2.5e6)	109.94	783	1397	Gene length
Colon (sigmoid)	(1e5,2.5e6)	108.138	912	1605	Gene length
Heart (atrial appendage)	(1e5,2.5e6)	94.225	843	1426	Gene length
Lung	(1e5,2.5e6)	92.245	735	1192	Gene length
Pancreas	(1e5,2.5e6)	85.9231	957	1516	Gene length
Artery (aorta)	(1e5,2.5e6)	74.963	921	1442	Gene length
Skin (lower leg)	(1e5,2.5e6)	70.0009	746	1071	Gene length
Adipose (visc. omentum)	(1e5,2.5e6)	66.2089	819	1261	Gene length
Adipose (subcutaneous)	(1e5,2.5e6)	66.0211	731	1110	Gene length
Heart (left ventricle)	(1e5,2.5e6)	65.803	859	1287	Gene length
Skin (suprapubic)	(1e5,2.5e6)	64.8364	791	1194	Gene length
Esophagus (muscularis)	(1e5,2.5e6)	58.0962	868	1305	Gene length
Nerve (tibial)	(1e5,2.5e6)	54.4726	881	1280	Gene length
Artery (tibial)	(1e5,2.5e6)	54.2406	860	1156	Gene length
Thyroid	(1e5,2.5e6)	49.9298	900	1258	Gene length
Esophagus (mucosa)	(1e5,2.5e6)	46.1852	829	1199	Gene length
Muscle (skeletal)	(1e5,2.5e6)	36.4996	772	937	Gene length
Whole blood	(1e5,2.5e6)	28.5822	754	879	Gene length
Fibroblast	(1e5,2.5e6)	23.3615	1017	1312	Gene length
Ant. cingulate cortex	(4.2e3,1e5)	190.374	878	1835	Gene length
Ovary	(4.2e3,1e5)	179.848	830	1731	Gene length
Amygdala	(4.2e3,1e5)	178.834	862	1842	Gene length
Vagina	(4.2e3,1e5)	178.796	813	1727	Gene length
Lymphocytes	(4.2e3,1e5)	177.012	808	1669	Gene length
Caudate basal ganglia	(4.2e3,1e5)	169.404	928	1907	Gene length
Prostate	(4.2e3,1e5)	166.309	908	1783	Gene length
Minor salivary gland	(4.2e3,1e5)	161.097	848	1727	Gene length
Putamen basal ganglia	(4.2e3,1e5)	160.909	972	1871	Gene length
Small intestine	(4.2e3,1e5)	160.541	858	1760	Gene length
Cervical spinal cord	(4.2e3,1e5)	160.482	912	1867	Gene length
Cerebellum	(4.2e3,1e5)	160.13	983	1936	Gene length
Substantia nigra	(4.2e3,1e5)	159.651	909	1812	Gene length
Uterus	(4.2e3,1e5)	159.185	825	1667	Gene length
Hippocampus	(4.2e3,1e5)	157.044	914	1840	Gene length
Artery (coronary)	(4.2e3,1e5)	153.555	898	1780	Gene length
Cerebellar hemisphere	(4.2e3,1e5)	152.459	993	1894	Gene length
Hypothalamus	(4.2e3,1e5)	150.142	944	1865	Gene length
Cortex	(4.2e3,1e5)	149.645	1003	1969	Gene length
Testis	(4.2e3,1e5)	148.461	979	1893	Gene length
Spleen	(4.2e3,1e5)	145.718	922	1755	Gene length
Adrenal gland	(4.2e3,1e5)	143.834	955	1778	Gene length
Nucleus accumbens basal ganglia	(4.2e3,1e5)	138.283	1053	1943	Gene length
Pituitary	(4.2e3,1e5)	132.074	975	1826	Gene length
Esophagus (GE junction)	(4.2e3,1e5)	130.621	882	1681	Gene length
Colon (transverse)	(4.2e3,1e5)	127.47	856	1556	Gene length
Stomach	(4.2e3,1e5)	120.804	914	1644	Gene length
Frontal cortex	(4.2e3,1e5)	120.789	1064	1926	Gene length
Liver	(4.2e3,1e5)	119.715	939	1701	Gene length
Colon (sigmoid)	(4.2e3,1e5)	109.94	967	1707	Gene length
Pancreas	(4.2e3,1e5)	107.201	958	1694	Gene length
Breast	(4.2e3,1e5)	102.172	921	1543	Gene length
Heart (atrial appendage)	(4.2e3,1e5)	91.7518	883	1545	Gene length
Lung	(4.2e3,1e5)	87.008	813	1329	Gene length
Artery (aorta)	(4.2e3,1e5)	84.3182	939	1543	Gene length
Heart (left ventricle)	(4.2e3,1e5)	84.1218	882	1424	Gene length
Adipose (subcutaneous)	(4.2e3,1e5)	84.0517	804	1263	Gene length
Adipose (visc. omentum)	(4.2e3,1e5)	78.462	891	1410	Gene length
Nerve (tibial)	(4.2e3,1e5)	69.2287	889	1375	Gene length
Skin (suprapubic)	(4.2e3,1e5)	68.3062	912	1399	Gene length
Skin (lower leg)	(4.2e3,1e5)	61.8127	849	1204	Gene length
Thyroid	(4.2e3,1e5)	59.7641	938	1393	Gene length
Esophagus (muscularis)	(4.2e3,1e5)	59.5148	953	1392	Gene length
Artery (tibial)	(4.2e3,1e5)	55.8129	889	1296	Gene length
Esophagus (mucosa)	(4.2e3,1e5)	54.8997	934	1342	Gene length
Muscle (skeletal)	(4.2e3,1e5)	50.9256	818	1066	Gene length
Fibroblast	(4.2e3,1e5)	42.0851	1050	1453	Gene length
Whole blood	(4.2e3,1e5)	28.6766	894	1079	Gene length
Hypothalamus	(0,0.2)	178.082	3492	7485	Gene quantification variance
Vagina	(0,0.2)	177.638	3300	6938	Gene quantification variance
Ant. cingulate cortex	(0,0.2)	175.175	3475	7327	Gene quantification variance
Cervical spinal cord	(0,0.2)	174.561	3568	7458	Gene quantification variance
Uterus	(0,0.2)	173.969	3254	6711	Gene quantification variance
Amygdala	(0,0.2)	170.997	3471	7328	Gene quantification variance
Lymphocytes	(0,0.2)	168.866	3224	6638	Gene quantification variance
Caudate basal ganglia	(0,0.2)	168.341	3708	7598	Gene quantification variance
Hippocampus	(0,0.2)	167.292	3590	7433	Gene quantification variance
Cortex	(0,0.2)	166.253	3865	7724	Gene quantification variance
Prostate	(0,0.2)	165.153	3549	7194	Gene quantification variance
Cerebellar hemisphere	(0,0.2)	163.093	3794	7554	Gene quantification variance
Ovary	(0,0.2)	162.593	3417	6919	Gene quantification variance
Artery (coronary)	(0,0.2)	162.178	3508	7011	Gene quantification variance
Cerebellum	(0,0.2)	161.439	3898	7838	Gene quantification variance
Minor salivary gland	(0,0.2)	159.74	3481	6940	Gene quantification variance
Substantia nigra	(0,0.2)	158.297	3581	7263	Gene quantification variance
Small intestine	(0,0.2)	155.527	3513	7123	Gene quantification variance
Nucleus accumbens basal ganglia	(0,0.2)	150.339	3997	7732	Gene quantification variance
Pituitary	(0,0.2)	145.711	3786	7386	Gene quantification variance
Testis	(0,0.2)	144.919	3906	7465	Gene quantification variance
Frontal cortex	(0,0.2)	144.618	3972	7640	Gene quantification variance
Putamen basal ganglia	(0,0.2)	143.21	3840	7393	Gene quantification variance
Spleen	(0,0.2)	139.596	3724	7030	Gene quantification variance
Adrenal gland	(0,0.2)	137.646	3766	7050	Gene quantification variance
Esophagus (GE junction)	(0,0.2)	134.482	3454	6589	Gene quantification variance
Liver	(0,0.2)	129.68	3710	6776	Gene quantification variance
Colon (transverse)	(0,0.2)	128.01	3349	6309	Gene quantification variance
Stomach	(0,0.2)	122.094	3647	6643	Gene quantification variance
Colon (sigmoid)	(0,0.2)	113.623	3847	6899	Gene quantification variance
Pancreas	(0,0.2)	104.186	3985	6806	Gene quantification variance
Breast	(0,0.2)	104.051	3529	6252	Gene quantification variance
Artery (aorta)	(0,0.2)	92.1586	3658	6138	Gene quantification variance
Heart (atrial appendage)	(0,0.2)	91.4838	3638	6140	Gene quantification variance
Lung	(0,0.2)	86.4728	3338	5371	Gene quantification variance
Adipose (visc. omentum)	(0,0.2)	81.7926	3591	5645	Gene quantification variance
Adipose (subcutaneous)	(0,0.2)	81.34	3189	4923	Gene quantification variance
Heart (left ventricle)	(0,0.2)	77.4084	3511	5660	Gene quantification variance
Nerve (tibial)	(0,0.2)	68.7811	3571	5457	Gene quantification variance
Skin (suprapubic)	(0,0.2)	67.3439	3552	5489	Gene quantification variance
Skin (lower leg)	(0,0.2)	65.4285	3417	4865	Gene quantification variance
Esophagus (muscularis)	(0,0.2)	62.4575	3702	5601	Gene quantification variance
Thyroid	(0,0.2)	56.9949	3726	5433	Gene quantification variance
Esophagus (mucosa)	(0,0.2)	54.9146	3722	5453	Gene quantification variance
Artery (tibial)	(0,0.2)	54.0598	3577	5054	Gene quantification variance
Muscle (skeletal)	(0,0.2)	49.5173	3220	4190	Gene quantification variance
Fibroblast	(0,0.2)	41.879	4116	5708	Gene quantification variance
Whole blood	(0,0.2)	35.8343	3455	4253	Gene quantification variance
Cervical spinal cord	(0.2,0.5)	214.524	142	314	Gene quantification variance
Vagina	(0.2,0.5)	201.926	133	266	Gene quantification variance
Substantia nigra	(0.2,0.5)	190.326	145	300	Gene quantification variance
Uterus	(0.2,0.5)	180.967	109	250	Gene quantification variance
Artery (coronary)	(0.2,0.5)	173.498	133	277	Gene quantification variance
Ant. cingulate cortex	(0.2,0.5)	168.857	133	299	Gene quantification variance
Hippocampus	(0.2,0.5)	164.851	161	296	Gene quantification variance
Small intestine	(0.2,0.5)	155.576	147	282	Gene quantification variance
Putamen basal ganglia	(0.2,0.5)	151.597	147	283	Gene quantification variance
Cerebellum	(0.2,0.5)	150.942	180	339	Gene quantification variance
Hypothalamus	(0.2,0.5)	148.994	150	297	Gene quantification variance
Cerebellar hemisphere	(0.2,0.5)	146.292	177	329	Gene quantification variance
Minor salivary gland	(0.2,0.5)	144.344	133	241	Gene quantification variance
Lymphocytes	(0.2,0.5)	138.63	118	220	Gene quantification variance
Prostate	(0.2,0.5)	133.879	156	293	Gene quantification variance
Amygdala	(0.2,0.5)	130.132	147	290	Gene quantification variance
Liver	(0.2,0.5)	126.79	142	251	Gene quantification variance
Caudate basal ganglia	(0.2,0.5)	125.438	170	304	Gene quantification variance
Frontal cortex	(0.2,0.5)	120.56	166	310	Gene quantification variance
Ovary	(0.2,0.5)	117.209	147	248	Gene quantification variance
Spleen	(0.2,0.5)	111.591	155	280	Gene quantification variance
Testis	(0.2,0.5)	108.614	159	289	Gene quantification variance
Esophagus (GE junction)	(0.2,0.5)	105.287	156	246	Gene quantification variance
Nucleus accumbens basal ganglia	(0.2,0.5)	104.167	171	299	Gene quantification variance
Colon (transverse)	(0.2,0.5)	103.732	131	239	Gene quantification variance
Pituitary	(0.2,0.5)	100.483	169	279	Gene quantification variance
Adrenal gland	(0.2,0.5)	93.9219	162	268	Gene quantification variance
Cortex	(0.2,0.5)	87.9204	174	310	Gene quantification variance
Stomach	(0.2,0.5)	84.9532	147	244	Gene quantification variance
Adipose (visc. omentum)	(0.2,0.5)	81.7545	126	216	Gene quantification variance
Skin (suprapubic)	(0.2,0.5)	75.0267	153	216	Gene quantification variance
Heart (atrial appendage)	(0.2,0.5)	73.6602	142	213	Gene quantification variance
Breast	(0.2,0.5)	71.1953	165	239	Gene quantification variance
Artery (aorta)	(0.2,0.5)	65.6633	157	239	Gene quantification variance
Pancreas	(0.2,0.5)	63.7821	166	252	Gene quantification variance
Artery (tibial)	(0.2,0.5)	62.0262	130	175	Gene quantification variance
Heart (left ventricle)	(0.2,0.5)	58.8506	143	218	Gene quantification variance
Colon (sigmoid)	(0.2,0.5)	53.9874	161	252	Gene quantification variance
Adipose (subcutaneous)	(0.2,0.5)	53.7264	132	209	Gene quantification variance
Skin (lower leg)	(0.2,0.5)	53.5397	140	189	Gene quantification variance
Lung	(0.2,0.5)	50.5756	148	213	Gene quantification variance
Muscle (skeletal)	(0.2,0.5)	48.6462	114	137	Gene quantification variance
Esophagus (muscularis)	(0.2,0.5)	42.2172	170	218	Gene quantification variance
Thyroid	(0.2,0.5)	40.5817	169	214	Gene quantification variance
Nerve (tibial)	(0.2,0.5)	39.889	145	205	Gene quantification variance
Esophagus (mucosa)	(0.2,0.5)	38.2865	151	216	Gene quantification variance
Whole blood	(0.2,0.5)	32.6445	115	156	Gene quantification variance
Fibroblast	(0.2,0.5)	17.0914	147	181	Gene quantification variance
Cervical spinal cord	(0.5,1.5)	152.061	112	207	Gene quantification variance
Vagina	(0.5,1.5)	131.773	104	198	Gene quantification variance
Lymphocytes	(0.5,1.5)	128.312	92	170	Gene quantification variance
Amygdala	(0.5,1.5)	128.006	108	209	Gene quantification variance
Minor salivary gland	(0.5,1.5)	123.703	97	198	Gene quantification variance
Cerebellar hemisphere	(0.5,1.5)	116.635	154	255	Gene quantification variance
Cortex	(0.5,1.5)	113.087	136	219	Gene quantification variance
Small intestine	(0.5,1.5)	112.311	114	216	Gene quantification variance
Hypothalamus	(0.5,1.5)	110.51	120	206	Gene quantification variance
Nucleus accumbens basal ganglia	(0.5,1.5)	110.508	133	222	Gene quantification variance
Ant. cingulate cortex	(0.5,1.5)	108.786	120	194	Gene quantification variance
Prostate	(0.5,1.5)	107.995	131	210	Gene quantification variance
Adrenal gland	(0.5,1.5)	94.0765	123	200	Gene quantification variance
Liver	(0.5,1.5)	91.5885	124	182	Gene quantification variance
Cerebellum	(0.5,1.5)	90.1611	143	240	Gene quantification variance
Hippocampus	(0.5,1.5)	89.4489	128	203	Gene quantification variance
Ovary	(0.5,1.5)	87.9388	115	199	Gene quantification variance
Caudate basal ganglia	(0.5,1.5)	87.5579	138	218	Gene quantification variance
Spleen	(0.5,1.5)	87.5547	133	212	Gene quantification variance
Putamen basal ganglia	(0.5,1.5)	84.3903	135	216	Gene quantification variance
Substantia nigra	(0.5,1.5)	83.3116	124	188	Gene quantification variance
Pituitary	(0.5,1.5)	79.5554	135	200	Gene quantification variance
Uterus	(0.5,1.5)	79.4214	124	187	Gene quantification variance
Heart (atrial appendage)	(0.5,1.5)	69.0282	107	165	Gene quantification variance
Testis	(0.5,1.5)	63.9327	155	233	Gene quantification variance
Pancreas	(0.5,1.5)	58.3359	132	186	Gene quantification variance
Stomach	(0.5,1.5)	56.3217	121	173	Gene quantification variance
Artery (coronary)	(0.5,1.5)	53.5409	124	183	Gene quantification variance
Frontal cortex	(0.5,1.5)	47.9188	139	209	Gene quantification variance
Esophagus (GE junction)	(0.5,1.5)	47.18	135	194	Gene quantification variance
Colon (transverse)	(0.5,1.5)	46.7011	124	176	Gene quantification variance
Colon (sigmoid)	(0.5,1.5)	42.8309	140	214	Gene quantification variance
Adipose (visc. omentum)	(0.5,1.5)	33.5908	118	167	Gene quantification variance
Lung	(0.5,1.5)	30.1083	128	163	Gene quantification variance
Artery (tibial)	(0.5,1.5)	28.638	117	143	Gene quantification variance
Heart (left ventricle)	(0.5,1.5)	26.5774	126	178	Gene quantification variance
Breast	(0.5,1.5)	26.447	122	168	Gene quantification variance
Skin (suprapubic)	(0.5,1.5)	25.8759	125	171	Gene quantification variance
Thyroid	(0.5,1.5)	25.1466	131	155	Gene quantification variance
Esophagus (muscularis)	(0.5,1.5)	24.0974	126	167	Gene quantification variance
Nerve (tibial)	(0.5,1.5)	23.4978	139	175	Gene quantification variance
Esophagus (mucosa)	(0.5,1.5)	22.1076	125	151	Gene quantification variance
Whole blood	(0.5,1.5)	21.4472	91	111	Gene quantification variance
Adipose (subcutaneous)	(0.5,1.5)	21.187	123	153	Gene quantification variance
Skin (lower leg)	(0.5,1.5)	12.7325	122	156	Gene quantification variance
Muscle (skeletal)	(0.5,1.5)	12.0511	104	121	Gene quantification variance
Fibroblast	(0.5,1.5)	10.9242	115	150	Gene quantification variance
Artery (aorta)	(0.5,1.5)	9.09691	129	165	Gene quantification variance
Ant. cingulate cortex	(1.5,5)	141.322	55	100	Gene quantification variance
Cervical spinal cord	(1.5,5)	138.696	52	79	Gene quantification variance
Spleen	(1.5,5)	124.916	53	95	Gene quantification variance
Small intestine	(1.5,5)	119.713	59	96	Gene quantification variance
Caudate basal ganglia	(1.5,5)	119.524	62	103	Gene quantification variance
Amygdala	(1.5,5)	117.093	47	94	Gene quantification variance
Minor salivary gland	(1.5,5)	116.477	59	99	Gene quantification variance
Liver	(1.5,5)	109.245	44	72	Gene quantification variance
Adrenal gland	(1.5,5)	97.9845	55	92	Gene quantification variance
Hippocampus	(1.5,5)	95.7611	66	100	Gene quantification variance
Substantia nigra	(1.5,5)	89.3827	49	77	Gene quantification variance
Putamen basal ganglia	(1.5,5)	88.451	59	95	Gene quantification variance
Vagina	(1.5,5)	86.0524	63	91	Gene quantification variance
Cerebellar hemisphere	(1.5,5)	85.3757	67	113	Gene quantification variance
Ovary	(1.5,5)	83.2984	55	99	Gene quantification variance
Hypothalamus	(1.5,5)	79.8333	57	96	Gene quantification variance
Uterus	(1.5,5)	75.4351	59	80	Gene quantification variance
Artery (coronary)	(1.5,5)	74.3955	57	98	Gene quantification variance
Nucleus accumbens basal ganglia	(1.5,5)	70.6512	66	100	Gene quantification variance
Frontal cortex	(1.5,5)	70.4691	63	106	Gene quantification variance
Cortex	(1.5,5)	65.1723	77	115	Gene quantification variance
Lymphocytes	(1.5,5)	63.7966	43	82	Gene quantification variance
Stomach	(1.5,5)	59.4271	63	90	Gene quantification variance
Colon (sigmoid)	(1.5,5)	52.4889	78	100	Gene quantification variance
Prostate	(1.5,5)	51.8359	61	97	Gene quantification variance
Cerebellum	(1.5,5)	45.0711	93	130	Gene quantification variance
Heart (left ventricle)	(1.5,5)	38.7053	58	74	Gene quantification variance
Whole blood	(1.5,5)	38.0514	50	64	Gene quantification variance
Testis	(1.5,5)	32.44	94	125	Gene quantification variance
Fibroblast	(1.5,5)	32.0098	62	73	Gene quantification variance
Esophagus (GE junction)	(1.5,5)	31.9159	68	99	Gene quantification variance
Colon (transverse)	(1.5,5)	31.27	67	91	Gene quantification variance
Pituitary	(1.5,5)	29.3569	75	109	Gene quantification variance
Nerve (tibial)	(1.5,5)	22.7998	69	96	Gene quantification variance
Esophagus (muscularis)	(1.5,5)	22.7033	74	89	Gene quantification variance
Pancreas	(1.5,5)	22.3195	65	78	Gene quantification variance
Skin (suprapubic)	(1.5,5)	19.5661	62	69	Gene quantification variance
Artery (aorta)	(1.5,5)	17.97	76	90	Gene quantification variance
Esophagus (mucosa)	(1.5,5)	16.4004	67	86	Gene quantification variance
Skin (lower leg)	(1.5,5)	15.7218	70	82	Gene quantification variance
Artery (tibial)	(1.5,5)	14.0622	71	81	Gene quantification variance
Heart (atrial appendage)	(1.5,5)	13.2629	66	85	Gene quantification variance
Thyroid	(1.5,5)	13.0911	75	93	Gene quantification variance
Lung	(1.5,5)	12.808	73	84	Gene quantification variance
Muscle (skeletal)	(1.5,5)	12.5866	57	61	Gene quantification variance
Breast	(1.5,5)	12.3108	77	84	Gene quantification variance
Adipose (subcutaneous)	(1.5,5)	5.60736	72	85	Gene quantification variance
Adipose (visc. omentum)	(1.5,5)	3.97659	79	77	Gene quantification variance
Putamen basal ganglia	(5,10)	283.811	9	20	Gene quantification variance
Small intestine	(5,10)	224.27	9	20	Gene quantification variance
Esophagus (muscularis)	(5,10)	222.071	9	15	Gene quantification variance
Cervical spinal cord	(5,10)	204.004	11	25	Gene quantification variance
Hypothalamus	(5,10)	199.741	11	21	Gene quantification variance
Caudate basal ganglia	(5,10)	174.849	9	24	Gene quantification variance
Ovary	(5,10)	172.129	8	19	Gene quantification variance
Breast	(5,10)	172.081	7	13	Gene quantification variance
Adipose (subcutaneous)	(5,10)	171.108	7	18	Gene quantification variance
Cerebellum	(5,10)	165.525	17	29	Gene quantification variance
Testis	(5,10)	159.697	10	26	Gene quantification variance
Uterus	(5,10)	153.171	7	17	Gene quantification variance
Substantia nigra	(5,10)	150.776	7	19	Gene quantification variance
Artery (coronary)	(5,10)	150.11	13	20	Gene quantification variance
Liver	(5,10)	149.305	16	20	Gene quantification variance
Pancreas	(5,10)	146.024	8	19	Gene quantification variance
Cortex	(5,10)	139.219	11	24	Gene quantification variance
Artery (tibial)	(5,10)	138.659	6	14	Gene quantification variance
Spleen	(5,10)	137.291	10	23	Gene quantification variance
Minor salivary gland	(5,10)	121.131	7	12	Gene quantification variance
Heart (atrial appendage)	(5,10)	105.835	12	14	Gene quantification variance
Thyroid	(5,10)	103.721	7	12	Gene quantification variance
Ant. cingulate cortex	(5,10)	90.6373	16	21	Gene quantification variance
Pituitary	(5,10)	86.1184	16	28	Gene quantification variance
Adrenal gland	(5,10)	77.4702	11	15	Gene quantification variance
Amygdala	(5,10)	74.2836	12	21	Gene quantification variance
Esophagus (GE junction)	(5,10)	73.9253	13	18	Gene quantification variance
Vagina	(5,10)	68.3594	8	15	Gene quantification variance
Prostate	(5,10)	61.8665	17	19	Gene quantification variance
Heart (left ventricle)	(5,10)	56.5864	10	14	Gene quantification variance
Muscle (skeletal)	(5,10)	48.4572	10	12	Gene quantification variance
Cerebellar hemisphere	(5,10)	42.2479	17	26	Gene quantification variance
Stomach	(5,10)	41.1913	9	16	Gene quantification variance
Lymphocytes	(5,10)	39.86	13	20	Gene quantification variance
Frontal cortex	(5,10)	39.6277	12	22	Gene quantification variance
Colon (transverse)	(5,10)	38.6826	16	24	Gene quantification variance
Colon (sigmoid)	(5,10)	38.0185	18	24	Gene quantification variance
Skin (suprapubic)	(5,10)	35.3236	7	13	Gene quantification variance
Artery (aorta)	(5,10)	34.4327	12	12	Gene quantification variance
Skin (lower leg)	(5,10)	29.3145	10	13	Gene quantification variance
Whole blood	(5,10)	27.8588	9	14	Gene quantification variance
Fibroblast	(5,10)	26.0752	16	16	Gene quantification variance
Adipose (visc. omentum)	(5,10)	18.4349	13	15	Gene quantification variance
Lung	(5,10)	10.5972	10	11	Gene quantification variance
Hippocampus	(5,10)	8.234	15	18	Gene quantification variance
Esophagus (mucosa)	(5,10)	-4.96743	10	16	Gene quantification variance
Nucleus accumbens basal ganglia	(5,10)	-6.10476	16	19	Gene quantification variance
Nerve (tibial)	(5,10)	-11.1694	11	10	Gene quantification variance
Heart (atrial appendage)	>10	351.427	4	17	Gene quantification variance
Cerebellar hemisphere	>10	277.264	5	15	Gene quantification variance
Spleen	>10	235.306	9	16	Gene quantification variance
Stomach	>10	217.464	4	11	Gene quantification variance
Hippocampus	>10	214.887	8	18	Gene quantification variance
Testis	>10	213.394	9	17	Gene quantification variance
Vagina	>10	205.55	10	16	Gene quantification variance
Lymphocytes	>10	198.301	5	17	Gene quantification variance
Fibroblast	>10	171.393	11	14	Gene quantification variance
Putamen basal ganglia	>10	170.155	10	17	Gene quantification variance
Adipose (visc. omentum)	>10	166.116	7	10	Gene quantification variance
Liver	>10	164.323	6	13	Gene quantification variance
Uterus	>10	162.69	10	16	Gene quantification variance
Cervical spinal cord	>10	144.07	7	14	Gene quantification variance
Amygdala	>10	121.489	7	15	Gene quantification variance
Ant. cingulate cortex	>10	120.512	9	13	Gene quantification variance
Adrenal gland	>10	118.868	9	17	Gene quantification variance
Pancreas	>10	106.088	7	14	Gene quantification variance
Lung	>10	106.022	10	15	Gene quantification variance
Hypothalamus	>10	93.292	7	14	Gene quantification variance
Skin (suprapubic)	>10	88.9999	7	10	Gene quantification variance
Pituitary	>10	82.8334	9	13	Gene quantification variance
Artery (aorta)	>10	75.9273	10	15	Gene quantification variance
Nerve (tibial)	>10	75.1525	11	13	Gene quantification variance
Ovary	>10	74.929	8	12	Gene quantification variance
Caudate basal ganglia	>10	73.2143	10	18	Gene quantification variance
Minor salivary gland	>10	72.6938	10	20	Gene quantification variance
Colon (transverse)	>10	69.1969	6	11	Gene quantification variance
Prostate	>10	65.8606	11	13	Gene quantification variance
Cortex	>10	65.3703	8	11	Gene quantification variance
Heart (left ventricle)	>10	61.5537	8	9	Gene quantification variance
Colon (sigmoid)	>10	56.4668	9	15	Gene quantification variance
Thyroid	>10	55.3191	14	16	Gene quantification variance
Breast	>10	51.732	11	17	Gene quantification variance
Esophagus (mucosa)	>10	51.7162	12	12	Gene quantification variance
Artery (tibial)	>10	45.6561	10	14	Gene quantification variance
Adipose (subcutaneous)	>10	43.0411	9	10	Gene quantification variance
Frontal cortex	>10	41.9395	11	16	Gene quantification variance
Muscle (skeletal)	>10	32.1883	9	9	Gene quantification variance
Nucleus accumbens basal ganglia	>10	28.1983	11	18	Gene quantification variance
Skin (lower leg)	>10	25.7283	8	10	Gene quantification variance
Whole blood	>10	23.4548	5	5	Gene quantification variance
Small intestine	>10	19.7393	12	15	Gene quantification variance
Artery (coronary)	>10	17.7008	9	11	Gene quantification variance
Esophagus (muscularis)	>10	13.8384	8	12	Gene quantification variance
Cerebellum	>10	12.9781	11	12	Gene quantification variance
Esophagus (GE junction)	>10	10.2124	10	10	Gene quantification variance
Substantia nigra	>10	6.56744	11	14	Gene quantification variance
Minor salivary gland	(0,0.4)	208.598	508	1096	Maximum isoform fraction
Hypothalamus	(0,0.4)	208.208	442	1029	Maximum isoform fraction
Amygdala	(0,0.4)	207.096	427	999	Maximum isoform fraction
Pituitary	(0,0.4)	194.085	560	1195	Maximum isoform fraction
Cervical spinal cord	(0,0.4)	192.326	489	1078	Maximum isoform fraction
Caudate basal ganglia	(0,0.4)	188.939	521	1038	Maximum isoform fraction
Vagina	(0,0.4)	185.518	550	1139	Maximum isoform fraction
Cerebellum	(0,0.4)	180.412	625	1295	Maximum isoform fraction
Uterus	(0,0.4)	180.301	516	1018	Maximum isoform fraction
Artery (coronary)	(0,0.4)	178.957	554	1118	Maximum isoform fraction
Ovary	(0,0.4)	178.541	562	1134	Maximum isoform fraction
Prostate	(0,0.4)	174.471	543	1164	Maximum isoform fraction
Cortex	(0,0.4)	172.625	560	1111	Maximum isoform fraction
Cerebellar hemisphere	(0,0.4)	170.71	612	1217	Maximum isoform fraction
Ant. cingulate cortex	(0,0.4)	168.451	492	1012	Maximum isoform fraction
Putamen basal ganglia	(0,0.4)	166.031	494	975	Maximum isoform fraction
Substantia nigra	(0,0.4)	164.896	460	964	Maximum isoform fraction
Nucleus accumbens basal ganglia	(0,0.4)	164.745	558	1084	Maximum isoform fraction
Testis	(0,0.4)	163.86	673	1305	Maximum isoform fraction
Lymphocytes	(0,0.4)	163.857	498	1020	Maximum isoform fraction
Small intestine	(0,0.4)	163.645	543	1102	Maximum isoform fraction
Hippocampus	(0,0.4)	161.256	518	1018	Maximum isoform fraction
Esophagus (GE junction)	(0,0.4)	157.853	513	998	Maximum isoform fraction
Frontal cortex	(0,0.4)	156.576	544	1006	Maximum isoform fraction
Adrenal gland	(0,0.4)	147.288	568	1046	Maximum isoform fraction
Spleen	(0,0.4)	145.172	580	1092	Maximum isoform fraction
Colon (transverse)	(0,0.4)	137.377	527	972	Maximum isoform fraction
Liver	(0,0.4)	132.544	604	1110	Maximum isoform fraction
Stomach	(0,0.4)	128.68	559	1025	Maximum isoform fraction
Pancreas	(0,0.4)	106.355	619	1082	Maximum isoform fraction
Colon (sigmoid)	(0,0.4)	101.342	614	1047	Maximum isoform fraction
Lung	(0,0.4)	94.413	568	934	Maximum isoform fraction
Artery (aorta)	(0,0.4)	85.9216	588	983	Maximum isoform fraction
Breast	(0,0.4)	83.0247	635	1033	Maximum isoform fraction
Heart (left ventricle)	(0,0.4)	79.4202	506	842	Maximum isoform fraction
Heart (atrial appendage)	(0,0.4)	77.3235	587	940	Maximum isoform fraction
Adipose (subcutaneous)	(0,0.4)	76.3854	522	841	Maximum isoform fraction
Adipose (visc. omentum)	(0,0.4)	76.0725	595	908	Maximum isoform fraction
Nerve (tibial)	(0,0.4)	68.3796	578	872	Maximum isoform fraction
Skin (suprapubic)	(0,0.4)	66.1244	566	872	Maximum isoform fraction
Thyroid	(0,0.4)	64.1829	602	903	Maximum isoform fraction
Esophagus (muscularis)	(0,0.4)	61.7879	549	847	Maximum isoform fraction
Skin (lower leg)	(0,0.4)	60.324	548	767	Maximum isoform fraction
Esophagus (mucosa)	(0,0.4)	57.1962	605	862	Maximum isoform fraction
Artery (tibial)	(0,0.4)	54.7251	535	760	Maximum isoform fraction
Muscle (skeletal)	(0,0.4)	41.0869	469	573	Maximum isoform fraction
Fibroblast	(0,0.4)	35.9765	569	765	Maximum isoform fraction
Whole blood	(0,0.4)	26.3901	612	729	Maximum isoform fraction
Cervical spinal cord	(0.4,0.6)	183.432	1068	2226	Maximum isoform fraction
Vagina	(0.4,0.6)	180.215	996	2073	Maximum isoform fraction
Hypothalamus	(0.4,0.6)	174.548	1078	2306	Maximum isoform fraction
Hippocampus	(0.4,0.6)	174.02	1116	2267	Maximum isoform fraction
Ant. cingulate cortex	(0.4,0.6)	172.116	1037	2141	Maximum isoform fraction
Caudate basal ganglia	(0.4,0.6)	171.965	1147	2312	Maximum isoform fraction
Uterus	(0.4,0.6)	170.508	980	2011	Maximum isoform fraction
Lymphocytes	(0.4,0.6)	169.018	947	1905	Maximum isoform fraction
Amygdala	(0.4,0.6)	168.918	1065	2150	Maximum isoform fraction
Prostate	(0.4,0.6)	167.806	1144	2237	Maximum isoform fraction
Cortex	(0.4,0.6)	162.462	1182	2339	Maximum isoform fraction
Cerebellar hemisphere	(0.4,0.6)	162.195	1161	2225	Maximum isoform fraction
Cerebellum	(0.4,0.6)	162.185	1212	2383	Maximum isoform fraction
Small intestine	(0.4,0.6)	156.355	1100	2119	Maximum isoform fraction
Ovary	(0.4,0.6)	155.095	1017	2044	Maximum isoform fraction
Testis	(0.4,0.6)	153.906	1225	2371	Maximum isoform fraction
Spleen	(0.4,0.6)	153.108	1138	2217	Maximum isoform fraction
Substantia nigra	(0.4,0.6)	152.161	1072	2118	Maximum isoform fraction
Minor salivary gland	(0.4,0.6)	151.144	1052	2019	Maximum isoform fraction
Nucleus accumbens basal ganglia	(0.4,0.6)	145.08	1232	2303	Maximum isoform fraction
Pituitary	(0.4,0.6)	143.05	1190	2289	Maximum isoform fraction
Liver	(0.4,0.6)	140.584	1117	2057	Maximum isoform fraction
Artery (coronary)	(0.4,0.6)	140.584	1056	1989	Maximum isoform fraction
Frontal cortex	(0.4,0.6)	136.367	1187	2209	Maximum isoform fraction
Adrenal gland	(0.4,0.6)	133.531	1175	2129	Maximum isoform fraction
Putamen basal ganglia	(0.4,0.6)	128.219	1178	2185	Maximum isoform fraction
Esophagus (GE junction)	(0.4,0.6)	123.871	1075	1942	Maximum isoform fraction
Colon (transverse)	(0.4,0.6)	109.43	1072	1903	Maximum isoform fraction
Stomach	(0.4,0.6)	108.485	1117	1913	Maximum isoform fraction
Colon (sigmoid)	(0.4,0.6)	100.526	1183	1977	Maximum isoform fraction
Breast	(0.4,0.6)	99.9248	1043	1846	Maximum isoform fraction
Pancreas	(0.4,0.6)	88.786	1205	1996	Maximum isoform fraction
Heart (atrial appendage)	(0.4,0.6)	79.8931	1106	1794	Maximum isoform fraction
Artery (aorta)	(0.4,0.6)	79.3318	1092	1726	Maximum isoform fraction
Adipose (visc. omentum)	(0.4,0.6)	71.9994	1082	1596	Maximum isoform fraction
Lung	(0.4,0.6)	68.6069	1065	1635	Maximum isoform fraction
Heart (left ventricle)	(0.4,0.6)	65.5974	1102	1725	Maximum isoform fraction
Nerve (tibial)	(0.4,0.6)	63.7632	1114	1640	Maximum isoform fraction
Adipose (subcutaneous)	(0.4,0.6)	63.2165	994	1468	Maximum isoform fraction
Skin (suprapubic)	(0.4,0.6)	61.7093	1100	1634	Maximum isoform fraction
Skin (lower leg)	(0.4,0.6)	59.9136	1020	1445	Maximum isoform fraction
Esophagus (muscularis)	(0.4,0.6)	53.5711	1159	1663	Maximum isoform fraction
Artery (tibial)	(0.4,0.6)	50.723	1022	1383	Maximum isoform fraction
Thyroid	(0.4,0.6)	50.1512	1195	1651	Maximum isoform fraction
Esophagus (mucosa)	(0.4,0.6)	45.4156	1136	1625	Maximum isoform fraction
Muscle (skeletal)	(0.4,0.6)	43.6661	894	1122	Maximum isoform fraction
Whole blood	(0.4,0.6)	37.8952	1032	1264	Maximum isoform fraction
Fibroblast	(0.4,0.6)	31.9262	1182	1581	Maximum isoform fraction
Vagina	(0.6,0.8)	180.315	866	1852	Maximum isoform fraction
Ovary	(0.6,0.8)	174.525	927	1898	Maximum isoform fraction
Hypothalamus	(0.6,0.8)	165.872	977	1965	Maximum isoform fraction
Artery (coronary)	(0.6,0.8)	163.26	937	1889	Maximum isoform fraction
Lymphocytes	(0.6,0.8)	162.456	883	1785	Maximum isoform fraction
Cortex	(0.6,0.8)	161.62	1000	1971	Maximum isoform fraction
Hippocampus	(0.6,0.8)	160.773	971	1917	Maximum isoform fraction
Cervical spinal cord	(0.6,0.8)	159.897	994	1979	Maximum isoform fraction
Cerebellar hemisphere	(0.6,0.8)	159.333	1016	2027	Maximum isoform fraction
Ant. cingulate cortex	(0.6,0.8)	159.114	973	1903	Maximum isoform fraction
Substantia nigra	(0.6,0.8)	156.742	980	1965	Maximum isoform fraction
Prostate	(0.6,0.8)	153.884	923	1851	Maximum isoform fraction
Uterus	(0.6,0.8)	153.193	869	1735	Maximum isoform fraction
Amygdala	(0.6,0.8)	151.585	936	1932	Maximum isoform fraction
Minor salivary gland	(0.6,0.8)	151.069	926	1826	Maximum isoform fraction
Caudate basal ganglia	(0.6,0.8)	150.506	1008	1963	Maximum isoform fraction
Small intestine	(0.6,0.8)	148.473	925	1861	Maximum isoform fraction
Putamen basal ganglia	(0.6,0.8)	148.222	998	1931	Maximum isoform fraction
Frontal cortex	(0.6,0.8)	143.19	1051	2052	Maximum isoform fraction
Nucleus accumbens basal ganglia	(0.6,0.8)	140.252	1019	1932	Maximum isoform fraction
Testis	(0.6,0.8)	139.544	1100	2085	Maximum isoform fraction
Cerebellum	(0.6,0.8)	135.37	1101	2067	Maximum isoform fraction
Adrenal gland	(0.6,0.8)	134.944	1004	1874	Maximum isoform fraction
Pituitary	(0.6,0.8)	132.008	1037	1942	Maximum isoform fraction
Spleen	(0.6,0.8)	129.453	1037	1872	Maximum isoform fraction
Colon (transverse)	(0.6,0.8)	126.675	879	1627	Maximum isoform fraction
Esophagus (GE junction)	(0.6,0.8)	123.961	932	1778	Maximum isoform fraction
Liver	(0.6,0.8)	120.865	1004	1780	Maximum isoform fraction
Stomach	(0.6,0.8)	114.081	987	1767	Maximum isoform fraction
Colon (sigmoid)	(0.6,0.8)	110.477	1046	1858	Maximum isoform fraction
Artery (aorta)	(0.6,0.8)	109.812	967	1632	Maximum isoform fraction
Pancreas	(0.6,0.8)	107.201	1097	1836	Maximum isoform fraction
Breast	(0.6,0.8)	103.267	934	1628	Maximum isoform fraction
Heart (atrial appendage)	(0.6,0.8)	96.0154	1005	1692	Maximum isoform fraction
Lung	(0.6,0.8)	93.908	878	1412	Maximum isoform fraction
Adipose (visc. omentum)	(0.6,0.8)	88.3131	977	1559	Maximum isoform fraction
Adipose (subcutaneous)	(0.6,0.8)	71.3021	869	1311	Maximum isoform fraction
Heart (left ventricle)	(0.6,0.8)	69.3634	997	1475	Maximum isoform fraction
Skin (lower leg)	(0.6,0.8)	67.8929	892	1267	Maximum isoform fraction
Nerve (tibial)	(0.6,0.8)	67.2677	936	1433	Maximum isoform fraction
Skin (suprapubic)	(0.6,0.8)	62.6781	971	1422	Maximum isoform fraction
Esophagus (muscularis)	(0.6,0.8)	59.3712	1007	1470	Maximum isoform fraction
Thyroid	(0.6,0.8)	59.0059	992	1457	Maximum isoform fraction
Esophagus (mucosa)	(0.6,0.8)	53.7114	969	1419	Maximum isoform fraction
Muscle (skeletal)	(0.6,0.8)	53.0258	878	1141	Maximum isoform fraction
Artery (tibial)	(0.6,0.8)	47.3373	984	1323	Maximum isoform fraction
Fibroblast	(0.6,0.8)	44.2182	1150	1599	Maximum isoform fraction
Whole blood	(0.6,0.8)	33.6267	924	1126	Maximum isoform fraction
Ant. cingulate cortex	(0.8,1)	187.93	1306	2898	Maximum isoform fraction
Cervical spinal cord	(0.8,1)	170.486	1341	2814	Maximum isoform fraction
Uterus	(0.8,1)	169.666	1198	2497	Maximum isoform fraction
Hypothalamus	(0.8,1)	169.639	1340	2819	Maximum isoform fraction
Vagina	(0.8,1)	166.757	1206	2460	Maximum isoform fraction
Lymphocytes	(0.8,1)	164	1167	2437	Maximum isoform fraction
Amygdala	(0.8,1)	163.503	1364	2876	Maximum isoform fraction
Hippocampus	(0.8,1)	161.57	1363	2866	Maximum isoform fraction
Cerebellum	(0.8,1)	156.144	1404	2843	Maximum isoform fraction
Caudate basal ganglia	(0.8,1)	155.812	1421	2952	Maximum isoform fraction
Artery (coronary)	(0.8,1)	155.14	1297	2604	Maximum isoform fraction
Substantia nigra	(0.8,1)	154.653	1405	2814	Maximum isoform fraction
Prostate	(0.8,1)	154.418	1315	2574	Maximum isoform fraction
Cortex	(0.8,1)	154.135	1529	2982	Maximum isoform fraction
Cerebellar hemisphere	(0.8,1)	153.418	1425	2823	Maximum isoform fraction
Small intestine	(0.8,1)	148.846	1286	2670	Maximum isoform fraction
Minor salivary gland	(0.8,1)	146.628	1301	2569	Maximum isoform fraction
Ovary	(0.8,1)	143.021	1244	2420	Maximum isoform fraction
Putamen basal ganglia	(0.8,1)	141.297	1530	2933	Maximum isoform fraction
Nucleus accumbens basal ganglia	(0.8,1)	137.948	1585	3071	Maximum isoform fraction
Frontal cortex	(0.8,1)	135.844	1581	3036	Maximum isoform fraction
Spleen	(0.8,1)	129.505	1329	2475	Maximum isoform fraction
Adrenal gland	(0.8,1)	127.189	1379	2593	Maximum isoform fraction
Esophagus (GE junction)	(0.8,1)	125.674	1316	2438	Maximum isoform fraction
Liver	(0.8,1)	124.19	1317	2367	Maximum isoform fraction
Colon (transverse)	(0.8,1)	123.352	1215	2348	Maximum isoform fraction
Stomach	(0.8,1)	122.581	1328	2472	Maximum isoform fraction
Pituitary	(0.8,1)	118.63	1403	2589	Maximum isoform fraction
Colon (sigmoid)	(0.8,1)	114.515	1410	2622	Maximum isoform fraction
Testis	(0.8,1)	109.975	1335	2394	Maximum isoform fraction
Breast	(0.8,1)	98.9172	1299	2266	Maximum isoform fraction
Pancreas	(0.8,1)	97.519	1442	2441	Maximum isoform fraction
Heart (atrial appendage)	(0.8,1)	95.0377	1271	2208	Maximum isoform fraction
Adipose (subcutaneous)	(0.8,1)	91.1278	1147	1778	Maximum isoform fraction
Heart (left ventricle)	(0.8,1)	85.4941	1251	2111	Maximum isoform fraction
Artery (aorta)	(0.8,1)	78.9241	1395	2318	Maximum isoform fraction
Lung	(0.8,1)	78.3381	1196	1876	Maximum isoform fraction
Adipose (visc. omentum)	(0.8,1)	77.593	1280	2067	Maximum isoform fraction
Skin (suprapubic)	(0.8,1)	71.4799	1269	2040	Maximum isoform fraction
Esophagus (muscularis)	(0.8,1)	64.945	1374	2122	Maximum isoform fraction
Nerve (tibial)	(0.8,1)	63.7294	1318	2011	Maximum isoform fraction
Skin (lower leg)	(0.8,1)	60.8655	1307	1836	Maximum isoform fraction
Artery (tibial)	(0.8,1)	56.5366	1370	2015	Maximum isoform fraction
Esophagus (mucosa)	(0.8,1)	55.8667	1377	2028	Maximum isoform fraction
Thyroid	(0.8,1)	50.8806	1333	1912	Maximum isoform fraction
Muscle (skeletal)	(0.8,1)	49.1553	1273	1694	Maximum isoform fraction
Fibroblast	(0.8,1)	44.1105	1566	2197	Maximum isoform fraction
Whole blood	(0.8,1)	39.3335	1157	1484	Maximum isoform fraction
Substantia nigra	(0,2)	5020.62	1	1	Mean gene count
Amygdala	(0,2)	895.324	0	2	Mean gene count
Ovary	(0,2)	674.102	3	10	Mean gene count
Vagina	(0,2)	536.028	2	6	Mean gene count
Lymphocytes	(0,2)	509.272	3	4	Mean gene count
Nucleus accumbens basal ganglia	(0,2)	242.591	5	8	Mean gene count
Adrenal gland	(0,2)	172.627	11	21	Mean gene count
Heart (left ventricle)	(0,2)	172.348	19	28	Mean gene count
Cervical spinal cord	(0,2)	150.047	2	4	Mean gene count
Esophagus (mucosa)	(0,2)	136.534	17	26	Mean gene count
Fibroblast	(0,2)	135.863	21	40	Mean gene count
Frontal cortex	(0,2)	122.349	2	4	Mean gene count
Testis	(0,2)	120.709	2	5	Mean gene count
Liver	(0,2)	112.482	5	13	Mean gene count
Thyroid	(0,2)	112.215	24	33	Mean gene count
Whole blood	(0,2)	99.4791	32	47	Mean gene count
Adipose (visc. omentum)	(0,2)	92.4257	16	25	Mean gene count
Artery (coronary)	(0,2)	86.8516	6	11	Mean gene count
Esophagus (muscularis)	(0,2)	85.6131	16	24	Mean gene count
Breast	(0,2)	85.037	20	35	Mean gene count
Cortex	(0,2)	84.9967	4	9	Mean gene count
Stomach	(0,2)	74.218	18	26	Mean gene count
Artery (aorta)	(0,2)	73.67	19	29	Mean gene count
Colon (sigmoid)	(0,2)	71.2847	12	19	Mean gene count
Lung	(0,2)	70.0713	15	26	Mean gene count
Pancreas	(0,2)	61.4794	16	22	Mean gene count
Muscle (skeletal)	(0,2)	60.4006	39	45	Mean gene count
Prostate	(0,2)	53.1998	11	13	Mean gene count
Artery (tibial)	(0,2)	52.7477	26	33	Mean gene count
Esophagus (GE junction)	(0,2)	52.11	16	26	Mean gene count
Minor salivary gland	(0,2)	51.6016	3	5	Mean gene count
Colon (transverse)	(0,2)	49.589	14	24	Mean gene count
Heart (atrial appendage)	(0,2)	42.7674	15	27	Mean gene count
Nerve (tibial)	(0,2)	40.1318	24	30	Mean gene count
Skin (suprapubic)	(0,2)	35.8076	24	29	Mean gene count
Skin (lower leg)	(0,2)	26.9207	30	34	Mean gene count
Putamen basal ganglia	(0,2)	18.1119	4	6	Mean gene count
Pituitary	(0,2)	11.6704	12	12	Mean gene count
Hypothalamus	(0,2)	11.5254	5	6	Mean gene count
Small intestine	(0,2)	6.8729	3	3	Mean gene count
Ant. cingulate cortex	(0,2)	4.79574	5	6	Mean gene count
Cerebellar hemisphere	(0,2)	1.00563	5	8	Mean gene count
Uterus	(0,2)	-1.70406	1	1	Mean gene count
Adipose (subcutaneous)	(0,2)	-3.64944	21	23	Mean gene count
Hippocampus	(0,2)	-4.7761	5	7	Mean gene count
Cerebellum	(0,2)	-29.7185	8	5	Mean gene count
Caudate basal ganglia	(0,2)	-30.0871	7	6	Mean gene count
Spleen	(0,2)	-34.3638	7	7	Mean gene count
Vagina	(14,125)	121.152	606	1051	Mean gene count
Hypothalamus	(14,125)	106.162	630	1092	Mean gene count
Amygdala	(14,125)	104.715	716	1231	Mean gene count
Minor salivary gland	(14,125)	104.093	620	1030	Mean gene count
Cervical spinal cord	(14,125)	102.538	708	1215	Mean gene count
Lymphocytes	(14,125)	97.0789	682	1106	Mean gene count
Uterus	(14,125)	96.2852	622	1052	Mean gene count
Ant. cingulate cortex	(14,125)	95.1619	694	1135	Mean gene count
Substantia nigra	(14,125)	93.4499	699	1153	Mean gene count
Ovary	(14,125)	86.531	662	1108	Mean gene count
Prostate	(14,125)	85.8238	689	1100	Mean gene count
Putamen basal ganglia	(14,125)	79.9401	775	1196	Mean gene count
Small intestine	(14,125)	78.5168	604	1008	Mean gene count
Liver	(14,125)	78.5104	858	1304	Mean gene count
Hippocampus	(14,125)	78.2421	733	1174	Mean gene count
Pituitary	(14,125)	72.4498	696	1071	Mean gene count
Cerebellar hemisphere	(14,125)	72.3128	771	1187	Mean gene count
Cerebellum	(14,125)	62.6537	831	1259	Mean gene count
Caudate basal ganglia	(14,125)	62.4384	766	1158	Mean gene count
Adrenal gland	(14,125)	62.3424	770	1162	Mean gene count
Nucleus accumbens basal ganglia	(14,125)	59.2776	870	1245	Mean gene count
Cortex	(14,125)	58.3048	811	1245	Mean gene count
Artery (coronary)	(14,125)	58.0781	719	1073	Mean gene count
Stomach	(14,125)	57.6527	745	1096	Mean gene count
Frontal cortex	(14,125)	55.693	801	1160	Mean gene count
Spleen	(14,125)	42.0886	752	1062	Mean gene count
Pancreas	(14,125)	41.7728	968	1334	Mean gene count
Esophagus (GE junction)	(14,125)	41.1471	779	1084	Mean gene count
Colon (sigmoid)	(14,125)	41.0161	769	1101	Mean gene count
Colon (transverse)	(14,125)	38.6295	675	962	Mean gene count
Testis	(14,125)	31.2545	746	989	Mean gene count
Breast	(14,125)	27.5364	727	938	Mean gene count
Heart (atrial appendage)	(14,125)	26.1122	795	1045	Mean gene count
Artery (aorta)	(14,125)	23.4428	782	1021	Mean gene count
Heart (left ventricle)	(14,125)	20.9762	852	1080	Mean gene count
Adipose (visc. omentum)	(14,125)	18.3258	767	942	Mean gene count
Esophagus (mucosa)	(14,125)	12.1763	789	922	Mean gene count
Skin (suprapubic)	(14,125)	9.93345	801	921	Mean gene count
Esophagus (muscularis)	(14,125)	9.18712	824	967	Mean gene count
Whole blood	(14,125)	8.61496	1002	1066	Mean gene count
Lung	(14,125)	7.38486	725	797	Mean gene count
Skin (lower leg)	(14,125)	6.99226	816	855	Mean gene count
Adipose (subcutaneous)	(14,125)	6.51174	800	882	Mean gene count
Nerve (tibial)	(14,125)	5.93364	789	911	Mean gene count
Artery (tibial)	(14,125)	4.67607	836	924	Mean gene count
Muscle (skeletal)	(14,125)	4.5799	884	889	Mean gene count
Thyroid	(14,125)	4.35105	810	874	Mean gene count
Fibroblast	(14,125)	1.9316	783	869	Mean gene count
Hippocampus	(2,6.5)	137.821	89	167	Mean gene count
Vagina	(2,6.5)	133.041	83	131	Mean gene count
Substantia nigra	(2,6.5)	123.828	74	128	Mean gene count
Liver	(2,6.5)	123.075	142	222	Mean gene count
Ant. cingulate cortex	(2,6.5)	118.176	83	138	Mean gene count
Lymphocytes	(2,6.5)	110.153	113	208	Mean gene count
Frontal cortex	(2,6.5)	109.793	98	175	Mean gene count
Amygdala	(2,6.5)	102.406	85	158	Mean gene count
Cerebellum	(2,6.5)	101.98	101	176	Mean gene count
Hypothalamus	(2,6.5)	95.0754	98	153	Mean gene count
Uterus	(2,6.5)	94.5115	81	132	Mean gene count
Nucleus accumbens basal ganglia	(2,6.5)	90.6785	115	187	Mean gene count
Ovary	(2,6.5)	89.2171	104	171	Mean gene count
Pancreas	(2,6.5)	87.2108	138	223	Mean gene count
Colon (transverse)	(2,6.5)	84.192	100	159	Mean gene count
Artery (coronary)	(2,6.5)	82.3052	114	180	Mean gene count
Esophagus (GE junction)	(2,6.5)	77.3263	126	212	Mean gene count
Caudate basal ganglia	(2,6.5)	76.5824	106	174	Mean gene count
Heart (atrial appendage)	(2,6.5)	75.6408	139	219	Mean gene count
Cortex	(2,6.5)	74.0826	109	173	Mean gene count
Small intestine	(2,6.5)	72.5288	86	129	Mean gene count
Esophagus (muscularis)	(2,6.5)	72.304	135	186	Mean gene count
Pituitary	(2,6.5)	70.9832	93	145	Mean gene count
Prostate	(2,6.5)	69.8502	120	181	Mean gene count
Cerebellar hemisphere	(2,6.5)	69.6113	116	166	Mean gene count
Colon (sigmoid)	(2,6.5)	67.0989	126	199	Mean gene count
Cervical spinal cord	(2,6.5)	65.2942	85	123	Mean gene count
Testis	(2,6.5)	61.6865	65	86	Mean gene count
Spleen	(2,6.5)	60.2463	109	162	Mean gene count
Adrenal gland	(2,6.5)	58.7233	136	195	Mean gene count
Fibroblast	(2,6.5)	57.7898	167	228	Mean gene count
Putamen basal ganglia	(2,6.5)	57.4161	112	156	Mean gene count
Artery (aorta)	(2,6.5)	52.7117	159	225	Mean gene count
Skin (lower leg)	(2,6.5)	52.5706	105	132	Mean gene count
Heart (left ventricle)	(2,6.5)	49.9786	169	235	Mean gene count
Muscle (skeletal)	(2,6.5)	48.5647	139	155	Mean gene count
Lung	(2,6.5)	48.0422	102	129	Mean gene count
Minor salivary gland	(2,6.5)	46.9961	83	122	Mean gene count
Thyroid	(2,6.5)	44.5213	129	167	Mean gene count
Skin (suprapubic)	(2,6.5)	44.3034	118	140	Mean gene count
Adipose (subcutaneous)	(2,6.5)	43.4483	135	154	Mean gene count
Whole blood	(2,6.5)	41.3486	172	194	Mean gene count
Adipose (visc. omentum)	(2,6.5)	36.1426	141	164	Mean gene count
Esophagus (mucosa)	(2,6.5)	35.8433	131	164	Mean gene count
Breast	(2,6.5)	31.358	136	183	Mean gene count
Nerve (tibial)	(2,6.5)	27.8261	129	156	Mean gene count
Artery (tibial)	(2,6.5)	25.5372	147	177	Mean gene count
Stomach	(2,6.5)	23.4541	141	177	Mean gene count
Cervical spinal cord	(6.5,14)	125.668	130	225	Mean gene count
Lymphocytes	(6.5,14)	109.936	187	330	Mean gene count
Vagina	(6.5,14)	97.4305	110	183	Mean gene count
Cerebellum	(6.5,14)	89.1339	152	250	Mean gene count
Ovary	(6.5,14)	86.3465	154	258	Mean gene count
Liver	(6.5,14)	82.299	201	290	Mean gene count
Spleen	(6.5,14)	81.8034	163	251	Mean gene count
Hippocampus	(6.5,14)	81.0123	137	212	Mean gene count
Uterus	(6.5,14)	76.178	124	200	Mean gene count
Artery (coronary)	(6.5,14)	74.1016	176	268	Mean gene count
Cerebellar hemisphere	(6.5,14)	73.4687	157	267	Mean gene count
Minor salivary gland	(6.5,14)	70.6613	155	196	Mean gene count
Substantia nigra	(6.5,14)	66.8665	129	191	Mean gene count
Nucleus accumbens basal ganglia	(6.5,14)	64.3836	164	237	Mean gene count
Prostate	(6.5,14)	63.8535	132	196	Mean gene count
Hypothalamus	(6.5,14)	63.0151	130	192	Mean gene count
Amygdala	(6.5,14)	56.9946	130	190	Mean gene count
Pituitary	(6.5,14)	56.7484	135	198	Mean gene count
Stomach	(6.5,14)	56.3172	148	229	Mean gene count
Ant. cingulate cortex	(6.5,14)	56.3041	161	224	Mean gene count
Adrenal gland	(6.5,14)	55.7003	155	247	Mean gene count
Frontal cortex	(6.5,14)	51.5601	150	237	Mean gene count
Colon (sigmoid)	(6.5,14)	45.5625	146	215	Mean gene count
Pancreas	(6.5,14)	45.2582	195	278	Mean gene count
Breast	(6.5,14)	43.6469	149	206	Mean gene count
Caudate basal ganglia	(6.5,14)	43.0085	172	229	Mean gene count
Putamen basal ganglia	(6.5,14)	42.5309	189	239	Mean gene count
Esophagus (GE junction)	(6.5,14)	42.3537	170	249	Mean gene count
Artery (aorta)	(6.5,14)	39.3117	164	216	Mean gene count
Muscle (skeletal)	(6.5,14)	35.5119	164	207	Mean gene count
Small intestine	(6.5,14)	33.8911	137	190	Mean gene count
Cortex	(6.5,14)	33.7349	181	233	Mean gene count
Heart (atrial appendage)	(6.5,14)	33.2236	184	238	Mean gene count
Heart (left ventricle)	(6.5,14)	31.5612	192	248	Mean gene count
Whole blood	(6.5,14)	29.5643	197	205	Mean gene count
Skin (suprapubic)	(6.5,14)	28.6948	143	184	Mean gene count
Colon (transverse)	(6.5,14)	28.331	137	189	Mean gene count
Thyroid	(6.5,14)	25.0804	131	156	Mean gene count
Testis	(6.5,14)	22.5248	103	129	Mean gene count
Adipose (visc. omentum)	(6.5,14)	18.7281	177	217	Mean gene count
Fibroblast	(6.5,14)	15.3152	207	246	Mean gene count
Lung	(6.5,14)	14.9563	146	163	Mean gene count
Esophagus (muscularis)	(6.5,14)	13.3357	174	206	Mean gene count
Artery (tibial)	(6.5,14)	12.7971	167	189	Mean gene count
Skin (lower leg)	(6.5,14)	12.744	156	153	Mean gene count
Adipose (subcutaneous)	(6.5,14)	9.44659	155	172	Mean gene count
Esophagus (mucosa)	(6.5,14)	6.28044	164	162	Mean gene count
Nerve (tibial)	(6.5,14)	5.52642	156	179	Mean gene count
Ant. cingulate cortex	>125	195.811	2865	6451	Mean gene count
Lymphocytes	>125	195.488	2510	5499	Mean gene count
Cervical spinal cord	>125	195.306	2967	6530	Mean gene count
Caudate basal ganglia	>125	193.673	3046	6698	Mean gene count
Vagina	>125	191.134	2817	6153	Mean gene count
Hypothalamus	>125	190.867	2974	6676	Mean gene count
Cortex	>125	190.061	3166	6743	Mean gene count
Artery (coronary)	>125	190.026	2829	6068	Mean gene count
Amygdala	>125	187.639	2861	6376	Mean gene count
Cerebellum	>125	187.29	3250	6898	Mean gene count
Uterus	>125	186.005	2735	5876	Mean gene count
Cerebellar hemisphere	>125	184.509	3165	6664	Mean gene count
Hippocampus	>125	184.351	3004	6508	Mean gene count
Prostate	>125	183.144	2973	6336	Mean gene count
Ovary	>125	182.557	2827	5949	Mean gene count
Substantia nigra	>125	176.308	3014	6388	Mean gene count
Minor salivary gland	>125	174.643	2926	6157	Mean gene count
Small intestine	>125	171.554	3024	6422	Mean gene count
Spleen	>125	170.995	3053	6174	Mean gene count
Nucleus accumbens basal ganglia	>125	168.226	3240	6713	Mean gene count
Putamen basal ganglia	>125	162.959	3120	6427	Mean gene count
Frontal cortex	>125	161.895	3312	6727	Mean gene count
Testis	>125	161.71	3417	6946	Mean gene count
Pituitary	>125	161.049	3254	6589	Mean gene count
Esophagus (GE junction)	>125	158.286	2745	5585	Mean gene count
Adrenal gland	>125	156.022	3054	6017	Mean gene count
Liver	>125	147.548	2836	5485	Mean gene count
Colon (transverse)	>125	143.617	2767	5516	Mean gene count
Stomach	>125	143.485	2939	5649	Mean gene count
Colon (sigmoid)	>125	127.717	3200	5970	Mean gene count
Pancreas	>125	123.823	3046	5498	Mean gene count
Breast	>125	120.27	2879	5411	Mean gene count
Artery (aorta)	>125	111.143	2918	5168	Mean gene count
Heart (atrial appendage)	>125	110.728	2836	5105	Mean gene count
Adipose (subcutaneous)	>125	110.32	2421	4167	Mean gene count
Lung	>125	104.998	2719	4742	Mean gene count
Heart (left ventricle)	>125	97.6378	2624	4562	Mean gene count
Adipose (visc. omentum)	>125	97.2393	2833	4782	Mean gene count
Nerve (tibial)	>125	91.405	2848	4680	Mean gene count
Skin (suprapubic)	>125	86.2623	2820	4694	Mean gene count
Skin (lower leg)	>125	85.9433	2660	4141	Mean gene count
Esophagus (muscularis)	>125	78.4682	2940	4719	Mean gene count
Artery (tibial)	>125	73.6565	2735	4158	Mean gene count
Thyroid	>125	72.7675	3028	4693	Mean gene count
Esophagus (mucosa)	>125	69.2039	2986	4660	Mean gene count
Muscle (skeletal)	>125	67.5881	2288	3234	Mean gene count
Fibroblast	>125	50.8455	3289	4759	Mean gene count
Whole blood	>125	48.9185	2322	3091	Mean gene count
Cervical spinal cord	>15	289.775	279	721	Number of isoforms per gene
Hippocampus	>15	263.619	284	678	Number of isoforms per gene
Prostate	>15	260.186	324	776	Number of isoforms per gene
Ovary	>15	260.109	312	761	Number of isoforms per gene
Amygdala	>15	258.544	220	617	Number of isoforms per gene
Caudate basal ganglia	>15	258.159	306	754	Number of isoforms per gene
Cerebellum	>15	256.037	367	850	Number of isoforms per gene
Spleen	>15	250.934	301	707	Number of isoforms per gene
Artery (coronary)	>15	249.183	356	856	Number of isoforms per gene
Vagina	>15	248.506	317	699	Number of isoforms per gene
Small intestine	>15	248.256	324	759	Number of isoforms per gene
Minor salivary gland	>15	243.71	291	739	Number of isoforms per gene
Ant. cingulate cortex	>15	241.148	267	681	Number of isoforms per gene
Pituitary	>15	239.702	318	791	Number of isoforms per gene
Stomach	>15	237.198	318	724	Number of isoforms per gene
Cortex	>15	234.957	320	773	Number of isoforms per gene
Esophagus (GE junction)	>15	233.988	335	788	Number of isoforms per gene
Uterus	>15	233.966	287	677	Number of isoforms per gene
Lymphocytes	>15	231.937	349	810	Number of isoforms per gene
Hypothalamus	>15	231.727	258	708	Number of isoforms per gene
Cerebellar hemisphere	>15	224.43	361	807	Number of isoforms per gene
Testis	>15	220.689	383	890	Number of isoforms per gene
Substantia nigra	>15	219.969	270	584	Number of isoforms per gene
Putamen basal ganglia	>15	214.51	302	656	Number of isoforms per gene
Nucleus accumbens basal ganglia	>15	212.87	330	757	Number of isoforms per gene
Adrenal gland	>15	209.294	366	797	Number of isoforms per gene
Frontal cortex	>15	208.13	315	755	Number of isoforms per gene
Colon (transverse)	>15	199.715	323	775	Number of isoforms per gene
Liver	>15	193.001	291	615	Number of isoforms per gene
Colon (sigmoid)	>15	179.873	404	835	Number of isoforms per gene
Lung	>15	175.375	349	727	Number of isoforms per gene
Heart (atrial appendage)	>15	166.137	352	737	Number of isoforms per gene
Breast	>15	161.714	381	818	Number of isoforms per gene
Adipose (subcutaneous)	>15	148.814	324	699	Number of isoforms per gene
Artery (aorta)	>15	147.202	410	782	Number of isoforms per gene
Heart (left ventricle)	>15	142.662	324	619	Number of isoforms per gene
Pancreas	>15	141.751	348	674	Number of isoforms per gene
Adipose (visc. omentum)	>15	140.09	400	754	Number of isoforms per gene
Nerve (tibial)	>15	139.774	345	664	Number of isoforms per gene
Thyroid	>15	132.076	378	683	Number of isoforms per gene
Skin (suprapubic)	>15	124.988	333	677	Number of isoforms per gene
Esophagus (muscularis)	>15	122.819	369	696	Number of isoforms per gene
Artery (tibial)	>15	119.015	363	662	Number of isoforms per gene
Skin (lower leg)	>15	114.567	320	593	Number of isoforms per gene
Muscle (skeletal)	>15	113.058	294	489	Number of isoforms per gene
Esophagus (mucosa)	>15	109.556	389	683	Number of isoforms per gene
Fibroblast	>15	88.9493	445	757	Number of isoforms per gene
Whole blood	>15	82.6006	332	489	Number of isoforms per gene
Adipose (subcutaneous)	1	0	605	605	Number of isoforms per gene
Adipose (visc. omentum)	1	0	634	634	Number of isoforms per gene
Adrenal gland	1	0	828	828	Number of isoforms per gene
Artery (aorta)	1	0	732	732	Number of isoforms per gene
Artery (coronary)	1	0	814	814	Number of isoforms per gene
Artery (tibial)	1	0	629	629	Number of isoforms per gene
Amygdala	1	0	897	897	Number of isoforms per gene
Ant. cingulate cortex	1	0	879	879	Number of isoforms per gene
Caudate basal ganglia	1	0	872	872	Number of isoforms per gene
Cerebellar hemisphere	1	0	914	914	Number of isoforms per gene
Cerebellum	1	0	983	983	Number of isoforms per gene
Cortex	1	0	945	945	Number of isoforms per gene
Frontal cortex	1	0	859	859	Number of isoforms per gene
Hippocampus	1	0	925	925	Number of isoforms per gene
Hypothalamus	1	0	881	881	Number of isoforms per gene
Nucleus accumbens basal ganglia	1	0	879	879	Number of isoforms per gene
Putamen basal ganglia	1	0	927	927	Number of isoforms per gene
Cervical spinal cord	1	0	833	833	Number of isoforms per gene
Substantia nigra	1	0	822	822	Number of isoforms per gene
Breast	1	0	712	712	Number of isoforms per gene
Fibroblast	1	0	711	711	Number of isoforms per gene
Lymphocytes	1	0	865	865	Number of isoforms per gene
Colon (sigmoid)	1	0	820	820	Number of isoforms per gene
Colon (transverse)	1	0	710	710	Number of isoforms per gene
Esophagus (GE junction)	1	0	786	786	Number of isoforms per gene
Esophagus (mucosa)	1	0	680	680	Number of isoforms per gene
Esophagus (muscularis)	1	0	687	687	Number of isoforms per gene
Heart (atrial appendage)	1	0	771	771	Number of isoforms per gene
Heart (left ventricle)	1	0	700	700	Number of isoforms per gene
Liver	1	0	876	876	Number of isoforms per gene
Lung	1	0	621	621	Number of isoforms per gene
Minor salivary gland	1	0	824	824	Number of isoforms per gene
Muscle (skeletal)	1	0	594	594	Number of isoforms per gene
Nerve (tibial)	1	0	722	722	Number of isoforms per gene
Ovary	1	0	862	862	Number of isoforms per gene
Pancreas	1	0	864	864	Number of isoforms per gene
Pituitary	1	0	856	856	Number of isoforms per gene
Prostate	1	0	908	908	Number of isoforms per gene
Skin (suprapubic)	1	0	743	743	Number of isoforms per gene
Skin (lower leg)	1	0	643	643	Number of isoforms per gene
Small intestine	1	0	804	804	Number of isoforms per gene
Spleen	1	0	980	980	Number of isoforms per gene
Stomach	1	0	769	769	Number of isoforms per gene
Testis	1	0	905	905	Number of isoforms per gene
Thyroid	1	0	701	701	Number of isoforms per gene
Uterus	1	0	813	813	Number of isoforms per gene
Vagina	1	0	816	816	Number of isoforms per gene
Whole blood	1	0	596	596	Number of isoforms per gene
Lymphocytes	10	255.773	142	350	Number of isoforms per gene
Caudate basal ganglia	10	251.956	143	337	Number of isoforms per gene
Prostate	10	233.241	162	374	Number of isoforms per gene
Spleen	10	230.311	154	348	Number of isoforms per gene
Cervical spinal cord	10	228.468	130	335	Number of isoforms per gene
Uterus	10	227.466	131	308	Number of isoforms per gene
Hippocampus	10	217.682	154	330	Number of isoforms per gene
Nucleus accumbens basal ganglia	10	211.711	157	351	Number of isoforms per gene
Amygdala	10	206.758	138	315	Number of isoforms per gene
Vagina	10	205.802	141	328	Number of isoforms per gene
Cortex	10	205.329	165	336	Number of isoforms per gene
Hypothalamus	10	205.105	136	320	Number of isoforms per gene
Minor salivary gland	10	203.029	169	358	Number of isoforms per gene
Pituitary	10	195.659	187	385	Number of isoforms per gene
Frontal cortex	10	193.988	166	341	Number of isoforms per gene
Testis	10	187.931	188	368	Number of isoforms per gene
Cerebellar hemisphere	10	186.57	155	323	Number of isoforms per gene
Ant. cingulate cortex	10	184.737	148	332	Number of isoforms per gene
Cerebellum	10	182.979	177	380	Number of isoforms per gene
Small intestine	10	175.665	170	359	Number of isoforms per gene
Adrenal gland	10	171.586	167	340	Number of isoforms per gene
Artery (coronary)	10	169.777	161	349	Number of isoforms per gene
Ovary	10	156.859	177	326	Number of isoforms per gene
Liver	10	153.873	158	329	Number of isoforms per gene
Esophagus (GE junction)	10	153.634	161	330	Number of isoforms per gene
Putamen basal ganglia	10	152.564	163	323	Number of isoforms per gene
Substantia nigra	10	151.476	163	342	Number of isoforms per gene
Colon (transverse)	10	142.242	158	306	Number of isoforms per gene
Colon (sigmoid)	10	136.721	184	341	Number of isoforms per gene
Stomach	10	127.103	188	333	Number of isoforms per gene
Nerve (tibial)	10	126.231	163	283	Number of isoforms per gene
Lung	10	121.245	147	274	Number of isoforms per gene
Skin (suprapubic)	10	120.295	144	281	Number of isoforms per gene
Artery (aorta)	10	118.633	169	319	Number of isoforms per gene
Breast	10	113.652	177	325	Number of isoforms per gene
Pancreas	10	108.589	180	321	Number of isoforms per gene
Heart (atrial appendage)	10	107.605	174	318	Number of isoforms per gene
Adipose (visc. omentum)	10	97.5586	172	290	Number of isoforms per gene
Esophagus (mucosa)	10	92.1831	177	272	Number of isoforms per gene
Heart (left ventricle)	10	88.2743	174	291	Number of isoforms per gene
Adipose (subcutaneous)	10	84.3662	147	246	Number of isoforms per gene
Thyroid	10	83.3551	176	290	Number of isoforms per gene
Skin (lower leg)	10	82.7289	151	230	Number of isoforms per gene
Esophagus (muscularis)	10	78.4682	192	288	Number of isoforms per gene
Artery (tibial)	10	73.4844	164	263	Number of isoforms per gene
Muscle (skeletal)	10	72.5392	148	230	Number of isoforms per gene
Fibroblast	10	56.8079	216	302	Number of isoforms per gene
Whole blood	10	30.2264	177	225	Number of isoforms per gene
Vagina	11	253.877	107	275	Number of isoforms per gene
Hypothalamus	11	248.994	110	316	Number of isoforms per gene
Ovary	11	242.921	126	275	Number of isoforms per gene
Ant. cingulate cortex	11	241.681	123	286	Number of isoforms per gene
Small intestine	11	239.254	127	310	Number of isoforms per gene
Uterus	11	233.667	106	250	Number of isoforms per gene
Amygdala	11	228.317	111	266	Number of isoforms per gene
Cerebellum	11	217.687	130	291	Number of isoforms per gene
Adrenal gland	11	212.687	138	251	Number of isoforms per gene
Spleen	11	206.438	121	277	Number of isoforms per gene
Caudate basal ganglia	11	205.259	140	303	Number of isoforms per gene
Cerebellar hemisphere	11	199.003	124	289	Number of isoforms per gene
Putamen basal ganglia	11	197.124	146	298	Number of isoforms per gene
Substantia nigra	11	196.518	137	275	Number of isoforms per gene
Lymphocytes	11	189.81	122	282	Number of isoforms per gene
Hippocampus	11	185.7	147	296	Number of isoforms per gene
Frontal cortex	11	184.791	134	309	Number of isoforms per gene
Prostate	11	181.087	137	280	Number of isoforms per gene
Esophagus (GE junction)	11	180.915	119	263	Number of isoforms per gene
Cortex	11	176.586	142	298	Number of isoforms per gene
Minor salivary gland	11	169.641	160	310	Number of isoforms per gene
Cervical spinal cord	11	166.39	138	271	Number of isoforms per gene
Testis	11	165.289	163	330	Number of isoforms per gene
Pituitary	11	161.017	149	298	Number of isoforms per gene
Liver	11	156.559	119	238	Number of isoforms per gene
Colon (transverse)	11	150.083	150	289	Number of isoforms per gene
Nucleus accumbens basal ganglia	11	147.877	140	286	Number of isoforms per gene
Colon (sigmoid)	11	139.665	134	260	Number of isoforms per gene
Esophagus (muscularis)	11	132.423	123	205	Number of isoforms per gene
Stomach	11	131.967	147	270	Number of isoforms per gene
Lung	11	122.644	124	243	Number of isoforms per gene
Nerve (tibial)	11	120.755	140	236	Number of isoforms per gene
Artery (coronary)	11	117.584	153	273	Number of isoforms per gene
Adipose (visc. omentum)	11	115.882	136	257	Number of isoforms per gene
Adipose (subcutaneous)	11	113.895	127	208	Number of isoforms per gene
Heart (atrial appendage)	11	113.521	133	235	Number of isoforms per gene
Breast	11	111.544	157	283	Number of isoforms per gene
Artery (aorta)	11	109.906	146	262	Number of isoforms per gene
Pancreas	11	100.577	138	228	Number of isoforms per gene
Skin (lower leg)	11	79.1633	134	198	Number of isoforms per gene
Heart (left ventricle)	11	76.8909	133	204	Number of isoforms per gene
Esophagus (mucosa)	11	73.5839	148	224	Number of isoforms per gene
Muscle (skeletal)	11	72.2921	127	163	Number of isoforms per gene
Artery (tibial)	11	71.0318	153	222	Number of isoforms per gene
Thyroid	11	67.9121	143	220	Number of isoforms per gene
Skin (suprapubic)	11	64.1181	142	239	Number of isoforms per gene
Whole blood	11	34.9304	128	162	Number of isoforms per gene
Fibroblast	11	29.8651	170	236	Number of isoforms per gene
Small intestine	12	305.491	92	228	Number of isoforms per gene
Prostate	12	249.229	108	268	Number of isoforms per gene
Hypothalamus	12	244.015	92	233	Number of isoforms per gene
Cerebellum	12	237.796	100	252	Number of isoforms per gene
Ant. cingulate cortex	12	236.005	100	238	Number of isoforms per gene
Cerebellar hemisphere	12	233.369	107	241	Number of isoforms per gene
Spleen	12	230.929	110	247	Number of isoforms per gene
Lymphocytes	12	225.685	96	220	Number of isoforms per gene
Caudate basal ganglia	12	223.795	93	231	Number of isoforms per gene
Ovary	12	209.779	101	212	Number of isoforms per gene
Adrenal gland	12	205.156	129	276	Number of isoforms per gene
Vagina	12	204.441	103	263	Number of isoforms per gene
Liver	12	202.774	90	194	Number of isoforms per gene
Cortex	12	201.842	114	247	Number of isoforms per gene
Amygdala	12	199.275	95	220	Number of isoforms per gene
Testis	12	197.441	121	271	Number of isoforms per gene
Substantia nigra	12	191.172	110	221	Number of isoforms per gene
Stomach	12	187.144	114	218	Number of isoforms per gene
Pituitary	12	180.197	119	269	Number of isoforms per gene
Hippocampus	12	174.968	112	227	Number of isoforms per gene
Cervical spinal cord	12	173.367	116	238	Number of isoforms per gene
Minor salivary gland	12	173.01	111	222	Number of isoforms per gene
Nucleus accumbens basal ganglia	12	171.176	120	238	Number of isoforms per gene
Uterus	12	168.095	104	219	Number of isoforms per gene
Pancreas	12	163.178	108	223	Number of isoforms per gene
Putamen basal ganglia	12	158.402	108	227	Number of isoforms per gene
Colon (transverse)	12	156.649	109	201	Number of isoforms per gene
Heart (left ventricle)	12	155.729	106	201	Number of isoforms per gene
Artery (coronary)	12	147.336	125	224	Number of isoforms per gene
Frontal cortex	12	146.303	130	250	Number of isoforms per gene
Esophagus (GE junction)	12	139.167	103	231	Number of isoforms per gene
Nerve (tibial)	12	137.269	113	212	Number of isoforms per gene
Heart (atrial appendage)	12	130.795	108	210	Number of isoforms per gene
Artery (aorta)	12	128.197	125	232	Number of isoforms per gene
Colon (sigmoid)	12	124.602	144	257	Number of isoforms per gene
Lung	12	122.954	100	187	Number of isoforms per gene
Thyroid	12	118.134	106	199	Number of isoforms per gene
Breast	12	114.192	113	212	Number of isoforms per gene
Muscle (skeletal)	12	89.0833	94	135	Number of isoforms per gene
Skin (lower leg)	12	86.4847	117	188	Number of isoforms per gene
Skin (suprapubic)	12	84.4789	126	208	Number of isoforms per gene
Esophagus (muscularis)	12	83.3203	125	200	Number of isoforms per gene
Adipose (subcutaneous)	12	79.7918	109	197	Number of isoforms per gene
Esophagus (mucosa)	12	76.3948	122	214	Number of isoforms per gene
Adipose (visc. omentum)	12	70.1957	131	203	Number of isoforms per gene
Artery (tibial)	12	51.6393	128	175	Number of isoforms per gene
Whole blood	12	45.0628	108	142	Number of isoforms per gene
Fibroblast	12	41.826	132	191	Number of isoforms per gene
Amygdala	13	299.181	75	196	Number of isoforms per gene
Artery (coronary)	13	274.716	83	200	Number of isoforms per gene
Caudate basal ganglia	13	268.921	82	217	Number of isoforms per gene
Cerebellar hemisphere	13	260.23	101	221	Number of isoforms per gene
Ant. cingulate cortex	13	247.734	67	183	Number of isoforms per gene
Testis	13	246.231	111	243	Number of isoforms per gene
Ovary	13	238.778	81	196	Number of isoforms per gene
Pituitary	13	238.36	84	202	Number of isoforms per gene
Minor salivary gland	13	219.055	79	184	Number of isoforms per gene
Substantia nigra	13	215.285	64	161	Number of isoforms per gene
Prostate	13	210.843	94	197	Number of isoforms per gene
Spleen	13	207.109	81	170	Number of isoforms per gene
Hippocampus	13	206.534	82	202	Number of isoforms per gene
Cerebellum	13	206.39	127	246	Number of isoforms per gene
Lymphocytes	13	204.797	96	190	Number of isoforms per gene
Cortex	13	203.714	86	203	Number of isoforms per gene
Cervical spinal cord	13	198.728	84	191	Number of isoforms per gene
Vagina	13	196.104	95	208	Number of isoforms per gene
Esophagus (GE junction)	13	194.237	88	194	Number of isoforms per gene
Pancreas	13	189.685	83	182	Number of isoforms per gene
Putamen basal ganglia	13	182.221	72	175	Number of isoforms per gene
Nucleus accumbens basal ganglia	13	179.899	99	205	Number of isoforms per gene
Colon (transverse)	13	175.096	87	176	Number of isoforms per gene
Hypothalamus	13	173.242	87	198	Number of isoforms per gene
Uterus	13	163.694	95	190	Number of isoforms per gene
Artery (aorta)	13	162.122	94	182	Number of isoforms per gene
Small intestine	13	160.541	107	199	Number of isoforms per gene
Stomach	13	146.679	96	187	Number of isoforms per gene
Frontal cortex	13	146.027	93	178	Number of isoforms per gene
Liver	13	133.011	86	153	Number of isoforms per gene
Lung	13	128.166	78	153	Number of isoforms per gene
Heart (left ventricle)	13	123.507	94	176	Number of isoforms per gene
Breast	13	117.517	105	200	Number of isoforms per gene
Heart (atrial appendage)	13	116.614	108	183	Number of isoforms per gene
Adrenal gland	13	110.564	106	183	Number of isoforms per gene
Adipose (subcutaneous)	13	106.773	99	161	Number of isoforms per gene
Colon (sigmoid)	13	104.246	115	205	Number of isoforms per gene
Adipose (visc. omentum)	13	100.217	94	173	Number of isoforms per gene
Skin (lower leg)	13	99.4097	95	153	Number of isoforms per gene
Nerve (tibial)	13	95.0601	92	165	Number of isoforms per gene
Fibroblast	13	87.2476	112	170	Number of isoforms per gene
Skin (suprapubic)	13	81.7313	102	172	Number of isoforms per gene
Esophagus (mucosa)	13	77.3547	101	166	Number of isoforms per gene
Artery (tibial)	13	72.6712	110	163	Number of isoforms per gene
Esophagus (muscularis)	13	67.3608	112	184	Number of isoforms per gene
Thyroid	13	64.0386	95	157	Number of isoforms per gene
Muscle (skeletal)	13	51.6957	77	107	Number of isoforms per gene
Whole blood	13	48.5468	90	124	Number of isoforms per gene
Uterus	14	308.529	62	150	Number of isoforms per gene
Hypothalamus	14	283.392	62	161	Number of isoforms per gene
Caudate basal ganglia	14	276.733	64	156	Number of isoforms per gene
Artery (coronary)	14	258.856	72	185	Number of isoforms per gene
Cerebellar hemisphere	14	249.609	81	181	Number of isoforms per gene
Cortex	14	246.702	56	148	Number of isoforms per gene
Cerebellum	14	243.013	65	181	Number of isoforms per gene
Vagina	14	240.461	61	147	Number of isoforms per gene
Colon (transverse)	14	236.943	72	147	Number of isoforms per gene
Minor salivary gland	14	235.87	68	159	Number of isoforms per gene
Prostate	14	233.474	58	144	Number of isoforms per gene
Lymphocytes	14	231.951	71	162	Number of isoforms per gene
Spleen	14	230.319	79	154	Number of isoforms per gene
Pituitary	14	227.118	70	171	Number of isoforms per gene
Amygdala	14	225.916	59	138	Number of isoforms per gene
Putamen basal ganglia	14	221.04	68	139	Number of isoforms per gene
Testis	14	212.057	79	194	Number of isoforms per gene
Small intestine	14	211.785	65	152	Number of isoforms per gene
Cervical spinal cord	14	207.059	72	155	Number of isoforms per gene
Frontal cortex	14	203	79	158	Number of isoforms per gene
Liver	14	202.537	60	118	Number of isoforms per gene
Ant. cingulate cortex	14	198.579	79	157	Number of isoforms per gene
Adipose (visc. omentum)	14	186.314	84	170	Number of isoforms per gene
Ovary	14	182.46	69	143	Number of isoforms per gene
Substantia nigra	14	182.382	55	130	Number of isoforms per gene
Heart (atrial appendage)	14	182.353	69	156	Number of isoforms per gene
Esophagus (GE junction)	14	164.982	78	159	Number of isoforms per gene
Nucleus accumbens basal ganglia	14	156.581	79	163	Number of isoforms per gene
Adrenal gland	14	155.017	85	155	Number of isoforms per gene
Hippocampus	14	142.528	80	150	Number of isoforms per gene
Pancreas	14	137.464	78	142	Number of isoforms per gene
Stomach	14	135.993	69	148	Number of isoforms per gene
Colon (sigmoid)	14	131.447	89	159	Number of isoforms per gene
Breast	14	126.658	84	163	Number of isoforms per gene
Skin (lower leg)	14	125.305	86	148	Number of isoforms per gene
Nerve (tibial)	14	125.028	89	162	Number of isoforms per gene
Esophagus (mucosa)	14	101.287	81	137	Number of isoforms per gene
Lung	14	98.9987	96	155	Number of isoforms per gene
Heart (left ventricle)	14	98.9335	72	121	Number of isoforms per gene
Skin (suprapubic)	14	93.3422	92	146	Number of isoforms per gene
Adipose (subcutaneous)	14	88.3942	83	143	Number of isoforms per gene
Esophagus (muscularis)	14	84.1715	81	133	Number of isoforms per gene
Muscle (skeletal)	14	80.4132	75	105	Number of isoforms per gene
Thyroid	14	78.4103	88	138	Number of isoforms per gene
Artery (aorta)	14	74.6548	85	144	Number of isoforms per gene
Whole blood	14	68.4869	88	122	Number of isoforms per gene
Artery (tibial)	14	67.6169	89	140	Number of isoforms per gene
Fibroblast	14	55.0309	106	160	Number of isoforms per gene
Vagina	15	366.589	43	119	Number of isoforms per gene
Cerebellum	15	334.626	65	151	Number of isoforms per gene
Amygdala	15	323.65	41	116	Number of isoforms per gene
Caudate basal ganglia	15	296.622	64	148	Number of isoforms per gene
Ant. cingulate cortex	15	295.916	52	130	Number of isoforms per gene
Pituitary	15	270.751	58	148	Number of isoforms per gene
Nucleus accumbens basal ganglia	15	267.605	66	143	Number of isoforms per gene
Putamen basal ganglia	15	260.108	47	131	Number of isoforms per gene
Colon (transverse)	15	254.264	55	133	Number of isoforms per gene
Artery (coronary)	15	244.7	58	128	Number of isoforms per gene
Cerebellar hemisphere	15	241.633	59	146	Number of isoforms per gene
Cortex	15	233.695	67	171	Number of isoforms per gene
Ovary	15	231.864	63	144	Number of isoforms per gene
Substantia nigra	15	214.87	58	121	Number of isoforms per gene
Uterus	15	212.879	58	119	Number of isoforms per gene
Prostate	15	210.546	65	134	Number of isoforms per gene
Frontal cortex	15	205.034	63	137	Number of isoforms per gene
Heart (left ventricle)	15	199.211	48	103	Number of isoforms per gene
Artery (aorta)	15	198.48	66	130	Number of isoforms per gene
Adrenal gland	15	193.252	60	136	Number of isoforms per gene
Hippocampus	15	186.725	52	120	Number of isoforms per gene
Pancreas	15	180.893	59	131	Number of isoforms per gene
Hypothalamus	15	177.869	61	133	Number of isoforms per gene
Liver	15	177.757	54	125	Number of isoforms per gene
Lung	15	166.441	54	116	Number of isoforms per gene
Cervical spinal cord	15	166.267	60	129	Number of isoforms per gene
Testis	15	160.773	75	136	Number of isoforms per gene
Lymphocytes	15	159.819	68	136	Number of isoforms per gene
Colon (sigmoid)	15	154.592	63	126	Number of isoforms per gene
Minor salivary gland	15	153.538	64	127	Number of isoforms per gene
Nerve (tibial)	15	150.161	56	109	Number of isoforms per gene
Spleen	15	144.845	71	124	Number of isoforms per gene
Skin (lower leg)	15	143.903	52	89	Number of isoforms per gene
Stomach	15	129.298	63	127	Number of isoforms per gene
Adipose (subcutaneous)	15	127.459	49	100	Number of isoforms per gene
Heart (atrial appendage)	15	126.469	61	112	Number of isoforms per gene
Esophagus (GE junction)	15	126.084	56	122	Number of isoforms per gene
Adipose (visc. omentum)	15	121.787	59	123	Number of isoforms per gene
Breast	15	121.697	65	140	Number of isoforms per gene
Artery (tibial)	15	120.667	60	108	Number of isoforms per gene
Fibroblast	15	117.227	79	127	Number of isoforms per gene
Skin (suprapubic)	15	89.4407	56	97	Number of isoforms per gene
Small intestine	15	86.8317	85	137	Number of isoforms per gene
Thyroid	15	86.3074	70	114	Number of isoforms per gene
Esophagus (muscularis)	15	83.9402	58	103	Number of isoforms per gene
Muscle (skeletal)	15	83.1169	57	81	Number of isoforms per gene
Esophagus (mucosa)	15	52.5932	76	101	Number of isoforms per gene
Whole blood	15	49.302	61	72	Number of isoforms per gene
Hypothalamus	2	139.649	578	1083	Number of isoforms per gene
Uterus	2	126.102	527	957	Number of isoforms per gene
Cervical spinal cord	2	120.894	603	1096	Number of isoforms per gene
Vagina	2	120.879	549	951	Number of isoforms per gene
Lymphocytes	2	117.624	533	936	Number of isoforms per gene
Minor salivary gland	2	116.196	549	953	Number of isoforms per gene
Ant. cingulate cortex	2	113.635	611	1076	Number of isoforms per gene
Amygdala	2	113.589	619	1156	Number of isoforms per gene
Ovary	2	112.854	552	999	Number of isoforms per gene
Hippocampus	2	107.381	626	1131	Number of isoforms per gene
Artery (coronary)	2	105.19	542	931	Number of isoforms per gene
Cerebellar hemisphere	2	103.968	654	1155	Number of isoforms per gene
Cerebellum	2	103.67	645	1108	Number of isoforms per gene
Small intestine	2	100.493	562	998	Number of isoforms per gene
Substantia nigra	2	98.6209	664	1129	Number of isoforms per gene
Nucleus accumbens basal ganglia	2	97.283	681	1169	Number of isoforms per gene
Prostate	2	95.1025	590	1007	Number of isoforms per gene
Frontal cortex	2	94.8587	689	1153	Number of isoforms per gene
Liver	2	88.035	650	1022	Number of isoforms per gene
Caudate basal ganglia	2	86.1172	639	1102	Number of isoforms per gene
Esophagus (GE junction)	2	86.1076	558	898	Number of isoforms per gene
Cortex	2	84.1023	682	1106	Number of isoforms per gene
Pituitary	2	82.1935	643	1038	Number of isoforms per gene
Putamen basal ganglia	2	82.1088	693	1144	Number of isoforms per gene
Spleen	2	78.9252	625	1020	Number of isoforms per gene
Adrenal gland	2	73.8428	624	983	Number of isoforms per gene
Stomach	2	73.4051	572	878	Number of isoforms per gene
Colon (sigmoid)	2	73.0657	580	933	Number of isoforms per gene
Colon (transverse)	2	67.8892	531	832	Number of isoforms per gene
Heart (left ventricle)	2	62.1898	545	795	Number of isoforms per gene
Breast	2	55.9136	534	782	Number of isoforms per gene
Pancreas	2	55.5157	659	941	Number of isoforms per gene
Heart (atrial appendage)	2	53.6562	522	797	Number of isoforms per gene
Artery (aorta)	2	48.913	577	806	Number of isoforms per gene
Testis	2	48.2204	684	1002	Number of isoforms per gene
Lung	2	40.6726	521	622	Number of isoforms per gene
Adipose (visc. omentum)	2	40.4559	518	694	Number of isoforms per gene
Esophagus (muscularis)	2	38.9101	564	729	Number of isoforms per gene
Adipose (subcutaneous)	2	36.0779	486	589	Number of isoforms per gene
Skin (suprapubic)	2	34.672	546	688	Number of isoforms per gene
Muscle (skeletal)	2	34.5504	467	549	Number of isoforms per gene
Fibroblast	2	29.1059	568	706	Number of isoforms per gene
Artery (tibial)	2	26.8703	519	642	Number of isoforms per gene
Whole blood	2	26.3441	504	567	Number of isoforms per gene
Skin (lower leg)	2	25.6585	547	643	Number of isoforms per gene
Nerve (tibial)	2	24.2449	564	680	Number of isoforms per gene
Thyroid	2	22.559	573	700	Number of isoforms per gene
Esophagus (mucosa)	2	19.8688	598	710	Number of isoforms per gene
Ant. cingulate cortex	3	152.218	520	1028	Number of isoforms per gene
Cervical spinal cord	3	140.325	489	981	Number of isoforms per gene
Vagina	3	137.041	445	870	Number of isoforms per gene
Cortex	3	136.526	548	1046	Number of isoforms per gene
Hypothalamus	3	135.081	529	936	Number of isoforms per gene
Substantia nigra	3	126.517	529	1010	Number of isoforms per gene
Hippocampus	3	124.286	542	1010	Number of isoforms per gene
Ovary	3	123.194	461	895	Number of isoforms per gene
Artery (coronary)	3	121.398	473	838	Number of isoforms per gene
Amygdala	3	119.094	548	1051	Number of isoforms per gene
Caudate basal ganglia	3	114.772	551	986	Number of isoforms per gene
Lymphocytes	3	113.881	415	758	Number of isoforms per gene
Cerebellum	3	113.237	566	1028	Number of isoforms per gene
Frontal cortex	3	113.023	584	1034	Number of isoforms per gene
Cerebellar hemisphere	3	112.344	572	982	Number of isoforms per gene
Uterus	3	111.565	497	848	Number of isoforms per gene
Prostate	3	111.45	520	912	Number of isoforms per gene
Small intestine	3	110.089	488	880	Number of isoforms per gene
Minor salivary gland	3	106.768	486	832	Number of isoforms per gene
Adrenal gland	3	106.151	488	864	Number of isoforms per gene
Liver	3	102.395	544	892	Number of isoforms per gene
Putamen basal ganglia	3	100.574	596	1002	Number of isoforms per gene
Testis	3	99.025	502	877	Number of isoforms per gene
Spleen	3	96.6154	552	906	Number of isoforms per gene
Nucleus accumbens basal ganglia	3	95.6741	594	976	Number of isoforms per gene
Pituitary	3	92.5866	560	921	Number of isoforms per gene
Colon (transverse)	3	85.3724	441	736	Number of isoforms per gene
Colon (sigmoid)	3	84.8018	520	844	Number of isoforms per gene
Stomach	3	80.9369	496	832	Number of isoforms per gene
Esophagus (GE junction)	3	75.3038	506	799	Number of isoforms per gene
Pancreas	3	73.1618	593	914	Number of isoforms per gene
Heart (atrial appendage)	3	61.3539	505	765	Number of isoforms per gene
Breast	3	59.8602	472	719	Number of isoforms per gene
Artery (aorta)	3	55.1896	482	698	Number of isoforms per gene
Adipose (visc. omentum)	3	54.6916	460	650	Number of isoforms per gene
Heart (left ventricle)	3	49.5318	510	734	Number of isoforms per gene
Lung	3	42.4363	465	620	Number of isoforms per gene
Skin (suprapubic)	3	37.2213	476	632	Number of isoforms per gene
Esophagus (mucosa)	3	36.7944	476	632	Number of isoforms per gene
Skin (lower leg)	3	34.7834	464	566	Number of isoforms per gene
Adipose (subcutaneous)	3	32.6055	452	574	Number of isoforms per gene
Whole blood	3	32.3901	444	503	Number of isoforms per gene
Esophagus (muscularis)	3	30.7431	489	679	Number of isoforms per gene
Fibroblast	3	30.3233	505	647	Number of isoforms per gene
Nerve (tibial)	3	28.9032	469	622	Number of isoforms per gene
Thyroid	3	27.2657	507	634	Number of isoforms per gene
Muscle (skeletal)	3	26.0165	443	503	Number of isoforms per gene
Artery (tibial)	3	25.2799	476	582	Number of isoforms per gene
Ant. cingulate cortex	4	167.698	439	890	Number of isoforms per gene
Uterus	4	160.742	391	798	Number of isoforms per gene
Cervical spinal cord	4	154.301	446	893	Number of isoforms per gene
Vagina	4	151.301	416	828	Number of isoforms per gene
Hypothalamus	4	150.327	465	921	Number of isoforms per gene
Lymphocytes	4	149.511	347	680	Number of isoforms per gene
Substantia nigra	4	146.268	479	926	Number of isoforms per gene
Cortex	4	144.948	479	899	Number of isoforms per gene
Caudate basal ganglia	4	142.621	478	894	Number of isoforms per gene
Amygdala	4	140.498	474	896	Number of isoforms per gene
Artery (coronary)	4	138.41	402	790	Number of isoforms per gene
Small intestine	4	138.387	442	826	Number of isoforms per gene
Ovary	4	133.227	418	772	Number of isoforms per gene
Hippocampus	4	131.016	471	911	Number of isoforms per gene
Cerebellar hemisphere	4	128.599	474	896	Number of isoforms per gene
Frontal cortex	4	128.043	485	899	Number of isoforms per gene
Putamen basal ganglia	4	127.496	510	939	Number of isoforms per gene
Prostate	4	126.691	424	813	Number of isoforms per gene
Minor salivary gland	4	124.992	454	819	Number of isoforms per gene
Spleen	4	119.137	470	848	Number of isoforms per gene
Nucleus accumbens basal ganglia	4	117.23	533	958	Number of isoforms per gene
Pituitary	4	115.894	466	807	Number of isoforms per gene
Liver	4	111.184	506	858	Number of isoforms per gene
Cerebellum	4	105.057	503	911	Number of isoforms per gene
Adrenal gland	4	101.962	462	810	Number of isoforms per gene
Breast	4	100.157	392	670	Number of isoforms per gene
Stomach	4	94.5666	440	758	Number of isoforms per gene
Testis	4	94.0654	499	858	Number of isoforms per gene
Pancreas	4	91.5274	491	809	Number of isoforms per gene
Colon (sigmoid)	4	91.5027	443	763	Number of isoforms per gene
Colon (transverse)	4	89.8769	403	688	Number of isoforms per gene
Esophagus (GE junction)	4	85.5761	410	702	Number of isoforms per gene
Artery (aorta)	4	75.6653	430	694	Number of isoforms per gene
Heart (atrial appendage)	4	71.6668	432	645	Number of isoforms per gene
Heart (left ventricle)	4	61.8577	424	634	Number of isoforms per gene
Thyroid	4	55.8963	427	574	Number of isoforms per gene
Lung	4	53.8849	393	595	Number of isoforms per gene
Skin (lower leg)	4	51.9459	399	520	Number of isoforms per gene
Adipose (visc. omentum)	4	48.1496	441	606	Number of isoforms per gene
Esophagus (mucosa)	4	46.9226	450	602	Number of isoforms per gene
Adipose (subcutaneous)	4	46.7973	390	489	Number of isoforms per gene
Skin (suprapubic)	4	45.3235	453	603	Number of isoforms per gene
Artery (tibial)	4	43.3156	399	542	Number of isoforms per gene
Nerve (tibial)	4	39.8661	428	602	Number of isoforms per gene
Esophagus (muscularis)	4	37.8032	448	630	Number of isoforms per gene
Fibroblast	4	27.1736	471	604	Number of isoforms per gene
Muscle (skeletal)	4	25.1957	367	432	Number of isoforms per gene
Whole blood	4	24.0853	409	482	Number of isoforms per gene
Cervical spinal cord	5	170.8	419	863	Number of isoforms per gene
Ant. cingulate cortex	5	167.87	393	790	Number of isoforms per gene
Amygdala	5	164.304	416	839	Number of isoforms per gene
Hypothalamus	5	163.478	384	804	Number of isoforms per gene
Hippocampus	5	162.611	419	839	Number of isoforms per gene
Substantia nigra	5	161.57	395	813	Number of isoforms per gene
Uterus	5	160.559	344	684	Number of isoforms per gene
Prostate	5	156.215	386	738	Number of isoforms per gene
Cortex	5	155.586	440	846	Number of isoforms per gene
Cerebellar hemisphere	5	155.238	420	825	Number of isoforms per gene
Ovary	5	154.643	372	723	Number of isoforms per gene
Minor salivary gland	5	148.939	357	680	Number of isoforms per gene
Putamen basal ganglia	5	146.294	435	851	Number of isoforms per gene
Caudate basal ganglia	5	144.012	434	861	Number of isoforms per gene
Adrenal gland	5	142.03	395	743	Number of isoforms per gene
Small intestine	5	141.892	355	714	Number of isoforms per gene
Stomach	5	139.641	353	676	Number of isoforms per gene
Vagina	5	137.741	349	683	Number of isoforms per gene
Artery (coronary)	5	136.752	369	699	Number of isoforms per gene
Liver	5	132.215	370	741	Number of isoforms per gene
Cerebellum	5	129.26	459	826	Number of isoforms per gene
Testis	5	126.062	401	716	Number of isoforms per gene
Frontal cortex	5	125.112	471	852	Number of isoforms per gene
Nucleus accumbens basal ganglia	5	123.386	460	824	Number of isoforms per gene
Lymphocytes	5	122.621	352	664	Number of isoforms per gene
Spleen	5	120.402	422	752	Number of isoforms per gene
Colon (transverse)	5	113.327	344	618	Number of isoforms per gene
Pituitary	5	113.299	406	758	Number of isoforms per gene
Breast	5	105.505	364	602	Number of isoforms per gene
Esophagus (GE junction)	5	105.404	356	660	Number of isoforms per gene
Pancreas	5	83.7043	441	705	Number of isoforms per gene
Colon (sigmoid)	5	82.2645	400	664	Number of isoforms per gene
Adipose (subcutaneous)	5	75.4084	338	485	Number of isoforms per gene
Lung	5	73.5763	334	511	Number of isoforms per gene
Artery (aorta)	5	71.7443	358	568	Number of isoforms per gene
Skin (suprapubic)	5	69.3426	346	549	Number of isoforms per gene
Heart (atrial appendage)	5	58.7645	431	642	Number of isoforms per gene
Skin (lower leg)	5	53.1207	370	490	Number of isoforms per gene
Heart (left ventricle)	5	49.5098	388	562	Number of isoforms per gene
Adipose (visc. omentum)	5	46.8704	380	529	Number of isoforms per gene
Esophagus (mucosa)	5	41.8046	352	488	Number of isoforms per gene
Nerve (tibial)	5	37.4239	411	556	Number of isoforms per gene
Esophagus (muscularis)	5	33.9663	398	558	Number of isoforms per gene
Thyroid	5	31.4253	407	554	Number of isoforms per gene
Artery (tibial)	5	30.4532	394	490	Number of isoforms per gene
Muscle (skeletal)	5	26.555	368	441	Number of isoforms per gene
Whole blood	5	21.0797	341	415	Number of isoforms per gene
Fibroblast	5	18.8145	439	554	Number of isoforms per gene
Lymphocytes	6	195.981	274	583	Number of isoforms per gene
Cervical spinal cord	6	195.447	314	679	Number of isoforms per gene
Substantia nigra	6	190.892	324	730	Number of isoforms per gene
Amygdala	6	185.78	329	697	Number of isoforms per gene
Hippocampus	6	184.612	309	698	Number of isoforms per gene
Ovary	6	178.644	314	620	Number of isoforms per gene
Hypothalamus	6	172.476	372	767	Number of isoforms per gene
Artery (coronary)	6	172.242	308	626	Number of isoforms per gene
Pituitary	6	168.768	334	679	Number of isoforms per gene
Cortex	6	166.614	378	728	Number of isoforms per gene
Putamen basal ganglia	6	165.18	342	658	Number of isoforms per gene
Vagina	6	163.504	333	673	Number of isoforms per gene
Minor salivary gland	6	162.307	294	612	Number of isoforms per gene
Cerebellum	6	161.17	359	754	Number of isoforms per gene
Ant. cingulate cortex	6	154.613	349	676	Number of isoforms per gene
Prostate	6	154.459	341	688	Number of isoforms per gene
Cerebellar hemisphere	6	153.696	356	716	Number of isoforms per gene
Nucleus accumbens basal ganglia	6	149.468	379	736	Number of isoforms per gene
Frontal cortex	6	146.659	375	706	Number of isoforms per gene
Uterus	6	145.437	307	624	Number of isoforms per gene
Small intestine	6	144.549	335	653	Number of isoforms per gene
Caudate basal ganglia	6	143.164	368	707	Number of isoforms per gene
Spleen	6	133.888	339	619	Number of isoforms per gene
Testis	6	132.196	365	695	Number of isoforms per gene
Esophagus (GE junction)	6	125.795	327	607	Number of isoforms per gene
Liver	6	116.308	348	609	Number of isoforms per gene
Pancreas	6	113.29	377	658	Number of isoforms per gene
Colon (sigmoid)	6	110.908	368	643	Number of isoforms per gene
Adrenal gland	6	110.376	354	638	Number of isoforms per gene
Colon (transverse)	6	108.621	314	578	Number of isoforms per gene
Stomach	6	102.59	354	611	Number of isoforms per gene
Heart (atrial appendage)	6	93.1138	323	533	Number of isoforms per gene
Adipose (visc. omentum)	6	88.8899	318	491	Number of isoforms per gene
Breast	6	87.7807	304	528	Number of isoforms per gene
Adipose (subcutaneous)	6	84.6822	273	432	Number of isoforms per gene
Artery (aorta)	6	84.2966	322	521	Number of isoforms per gene
Lung	6	79.9437	322	503	Number of isoforms per gene
Heart (left ventricle)	6	79.2882	313	524	Number of isoforms per gene
Esophagus (mucosa)	6	64.3245	342	526	Number of isoforms per gene
Esophagus (muscularis)	6	60.5574	343	508	Number of isoforms per gene
Nerve (tibial)	6	59.8088	304	471	Number of isoforms per gene
Artery (tibial)	6	59.7117	294	417	Number of isoforms per gene
Skin (suprapubic)	6	55.0782	326	491	Number of isoforms per gene
Thyroid	6	53.9867	343	458	Number of isoforms per gene
Skin (lower leg)	6	52.5169	314	432	Number of isoforms per gene
Muscle (skeletal)	6	52.3123	288	382	Number of isoforms per gene
Fibroblast	6	35.3379	355	464	Number of isoforms per gene
Whole blood	6	26.9319	316	398	Number of isoforms per gene
Vagina	7	219.166	243	568	Number of isoforms per gene
Ant. cingulate cortex	7	214.183	276	641	Number of isoforms per gene
Substantia nigra	7	193.171	243	574	Number of isoforms per gene
Minor salivary gland	7	192.746	287	634	Number of isoforms per gene
Uterus	7	191.464	269	599	Number of isoforms per gene
Hypothalamus	7	189.452	301	627	Number of isoforms per gene
Cervical spinal cord	7	187.279	298	612	Number of isoforms per gene
Cerebellar hemisphere	7	179.541	312	607	Number of isoforms per gene
Artery (coronary)	7	179.12	288	578	Number of isoforms per gene
Putamen basal ganglia	7	178.508	289	590	Number of isoforms per gene
Caudate basal ganglia	7	173.513	295	620	Number of isoforms per gene
Testis	7	173.06	300	601	Number of isoforms per gene
Lymphocytes	7	167.55	266	525	Number of isoforms per gene
Nucleus accumbens basal ganglia	7	165.908	303	613	Number of isoforms per gene
Amygdala	7	165.669	281	605	Number of isoforms per gene
Hippocampus	7	165.586	298	584	Number of isoforms per gene
Cerebellum	7	164.94	330	649	Number of isoforms per gene
Spleen	7	161.748	295	589	Number of isoforms per gene
Liver	7	156.729	311	579	Number of isoforms per gene
Small intestine	7	156.498	299	619	Number of isoforms per gene
Cortex	7	150.712	338	634	Number of isoforms per gene
Pituitary	7	149.876	322	616	Number of isoforms per gene
Ovary	7	149.366	288	576	Number of isoforms per gene
Esophagus (GE junction)	7	148.903	300	557	Number of isoforms per gene
Prostate	7	148.325	308	599	Number of isoforms per gene
Adrenal gland	7	125.781	311	568	Number of isoforms per gene
Frontal cortex	7	116.905	344	618	Number of isoforms per gene
Colon (transverse)	7	115.596	296	548	Number of isoforms per gene
Pancreas	7	101.126	331	561	Number of isoforms per gene
Adipose (subcutaneous)	7	96.946	274	426	Number of isoforms per gene
Breast	7	93.4676	322	548	Number of isoforms per gene
Colon (sigmoid)	7	92.872	337	566	Number of isoforms per gene
Stomach	7	91.4544	329	544	Number of isoforms per gene
Nerve (tibial)	7	90.1014	311	483	Number of isoforms per gene
Adipose (visc. omentum)	7	83.4652	288	470	Number of isoforms per gene
Skin (suprapubic)	7	82.6286	319	491	Number of isoforms per gene
Heart (atrial appendage)	7	78.1711	308	515	Number of isoforms per gene
Artery (aorta)	7	77.2761	313	519	Number of isoforms per gene
Lung	7	73.402	294	435	Number of isoforms per gene
Esophagus (muscularis)	7	70.6162	316	474	Number of isoforms per gene
Heart (left ventricle)	7	68.9991	314	478	Number of isoforms per gene
Thyroid	7	53.1232	307	464	Number of isoforms per gene
Skin (lower leg)	7	53.0737	303	433	Number of isoforms per gene
Esophagus (mucosa)	7	43.2914	305	447	Number of isoforms per gene
Muscle (skeletal)	7	41.2359	289	360	Number of isoforms per gene
Artery (tibial)	7	35.4928	312	414	Number of isoforms per gene
Whole blood	7	26.4752	283	334	Number of isoforms per gene
Fibroblast	7	24.2248	336	461	Number of isoforms per gene
Lymphocytes	8	219.072	183	448	Number of isoforms per gene
Hippocampus	8	211.133	206	492	Number of isoforms per gene
Minor salivary gland	8	204.907	223	482	Number of isoforms per gene
Prostate	8	198.925	215	462	Number of isoforms per gene
Caudate basal ganglia	8	195.193	235	504	Number of isoforms per gene
Esophagus (GE junction)	8	191.14	227	464	Number of isoforms per gene
Hypothalamus	8	189.401	223	500	Number of isoforms per gene
Ant. cingulate cortex	8	184.152	201	458	Number of isoforms per gene
Uterus	8	183.2	219	470	Number of isoforms per gene
Cervical spinal cord	8	182.648	249	508	Number of isoforms per gene
Vagina	8	182.594	243	497	Number of isoforms per gene
Small intestine	8	176.278	221	514	Number of isoforms per gene
Substantia nigra	8	175.549	230	455	Number of isoforms per gene
Amygdala	8	174.437	204	458	Number of isoforms per gene
Cerebellum	8	167.303	247	506	Number of isoforms per gene
Nucleus accumbens basal ganglia	8	166.125	245	512	Number of isoforms per gene
Cerebellar hemisphere	8	165.458	252	500	Number of isoforms per gene
Cortex	8	164.947	263	518	Number of isoforms per gene
Ovary	8	163.318	232	477	Number of isoforms per gene
Adrenal gland	8	162.416	246	464	Number of isoforms per gene
Frontal cortex	8	159.732	226	464	Number of isoforms per gene
Artery (coronary)	8	156.945	255	501	Number of isoforms per gene
Testis	8	156.544	262	525	Number of isoforms per gene
Putamen basal ganglia	8	151.375	242	490	Number of isoforms per gene
Colon (sigmoid)	8	148.98	236	476	Number of isoforms per gene
Stomach	8	148.655	243	473	Number of isoforms per gene
Colon (transverse)	8	140.448	230	458	Number of isoforms per gene
Pituitary	8	138.366	268	532	Number of isoforms per gene
Liver	8	135.104	252	460	Number of isoforms per gene
Pancreas	8	131.851	260	458	Number of isoforms per gene
Spleen	8	122.042	267	486	Number of isoforms per gene
Breast	8	121.446	236	416	Number of isoforms per gene
Heart (atrial appendage)	8	114.272	245	420	Number of isoforms per gene
Artery (aorta)	8	90.8377	251	431	Number of isoforms per gene
Adipose (visc. omentum)	8	87.9955	247	372	Number of isoforms per gene
Adipose (subcutaneous)	8	85.2932	203	337	Number of isoforms per gene
Skin (suprapubic)	8	83.4663	252	369	Number of isoforms per gene
Nerve (tibial)	8	83.2265	267	413	Number of isoforms per gene
Artery (tibial)	8	72.6534	238	347	Number of isoforms per gene
Lung	8	72.2005	239	373	Number of isoforms per gene
Skin (lower leg)	8	68.3992	229	339	Number of isoforms per gene
Heart (left ventricle)	8	65.5974	223	384	Number of isoforms per gene
Thyroid	8	60.5792	268	394	Number of isoforms per gene
Esophagus (muscularis)	8	56.9196	255	384	Number of isoforms per gene
Esophagus (mucosa)	8	54.3656	262	406	Number of isoforms per gene
Muscle (skeletal)	8	46.4495	239	309	Number of isoforms per gene
Fibroblast	8	45.7316	283	396	Number of isoforms per gene
Whole blood	8	42.6986	244	306	Number of isoforms per gene
Cerebellar hemisphere	9	219.165	186	403	Number of isoforms per gene
Vagina	9	218.887	173	415	Number of isoforms per gene
Caudate basal ganglia	9	217.357	205	445	Number of isoforms per gene
Adrenal gland	9	215.186	195	434	Number of isoforms per gene
Uterus	9	213.286	166	368	Number of isoforms per gene
Cervical spinal cord	9	213.151	195	425	Number of isoforms per gene
Testis	9	208.741	200	449	Number of isoforms per gene
Hippocampus	9	206.601	186	400	Number of isoforms per gene
Frontal cortex	9	206.065	209	449	Number of isoforms per gene
Artery (coronary)	9	205.843	199	422	Number of isoforms per gene
Cortex	9	204.68	193	450	Number of isoforms per gene
Lymphocytes	9	204.009	181	403	Number of isoforms per gene
Nucleus accumbens basal ganglia	9	196.543	208	459	Number of isoforms per gene
Prostate	9	194.928	193	434	Number of isoforms per gene
Cerebellum	9	194.306	202	455	Number of isoforms per gene
Hypothalamus	9	192.122	179	412	Number of isoforms per gene
Ant. cingulate cortex	9	173.326	183	388	Number of isoforms per gene
Amygdala	9	170.446	182	387	Number of isoforms per gene
Substantia nigra	9	163.27	196	390	Number of isoforms per gene
Putamen basal ganglia	9	160.776	187	401	Number of isoforms per gene
Colon (transverse)	9	159.068	180	365	Number of isoforms per gene
Small intestine	9	158.525	182	404	Number of isoforms per gene
Stomach	9	157.067	209	398	Number of isoforms per gene
Pituitary	9	151.565	206	400	Number of isoforms per gene
Esophagus (GE junction)	9	146.407	212	382	Number of isoforms per gene
Ovary	9	141.759	184	377	Number of isoforms per gene
Spleen	9	139.045	197	409	Number of isoforms per gene
Minor salivary gland	9	134.974	195	399	Number of isoforms per gene
Pancreas	9	130.099	217	408	Number of isoforms per gene
Liver	9	124.094	203	381	Number of isoforms per gene
Breast	9	120.826	205	367	Number of isoforms per gene
Artery (aorta)	9	120.311	214	371	Number of isoforms per gene
Heart (atrial appendage)	9	115.568	198	366	Number of isoforms per gene
Colon (sigmoid)	9	110.173	236	432	Number of isoforms per gene
Adipose (subcutaneous)	9	101.512	178	312	Number of isoforms per gene
Skin (suprapubic)	9	95.8422	193	325	Number of isoforms per gene
Lung	9	95.6114	191	343	Number of isoforms per gene
Adipose (visc. omentum)	9	92.8253	206	348	Number of isoforms per gene
Skin (lower leg)	9	84.5804	186	293	Number of isoforms per gene
Heart (left ventricle)	9	77.3705	188	327	Number of isoforms per gene
Esophagus (muscularis)	9	73.8068	216	331	Number of isoforms per gene
Nerve (tibial)	9	72.0545	194	298	Number of isoforms per gene
Muscle (skeletal)	9	67.9966	181	244	Number of isoforms per gene
Thyroid	9	56.0903	234	344	Number of isoforms per gene
Esophagus (mucosa)	9	54.3438	208	326	Number of isoforms per gene
Artery (tibial)	9	48.604	212	314	Number of isoforms per gene
Fibroblast	9	44.5424	250	367	Number of isoforms per gene
Whole blood	9	36.8229	200	262	Number of isoforms per gene
Vagina	(0,175)	175.998	3618	7524	SNP density
Cervical spinal cord	(0,175)	175.164	3892	8097	SNP density
Hypothalamus	(0,175)	173.939	3837	8119	SNP density
Ant. cingulate cortex	(0,175)	173.256	3808	7954	SNP density
Uterus	(0,175)	168.299	3563	7261	SNP density
Amygdala	(0,175)	165.743	3792	7957	SNP density
Lymphocytes	(0,175)	164.457	3495	7147	SNP density
Hippocampus	(0,175)	163.673	3968	8068	SNP density
Cerebellar hemisphere	(0,175)	158.705	4214	8292	SNP density
Ovary	(0,175)	158.19	3750	7496	SNP density
Minor salivary gland	(0,175)	156.771	3787	7510	SNP density
Substantia nigra	(0,175)	155.16	3917	7861	SNP density
Small intestine	(0,175)	153.854	3854	7752	SNP density
Putamen basal ganglia	(0,175)	141.746	4200	8024	SNP density
Frontal cortex	(0,175)	138.777	4363	8303	SNP density
Caudate basal ganglia	(175,250)	163.458	4097	8265	SNP density
Cortex	(175,250)	160.598	4271	8403	SNP density
Prostate	(175,250)	159.465	3925	7826	SNP density
Artery (coronary)	(175,250)	157.167	3844	7600	SNP density
Cerebellum	(175,250)	157.112	4342	8588	SNP density
Nucleus accumbens basal ganglia	(175,250)	144.662	4394	8390	SNP density
Pituitary	(175,250)	139.687	4190	8015	SNP density
Spleen	(175,250)	137.226	4084	7656	SNP density
Adrenal gland	(175,250)	133.594	4126	7642	SNP density
Liver	(175,250)	128.176	4042	7314	SNP density
Testis	(250,500)	136.414	4333	8155	SNP density
Esophagus (GE junction)	(250,500)	129.285	3836	7156	SNP density
Colon (transverse)	(250,500)	123.018	3693	6850	SNP density
Stomach	(250,500)	117.024	3991	7177	SNP density
Colon (sigmoid)	(250,500)	107.441	4253	7504	SNP density
Pancreas	(250,500)	99.9635	4363	7355	SNP density
Breast	(250,500)	97.8657	3911	6773	SNP density
Heart (atrial appendage)	(250,500)	88.9798	3969	6634	SNP density
Artery (aorta)	(250,500)	86.3458	4042	6659	SNP density
Adipose (visc. omentum)	(250,500)	78.2691	3934	6130	SNP density
Heart (left ventricle)	(250,500)	75.0162	3856	6153	SNP density
Esophagus (muscularis)	(250,500)	59.6282	4089	6102	SNP density
Esophagus (mucosa)	(250,500)	52.6402	4087	5934	SNP density
Fibroblast	(250,500)	40.4814	4467	6142	SNP density
Lung	>500	80.7304	3707	5857	SNP density
Adipose (subcutaneous)	>500	76.3632	3532	5398	SNP density
Skin (suprapubic)	>500	65.8508	3906	5968	SNP density
Nerve (tibial)	>500	65.2965	3946	5956	SNP density
Skin (lower leg)	>500	62.057	3767	5315	SNP density
Thyroid	>500	54.1629	4122	5923	SNP density
Artery (tibial)	>500	53.1926	3911	5481	SNP density
Muscle (skeletal)	>500	47.9097	3514	4530	SNP density
Whole blood	>500	35.2826	3725	4603	SNP density
Uterus	1	217.052	196	463	Proportion of shared isoTWAS effect SNPs
Putamen basal ganglia	1	215.865	223	444	Proportion of shared isoTWAS effect SNPs
Caudate basal ganglia	0	213.167	26483	58820	Proportion of shared isoTWAS effect SNPs
Ant. cingulate cortex	1	211.071	223	487	Proportion of shared isoTWAS effect SNPs
Amygdala	0	209.844	22271	52154	Proportion of shared isoTWAS effect SNPs
Vagina	0	207.116	24135	53479	Proportion of shared isoTWAS effect SNPs
Ant. cingulate cortex	0	207.024	24211	55007	Proportion of shared isoTWAS effect SNPs
Cervical spinal cord	0	205.477	24943	55808	Proportion of shared isoTWAS effect SNPs
Lymphocytes	0	203.335	24758	54029	Proportion of shared isoTWAS effect SNPs
Prostate	0	199.498	26592	57250	Proportion of shared isoTWAS effect SNPs
Uterus	0	198.955	23458	51206	Proportion of shared isoTWAS effect SNPs
Cerebellum	0	198.15	29353	62836	Proportion of shared isoTWAS effect SNPs
Hippocampus	0	196.785	25450	55138	Proportion of shared isoTWAS effect SNPs
Hypothalamus	0	196.128	24275	56465	Proportion of shared isoTWAS effect SNPs
Amygdala	1	195.954	228	501	Proportion of shared isoTWAS effect SNPs
Cerebellar hemisphere	0	194.402	28204	59628	Proportion of shared isoTWAS effect SNPs
Hypothalamus	1	194.383	242	550	Proportion of shared isoTWAS effect SNPs
Artery (coronary)	0	194.162	27026	57998	Proportion of shared isoTWAS effect SNPs
Cortex	0	193.096	27947	59849	Proportion of shared isoTWAS effect SNPs
Ovary	0	192.417	25360	54254	Proportion of shared isoTWAS effect SNPs
Pituitary	0	185.111	27892	59016	Proportion of shared isoTWAS effect SNPs
Small intestine	0	185.024	26176	56020	Proportion of shared isoTWAS effect SNPs
Substantia nigra	0	182.663	24232	50958	Proportion of shared isoTWAS effect SNPs
Spleen	0	182.181	26497	53962	Proportion of shared isoTWAS effect SNPs
Minor salivary gland	0	181.88	25648	54780	Proportion of shared isoTWAS effect SNPs
Testis	0	180.775	30333	62650	Proportion of shared isoTWAS effect SNPs
Frontal cortex	1	177.475	248	483	Proportion of shared isoTWAS effect SNPs
Nucleus accumbens basal ganglia	0	177.359	28651	58892	Proportion of shared isoTWAS effect SNPs
Hippocampus	1	176.62	202	444	Proportion of shared isoTWAS effect SNPs
Vagina	(0,1)	175.407	1497	3114	Proportion of shared isoTWAS effect SNPs
Putamen basal ganglia	0	171.975	26519	54105	Proportion of shared isoTWAS effect SNPs
Frontal cortex	0	170.806	28163	58126	Proportion of shared isoTWAS effect SNPs
Small intestine	1	169.996	186	401	Proportion of shared isoTWAS effect SNPs
Cervical spinal cord	1	168.627	271	553	Proportion of shared isoTWAS effect SNPs
Nucleus accumbens basal ganglia	1	166.229	234	434	Proportion of shared isoTWAS effect SNPs
Hypothalamus	(0,1)	165.872	1552	3111	Proportion of shared isoTWAS effect SNPs
Esophagus (GE junction)	0	164.428	26673	54623	Proportion of shared isoTWAS effect SNPs
Adrenal gland	0	162.924	28879	56900	Proportion of shared isoTWAS effect SNPs
Minor salivary gland	1	162.825	233	445	Proportion of shared isoTWAS effect SNPs
Artery (coronary)	1	162.475	217	449	Proportion of shared isoTWAS effect SNPs
Minor salivary gland	(0,1)	160.854	1527	3012	Proportion of shared isoTWAS effect SNPs
Ant. cingulate cortex	(0,1)	159.802	1549	3128	Proportion of shared isoTWAS effect SNPs
Substantia nigra	1	158.715	287	546	Proportion of shared isoTWAS effect SNPs
Lymphocytes	(0,1)	156.641	1370	2868	Proportion of shared isoTWAS effect SNPs
Colon (transverse)	0	156.484	26183	53367	Proportion of shared isoTWAS effect SNPs
Adrenal gland	1	156.099	224	432	Proportion of shared isoTWAS effect SNPs
Ovary	1	155.254	187	415	Proportion of shared isoTWAS effect SNPs
Stomach	1	154.368	199	370	Proportion of shared isoTWAS effect SNPs
Colon (sigmoid)	1	152.021	184	345	Proportion of shared isoTWAS effect SNPs
Cerebellar hemisphere	(0,1)	151.679	1810	3490	Proportion of shared isoTWAS effect SNPs
Cerebellar hemisphere	1	151.655	259	521	Proportion of shared isoTWAS effect SNPs
Liver	0	151.496	25489	49546	Proportion of shared isoTWAS effect SNPs
Hippocampus	(0,1)	151.484	1624	3206	Proportion of shared isoTWAS effect SNPs
Prostate	1	149.891	278	512	Proportion of shared isoTWAS effect SNPs
Cerebellum	(0,1)	148.401	1699	3376	Proportion of shared isoTWAS effect SNPs
Stomach	0	146.478	27710	53493	Proportion of shared isoTWAS effect SNPs
Lymphocytes	1	146.473	229	455	Proportion of shared isoTWAS effect SNPs
Vagina	1	145.76	228	435	Proportion of shared isoTWAS effect SNPs
Prostate	(0,1)	145.535	1486	2757	Proportion of shared isoTWAS effect SNPs
Cortex	(0,1)	145.053	1641	3145	Proportion of shared isoTWAS effect SNPs
Uterus	(0,1)	143.804	1515	2931	Proportion of shared isoTWAS effect SNPs
Cervical spinal cord	(0,1)	143.342	1728	3353	Proportion of shared isoTWAS effect SNPs
Cerebellum	1	142.734	232	446	Proportion of shared isoTWAS effect SNPs
Cortex	1	139.863	229	471	Proportion of shared isoTWAS effect SNPs
Substantia nigra	(0,1)	139.659	1706	3551	Proportion of shared isoTWAS effect SNPs
Putamen basal ganglia	(0,1)	138.236	1607	3267	Proportion of shared isoTWAS effect SNPs
Ovary	(0,1)	138.09	1510	2911	Proportion of shared isoTWAS effect SNPs
Testis	1	136.415	234	387	Proportion of shared isoTWAS effect SNPs
Artery (coronary)	(0,1)	136.344	1498	2719	Proportion of shared isoTWAS effect SNPs
Amygdala	(0,1)	134.863	1755	3293	Proportion of shared isoTWAS effect SNPs
Colon (transverse)	1	134.702	170	319	Proportion of shared isoTWAS effect SNPs
Caudate basal ganglia	(0,1)	132.823	1586	3068	Proportion of shared isoTWAS effect SNPs
Pituitary	1	131.431	240	468	Proportion of shared isoTWAS effect SNPs
Colon (sigmoid)	0	130.645	30895	57514	Proportion of shared isoTWAS effect SNPs
Artery (aorta)	1	129.871	165	331	Proportion of shared isoTWAS effect SNPs
Spleen	(0,1)	126.749	1666	3051	Proportion of shared isoTWAS effect SNPs
Nucleus accumbens basal ganglia	(0,1)	126.724	1793	3333	Proportion of shared isoTWAS effect SNPs
Caudate basal ganglia	1	123.741	286	530	Proportion of shared isoTWAS effect SNPs
Small intestine	(0,1)	123.481	1539	2943	Proportion of shared isoTWAS effect SNPs
Pancreas	0	120.963	28983	52455	Proportion of shared isoTWAS effect SNPs
Breast	0	120.174	29147	54318	Proportion of shared isoTWAS effect SNPs
Lung	0	118.262	26352	47503	Proportion of shared isoTWAS effect SNPs
Frontal cortex	(0,1)	117.422	1950	3418	Proportion of shared isoTWAS effect SNPs
Heart (atrial appendage)	0	114.574	28033	51310	Proportion of shared isoTWAS effect SNPs
Pituitary	(0,1)	113.347	1645	3062	Proportion of shared isoTWAS effect SNPs
Artery (aorta)	0	111.911	29806	52950	Proportion of shared isoTWAS effect SNPs
Adrenal gland	(0,1)	111.574	1464	2705	Proportion of shared isoTWAS effect SNPs
Testis	(0,1)	109.406	1558	2848	Proportion of shared isoTWAS effect SNPs
Liver	(0,1)	108.283	1610	2792	Proportion of shared isoTWAS effect SNPs
Adipose (subcutaneous)	0	105.986	25799	45429	Proportion of shared isoTWAS effect SNPs
Breast	1	103.292	167	310	Proportion of shared isoTWAS effect SNPs
Liver	1	102.529	269	463	Proportion of shared isoTWAS effect SNPs
Adipose (visc. omentum)	0	101.638	29203	49843	Proportion of shared isoTWAS effect SNPs
Esophagus (GE junction)	(0,1)	101.6	1436	2483	Proportion of shared isoTWAS effect SNPs
Esophagus (GE junction)	1	101.355	224	390	Proportion of shared isoTWAS effect SNPs
Heart (left ventricle)	0	100.113	26549	45769	Proportion of shared isoTWAS effect SNPs
Nerve (tibial)	0	97.7869	28114	47543	Proportion of shared isoTWAS effect SNPs
Colon (sigmoid)	(0,1)	97.4782	1567	2667	Proportion of shared isoTWAS effect SNPs
Skin (suprapubic)	0	92.6966	27536	47097	Proportion of shared isoTWAS effect SNPs
Colon (transverse)	(0,1)	90.5618	1309	2265	Proportion of shared isoTWAS effect SNPs
Skin (lower leg)	0	87.3868	26559	41606	Proportion of shared isoTWAS effect SNPs
Spleen	1	87.3608	270	458	Proportion of shared isoTWAS effect SNPs
Skin (suprapubic)	1	86.6717	182	282	Proportion of shared isoTWAS effect SNPs
Pancreas	1	86.4128	254	434	Proportion of shared isoTWAS effect SNPs
Heart (left ventricle)	1	86.2424	197	337	Proportion of shared isoTWAS effect SNPs
Stomach	(0,1)	81.4032	1427	2454	Proportion of shared isoTWAS effect SNPs
Artery (tibial)	1	81.1611	179	252	Proportion of shared isoTWAS effect SNPs
Esophagus (muscularis)	0	80.9215	29408	47816	Proportion of shared isoTWAS effect SNPs
Fibroblast	1	79.8367	194	261	Proportion of shared isoTWAS effect SNPs
Breast	(0,1)	78.4957	1368	2266	Proportion of shared isoTWAS effect SNPs
Heart (atrial appendage)	1	77.9802	201	324	Proportion of shared isoTWAS effect SNPs
Thyroid	0	77.4663	29617	46877	Proportion of shared isoTWAS effect SNPs
Artery (tibial)	0	74.7009	29080	44566	Proportion of shared isoTWAS effect SNPs
Pancreas	(0,1)	74.4486	1633	2545	Proportion of shared isoTWAS effect SNPs
Esophagus (mucosa)	0	72.2001	30131	46945	Proportion of shared isoTWAS effect SNPs
Artery (aorta)	(0,1)	70.9395	1408	2180	Proportion of shared isoTWAS effect SNPs
Heart (left ventricle)	(0,1)	69.102	1466	2244	Proportion of shared isoTWAS effect SNPs
Muscle (skeletal)	0	67.6991	25040	35193	Proportion of shared isoTWAS effect SNPs
Lung	1	63.2877	197	272	Proportion of shared isoTWAS effect SNPs
Adipose (visc. omentum)	1	62.828	205	302	Proportion of shared isoTWAS effect SNPs
Heart (atrial appendage)	(0,1)	61.4794	1525	2259	Proportion of shared isoTWAS effect SNPs
Thyroid	1	59.0633	176	242	Proportion of shared isoTWAS effect SNPs
Esophagus (muscularis)	1	57.7689	197	303	Proportion of shared isoTWAS effect SNPs
Adipose (visc. omentum)	(0,1)	57.6701	1382	1984	Proportion of shared isoTWAS effect SNPs
Fibroblast	0	54.6732	33915	49932	Proportion of shared isoTWAS effect SNPs
Skin (suprapubic)	(0,1)	54.475	1349	1920	Proportion of shared isoTWAS effect SNPs
Nerve (tibial)	1	48.6165	226	304	Proportion of shared isoTWAS effect SNPs
Esophagus (mucosa)	1	48.4849	191	291	Proportion of shared isoTWAS effect SNPs
Adipose (subcutaneous)	1	47.1325	179	248	Proportion of shared isoTWAS effect SNPs
Adipose (subcutaneous)	(0,1)	47.0156	1339	1766	Proportion of shared isoTWAS effect SNPs
Muscle (skeletal)	1	46.5673	191	219	Proportion of shared isoTWAS effect SNPs
Skin (lower leg)	1	45.1744	217	258	Proportion of shared isoTWAS effect SNPs
Whole blood	0	44.8352	27000	34887	Proportion of shared isoTWAS effect SNPs
Esophagus (muscularis)	(0,1)	42.8457	1338	1960	Proportion of shared isoTWAS effect SNPs
Whole blood	1	42.5641	200	249	Proportion of shared isoTWAS effect SNPs
Artery (tibial)	(0,1)	34.0409	1376	1831	Proportion of shared isoTWAS effect SNPs
Nerve (tibial)	(0,1)	33.7888	1443	1931	Proportion of shared isoTWAS effect SNPs
Lung	(0,1)	32.9111	1567	2126	Proportion of shared isoTWAS effect SNPs
Esophagus (mucosa)	(0,1)	32.7064	1355	1848	Proportion of shared isoTWAS effect SNPs
Muscle (skeletal)	(0,1)	32.3106	1330	1561	Proportion of shared isoTWAS effect SNPs
Skin (lower leg)	(0,1)	30.2564	1366	1729	Proportion of shared isoTWAS effect SNPs
Thyroid	(0,1)	28.3227	1633	2051	Proportion of shared isoTWAS effect SNPs
Fibroblast	(0,1)	24.2275	1467	1904	Proportion of shared isoTWAS effect SNPs
Whole blood	(0,1)	19.5716	1446	1785	Proportion of shared isoTWAS effect SNPs
Minor salivary gland	(100,125)	198.706	72	167	Mean normalized gene counts
Ant. cingulate cortex	>125	195.811	2865	6451	Mean normalized gene counts
Lymphocytes	>125	195.488	2510	5499	Mean normalized gene counts
Cervical spinal cord	>125	195.306	2967	6530	Mean normalized gene counts
Caudate basal ganglia	>125	193.673	3046	6698	Mean normalized gene counts
Vagina	>125	191.134	2817	6153	Mean normalized gene counts
Hypothalamus	>125	190.867	2974	6676	Mean normalized gene counts
Cortex	>125	190.061	3166	6743	Mean normalized gene counts
Artery (coronary)	>125	190.026	2829	6068	Mean normalized gene counts
Amygdala	>125	187.639	2861	6376	Mean normalized gene counts
Cerebellum	>125	187.29	3250	6898	Mean normalized gene counts
Uterus	>125	186.005	2735	5876	Mean normalized gene counts
Cerebellar hemisphere	>125	184.509	3165	6664	Mean normalized gene counts
Hippocampus	>125	184.351	3004	6508	Mean normalized gene counts
Prostate	>125	183.144	2973	6336	Mean normalized gene counts
Ovary	>125	182.557	2827	5949	Mean normalized gene counts
Substantia nigra	>125	176.308	3014	6388	Mean normalized gene counts
Minor salivary gland	>125	174.643	2926	6157	Mean normalized gene counts
Small intestine	>125	171.554	3024	6422	Mean normalized gene counts
Spleen	>125	170.995	3053	6174	Mean normalized gene counts
Nucleus accumbens basal ganglia	>125	168.226	3240	6713	Mean normalized gene counts
Putamen basal ganglia	>125	162.959	3120	6427	Mean normalized gene counts
Frontal cortex	>125	161.895	3312	6727	Mean normalized gene counts
Testis	>125	161.71	3417	6946	Mean normalized gene counts
Prostate	(100,125)	161.229	85	150	Mean normalized gene counts
Pituitary	>125	161.049	3254	6589	Mean normalized gene counts
Esophagus (GE junction)	>125	158.286	2745	5585	Mean normalized gene counts
Adrenal gland	>125	156.022	3054	6017	Mean normalized gene counts
Cervical spinal cord	(100,125)	151.679	85	169	Mean normalized gene counts
Liver	>125	147.548	2836	5485	Mean normalized gene counts
Colon (transverse)	>125	143.617	2767	5516	Mean normalized gene counts
Stomach	>125	143.485	2939	5649	Mean normalized gene counts
Vagina	(100,125)	129.099	82	138	Mean normalized gene counts
Colon (sigmoid)	>125	127.717	3200	5970	Mean normalized gene counts
Pancreas	>125	123.823	3046	5498	Mean normalized gene counts
Vagina	(14,100)	121.058	524	913	Mean normalized gene counts
Breast	>125	120.27	2879	5411	Mean normalized gene counts
Cervical spinal cord	(10,14)	118.959	66	104	Mean normalized gene counts
Vagina	(0,10)	115.738	134	229	Mean normalized gene counts
Amygdala	(100,125)	115.631	111	196	Mean normalized gene counts
Hippocampus	(0,10)	114.308	175	300	Mean normalized gene counts
Lymphocytes	(0,10)	111.535	226	403	Mean normalized gene counts
Frontal cortex	(100,125)	111.432	91	143	Mean normalized gene counts
Artery (aorta)	>125	111.143	2918	5168	Mean normalized gene counts
Heart (atrial appendage)	>125	110.728	2836	5105	Mean normalized gene counts
Adipose (subcutaneous)	>125	110.32	2421	4167	Mean normalized gene counts
Hypothalamus	(100,125)	106.839	89	166	Mean normalized gene counts
Putamen basal ganglia	(100,125)	106.524	99	169	Mean normalized gene counts
Hypothalamus	(14,100)	106.162	541	926	Mean normalized gene counts
Lymphocytes	(10,14)	105.988	77	139	Mean normalized gene counts
Lung	>125	104.998	2719	4742	Mean normalized gene counts
Stomach	(100,125)	104.065	107	176	Mean normalized gene counts
Liver	(0,10)	104.059	258	388	Mean normalized gene counts
Amygdala	(14,100)	103.475	605	1035	Mean normalized gene counts
Uterus	(100,125)	102.072	78	134	Mean normalized gene counts
Substantia nigra	(14,100)	99.3029	583	975	Mean normalized gene counts
Lymphocytes	(14,100)	98.7632	603	989	Mean normalized gene counts
Hippocampus	(100,125)	98.2532	99	178	Mean normalized gene counts
Heart (left ventricle)	>125	97.6378	2624	4562	Mean normalized gene counts
Cervical spinal cord	(14,100)	97.5814	623	1046	Mean normalized gene counts
Ovary	(0,10)	97.47	195	322	Mean normalized gene counts
Adipose (visc. omentum)	>125	97.2393	2833	4782	Mean normalized gene counts
Ant. cingulate cortex	(14,100)	97.225	612	999	Mean normalized gene counts
Substantia nigra	(0,10)	96.2598	144	230	Mean normalized gene counts
Nucleus accumbens basal ganglia	(0,10)	96.0115	199	316	Mean normalized gene counts
Uterus	(14,100)	95.3064	544	918	Mean normalized gene counts
Uterus	(10,14)	94.7358	65	88	Mean normalized gene counts
Cerebellum	(10,14)	92.5757	69	110	Mean normalized gene counts
Nerve (tibial)	>125	91.405	2848	4680	Mean normalized gene counts
Minor salivary gland	(14,100)	90.7876	548	863	Mean normalized gene counts
Caudate basal ganglia	(100,125)	90.4816	108	179	Mean normalized gene counts
Cerebellum	(0,10)	90.4113	192	321	Mean normalized gene counts
Spleen	(10,14)	90.3357	78	129	Mean normalized gene counts
Uterus	(0,10)	89.918	141	245	Mean normalized gene counts
Ovary	(100,125)	89.6101	86	148	Mean normalized gene counts
Ovary	(10,14)	88.9563	66	117	Mean normalized gene counts
Ant. cingulate cortex	(10,14)	87.506	77	111	Mean normalized gene counts
Cervical spinal cord	(0,10)	87.1827	151	248	Mean normalized gene counts
Hypothalamus	(10,14)	87.1151	62	93	Mean normalized gene counts
Skin (suprapubic)	>125	86.2623	2820	4694	Mean normalized gene counts
Skin (lower leg)	>125	85.9433	2660	4141	Mean normalized gene counts
Cortex	(100,125)	85.5826	97	158	Mean normalized gene counts
Pancreas	(0,10)	85.0911	247	388	Mean normalized gene counts
Ovary	(14,100)	84.6152	576	960	Mean normalized gene counts
Frontal cortex	(10,14)	83.7102	70	106	Mean normalized gene counts
Ant. cingulate cortex	(100,125)	83.3259	82	136	Mean normalized gene counts
Pituitary	(10,14)	81.5738	62	107	Mean normalized gene counts
Pituitary	(100,125)	81.5725	100	165	Mean normalized gene counts
Colon (transverse)	(0,10)	81.5132	183	295	Mean normalized gene counts
Liver	(14,100)	80.6734	730	1117	Mean normalized gene counts
Cerebellar hemisphere	(0,10)	79.9433	196	319	Mean normalized gene counts
Small intestine	(14,100)	78.8314	528	881	Mean normalized gene counts
Esophagus (muscularis)	>125	78.4682	2940	4719	Mean normalized gene counts
Ant. cingulate cortex	(0,10)	78.451	172	257	Mean normalized gene counts
Artery (coronary)	(0,10)	78.1932	208	337	Mean normalized gene counts
Cerebellar hemisphere	(100,125)	77.3575	123	188	Mean normalized gene counts
Prostate	(0,10)	76.5544	202	303	Mean normalized gene counts
Liver	(10,14)	76.4162	90	137	Mean normalized gene counts
Small intestine	(100,125)	76.0862	76	127	Mean normalized gene counts
Minor salivary gland	(0,10)	75.3069	163	231	Mean normalized gene counts
Hippocampus	(14,100)	75.0218	634	996	Mean normalized gene counts
Substantia nigra	(10,14)	74.5041	60	90	Mean normalized gene counts
Nucleus accumbens basal ganglia	(100,125)	74.1622	116	176	Mean normalized gene counts
Putamen basal ganglia	(14,100)	74.0955	676	1027	Mean normalized gene counts
Lymphocytes	(100,125)	73.9709	79	117	Mean normalized gene counts
Artery (tibial)	>125	73.6565	2735	4158	Mean normalized gene counts
Hippocampus	(10,14)	73.6173	56	86	Mean normalized gene counts
Prostate	(14,100)	73.554	604	950	Mean normalized gene counts
Frontal cortex	(0,10)	73.3795	180	310	Mean normalized gene counts
Thyroid	>125	72.7675	3028	4693	Mean normalized gene counts
Vagina	(10,14)	72.6717	61	91	Mean normalized gene counts
Cerebellum	(100,125)	72.1236	138	196	Mean normalized gene counts
Amygdala	(0,10)	72.0769	150	251	Mean normalized gene counts
Artery (coronary)	(10,14)	71.844	88	122	Mean normalized gene counts
Amygdala	(10,14)	71.7978	65	99	Mean normalized gene counts
Substantia nigra	(100,125)	71.563	116	178	Mean normalized gene counts
Cerebellar hemisphere	(14,100)	71.3686	648	999	Mean normalized gene counts
Pituitary	(14,100)	71.121	596	906	Mean normalized gene counts
Colon (transverse)	(100,125)	69.3867	89	131	Mean normalized gene counts
Esophagus (mucosa)	>125	69.2039	2986	4660	Mean normalized gene counts
Adrenal gland	(10,14)	69.1286	71	121	Mean normalized gene counts
Muscle (skeletal)	>125	67.5881	2288	3234	Mean normalized gene counts
Testis	(100,125)	67.3823	105	156	Mean normalized gene counts
Cortex	(0,10)	66.9334	202	299	Mean normalized gene counts
Esophagus (GE junction)	(100,125)	65.3327	102	151	Mean normalized gene counts
Heart (atrial appendage)	(0,10)	65.221	235	360	Mean normalized gene counts
Caudate basal ganglia	(0,10)	64.8532	200	304	Mean normalized gene counts
[truncated: 401 more rows]
