# Supplementary material for: Isoform-level transcriptome-wide association uncovers genetic risk mechanisms for neuropsychiatric disorders in the human brain
Source: Nat Genet. 2023 Nov 30;55(12):2117–28. doi: 10.1038/s41588-023-01560-2 (PMC10703692; doi:10.1038/s41588-023-01560-2)
Supplement: Supplementary file 9 — False positive rates using isoTWAS and TWAS to detect a gene-trait association at P < 0.05 across a variety of genetic architecture parameters. Data here underlies Extended Data Fig. 7. [file 41588_2023_1560_MOESM9_ESM.xlsx]

## Sheet: FPR_sims
Proportion of causal isoQTL	QTL h2	Proportion of shared isoQTLs	Non cis-genetic PVE	Number of isoforms	Method	LowQuantile	Median	HighQuantile	Mean
0.001	0.1	1	0.1	5	TWAS	0.045	0.051	0.0576847	0.0499897
0.001	0.1	1	0.1	5	isoTWAS	0.0374403	0.046	0.0582735	0.0447769
0.001	0.1	1	0.25	5	TWAS	0.0247044	0.0458916	0.056	0.0402086
0.001	0.1	1	0.25	5	isoTWAS	0.0441352	0.046	0.06	0.0468843
0.001	0.1	0	0.1	5	TWAS	0.047	0.051	0.0545	0.051
0.001	0.1	0	0.1	5	isoTWAS	0.0495	0.051	0.0545	0.0529091
0.001	0.1	0	0.25	5	TWAS	0.045	0.048	0.057	0.0496667
0.001	0.1	0	0.25	5	isoTWAS	0.052	0.055	0.057	0.0554444
0.001	0.1	0.5	0.1	5	TWAS	0.0487609	0.0548649	0.0585924	0.0538754
0.001	0.1	0.5	0.1	5	isoTWAS	0.0413086	0.0476352	0.0534533	0.0472444
0.001	0.1	0.5	0.25	5	TWAS	0.0376347	0.0438903	0.0495867	0.0439369
0.001	0.1	0.5	0.25	5	isoTWAS	0.0420227	0.0510559	0.0586566	0.0504695
0.01	0.1	1	0.1	5	TWAS	0.049	0.0541446	0.0606432	0.0524194
0.01	0.1	1	0.1	5	isoTWAS	0.0232214	0.0475	0.0546545	0.0395892
0.01	0.1	1	0.25	5	TWAS	0.0132226	0.0457344	0.0535	0.0367896
0.01	0.1	1	0.25	5	isoTWAS	0.0393853	0.0460551	0.0565	0.0446053
0.01	0.1	0	0.1	5	TWAS	0.045	0.051	0.0535	0.05
0.01	0.1	0	0.1	5	isoTWAS	0.0485	0.05	0.0575	0.0528571
0.01	0.1	0	0.25	5	TWAS	0.0435	0.0515	0.058	0.0505274
0.01	0.1	0	0.25	5	isoTWAS	0.047631	0.056	0.062	0.0534449
0.01	0.1	0.5	0.1	5	TWAS	0.041969	0.0501857	0.0544656	0.0489372
0.01	0.1	0.5	0.1	5	isoTWAS	0.0367072	0.0419322	0.0470844	0.0431642
0.01	0.1	0.5	0.25	5	TWAS	0.0319404	0.0361482	0.0557363	0.0419014
0.01	0.1	0.5	0.25	5	isoTWAS	0.0336082	0.0395782	0.0484115	0.0417189
0.1	0.1	1	0.1	5	TWAS	0.0337025	0.051	0.057	0.0450149
0.1	0.1	1	0.1	5	isoTWAS	0.018744	0.0439308	0.055	0.0386215
0.1	0.1	1	0.25	5	TWAS	0.043	0.052	0.056	0.0477739
0.1	0.1	1	0.25	5	isoTWAS	0.0274104	0.049	0.0536053	0.0405992
0.1	0.1	0	0.1	5	TWAS	0.043	0.044	0.051	0.0420538
0.1	0.1	0	0.1	5	isoTWAS	0.05	0.055	0.058	0.0486541
0.1	0.1	0	0.25	5	TWAS	0.034	0.044	0.053	0.0427605
0.1	0.1	0	0.25	5	isoTWAS	0.0358316	0.05	0.057	0.0452605
0.1	0.1	0.5	0.1	5	TWAS	0.0249048	0.0347155	0.0471504	0.035769
0.1	0.1	0.5	0.1	5	isoTWAS	0.024791	0.0323572	0.0471139	0.0358418
0.1	0.1	0.5	0.25	5	TWAS	0.0321156	0.0370457	0.0493056	0.0397797
0.1	0.1	0.5	0.25	5	isoTWAS	0.0318703	0.0444555	0.0493127	0.0416339
