# Supplementary material for: Isoform-level transcriptome-wide association uncovers genetic risk mechanisms for neuropsychiatric disorders in the human brain
Source: Nat Genet. 2023 Nov 30;55(12):2117–28. doi: 10.1038/s41588-023-01560-2 (PMC10703692; doi:10.1038/s41588-023-01560-2)
Supplement: Supplementary file 10 — Power to detect trait association at P < 2.5 × 10−6 across 1,000 simulations each for 22 genes using TWAS and isoTWAS across various simulations. These simulations are under Scenario 1 in Fig. 4a (gene has a true effect on the trait, but none of the isoforms have a true effect on the trait). Data here underlies Fig. 4 and Extended Data Fig. 7. [file 41588_2023_1560_MOESM10_ESM.xlsx]

## Sheet: ST - GeneNotIsoPowerSim
Proportion of causal isoQTL	Sample Size	Proportion of shared isoQTLs	QTL h2	Non cis-genetic PVE	Number of isoforms	Trait h2	TWAS power	isoTWAS Power	TWAS power (low CI)	isoTWAS power (low CI)	TWAS power (high CI)	isoTWAS power (high CI)
0.01	500	0	0.1	0.1	2	0.1	0.784091	0.025	0.563114	1	0	0.0909141
0.01	500	0	0.1	0.1	5	0.1	0.677273	0.0613636	0.403862	0.950683	0	0.232264
0.05	500	1	0.05	0.1	5	0.1	0.456818	0.163636	0.0835896	0.830047	0	0.54521
0.05	500	0	0.1	0.1	5	0.1	0.425	0.075	0.0512149	0.798785	0	0.248076
0.05	500	0.5	0.05	0.1	5	0.1	0.309091	0.102273	0	0.708758	0	0.402396
0.01	500	0.5	0.1	0.1	5	0.1	0.725	0.522727	0.511682	0.938318	0.175616	0.869839
0.01	500	1	0.05	0.1	5	0.1	0.727273	0.527273	0.522761	0.931785	0.130948	0.923597
0.01	500	0	0.1	0.1	10	0.1	0.481818	0.075	0.186196	0.77744	0	0.250699
0.01	500	0.5	0.05	0.1	5	0.1	0.606818	0.334091	0.377894	0.835742	0	0.704973
0.05	500	0.5	0.05	0.1	10	0.1	0.315909	0.163636	0.0299743	0.601844	0	0.548789
0.05	500	0.5	0.1	0.1	5	0.1	0.593182	0.140909	0.327288	0.859076	0	0.498289
0.05	500	0	0.05	0.1	5	0.1	0.209091	0.0954545	0	0.532903	0	0.348325
0.01	500	0.5	0.05	0.25	10	0.1	0.534091	0.656818	0.266327	0.801855	0.279931	1
0.05	500	1	0.05	0.1	10	0.1	0.447727	0.245455	0.19746	0.697995	0	0.70203
0.01	500	0.5	0.05	0.1	10	0.1	0.536364	0.547727	0.326434	0.746293	0.123804	0.971651
0.01	500	1	0.05	0.1	10	0.1	0.654545	0.790909	0.445211	0.86388	0.458731	1
0.05	500	1	0.05	0.25	10	0.1	0.436364	0.259091	0.186637	0.686091	0	0.703203
0.01	500	1	0.05	0.25	10	0.1	0.684091	0.813636	0.471554	0.896628	0.456838	1
0.05	500	0.5	0.1	0.1	10	0.1	0.459091	0.281818	0.187511	0.73067	0	0.711175
0.01	500	0	0.05	0.1	5	0.1	0.397727	0.0704545	0.108468	0.686987	0	0.287827
0.01	500	0	0.05	0.1	10	0.1	0.306818	0.109091	0.0778941	0.535742	0	0.348447
0.05	500	1	0.1	0.1	5	0.1	0.7	0.227273	0.432897	0.967103	0	0.654688
0.01	500	0.5	0.1	0.25	10	0.1	0.636364	0.840909	0.454445	0.818282	0.545147	1
0.01	500	0	0.05	0.25	10	0.1	0.293182	0.0931818	0.0155089	0.570855	0	0.307666
0.01	500	1	0.1	0.1	10	0.1	0.670455	0.938636	0.466095	0.874814	0.770433	1
0.01	500	0.5	0.05	0.25	5	0.1	0.604545	0.352273	0.408758	0.800333	0	0.768576
0.01	500	0	0.05	0.1	2	0.1	0.420455	0.0272727	0.175391	0.665518	0	0.111343
0.05	500	0	0.05	0.1	2	0.1	0.184091	0.0272727	0	0.514543	0	0.111343
0.01	500	1	0.1	0.1	5	0.1	0.754545	0.768182	0.549627	0.959464	0.486828	1
0.05	500	0.5	0.05	0.25	5	0.1	0.340909	0.136364	0	0.726601	0	0.537796
0.01	500	0	0.05	0.25	5	0.1	0.406818	0.0590909	0.129145	0.684491	0	0.239633
0.05	500	0	0.05	0.25	5	0.1	0.195455	0.0795455	0	0.455459	0	0.296918
0.01	500	0.5	0.1	0.1	10	0.1	0.593182	0.8	0.372393	0.81397	0.532897	1
0.01	500	0	0.1	0.25	5	0.1	0.656818	0.0454545	0.372634	0.941003	0	0.162231
0.01	500	1	0.1	0.25	10	0.1	0.686364	0.968182	0.463747	0.908981	0.874742	1
0.05	500	0.5	0.1	0.25	10	0.1	0.45	0.313636	0.149081	0.750919	0	0.741538
0.01	500	0	0.1	0.25	10	0.1	0.486364	0.118182	0.217245	0.755483	0	0.34959
0.05	500	1	0.05	0.25	5	0.1	0.438636	0.136364	0.0153016	0.861971	0	0.504517
0.05	500	0.5	0.05	0.25	10	0.1	0.286364	0.220455	0	0.589073	0	0.686694
0.05	500	1	0.1	0.25	10	0.1	0.629545	0.4	0.395947	0.863144	0	0.882001
0.01	500	1	0.1	0.25	5	0.1	0.806818	0.804545	0.657747	0.955889	0.578408	1
0.01	500	0.5	0.05	0.1	2	0.1	0.561364	0.104545	0.315792	0.806936	0	0.288283
0.05	500	0.5	0.1	0.25	5	0.1	0.584091	0.188636	0.266338	0.901844	0	0.545114
0.01	500	0.5	0.1	0.25	5	0.1	0.740909	0.581818	0.538851	0.942967	0.271111	0.892525
0.05	500	0	0.1	0.1	10	0.1	0.281818	0.113636	0	0.64036	0	0.377608
0.05	500	0	0.1	0.25	5	0.1	0.395455	0.0772727	0	0.807819	0	0.252912
0.05	500	1	0.1	0.25	5	0.1	0.702273	0.25	0.461315	0.94323	0	0.648939
0.01	500	1	0.05	0.25	5	0.1	0.725	0.611364	0.536736	0.913264	0.166948	1
0.05	500	0	0.05	0.25	10	0.1	0.175	0.129545	0	0.459915	0	0.434479
0.05	500	1	0.1	0.1	10	0.1	0.645455	0.338636	0.396227	0.894682	0	0.830901
0.05	500	0	0.1	0.25	10	0.1	0.318182	0.172727	0.0179548	0.618409	0	0.517194
0.05	500	0	0.05	0.1	10	0.1	0.165909	0.131818	0	0.465894	0	0.467977
0.01	500	1	0.05	0.1	2	0.1	0.65	0.202273	0.388084	0.911916	0	0.511404
0.05	500	0.5	0.05	0.1	2	0.1	0.218182	0.0590909	0	0.584297	0	0.199768
0.05	500	0	0.1	0.1	2	0.1	0.481818	0.0409091	0.0216151	0.942021	0	0.148418
0.05	500	1	0.05	0.1	2	0.1	0.313636	0.0522727	0	0.699974	0	0.22726
0.01	500	0.5	0.1	0.1	2	0.1	0.852273	0.154545	0.650575	1	0.000603317	0.308488
0.05	500	0.5	0.1	0.1	2	0.1	0.609091	0.0659091	0.233005	0.985177	0	0.290987
0.01	500	0	0.05	0.25	2	0.1	0.456818	0.0340909	0.116938	0.796698	0	0.136143
0.05	500	1	0.1	0.1	2	0.1	0.647727	0.0977273	0.221652	1	0	0.330969
0.01	500	1	0.1	0.1	2	0.1	0.902273	0.359091	0.746652	1	0	0.736391
0.01	500	0.5	0.05	0.25	2	0.1	0.538636	0.129545	0.213	0.864273	0	0.299715
0.05	500	0	0.05	0.25	2	0.1	0.197727	0.0318182	0	0.551042	0	0.109193
0.05	500	0.5	0.05	0.25	2	0.1	0.254545	0.0590909	0	0.660202	0	0.315066
0.01	500	1	0.05	0.25	2	0.1	0.670455	0.259091	0.431055	0.909854	0	0.636391
0.01	500	0	0.1	0.25	2	0.1	0.797727	0.0204545	0.564485	1	0	0.10945
0.05	500	1	0.05	0.25	2	0.1	0.304545	0.0727273	0	0.71357	0	0.274991
0.05	500	0	0.1	0.25	2	0.1	0.518182	0.0386364	0.0510741	0.985289	0	0.138631
0.01	500	0.5	0.1	0.25	2	0.1	0.845455	0.163636	0.694512	0.996397	0	0.375733
0.01	500	1	0.1	0.25	2	0.1	0.938636	0.384091	0.829878	1	0.0467898	0.721392
0.05	500	1	0.1	0.25	2	0.1	0.679545	0.0909091	0.278709	1	0	0.332168
0.05	500	0.5	0.1	0.25	2	0.1	0.604545	0.0659091	0.186672	1	0	0.188335
0.01	500	0.5	0.05	0.1	10	0.25	0.693182	0.763636	0.476576	0.909788	0.447622	1
0.05	500	0.5	0.05	0.1	10	0.25	0.518182	0.434091	0.227238	0.809126	0	0.974583
0.01	500	1	0.05	0.1	10	0.25	0.811364	0.909091	0.583167	1	0.7311	1
0.01	500	0	0.05	0.1	10	0.25	0.540909	0.275	0.203269	0.878549	0	0.693793
0.01	500	0.5	0.1	0.1	10	0.25	0.772727	0.922727	0.561613	0.983841	0.766373	1
0.01	500	0	0.05	0.25	10	0.25	0.506818	0.309091	0.197956	0.81568	0	0.691209
0.01	500	1	0.1	0.1	10	0.25	0.795455	0.995455	0.561367	1	0.966619	1
0.01	500	0.5	0.05	0.25	10	0.25	0.663636	0.811364	0.464898	0.862375	0.506022	1
0.05	500	1	0.1	0.1	10	0.25	0.806818	0.679545	0.648811	0.964825	0.313288	1
0.01	500	1	0.05	0.25	10	0.25	0.743182	0.929545	0.553597	0.932766	0.712173	1
0.01	500	0	0.1	0.1	10	0.25	0.729545	0.286364	0.525186	0.933905	0.00397684	0.56875
0.05	500	1	0.05	0.25	10	0.25	0.695455	0.527273	0.459422	0.931487	0.028735	1
0.05	500	0	0.05	0.25	10	0.25	0.413636	0.354545	0.09331	0.733963	0	0.804054
0.05	500	1	0.05	0.1	10	0.25	0.697727	0.502273	0.530765	0.86469	0	1
0.01	500	0.5	0.05	0.1	5	0.25	0.756818	0.459091	0.579705	0.933931	0.117412	0.80077
0.05	500	0	0.05	0.1	5	0.25	0.409091	0.234091	0.0607835	0.757398	0	0.59243
0.05	500	0.5	0.1	0.25	10	0.25	0.704545	0.625	0.480439	0.928651	0.19756	1
0.01	500	0	0.05	0.1	5	0.25	0.547727	0.177273	0.255323	0.840132	0	0.401007
0.01	500	1	0.05	0.1	5	0.25	0.825	0.7	0.624958	1	0.349907	1
0.05	500	0	0.05	0.1	10	0.25	0.329545	0.318182	0.0246124	0.634479	0	0.805416
0.01	500	0	0.1	0.25	10	0.25	0.7	0.275	0.419534	0.980466	0	0.598972
0.05	500	1	0.05	0.25	5	0.25	0.675	0.377273	0.390085	0.959915	0	0.839639
0.01	500	0.5	0.05	0.25	5	0.25	0.745455	0.565909	0.525468	0.965441	0.181702	0.950116
0.01	500	1	0.1	0.25	10	0.25	0.786364	0.997727	0.631613	0.941114	0.976834	1
0.05	500	0.5	0.05	0.1	5	0.25	0.495455	0.318182	0.156095	0.834814	0	0.745403
0.01	500	1	0.1	0.1	5	0.25	0.893182	0.915909	0.756934	1	0.738562	1
0.05	500	0.5	0.1	0.1	10	0.25	0.725	0.581818	0.499184	0.950816	0.129635	1
0.01	500	0.5	0.1	0.1	5	0.25	0.856818	0.695455	0.655533	1	0.372672	1
0.01	500	0	0.1	0.1	5	0.25	0.838636	0.159091	0.667736	1	0	0.38264
0.05	500	0	0.05	0.1	2	0.25	0.320455	0.0931818	0	0.717853	0	0.222543
0.05	500	1	0.05	0.1	5	0.25	0.693182	0.361364	0.371269	1	0	0.791131
0.01	500	0	0.05	0.1	2	0.25	0.563636	0.0772727	0.273265	0.854008	0	0.242168
0.01	500	0	0.05	0.25	5	0.25	0.577273	0.2	0.261917	0.892628	0	0.454836
0.05	500	0.5	0.05	0.25	5	0.25	0.556818	0.343182	0.186048	0.927588	0	0.816852
0.05	500	0	0.1	0.1	5	0.25	0.697727	0.318182	0.403763	0.991692	0	0.686787
0.05	500	0	0.1	0.1	10	0.25	0.563636	0.431818	0.29114	0.836133	0.0486138	0.815023
0.05	500	0.5	0.1	0.1	5	0.25	0.756818	0.431818	0.51057	1	0.0165397	0.847097
0.01	500	1	0.05	0.25	5	0.25	0.877273	0.809091	0.778218	0.976328	0.527589	1
0.05	500	0	0.1	0.25	5	0.25	0.631818	0.297727	0.333118	0.930518	0	0.64053
0.01	500	0.5	0.05	0.1	2	0.25	0.625	0.222727	0.39517	0.85483	0.0345185	0.410936
0.01	500	1	0.05	0.1	2	0.25	0.729545	0.363636	0.503914	0.955177	0.0418855	0.685387
0.05	500	0.5	0.05	0.1	2	0.25	0.388636	0.134091	0	0.820527	0	0.378645
0.01	500	0.5	0.1	0.25	10	0.25	0.740909	0.938636	0.562918	0.9189	0.740474	1
0.05	500	1	0.05	0.1	2	0.25	0.438636	0.145455	0.083444	0.793829	0	0.390984
0.05	500	0	0.05	0.25	5	0.25	0.413636	0.286364	0	0.859337	0	0.616533
0.01	500	1	0.1	0.25	5	0.25	0.886364	0.943182	0.750497	1	0.810333	1
0.05	500	1	0.1	0.25	10	0.25	0.829545	0.713636	0.673391	0.9857	0.387649	1
0.05	500	1	0.1	0.1	5	0.25	0.865909	0.515909	0.69116	1	0.0730863	0.958732
0.01	500	0	0.1	0.25	5	0.25	0.818182	0.147727	0.598952	1	0	0.37299
0.01	500	1	0.1	0.1	2	0.25	0.936364	0.5	0.807405	1	0.188625	0.811375
0.01	500	0.5	0.1	0.1	2	0.25	0.872727	0.263636	0.684518	1	0	0.541122
0.01	500	0.5	0.1	0.25	5	0.25	0.85	0.738636	0.663567	1	0.456655	1
0.05	500	0	0.1	0.1	2	0.25	0.688636	0.136364	0.336029	1	0	0.335102
0.05	500	0.5	0.1	0.25	5	0.25	0.834091	0.418182	0.659341	1	0	0.845403
0.05	500	0.5	0.1	0.1	2	0.25	0.745455	0.175	0.40475	1	0	0.467831
0.01	500	0	0.1	0.1	2	0.25	0.838636	0.0772727	0.670433	1	0	0.272635
0.05	500	0.5	0.05	0.25	10	0.25	0.581818	0.520455	0.27856	0.885076	0.00484211	1
0.05	500	0	0.1	0.25	10	0.25	0.561364	0.420455	0.256022	0.866705	0.0117099	0.829199
0.01	500	0.5	0.05	0.25	2	0.25	0.663636	0.213636	0.403153	0.92412	0	0.47412
0.01	500	0	0.05	0.25	2	0.25	0.527273	0.075	0.216298	0.838247	0	0.182991
0.05	500	0	0.05	0.25	2	0.25	0.356818	0.118182	0	0.736124	0	0.328902
0.05	500	1	0.1	0.1	2	0.25	0.813636	0.213636	0.520132	1	0	0.579297
0.05	500	1	0.1	0.25	5	0.25	0.902273	0.563636	0.74374	1	0.166788	0.960485
0.01	500	0.5	0.1	0.25	2	0.25	0.925	0.329545	0.797582	1	0.0496356	0.609455
0.05	500	0	0.1	0.25	2	0.25	0.659091	0.127273	0.355696	0.962486	0	0.329536
0.05	500	0.5	0.05	0.25	2	0.25	0.347727	0.152273	0	0.73323	0	0.446237
0.01	500	0	0.1	0.25	2	0.25	0.861364	0.0681818	0.701525	1	0	0.214934
0.01	500	1	0.05	0.25	2	0.25	0.779545	0.347727	0.564287	0.994804	0	0.759613
0.05	500	1	0.05	0.25	2	0.25	0.454545	0.165909	0.0269356	0.882155	0	0.48077
0.05	500	0.5	0.1	0.25	2	0.25	0.747727	0.184091	0.488484	1	0	0.453557
0.01	500	1	0.1	0.25	2	0.25	0.952273	0.561364	0.849814	1	0.203605	0.919122
0.05	500	1	0.1	0.25	2	0.25	0.843182	0.229545	0.579013	1	0	0.556202
0.01	500	0	0.05	0.1	10	0.05	0.172727	0.0477273	0	0.408408	0	0.145621
0.01	500	0.5	0.05	0.1	10	0.05	0.322727	0.375	0.0630431	0.582411	0	0.753648
0.01	500	0	0.1	0.1	10	0.05	0.202273	0.0568182	0	0.427535	0	0.220512
0.01	500	0.5	0.1	0.1	10	0.05	0.429545	0.611364	0.251496	0.607595	0.233706	0.989022
0.05	500	0.5	0.05	0.1	10	0.05	0.140909	0.0772727	0	0.403934	0	0.428315
0.05	500	1	0.05	0.1	10	0.05	0.270455	0.104545	0	0.553613	0	0.530011
0.01	500	1	0.05	0.1	10	0.05	0.531818	0.595455	0.203924	0.859713	0.140887	1
0.05	500	0	0.05	0.25	10	0.05	0.0522727	0.0318182	0	0.171254	0	0.172199
0.05	500	0	0.05	0.1	10	0.05	0.0522727	0.0477273	0	0.224627	0	0.222715
0.05	500	0.5	0.05	0.1	5	0.05	0.177273	0.05	0	0.513679	0	0.323866
0.05	500	1	0.05	0.25	10	0.05	0.240909	0.143182	0	0.578549	0	0.601144
0.01	500	1	0.05	0.1	5	0.05	0.604545	0.356818	0.313031	0.89606	0	0.831453
0.01	500	0.5	0.05	0.25	10	0.05	0.363636	0.422727	0.149394	0.577878	0.0716852	0.773769
0.05	500	0	0.1	0.1	10	0.05	0.106818	0.0590909	0	0.353067	0	0.234493
0.01	500	0.5	0.05	0.1	5	0.05	0.5	0.206818	0.261863	0.738137	0	0.557297
0.05	500	0.5	0.1	0.25	10	0.05	0.209091	0.131818	0	0.537112	0	0.541553
0.01	500	1	0.05	0.25	10	0.05	0.477273	0.672727	0.16047	0.794075	0.265027	1
0.05	500	0	0.05	0.1	5	0.05	0.0954545	0.025	0	0.396235	0	0.145025
0.01	500	1	0.1	0.1	10	0.05	0.577273	0.804545	0.307229	0.847317	0.503765	1
0.05	500	0.5	0.05	0.25	10	0.05	0.138636	0.111364	0	0.414054	0	0.487809
0.05	500	1	0.05	0.1	5	0.05	0.229545	0.0772727	0	0.594552	0	0.434769
0.01	500	0.5	0.1	0.1	5	0.05	0.590909	0.363636	0.342183	0.839635	0	0.739169
0.01	500	0.5	0.05	0.25	5	0.05	0.404545	0.238636	0.256664	0.552427	0	0.548439
0.05	500	0.5	0.05	0.25	5	0.05	0.177273	0.0659091	0	0.528315	0	0.35024
0.05	500	0	0.05	0.1	2	0.05	0.0954545	0.0113636	0	0.487348	0	0.053399
0.01	500	0	0.05	0.1	2	0.05	0.359091	0.0113636	0.0296782	0.688504	0	0.0631482
0.05	500	0	0.1	0.1	5	0.05	0.204545	0.0318182	0	0.549253	0	0.120228
0.01	500	0	0.1	0.1	5	0.05	0.456818	0.0295455	0.152431	0.761205	0	0.137151
0.01	500	1	0.05	0.25	5	0.05	0.634091	0.422727	0.401027	0.867155	0	0.92401
0.05	500	1	0.05	0.25	5	0.05	0.236364	0.0863636	0	0.587997	0	0.459453
0.01	500	0	0.05	0.1	5	0.05	0.25	0.0113636	0	0.515385	0	0.0631482
0.05	500	0.5	0.1	0.1	10	0.05	0.25	0.145455	0.0137911	0.486209	0	0.552236
0.01	500	1	0.1	0.1	5	0.05	0.659091	0.615909	0.382506	0.935676	0.26793	0.963888
0.05	500	0.5	0.05	0.1	2	0.05	0.134091	0.00909091	0	0.524204	0	0.0742118
0.01	500	0.5	0.05	0.1	2	0.05	0.468182	0.0318182	0.157475	0.778889	0	0.125258
0.01	500	0	0.05	0.25	10	0.05	0.159091	0.0340909	0	0.361149	0	0.131559
0.01	500	1	0.05	0.1	2	0.05	0.570455	0.138636	0.261055	0.879854	0	0.445472
0.05	500	1	0.05	0.1	2	0.05	0.179545	0.0227273	0	0.567628	0	0.130622
0.01	500	0	0.1	0.1	2	0.05	0.690909	0.00454545	0.447762	0.934057	0	0.0333815
0.05	500	0	0.1	0.1	2	0.05	0.304545	0.00909091	0	0.71357	0	0.0581969
0.01	500	0	0.05	0.25	5	0.05	0.270455	0.0136364	0.0329729	0.507936	0	0.0824814
0.01	500	0	0.1	0.25	10	0.05	0.190909	0.0340909	0	0.406119	0	0.136143
0.05	500	0	0.1	0.25	5	0.05	0.168182	0.0272727	0	0.533046	0	0.126328
0.01	500	0	0.1	0.25	5	0.05	0.431818	0.00909091	0.23455	0.629087	0	0.0477785
0.05	500	0	0.05	0.25	5	0.05	0.0840909	0.0227273	0	0.326768	0	0.0951051
0.01	500	1	0.1	0.25	10	0.05	0.509091	0.847727	0.254908	0.763273	0.537121	1
0.01	500	0.5	0.1	0.1	2	0.05	0.743182	0.104545	0.548833	0.937531	0	0.249301
0.01	500	1	0.1	0.25	5	0.05	0.7	0.595455	0.465735	0.934265	0.156238	1
0.05	500	1	0.1	0.1	5	0.05	0.456818	0.134091	0.130672	0.782965	0	0.557916
0.05	500	0.5	0.1	0.1	2	0.05	0.381818	0.0363636	0	0.841026	0	0.246293
0.01	500	0.5	0.1	0.25	10	0.05	0.465909	0.665909	0.178379	0.753439	0.345291	0.986527
0.05	500	0.5	0.1	0.1	5	0.05	0.293182	0.0795455	0	0.644963	0	0.415859
0.05	500	1	0.1	0.1	10	0.05	0.35	0.147727	0.0811903	0.61881	0	0.575944
0.01	500	1	0.1	0.1	2	0.05	0.834091	0.213636	0.670144	0.998038	0	0.500841
0.05	500	1	0.1	0.25	5	0.05	0.436364	0.1	0.162194	0.710533	0	0.472866
0.05	500	0	0.05	0.25	2	0.05	0.1	0.00909091	0	0.399395	0	0.0581969
0.01	500	0	0.05	0.25	2	0.05	0.331818	0.0113636	0.0724544	0.591182	0	0.0785274
0.05	500	0.5	0.1	0.25	5	0.05	0.3	0.0795455	0	0.614299	0	0.39042
0.05	500	1	0.1	0.1	2	0.05	0.470455	0.0272727	0.0222193	0.91869	0	0.217896
0.01	500	0.5	0.1	0.25	5	0.05	0.604545	0.390909	0.380439	0.828651	0.0492298	0.732588
0.05	500	0	0.1	0.25	10	0.05	0.106818	0.0431818	0	0.293975	0	0.23987
0.05	500	1	0.1	0.25	10	0.05	0.313636	0.181818	0	0.633963	0	0.598197
0.01	500	1	0.05	0.25	2	0.05	0.579545	0.136364	0.306249	0.852842	0	0.428306
0.01	500	0.5	0.05	0.25	2	0.05	0.452273	0.0522727	0.108138	0.796407	0	0.145378
0.05	500	0	0.1	0.25	2	0.05	0.302273	0.0136364	0	0.72942	0	0.100144
0.01	500	0	0.1	0.25	2	0.05	0.681818	0.00909091	0.394035	0.969601	0	0.0477785
0.05	500	1	0.05	0.25	2	0.05	0.184091	0.0409091	0	0.600294	0	0.312489
0.05	500	0.5	0.05	0.25	2	0.05	0.134091	0.0227273	0	0.494973	0	0.150064
0.01	500	1	0.1	0.25	2	0.05	0.818182	0.238636	0.598952	1	0	0.531751
0.05	500	0.5	0.1	0.25	2	0.05	0.390909	0.0204545	0	0.89302	0	0.167561
0.01	500	0.5	0.1	0.25	2	0.05	0.754545	0.104545	0.50716	1	0	0.275385
0.05	500	1	0.1	0.25	2	0.05	0.502273	0.0363636	0.00672534	0.99782	0	0.154204
