# Supplementary material for: Isoform-level transcriptome-wide association uncovers genetic risk mechanisms for neuropsychiatric disorders in the human brain
Source: Nat Genet. 2023 Nov 30;55(12):2117–28. doi: 10.1038/s41588-023-01560-2 (PMC10703692; doi:10.1038/s41588-023-01560-2)
Supplement: Supplementary file 11 — Power to detect trait association at P < 2.5 × 10−6 across 1,000 simulations each for 22 genes using TWAS and isoTWAS (ACAT) across various simulations. These simulations are under Scenario 2 in Fig. 4b (a gene has multiple isoforms, only one has an effect on the trait, and we vary the usage of this effect isoform). Data here underlies Fig. 4 and Extended Data Fig. 7. [file 41588_2023_1560_MOESM11_ESM.xlsx]

## Sheet: ST - OnlyOnePowerSim
Proportion of causal isoQTL	Sample Size	Proportion of shared isoQTLs	QTL h2	Non cis-genetic PVE	Number of isoforms	Trait h2	Effect isoform usage	TWAS power	isoTWAS Power	TWAS power (low CI)	isoTWAS power (low CI)	TWAS power (high CI)	isoTWAS power (high CI)
0.01	500	0	0.1	0.1	10	0.1	0.1	0.0285714	0	0.242318	0.956777	0.801552	1
0.01	500	0	0.1	0.1	10	0.1	0.1	0.0285714	0	0.242318	0.956777	0.801552	1
0.01	500	0	0.1	0.1	10	0.1	0.3	0.332234	0	0.748692	0.945971	0.765732	1
0.01	500	0	0.1	0.1	10	0.1	0.3	0.332234	0	0.748692	0.945971	0.765732	1
0.01	500	0	0.1	0.1	10	0.1	0.5	0.728514	1	1	0.950366	0.836291	1
0.01	500	0	0.1	0.1	10	0.1	0.5	0.728514	1	1	0.950366	0.836291	1
0.01	500	0	0.1	0.1	10	0.1	0.7	0.739744	0.406314	1	0.949084	0.801729	1
0.01	500	0	0.1	0.1	10	0.1	0.7	0.739744	0.406314	1	0.949084	0.801729	1
0.01	500	0	0.1	0.1	10	0.1	0.9	0.855237	0.443139	1	0.96044	0.848369	1
0.01	500	0	0.1	0.1	10	0.1	0.9	0.855237	0.443139	1	0.96044	0.848369	1
0.01	500	0	0.1	0.1	2	0.1	0.1	0	0	0	0.823986	0.6128	1
0.01	500	0	0.1	0.1	2	0.1	0.1	0	0	0	0.823986	0.6128	1
0.01	500	0	0.1	0.1	2	0.1	0.3	0.0285714	0	0.138451	0.826367	0.60196	1
0.01	500	0	0.1	0.1	2	0.1	0.3	0.0285714	0	0.138451	0.826367	0.60196	1
0.01	500	0	0.1	0.1	2	0.1	0.5	0.0942462	1	1	0.827601	0.608236	1
0.01	500	0	0.1	0.1	2	0.1	0.5	0.0942462	1	1	0.827601	0.608236	1
0.01	500	0	0.1	0.1	2	0.1	0.7	0.311199	0.0145818	0.607817	0.819224	0.584632	1
0.01	500	0	0.1	0.1	2	0.1	0.7	0.311199	0.0145818	0.607817	0.819224	0.584632	1
0.01	500	0	0.1	0.1	2	0.1	0.9	0.492674	0.087381	0.675406	0.807937	0.563346	1
0.01	500	0	0.1	0.1	2	0.1	0.9	0.492674	0.087381	0.675406	0.807937	0.563346	1
0.01	500	0	0.1	0.1	5	0.1	0.1	0.00454545	0	0.0333815	0.927273	0.770919	1
0.01	500	0	0.1	0.1	5	0.1	0.1	0.00454545	0	0.0333815	0.927273	0.770919	1
0.01	500	0	0.1	0.1	5	0.1	0.3	0.141883	0	0.450225	0.925649	0.753227	1
0.01	500	0	0.1	0.1	5	0.1	0.3	0.141883	0	0.450225	0.925649	0.753227	1
0.01	500	0	0.1	0.1	5	0.1	0.5	0.382809	1	1	0.922727	0.749711	1
0.01	500	0	0.1	0.1	5	0.1	0.5	0.382809	1	1	0.922727	0.749711	1
0.01	500	0	0.1	0.1	5	0.1	0.7	0.587662	0.129646	1	0.921753	0.756867	1
0.01	500	0	0.1	0.1	5	0.1	0.7	0.587662	0.129646	1	0.921753	0.756867	1
0.01	500	0	0.1	0.1	5	0.1	0.9	0.700567	0.121	1	0.921104	0.748853	1
0.01	500	0	0.1	0.1	5	0.1	0.9	0.700567	0.121	1	0.921104	0.748853	1
0.01	500	0	0.1	0.25	10	0.1	0.1	0.0309524	0	0.204819	0.961905	0.82716	1
0.01	500	0	0.1	0.25	10	0.1	0.1	0.0309524	0	0.204819	0.961905	0.82716	1
0.01	500	0	0.1	0.25	10	0.1	0.3	0.365873	0	0.755617	0.962698	0.811263	1
0.01	500	0	0.1	0.25	10	0.1	0.3	0.365873	0	0.755617	0.962698	0.811263	1
0.01	500	0	0.1	0.25	10	0.1	0.5	0.728514	1	1	0.975794	0.863117	1
0.01	500	0	0.1	0.25	10	0.1	0.5	0.728514	1	1	0.975794	0.863117	1
0.01	500	0	0.1	0.25	10	0.1	0.7	0.812698	0.478618	1	0.971825	0.834346	1
0.01	500	0	0.1	0.25	10	0.1	0.7	0.812698	0.478618	1	0.971825	0.834346	1
0.01	500	0	0.1	0.25	10	0.1	0.9	0.956122	0.599054	1	0.971825	0.830896	1
0.01	500	0	0.1	0.25	10	0.1	0.9	0.956122	0.599054	1	0.971825	0.830896	1
0.01	500	0	0.1	0.25	2	0.1	0.1	0.00714286	0	0.0422826	0.9	0.714058	1
0.01	500	0	0.1	0.25	2	0.1	0.1	0.00714286	0	0.0422826	0.9	0.714058	1
0.01	500	0	0.1	0.25	2	0.1	0.3	0.0190476	0	0.0979129	0.9	0.716659	1
0.01	500	0	0.1	0.25	2	0.1	0.3	0.0190476	0	0.0979129	0.9	0.716659	1
0.01	500	0	0.1	0.25	2	0.1	0.5	0.0942462	1	1	0.911905	0.736858	1
0.01	500	0	0.1	0.25	2	0.1	0.5	0.0942462	1	1	0.911905	0.736858	1
0.01	500	0	0.1	0.25	2	0.1	0.7	0.390476	0.0335906	0.747362	0.904762	0.724312	1
0.01	500	0	0.1	0.25	2	0.1	0.7	0.390476	0.0335906	0.747362	0.904762	0.724312	1
0.01	500	0	0.1	0.25	2	0.1	0.9	0.616043	0.191921	0.817603	0.895238	0.694626	1
0.01	500	0	0.1	0.25	2	0.1	0.9	0.616043	0.191921	0.817603	0.895238	0.694626	1
0.01	500	0	0.1	0.25	5	0.1	0.1	0.0113636	0	0.0785274	0.949487	0.79387	1
0.01	500	0	0.1	0.25	5	0.1	0.1	0.0113636	0	0.0785274	0.949487	0.79387	1
0.01	500	0	0.1	0.25	5	0.1	0.3	0.168182	0	0.512407	0.948021	0.774012	1
0.01	500	0	0.1	0.25	5	0.1	0.3	0.168182	0	0.512407	0.948021	0.774012	1
0.01	500	0	0.1	0.25	5	0.1	0.5	0.382809	1	1	0.941202	0.746888	1
0.01	500	0	0.1	0.25	5	0.1	0.5	0.382809	1	1	0.941202	0.746888	1
0.01	500	0	0.1	0.25	5	0.1	0.7	0.701173	0.310381	1	0.944941	0.760074	1
0.01	500	0	0.1	0.25	5	0.1	0.7	0.701173	0.310381	1	0.944941	0.760074	1
0.01	500	0	0.1	0.25	5	0.1	0.9	0.857762	0.373635	1	0.942815	0.764069	1
0.01	500	0	0.1	0.25	5	0.1	0.9	0.857762	0.373635	1	0.942815	0.764069	1
0.01	500	0.5	0.1	0.1	10	0.1	0.1	0.0833333	0	0.277693	0.995788	0.969467	1
0.01	500	0.5	0.1	0.1	10	0.1	0.1	0.0833333	0	0.277693	0.995788	0.969467	1
0.01	500	0.5	0.1	0.1	10	0.1	0.3	0.441209	0.0388488	0.843569	0.995788	0.969467	1
0.01	500	0.5	0.1	0.1	10	0.1	0.3	0.441209	0.0388488	0.843569	0.995788	0.969467	1
0.01	500	0.5	0.1	0.1	10	0.1	0.5	0.728514	1	1	0.989194	0.943301	1
0.01	500	0.5	0.1	0.1	10	0.1	0.5	0.728514	1	1	0.989194	0.943301	1
0.01	500	0.5	0.1	0.1	10	0.1	0.7	0.722527	0.295686	1	0.993407	0.960708	1
0.01	500	0.5	0.1	0.1	10	0.1	0.7	0.722527	0.295686	1	0.993407	0.960708	1
0.01	500	0.5	0.1	0.1	10	0.1	0.9	0.825383	0.305658	1	0.993956	0.955623	1
0.01	500	0.5	0.1	0.1	10	0.1	0.9	0.825383	0.305658	1	0.993956	0.955623	1
0.01	500	0.5	0.1	0.1	2	0.1	0.1	0.0261905	0	0.111732	0.866369	0.658462	1
0.01	500	0.5	0.1	0.1	2	0.1	0.1	0.0261905	0	0.111732	0.866369	0.658462	1
0.01	500	0.5	0.1	0.1	2	0.1	0.3	0.0681548	0	0.194746	0.874107	0.693226	1
0.01	500	0.5	0.1	0.1	2	0.1	0.3	0.0681548	0	0.194746	0.874107	0.693226	1
0.01	500	0.5	0.1	0.1	2	0.1	0.5	0.0942462	1	1	0.859524	0.606579	1
0.01	500	0.5	0.1	0.1	2	0.1	0.5	0.0942462	1	1	0.859524	0.606579	1
0.01	500	0.5	0.1	0.1	2	0.1	0.7	0.302083	0	0.677808	0.860119	0.638584	1
0.01	500	0.5	0.1	0.1	2	0.1	0.7	0.302083	0	0.677808	0.860119	0.638584	1
0.01	500	0.5	0.1	0.1	2	0.1	0.9	0.484495	0.000662343	0.745766	0.845833	0.619247	1
0.01	500	0.5	0.1	0.1	2	0.1	0.9	0.484495	0.000662343	0.745766	0.845833	0.619247	1
0.01	500	0.5	0.1	0.1	5	0.1	0.1	0.0318182	0	0.0962974	0.962338	0.79494	1
0.01	500	0.5	0.1	0.1	5	0.1	0.1	0.0318182	0	0.0962974	0.962338	0.79494	1
0.01	500	0.5	0.1	0.1	5	0.1	0.3	0.204545	0	0.527328	0.960714	0.789918	1
0.01	500	0.5	0.1	0.1	5	0.1	0.3	0.204545	0	0.527328	0.960714	0.789918	1
0.01	500	0.5	0.1	0.1	5	0.1	0.5	0.382809	1	1	0.959091	0.763941	1
0.01	500	0.5	0.1	0.1	5	0.1	0.5	0.382809	1	1	0.959091	0.763941	1
0.01	500	0.5	0.1	0.1	5	0.1	0.7	0.604545	0.181235	1	0.96526	0.835624	1
0.01	500	0.5	0.1	0.1	5	0.1	0.7	0.604545	0.181235	1	0.96526	0.835624	1
0.01	500	0.5	0.1	0.1	5	0.1	0.9	0.744398	0.214931	1	0.95974	0.775293	1
0.01	500	0.5	0.1	0.1	5	0.1	0.9	0.744398	0.214931	1	0.95974	0.775293	1
0.01	500	0.5	0.1	0.25	10	0.1	0.1	0.0833333	0	0.251178	0.998095	0.980987	1
0.01	500	0.5	0.1	0.25	10	0.1	0.1	0.0833333	0	0.251178	0.998095	0.980987	1
0.01	500	0.5	0.1	0.25	10	0.1	0.3	0.478571	0.0786024	0.87854	0.998095	0.980987	1
0.01	500	0.5	0.1	0.25	10	0.1	0.3	0.478571	0.0786024	0.87854	0.998095	0.980987	1
0.01	500	0.5	0.1	0.25	10	0.1	0.5	0.728514	1	1	0.998095	0.980987	1
0.01	500	0.5	0.1	0.25	10	0.1	0.5	0.728514	1	1	0.998095	0.980987	1
0.01	500	0.5	0.1	0.25	10	0.1	0.7	0.82619	0.506195	1	0.998095	0.980987	1
0.01	500	0.5	0.1	0.25	10	0.1	0.7	0.82619	0.506195	1	0.998095	0.980987	1
0.01	500	0.5	0.1	0.25	10	0.1	0.9	0.964614	0.589036	1	0.995714	0.969004	1
0.01	500	0.5	0.1	0.25	10	0.1	0.9	0.964614	0.589036	1	0.995714	0.969004	1
0.01	500	0.5	0.1	0.25	2	0.1	0.1	0.0357143	0	0.15226	0.92619	0.775579	1
0.01	500	0.5	0.1	0.25	2	0.1	0.1	0.0357143	0	0.15226	0.92619	0.775579	1
0.01	500	0.5	0.1	0.25	2	0.1	0.3	0.097619	0	0.265872	0.928571	0.781338	1
0.01	500	0.5	0.1	0.25	2	0.1	0.3	0.097619	0	0.265872	0.928571	0.781338	1
0.01	500	0.5	0.1	0.25	2	0.1	0.5	0.0942462	1	1	0.92381	0.749548	1
0.01	500	0.5	0.1	0.25	2	0.1	0.5	0.0942462	1	1	0.92381	0.749548	1
0.01	500	0.5	0.1	0.25	2	0.1	0.7	0.411905	0.111595	0.712215	0.914286	0.744141	1
0.01	500	0.5	0.1	0.25	2	0.1	0.7	0.411905	0.111595	0.712215	0.914286	0.744141	1
0.01	500	0.5	0.1	0.25	2	0.1	0.9	0.589852	0.135471	0.821671	0.919048	0.737084	1
0.01	500	0.5	0.1	0.25	2	0.1	0.9	0.589852	0.135471	0.821671	0.919048	0.737084	1
0.01	500	0.5	0.1	0.25	5	0.1	0.1	0.0590909	0	0.193109	0.995979	0.970233	1
0.01	500	0.5	0.1	0.25	5	0.1	0.1	0.0590909	0	0.193109	0.995979	0.970233	1
0.01	500	0.5	0.1	0.25	5	0.1	0.3	0.267133	0	0.621381	0.986888	0.943698	1
0.01	500	0.5	0.1	0.25	5	0.1	0.3	0.267133	0	0.621381	0.986888	0.943698	1
0.01	500	0.5	0.1	0.25	5	0.1	0.5	0.382809	1	1	0.988636	0.936852	1
0.01	500	0.5	0.1	0.25	5	0.1	0.5	0.382809	1	1	0.988636	0.936852	1
0.01	500	0.5	0.1	0.25	5	0.1	0.7	0.698776	0.355502	1	0.990909	0.941803	1
0.01	500	0.5	0.1	0.25	5	0.1	0.7	0.698776	0.355502	1	0.990909	0.941803	1
0.01	500	0.5	0.1	0.25	5	0.1	0.9	0.846945	0.423853	1	0.993182	0.958759	1
0.01	500	0.5	0.1	0.25	5	0.1	0.9	0.846945	0.423853	1	0.993182	0.958759	1
0.01	500	1	0.1	0.1	10	0.1	0.1	0.142857	0	0.360421	1	1	1
0.01	500	1	0.1	0.1	10	0.1	0.1	0.142857	0	0.360421	1	1	1
0.01	500	1	0.1	0.1	10	0.1	0.3	0.552564	0.198053	0.907075	1	1	1
0.01	500	1	0.1	0.1	10	0.1	0.3	0.552564	0.198053	0.907075	1	1	1
0.01	500	1	0.1	0.1	10	0.1	0.5	0.728514	1	1	1	1	1
0.01	500	1	0.1	0.1	10	0.1	0.5	0.728514	1	1	1	1	1
0.01	500	1	0.1	0.1	10	0.1	0.7	0.767582	0.379981	1	1	1	1
0.01	500	1	0.1	0.1	10	0.1	0.7	0.767582	0.379981	1	1	1	1
0.01	500	1	0.1	0.1	10	0.1	0.9	0.903955	0.443472	1	1	1	1
0.01	500	1	0.1	0.1	10	0.1	0.9	0.903955	0.443472	1	1	1	1
0.01	500	1	0.1	0.1	2	0.1	0.1	0.0619048	0	0.173232	0.904618	0.752308	1
0.01	500	1	0.1	0.1	2	0.1	0.1	0.0619048	0	0.173232	0.904618	0.752308	1
0.01	500	1	0.1	0.1	2	0.1	0.3	0.130014	0	0.316441	0.90368	0.750567	1
0.01	500	1	0.1	0.1	2	0.1	0.3	0.130014	0	0.316441	0.90368	0.750567	1
0.01	500	1	0.1	0.1	2	0.1	0.5	0.0942462	1	1	0.907431	0.725278	1
0.01	500	1	0.1	0.1	2	0.1	0.5	0.0942462	1	1	0.907431	0.725278	1
0.01	500	1	0.1	0.1	2	0.1	0.7	0.360534	0.0217561	0.699312	0.907937	0.728234	1
0.01	500	1	0.1	0.1	2	0.1	0.7	0.360534	0.0217561	0.699312	0.907937	0.728234	1
0.01	500	1	0.1	0.1	2	0.1	0.9	0.518496	0.00537879	0.809051	0.905556	0.740813	1
0.01	500	1	0.1	0.1	2	0.1	0.9	0.518496	0.00537879	0.809051	0.905556	0.740813	1
0.01	500	1	0.1	0.1	5	0.1	0.1	0.145455	0	0.400127	0.995455	0.966619	1
0.01	500	1	0.1	0.1	5	0.1	0.1	0.145455	0	0.400127	0.995455	0.966619	1
0.01	500	1	0.1	0.1	5	0.1	0.3	0.35	0	0.738484	0.995455	0.966619	1
0.01	500	1	0.1	0.1	5	0.1	0.3	0.35	0	0.738484	0.995455	0.966619	1
0.01	500	1	0.1	0.1	5	0.1	0.5	0.382809	1	1	0.995455	0.966619	1
0.01	500	1	0.1	0.1	5	0.1	0.5	0.382809	1	1	0.995455	0.966619	1
0.01	500	1	0.1	0.1	5	0.1	0.7	0.598377	0.216729	0.980024	0.993831	0.96229	1
0.01	500	1	0.1	0.1	5	0.1	0.7	0.598377	0.216729	0.980024	0.993831	0.96229	1
0.01	500	1	0.1	0.1	5	0.1	0.9	0.775891	0.241037	1	0.995455	0.966619	1
0.01	500	1	0.1	0.1	5	0.1	0.9	0.775891	0.241037	1	0.995455	0.966619	1
0.01	500	1	0.1	0.25	10	0.1	0.1	0.129545	0	0.2857	1	1	1
0.01	500	1	0.1	0.25	10	0.1	0.1	0.129545	0	0.2857	1	1	1
0.01	500	1	0.1	0.25	10	0.1	0.3	0.495779	0.0608735	0.930685	1	1	1
0.01	500	1	0.1	0.25	10	0.1	0.3	0.495779	0.0608735	0.930685	1	1	1
0.01	500	1	0.1	0.25	10	0.1	0.5	0.728514	1	1	1	1	1
0.01	500	1	0.1	0.25	10	0.1	0.5	0.728514	1	1	1	1	1
0.01	500	1	0.1	0.25	10	0.1	0.7	0.805519	0.478645	1	1	1	1
0.01	500	1	0.1	0.25	10	0.1	0.7	0.805519	0.478645	1	1	1	1
0.01	500	1	0.1	0.25	10	0.1	0.9	0.947644	0.562194	1	1	1	1
0.01	500	1	0.1	0.25	10	0.1	0.9	0.947644	0.562194	1	1	1	1
0.01	500	1	0.1	0.25	2	0.1	0.1	0.0928571	0	0.289556	0.959524	0.879793	1
0.01	500	1	0.1	0.25	2	0.1	0.1	0.0928571	0	0.289556	0.959524	0.879793	1
0.01	500	1	0.1	0.25	2	0.1	0.3	0.138095	0	0.326359	0.959524	0.868542	1
0.01	500	1	0.1	0.25	2	0.1	0.3	0.138095	0	0.326359	0.959524	0.868542	1
0.01	500	1	0.1	0.25	2	0.1	0.5	0.0942462	1	1	0.964286	0.875853	1
0.01	500	1	0.1	0.25	2	0.1	0.5	0.0942462	1	1	0.964286	0.875853	1
0.01	500	1	0.1	0.25	2	0.1	0.7	0.409524	0.108074	0.710974	0.952381	0.83447	1
0.01	500	1	0.1	0.25	2	0.1	0.7	0.409524	0.108074	0.710974	0.952381	0.83447	1
0.01	500	1	0.1	0.25	2	0.1	0.9	0.6089	0.221342	0.773896	0.952381	0.842918	1
0.01	500	1	0.1	0.25	2	0.1	0.9	0.6089	0.221342	0.773896	0.952381	0.842918	1
0.01	500	1	0.1	0.25	5	0.1	0.1	0.127273	0	0.315482	0.995455	0.966619	1
0.01	500	1	0.1	0.25	5	0.1	0.1	0.127273	0	0.315482	0.995455	0.966619	1
0.01	500	1	0.1	0.25	5	0.1	0.3	0.356469	0	0.719124	0.997727	0.976834	1
0.01	500	1	0.1	0.25	5	0.1	0.3	0.356469	0	0.719124	0.997727	0.976834	1
0.01	500	1	0.1	0.25	5	0.1	0.5	0.382809	1	1	0.997727	0.976834	1
0.01	500	1	0.1	0.25	5	0.1	0.5	0.382809	1	1	0.997727	0.976834	1
0.01	500	1	0.1	0.25	5	0.1	0.7	0.70035	0.353168	1	1	1	1
0.01	500	1	0.1	0.25	5	0.1	0.7	0.70035	0.353168	1	1	1	1
0.01	500	1	0.1	0.25	5	0.1	0.9	0.847644	0.406195	1	1	1	1
0.01	500	1	0.1	0.25	5	0.1	0.9	0.847644	0.406195	1	1	1	1
0.01	500	0	0.05	0.1	10	0.1	0.1	0	0	0	0.531973	0	1
0.01	500	0	0.05	0.1	10	0.1	0.1	0	0	0	0.531973	0	1
0.01	500	0	0.05	0.1	10	0.1	0.3	0.0809524	0	0.432219	0.517007	0	1
0.01	500	0	0.05	0.1	10	0.1	0.3	0.0809524	0	0.432219	0.517007	0	1
0.01	500	0	0.05	0.1	10	0.1	0.5	0.210423	1	1	0.515306	0	1
0.01	500	0	0.05	0.1	10	0.1	0.5	0.210423	1	1	0.515306	0	1
0.01	500	0	0.05	0.1	10	0.1	0.7	0.233333	0	0.678488	0.52483	0	1
0.01	500	0	0.05	0.1	10	0.1	0.7	0.233333	0	0.678488	0.52483	0	1
0.01	500	0	0.05	0.1	10	0.1	0.9	0.491182	0	0.72122	0.528912	0	1
0.01	500	0	0.05	0.1	10	0.1	0.9	0.491182	0	0.72122	0.528912	0	1
0.01	500	0	0.05	0.1	2	0.1	0.1	0	0	0	0.479252	0.0896866	0.868817
0.01	500	0	0.05	0.1	2	0.1	0.1	0	0	0	0.479252	0.0896866	0.868817
0.01	500	0	0.05	0.1	2	0.1	0.3	0.0047619	0	0.0342396	0.487755	0.0802819	0.895228
0.01	500	0	0.05	0.1	2	0.1	0.3	0.0047619	0	0.0342396	0.487755	0.0802819	0.895228
0.01	500	0	0.05	0.1	2	0.1	0.5	0.0131955	1	1	0.472789	0.106037	0.839542
0.01	500	0	0.05	0.1	2	0.1	0.5	0.0131955	1	1	0.472789	0.106037	0.839542
0.01	500	0	0.05	0.1	2	0.1	0.7	0.047619	0	0.20708	0.470408	0.0639911	0.876825
0.01	500	0	0.05	0.1	2	0.1	0.7	0.047619	0	0.20708	0.470408	0.0639911	0.876825
0.01	500	0	0.05	0.1	2	0.1	0.9	0.348324	0	0.303298	0.456803	0.0695192	0.844086
0.01	500	0	0.05	0.1	2	0.1	0.9	0.348324	0	0.303298	0.456803	0.0695192	0.844086
0.01	500	0	0.05	0.1	5	0.1	0.1	0	0	0	0.509248	0.0281253	0.99037
0.01	500	0	0.05	0.1	5	0.1	0.1	0	0	0	0.509248	0.0281253	0.99037
0.01	500	0	0.05	0.1	5	0.1	0.3	0.0318182	0	0.261241	0.488793	0	0.980561
0.01	500	0	0.05	0.1	5	0.1	0.3	0.0318182	0	0.261241	0.488793	0	0.980561
0.01	500	0	0.05	0.1	5	0.1	0.5	0.109845	1	1	0.491066	0.00613254	0.975999
0.01	500	0	0.05	0.1	5	0.1	0.5	0.109845	1	1	0.491066	0.00613254	0.975999
0.01	500	0	0.05	0.1	5	0.1	0.7	0.133386	0	0.460455	0.488793	0	0.993413
0.01	500	0	0.05	0.1	5	0.1	0.7	0.133386	0	0.460455	0.488793	0	0.993413
0.01	500	0	0.05	0.1	5	0.1	0.9	0.42419	0	0.470091	0.494906	0.0132799	0.976532
0.01	500	0	0.05	0.1	5	0.1	0.9	0.42419	0	0.470091	0.494906	0.0132799	0.976532
0.01	500	0	0.05	0.25	10	0.1	0.1	0.00227273	0	0.0231664	0.589336	0.00840144	1
0.01	500	0	0.05	0.25	10	0.1	0.1	0.00227273	0	0.0231664	0.589336	0.00840144	1
0.01	500	0	0.05	0.25	10	0.1	0.3	0.0795455	0	0.335561	0.60979	0.059934	1
0.01	500	0	0.05	0.25	10	0.1	0.3	0.0795455	0	0.335561	0.60979	0.059934	1
0.01	500	0	0.05	0.25	10	0.1	0.5	0.210423	1	1	0.596154	0.0741538	1
0.01	500	0	0.05	0.25	10	0.1	0.5	0.210423	1	1	0.596154	0.0741538	1
0.01	500	0	0.05	0.25	10	0.1	0.7	0.252972	0	0.69806	0.593357	0.0417833	1
0.01	500	0	0.05	0.25	10	0.1	0.7	0.252972	0	0.69806	0.593357	0.0417833	1
0.01	500	0	0.05	0.25	10	0.1	0.9	0.543596	0	0.780905	0.611538	0.0892585	1
0.01	500	0	0.05	0.25	10	0.1	0.9	0.543596	0	0.780905	0.611538	0.0892585	1
0.01	500	0	0.05	0.25	2	0.1	0.1	0.00238095	0	0.0237663	0.513919	0.188711	0.839128
0.01	500	0	0.05	0.25	2	0.1	0.1	0.00238095	0	0.0237663	0.513919	0.188711	0.839128
0.01	500	0	0.05	0.25	2	0.1	0.3	0.00238095	0	0.0237663	0.530586	0.177914	0.883258
0.01	500	0	0.05	0.25	2	0.1	0.3	0.00238095	0	0.0237663	0.530586	0.177914	0.883258
0.01	500	0	0.05	0.25	2	0.1	0.5	0.0131955	1	1	0.5163	0.154471	0.87813
0.01	500	0	0.05	0.25	2	0.1	0.5	0.0131955	1	1	0.5163	0.154471	0.87813
0.01	500	0	0.05	0.25	2	0.1	0.7	0.0827839	0	0.300848	0.525824	0.194019	0.857629
0.01	500	0	0.05	0.25	2	0.1	0.7	0.0827839	0	0.300848	0.525824	0.194019	0.857629
0.01	500	0	0.05	0.25	2	0.1	0.9	0.373965	0	0.353691	0.51044	0.174236	0.846643
0.01	500	0	0.05	0.25	2	0.1	0.9	0.373965	0	0.353691	0.51044	0.174236	0.846643
0.01	500	0	0.05	0.25	5	0.1	0.1	0	0	0	0.59965	0.137764	1
0.01	500	0	0.05	0.25	5	0.1	0.1	0	0	0	0.59965	0.137764	1
0.01	500	0	0.05	0.25	5	0.1	0.3	0.0409091	0	0.178297	0.59965	0.115526	1
0.01	500	0	0.05	0.25	5	0.1	0.3	0.0409091	0	0.178297	0.59965	0.115526	1
0.01	500	0	0.05	0.25	5	0.1	0.5	0.109845	1	1	0.598601	0.134118	1
0.01	500	0	0.05	0.25	5	0.1	0.5	0.109845	1	1	0.598601	0.134118	1
0.01	500	0	0.05	0.25	5	0.1	0.7	0.198427	0	0.537802	0.603671	0.129604	1
0.01	500	0	0.05	0.25	5	0.1	0.7	0.198427	0	0.537802	0.603671	0.129604	1
0.01	500	0	0.05	0.25	5	0.1	0.9	0.489575	0	0.548706	0.593357	0.0986043	1
0.01	500	0	0.05	0.25	5	0.1	0.9	0.489575	0	0.548706	0.593357	0.0986043	1
0.01	500	0.5	0.05	0.1	10	0.1	0.1	0.0142857	0	0.102719	0.784354	0.322319	1
0.01	500	0.5	0.05	0.1	10	0.1	0.1	0.0142857	0	0.102719	0.784354	0.322319	1
0.01	500	0.5	0.05	0.1	10	0.1	0.3	0.130952	0	0.530807	0.792177	0.353753	1
0.01	500	0.5	0.05	0.1	10	0.1	0.3	0.130952	0	0.530807	0.792177	0.353753	1
0.01	500	0.5	0.05	0.1	10	0.1	0.5	0.210423	1	1	0.786395	0.330052	1
0.01	500	0.5	0.05	0.1	10	0.1	0.5	0.210423	1	1	0.786395	0.330052	1
0.01	500	0.5	0.05	0.1	10	0.1	0.7	0.22551	0	0.646642	0.785714	0.331156	1
0.01	500	0.5	0.05	0.1	10	0.1	0.7	0.22551	0	0.646642	0.785714	0.331156	1
0.01	500	0.5	0.05	0.1	10	0.1	0.9	0.482678	0	0.672686	0.765986	0.330974	1
0.01	500	0.5	0.05	0.1	10	0.1	0.9	0.482678	0	0.672686	0.765986	0.330974	1
0.01	500	0.5	0.05	0.1	2	0.1	0.1	0	0	0	0.473721	0.0489622	0.89848
0.01	500	0.5	0.05	0.1	2	0.1	0.1	0	0	0	0.473721	0.0489622	0.89848
0.01	500	0.5	0.05	0.1	2	0.1	0.3	0.0142857	0	0.0845652	0.468959	0.0736498	0.864269
0.01	500	0.5	0.05	0.1	2	0.1	0.3	0.0142857	0	0.0845652	0.468959	0.0736498	0.864269
0.01	500	0.5	0.05	0.1	2	0.1	0.5	0.0131955	1	1	0.47672	0.0552391	0.8982
0.01	500	0.5	0.05	0.1	2	0.1	0.5	0.0131955	1	1	0.47672	0.0552391	0.8982
0.01	500	0.5	0.05	0.1	2	0.1	0.7	0.087478	0	0.288639	0.467196	0.0552142	0.879177
0.01	500	0.5	0.05	0.1	2	0.1	0.7	0.087478	0	0.288639	0.467196	0.0552142	0.879177
0.01	500	0.5	0.05	0.1	2	0.1	0.9	0.366755	0	0.342002	0.464815	0.0449591	0.884671
0.01	500	0.5	0.05	0.1	2	0.1	0.9	0.366755	0	0.342002	0.464815	0.0449591	0.884671
0.01	500	0.5	0.05	0.1	5	0.1	0.1	0.00227273	0	0.0231664	0.652273	0.245977	1
0.01	500	0.5	0.05	0.1	5	0.1	0.1	0.00227273	0	0.0231664	0.652273	0.245977	1
0.01	500	0.5	0.05	0.1	5	0.1	0.3	0.0522727	0	0.195658	0.64697	0.219425	1
0.01	500	0.5	0.05	0.1	5	0.1	0.3	0.0522727	0	0.195658	0.64697	0.219425	1
0.01	500	0.5	0.05	0.1	5	0.1	0.5	0.109845	1	1	0.662121	0.232733	1
0.01	500	0.5	0.05	0.1	5	0.1	0.5	0.109845	1	1	0.662121	0.232733	1
0.01	500	0.5	0.05	0.1	5	0.1	0.7	0.17197	0	0.514934	0.655303	0.233411	1
0.01	500	0.5	0.05	0.1	5	0.1	0.7	0.17197	0	0.514934	0.655303	0.233411	1
0.01	500	0.5	0.05	0.1	5	0.1	0.9	0.44919	0	0.598197	0.664394	0.259978	1
0.01	500	0.5	0.05	0.1	5	0.1	0.9	0.44919	0	0.598197	0.664394	0.259978	1
0.01	500	0.5	0.05	0.25	10	0.1	0.1	0.0119048	0	0.0805381	0.888828	0.596175	1
0.01	500	0.5	0.05	0.25	10	0.1	0.1	0.0119048	0	0.0805381	0.888828	0.596175	1
0.01	500	0.5	0.05	0.25	10	0.1	0.3	0.111355	0	0.442554	0.871062	0.548837	1
0.01	500	0.5	0.05	0.25	10	0.1	0.3	0.111355	0	0.442554	0.871062	0.548837	1
0.01	500	0.5	0.05	0.25	10	0.1	0.5	0.210423	1	1	0.890659	0.618276	1
0.01	500	0.5	0.05	0.25	10	0.1	0.5	0.210423	1	1	0.890659	0.618276	1
0.01	500	0.5	0.05	0.25	10	0.1	0.7	0.270879	0	0.695366	0.881136	0.595211	1
0.01	500	0.5	0.05	0.25	10	0.1	0.7	0.270879	0	0.695366	0.881136	0.595211	1
0.01	500	0.5	0.05	0.25	10	0.1	0.9	0.58587	0	0.758673	0.886447	0.615517	1
0.01	500	0.5	0.05	0.25	10	0.1	0.9	0.58587	0	0.758673	0.886447	0.615517	1
0.01	500	0.5	0.05	0.25	2	0.1	0.1	0.00238095	0	0.0237663	0.559524	0.192032	0.927016
0.01	500	0.5	0.05	0.25	2	0.1	0.1	0.00238095	0	0.0237663	0.559524	0.192032	0.927016
0.01	500	0.5	0.05	0.25	2	0.1	0.3	0.00238095	0	0.0237663	0.561905	0.163942	0.959868
0.01	500	0.5	0.05	0.25	2	0.1	0.3	0.00238095	0	0.0237663	0.561905	0.163942	0.959868
0.01	500	0.5	0.05	0.25	2	0.1	0.5	0.0131955	1	1	0.561905	0.17248	0.95133
0.01	500	0.5	0.05	0.25	2	0.1	0.5	0.0131955	1	1	0.561905	0.17248	0.95133
0.01	500	0.5	0.05	0.25	2	0.1	0.7	0.0738095	0	0.230668	0.554762	0.154393	0.955131
0.01	500	0.5	0.05	0.25	2	0.1	0.7	0.0738095	0	0.230668	0.554762	0.154393	0.955131
0.01	500	0.5	0.05	0.25	2	0.1	0.9	0.388801	0	0.35657	0.561905	0.192736	0.931073
0.01	500	0.5	0.05	0.25	2	0.1	0.9	0.388801	0	0.35657	0.561905	0.192736	0.931073
0.01	500	0.5	0.05	0.25	5	0.1	0.1	0.0159091	0	0.0860997	0.793013	0.433856	1
0.01	500	0.5	0.05	0.25	5	0.1	0.1	0.0159091	0	0.0860997	0.793013	0.433856	1
0.01	500	0.5	0.05	0.25	5	0.1	0.3	0.0590909	0	0.284676	0.779966	0.366709	1
0.01	500	0.5	0.05	0.25	5	0.1	0.3	0.0590909	0	0.284676	0.779966	0.366709	1
0.01	500	0.5	0.05	0.25	5	0.1	0.5	0.109845	1	1	0.77601	0.391391	1
0.01	500	0.5	0.05	0.25	5	0.1	0.5	0.109845	1	1	0.77601	0.391391	1
0.01	500	0.5	0.05	0.25	5	0.1	0.7	0.190909	0	0.571828	0.779966	0.37453	1
0.01	500	0.5	0.05	0.25	5	0.1	0.7	0.190909	0	0.571828	0.779966	0.37453	1
0.01	500	0.5	0.05	0.25	5	0.1	0.9	0.455419	0	0.56419	0.777104	0.42255	1
0.01	500	0.5	0.05	0.25	5	0.1	0.9	0.455419	0	0.56419	0.777104	0.42255	1
0.01	500	1	0.05	0.1	10	0.1	0.1	0.0404762	0	0.177743	0.947795	0.780586	1
0.01	500	1	0.05	0.1	10	0.1	0.1	0.0404762	0	0.177743	0.947795	0.780586	1
0.01	500	1	0.05	0.1	10	0.1	0.3	0.139859	0	0.459105	0.943651	0.759301	1
0.01	500	1	0.05	0.1	10	0.1	0.3	0.139859	0	0.459105	0.943651	0.759301	1
0.01	500	1	0.05	0.1	10	0.1	0.5	0.210423	1	1	0.951323	0.823829	1
0.01	500	1	0.05	0.1	10	0.1	0.5	0.210423	1	1	0.951323	0.823829	1
0.01	500	1	0.05	0.1	10	0.1	0.7	0.202381	0	0.582535	0.932363	0.749754	1
0.01	500	1	0.05	0.1	10	0.1	0.7	0.202381	0	0.582535	0.932363	0.749754	1
0.01	500	1	0.05	0.1	10	0.1	0.9	0.48642	0	0.643373	0.950176	0.78435	1
0.01	500	1	0.05	0.1	10	0.1	0.9	0.48642	0	0.643373	0.950176	0.78435	1
0.01	500	1	0.05	0.1	2	0.1	0.1	0.0047619	0	0.0342396	0.555991	0.177237	0.934745
0.01	500	1	0.05	0.1	2	0.1	0.1	0.0047619	0	0.0342396	0.555991	0.177237	0.934745
0.01	500	1	0.05	0.1	2	0.1	0.3	0.0285714	0	0.129333	0.54255	0.144257	0.940843
0.01	500	1	0.05	0.1	2	0.1	0.3	0.0285714	0	0.129333	0.54255	0.144257	0.940843
0.01	500	1	0.05	0.1	2	0.1	0.5	0.0131955	1	1	0.543395	0.119002	0.967788
0.01	500	1	0.05	0.1	2	0.1	0.5	0.0131955	1	1	0.543395	0.119002	0.967788
0.01	500	1	0.05	0.1	2	0.1	0.7	0.0705837	0	0.304111	0.525883	0.104975	0.946792
0.01	500	1	0.05	0.1	2	0.1	0.7	0.0705837	0	0.304111	0.525883	0.104975	0.946792
0.01	500	1	0.05	0.1	2	0.1	0.9	0.32367	0	0.316315	0.53318	0.115219	0.951141
0.01	500	1	0.05	0.1	2	0.1	0.9	0.32367	0	0.316315	0.53318	0.115219	0.951141
0.01	500	1	0.05	0.1	5	0.1	0.1	0.0340909	0	0.167253	0.80303	0.409654	1
0.01	500	1	0.05	0.1	5	0.1	0.1	0.0340909	0	0.167253	0.80303	0.409654	1
0.01	500	1	0.05	0.1	5	0.1	0.3	0.0840909	0	0.307128	0.793939	0.430522	1
0.01	500	1	0.05	0.1	5	0.1	0.3	0.0840909	0	0.307128	0.793939	0.430522	1
0.01	500	1	0.05	0.1	5	0.1	0.5	0.109845	1	1	0.801515	0.465356	1
0.01	500	1	0.05	0.1	5	0.1	0.5	0.109845	1	1	0.801515	0.465356	1
0.01	500	1	0.05	0.1	5	0.1	0.7	0.165909	0	0.490778	0.809848	0.434177	1
0.01	500	1	0.05	0.1	5	0.1	0.7	0.165909	0	0.490778	0.809848	0.434177	1
0.01	500	1	0.05	0.1	5	0.1	0.9	0.440099	0	0.536564	0.810606	0.473747	1
0.01	500	1	0.05	0.1	5	0.1	0.9	0.440099	0	0.536564	0.810606	0.473747	1
0.01	500	1	0.05	0.25	10	0.1	0.1	0.0431818	0	0.204057	0.965035	0.822801	1
0.01	500	1	0.05	0.25	10	0.1	0.1	0.0431818	0	0.204057	0.965035	0.822801	1
0.01	500	1	0.05	0.25	10	0.1	0.3	0.148951	0	0.529782	0.970804	0.86115	1
0.01	500	1	0.05	0.25	10	0.1	0.3	0.148951	0	0.529782	0.970804	0.86115	1
0.01	500	1	0.05	0.25	10	0.1	0.5	0.210423	1	1	0.974126	0.847423	1
0.01	500	1	0.05	0.25	10	0.1	0.5	0.210423	1	1	0.974126	0.847423	1
0.01	500	1	0.05	0.25	10	0.1	0.7	0.263287	0	0.720342	0.96451	0.837599	1
0.01	500	1	0.05	0.25	10	0.1	0.7	0.263287	0	0.720342	0.96451	0.837599	1
0.01	500	1	0.05	0.25	10	0.1	0.9	0.566323	0	0.751541	0.971329	0.854064	1
0.01	500	1	0.05	0.25	10	0.1	0.9	0.566323	0	0.751541	0.971329	0.854064	1
0.01	500	1	0.05	0.25	2	0.1	0.1	0.0142857	0	0.0845652	0.661905	0.245082	1
0.01	500	1	0.05	0.25	2	0.1	0.1	0.0142857	0	0.0845652	0.661905	0.245082	1
0.01	500	1	0.05	0.25	2	0.1	0.3	0.0357143	0	0.139163	0.67619	0.247202	1
0.01	500	1	0.05	0.25	2	0.1	0.3	0.0357143	0	0.139163	0.67619	0.247202	1
0.01	500	1	0.05	0.25	2	0.1	0.5	0.0131955	1	1	0.678571	0.256407	1
0.01	500	1	0.05	0.25	2	0.1	0.5	0.0131955	1	1	0.678571	0.256407	1
0.01	500	1	0.05	0.25	2	0.1	0.7	0.111905	0	0.369152	0.671429	0.267874	1
0.01	500	1	0.05	0.25	2	0.1	0.7	0.111905	0	0.369152	0.671429	0.267874	1
0.01	500	1	0.05	0.25	2	0.1	0.9	0.38642	0	0.408896	0.692857	0.272158	1
0.01	500	1	0.05	0.25	2	0.1	0.9	0.38642	0	0.408896	0.692857	0.272158	1
0.01	500	1	0.05	0.25	5	0.1	0.1	0.0272727	0	0.116618	0.844755	0.54736	1
0.01	500	1	0.05	0.25	5	0.1	0.1	0.0272727	0	0.116618	0.844755	0.54736	1
0.01	500	1	0.05	0.25	5	0.1	0.3	0.106818	0	0.367501	0.860664	0.563083	1
0.01	500	1	0.05	0.25	5	0.1	0.3	0.106818	0	0.367501	0.860664	0.563083	1
0.01	500	1	0.05	0.25	5	0.1	0.5	0.109845	1	1	0.865734	0.551169	1
0.01	500	1	0.05	0.25	5	0.1	0.5	0.109845	1	1	0.865734	0.551169	1
0.01	500	1	0.05	0.25	5	0.1	0.7	0.220455	0	0.666645	0.859615	0.586127	1
0.01	500	1	0.05	0.25	5	0.1	0.7	0.220455	0	0.666645	0.859615	0.586127	1
0.01	500	1	0.05	0.25	5	0.1	0.9	0.491848	0	0.638693	0.856818	0.566268	1
0.01	500	1	0.05	0.25	5	0.1	0.9	0.491848	0	0.638693	0.856818	0.566268	1
0.01	500	0	0.1	0.1	10	0.25	0.1	0.0357143	0	0.248496	0.988095	0.935277	1
0.01	500	0	0.1	0.1	10	0.25	0.1	0.0357143	0	0.248496	0.988095	0.935277	1
0.01	500	0	0.1	0.1	10	0.25	0.3	0.364286	0	0.810313	0.992857	0.957717	1
0.01	500	0	0.1	0.1	10	0.25	0.3	0.364286	0	0.810313	0.992857	0.957717	1
0.01	500	0	0.1	0.1	10	0.25	0.5	0.71001	1	1	0.992857	0.957717	1
0.01	500	0	0.1	0.1	10	0.25	0.5	0.71001	1	1	0.992857	0.957717	1
0.01	500	0	0.1	0.1	10	0.25	0.7	0.7	0.33201	1	0.990476	0.940323	1
0.01	500	0	0.1	0.1	10	0.25	0.7	0.7	0.33201	1	0.990476	0.940323	1
0.01	500	0	0.1	0.1	10	0.25	0.9	0.885624	0.393948	1	0.990476	0.951044	1
0.01	500	0	0.1	0.1	10	0.25	0.9	0.885624	0.393948	1	0.990476	0.951044	1
0.01	500	0	0.1	0.1	2	0.25	0.1	0.01	0	0.0612685	0.9325	0.746354	1
0.01	500	0	0.1	0.1	2	0.25	0.1	0.01	0	0.0612685	0.9325	0.746354	1
0.01	500	0	0.1	0.1	2	0.25	0.3	0.035	0	0.1456	0.9225	0.722732	1
0.01	500	0	0.1	0.1	2	0.25	0.3	0.035	0	0.1456	0.9225	0.722732	1
0.01	500	0	0.1	0.1	2	0.25	0.5	0.104428	1	1	0.9325	0.766447	1
0.01	500	0	0.1	0.1	2	0.25	0.5	0.104428	1	1	0.9325	0.766447	1
0.01	500	0	0.1	0.1	2	0.25	0.7	0.295	0	0.603104	0.925	0.743738	1
0.01	500	0	0.1	0.1	2	0.25	0.7	0.295	0	0.603104	0.925	0.743738	1
0.01	500	0	0.1	0.1	2	0.25	0.9	0.560624	0.11266	0.73734	0.9275	0.735473	1
0.01	500	0	0.1	0.1	2	0.25	0.9	0.560624	0.11266	0.73734	0.9275	0.735473	1
0.01	500	0	0.1	0.1	5	0.25	0.1	0.0166667	0	0.0882357	0.978571	0.893298	1
0.01	500	0	0.1	0.1	5	0.25	0.1	0.0166667	0	0.0882357	0.978571	0.893298	1
0.01	500	0	0.1	0.1	5	0.25	0.3	0.130952	0	0.450733	0.980952	0.896217	1
0.01	500	0	0.1	0.1	5	0.25	0.3	0.130952	0	0.450733	0.980952	0.896217	1
0.01	500	0	0.1	0.1	5	0.25	0.5	0.391593	1	1	0.97619	0.890649	1
0.01	500	0	0.1	0.1	5	0.25	0.5	0.391593	1	1	0.97619	0.890649	1
0.01	500	0	0.1	0.1	5	0.25	0.7	0.57381	0.178614	0.969005	0.97619	0.902729	1
0.01	500	0	0.1	0.1	5	0.25	0.7	0.57381	0.178614	0.969005	0.97619	0.902729	1
0.01	500	0	0.1	0.1	5	0.25	0.9	0.759433	0.220198	1	0.97381	0.888268	1
0.01	500	0	0.1	0.1	5	0.25	0.9	0.759433	0.220198	1	0.97381	0.888268	1
0.01	500	0	0.1	0.25	10	0.25	0.1	0.0333333	0	0.189315	0.988095	0.945325	1
0.01	500	0	0.1	0.25	10	0.25	0.1	0.0333333	0	0.189315	0.988095	0.945325	1
0.01	500	0	0.1	0.25	10	0.25	0.3	0.340476	0	0.808029	0.988095	0.935277	1
0.01	500	0	0.1	0.25	10	0.25	0.3	0.340476	0	0.808029	0.988095	0.935277	1
0.01	500	0	0.1	0.25	10	0.25	0.5	0.71001	1	1	0.988095	0.935277	1
0.01	500	0	0.1	0.25	10	0.25	0.5	0.71001	1	1	0.988095	0.935277	1
0.01	500	0	0.1	0.25	10	0.25	0.7	0.783333	0.412311	1	0.990476	0.951044	1
0.01	500	0	0.1	0.25	10	0.25	0.7	0.783333	0.412311	1	0.990476	0.951044	1
0.01	500	0	0.1	0.25	10	0.25	0.9	0.966576	0.537809	1	0.985714	0.930774	1
0.01	500	0	0.1	0.25	10	0.25	0.9	0.966576	0.537809	1	0.985714	0.930774	1
0.01	500	0	0.1	0.25	2	0.25	0.1	0.0175	0	0.07504	0.9325	0.821103	1
0.01	500	0	0.1	0.25	2	0.25	0.1	0.0175	0	0.07504	0.9325	0.821103	1
0.01	500	0	0.1	0.25	2	0.25	0.3	0.045	0	0.215928	0.94	0.836482	1
0.01	500	0	0.1	0.25	2	0.25	0.3	0.045	0	0.215928	0.94	0.836482	1
0.01	500	0	0.1	0.25	2	0.25	0.5	0.104428	1	1	0.9425	0.840581	1
0.01	500	0	0.1	0.25	2	0.25	0.5	0.104428	1	1	0.9425	0.840581	1
0.01	500	0	0.1	0.25	2	0.25	0.7	0.4125	0.083798	0.741202	0.94	0.827138	1
0.01	500	0	0.1	0.25	2	0.25	0.7	0.4125	0.083798	0.741202	0.94	0.827138	1
0.01	500	0	0.1	0.25	2	0.25	0.9	0.650624	0.179864	0.850136	0.94	0.831709	1
0.01	500	0	0.1	0.25	2	0.25	0.9	0.650624	0.179864	0.850136	0.94	0.831709	1
0.01	500	0	0.1	0.25	5	0.25	0.1	0.0214286	0	0.100872	0.983333	0.926753	1
0.01	500	0	0.1	0.25	5	0.25	0.1	0.0214286	0	0.100872	0.983333	0.926753	1
0.01	500	0	0.1	0.25	5	0.25	0.3	0.135714	0	0.49598	0.978571	0.920005	1
0.01	500	0	0.1	0.25	5	0.25	0.3	0.135714	0	0.49598	0.978571	0.920005	1
0.01	500	0	0.1	0.25	5	0.25	0.5	0.391593	1	1	0.983333	0.926753	1
0.01	500	0	0.1	0.25	5	0.25	0.5	0.391593	1	1	0.983333	0.926753	1
0.01	500	0	0.1	0.25	5	0.25	0.7	0.67619	0.338668	1	0.983333	0.935995	1
0.01	500	0	0.1	0.25	5	0.25	0.7	0.67619	0.338668	1	0.983333	0.935995	1
0.01	500	0	0.1	0.25	5	0.25	0.9	0.847528	0.328695	1	0.980952	0.923172	1
0.01	500	0	0.1	0.25	5	0.25	0.9	0.847528	0.328695	1	0.980952	0.923172	1
0.01	500	0.5	0.1	0.1	10	0.25	0.1	0.128571	0	0.375663	1	1	1
0.01	500	0.5	0.1	0.1	10	0.25	0.1	0.128571	0	0.375663	1	1	1
0.01	500	0.5	0.1	0.1	10	0.25	0.3	0.492857	0.0215538	0.96416	1	1	1
0.01	500	0.5	0.1	0.1	10	0.25	0.3	0.492857	0.0215538	0.96416	1	1	1
0.01	500	0.5	0.1	0.1	10	0.25	0.5	0.71001	1	1	1	1	1
0.01	500	0.5	0.1	0.1	10	0.25	0.5	0.71001	1	1	1	1	1
0.01	500	0.5	0.1	0.1	10	0.25	0.7	0.735714	0.30391	1	1	1	1
0.01	500	0.5	0.1	0.1	10	0.25	0.7	0.735714	0.30391	1	1	1	1
0.01	500	0.5	0.1	0.1	10	0.25	0.9	0.899909	0.358865	1	1	1	1
0.01	500	0.5	0.1	0.1	10	0.25	0.9	0.899909	0.358865	1	1	1	1
0.01	500	0.5	0.1	0.1	2	0.25	0.1	0.0375	0	0.100089	0.9375	0.823413	1
0.01	500	0.5	0.1	0.1	2	0.25	0.1	0.0375	0	0.100089	0.9375	0.823413	1
0.01	500	0.5	0.1	0.1	2	0.25	0.3	0.1	0	0.234896	0.9425	0.840581	1
0.01	500	0.5	0.1	0.1	2	0.25	0.3	0.1	0	0.234896	0.9425	0.840581	1
0.01	500	0.5	0.1	0.1	2	0.25	0.5	0.104428	1	1	0.935	0.833953	1
0.01	500	0.5	0.1	0.1	2	0.25	0.5	0.104428	1	1	0.935	0.833953	1
0.01	500	0.5	0.1	0.1	2	0.25	0.7	0.335	0.0885087	0.581491	0.9325	0.81237	1
0.01	500	0.5	0.1	0.1	2	0.25	0.7	0.335	0.0885087	0.581491	0.9325	0.81237	1
0.01	500	0.5	0.1	0.1	2	0.25	0.9	0.538124	0.0837918	0.721208	0.925	0.788243	1
0.01	500	0.5	0.1	0.1	2	0.25	0.9	0.538124	0.0837918	0.721208	0.925	0.788243	1
0.01	500	0.5	0.1	0.1	5	0.25	0.1	0.0666667	0	0.191913	1	1	1
0.01	500	0.5	0.1	0.1	5	0.25	0.1	0.0666667	0	0.191913	1	1	1
0.01	500	0.5	0.1	0.1	5	0.25	0.3	0.242857	0	0.574158	1	1	1
0.01	500	0.5	0.1	0.1	5	0.25	0.3	0.242857	0	0.574158	1	1	1
0.01	500	0.5	0.1	0.1	5	0.25	0.5	0.391593	1	1	0.997619	0.976234	1
0.01	500	0.5	0.1	0.1	5	0.25	0.5	0.391593	1	1	0.997619	0.976234	1
0.01	500	0.5	0.1	0.1	5	0.25	0.7	0.559524	0.180454	0.938594	1	1	1
0.01	500	0.5	0.1	0.1	5	0.25	0.7	0.559524	0.180454	0.938594	1	1	1
0.01	500	0.5	0.1	0.1	5	0.25	0.9	0.742766	0.194511	1	0.997619	0.976234	1
0.01	500	0.5	0.1	0.1	5	0.25	0.9	0.742766	0.194511	1	0.997619	0.976234	1
0.01	500	0.5	0.1	0.25	10	0.25	0.1	0.0738095	0	0.258765	1	1	1
0.01	500	0.5	0.1	0.25	10	0.25	0.1	0.0738095	0	0.258765	1	1	1
0.01	500	0.5	0.1	0.25	10	0.25	0.3	0.428571	0	0.871821	1	1	1
0.01	500	0.5	0.1	0.25	10	0.25	0.3	0.428571	0	0.871821	1	1	1
0.01	500	0.5	0.1	0.25	10	0.25	0.5	0.71001	1	1	1	1	1
0.01	500	0.5	0.1	0.25	10	0.25	0.5	0.71001	1	1	1	1	1
0.01	500	0.5	0.1	0.25	10	0.25	0.7	0.807143	0.463045	1	1	1	1
0.01	500	0.5	0.1	0.25	10	0.25	0.7	0.807143	0.463045	1	1	1	1
0.01	500	0.5	0.1	0.25	10	0.25	0.9	0.964195	0.553872	1	1	1	1
0.01	500	0.5	0.1	0.25	10	0.25	0.9	0.964195	0.553872	1	1	1	1
0.01	500	0.5	0.1	0.25	2	0.25	0.1	0.0714286	0	0.218662	0.961905	0.859567	1
0.01	500	0.5	0.1	0.25	2	0.25	0.1	0.0714286	0	0.218662	0.961905	0.859567	1
0.01	500	0.5	0.1	0.25	2	0.25	0.3	0.111905	0	0.297601	0.957143	0.857753	1
0.01	500	0.5	0.1	0.25	2	0.25	0.3	0.111905	0	0.297601	0.957143	0.857753	1
0.01	500	0.5	0.1	0.25	2	0.25	0.5	0.104428	1	1	0.959524	0.845157	1
0.01	500	0.5	0.1	0.25	2	0.25	0.5	0.104428	1	1	0.959524	0.845157	1
0.01	500	0.5	0.1	0.25	2	0.25	0.7	0.440476	0.213549	0.667403	0.952381	0.847397	1
0.01	500	0.5	0.1	0.25	2	0.25	0.7	0.440476	0.213549	0.667403	0.952381	0.847397	1
0.01	500	0.5	0.1	0.25	2	0.25	0.9	0.638004	0.163641	0.841121	0.954762	0.852425	1
0.01	500	0.5	0.1	0.25	2	0.25	0.9	0.638004	0.163641	0.841121	0.954762	0.852425	1
0.01	500	0.5	0.1	0.25	5	0.25	0.1	0.08	0	0.208762	1	1	1
0.01	500	0.5	0.1	0.25	5	0.25	0.1	0.08	0	0.208762	1	1	1
0.01	500	0.5	0.1	0.25	5	0.25	0.3	0.2675	0	0.611824	1	1	1
0.01	500	0.5	0.1	0.25	5	0.25	0.3	0.2675	0	0.611824	1	1	1
0.01	500	0.5	0.1	0.25	5	0.25	0.5	0.391593	1	1	1	1	1
0.01	500	0.5	0.1	0.25	5	0.25	0.5	0.391593	1	1	1	1	1
0.01	500	0.5	0.1	0.25	5	0.25	0.7	0.6725	0.309315	1	1	1	1
0.01	500	0.5	0.1	0.25	5	0.25	0.7	0.6725	0.309315	1	1	1	1
0.01	500	0.5	0.1	0.25	5	0.25	0.9	0.898124	0.441579	1	1	1	1
0.01	500	0.5	0.1	0.25	5	0.25	0.9	0.898124	0.441579	1	1	1	1
0.01	500	1	0.1	0.1	10	0.25	0.1	0.17601	0	0.421833	1	1	1
0.01	500	1	0.1	0.1	10	0.25	0.1	0.17601	0	0.421833	1	1	1
0.01	500	1	0.1	0.1	10	0.25	0.3	0.518434	0.163641	0.873228	1	1	1
0.01	500	1	0.1	0.1	10	0.25	0.3	0.518434	0.163641	0.873228	1	1	1
0.01	500	1	0.1	0.1	10	0.25	0.5	0.71001	1	1	1	1	1
0.01	500	1	0.1	0.1	10	0.25	0.5	0.71001	1	1	1	1	1
0.01	500	1	0.1	0.1	10	0.25	0.7	0.728788	0.331102	1	1	1	1
0.01	500	1	0.1	0.1	10	0.25	0.7	0.728788	0.331102	1	1	1	1
0.01	500	1	0.1	0.1	10	0.25	0.9	0.90431	0.455945	1	1	1	1
0.01	500	1	0.1	0.1	10	0.25	0.9	0.90431	0.455945	1	1	1	1
0.01	500	1	0.1	0.1	2	0.25	0.1	0.0675	0	0.191767	0.965	0.893196	1
0.01	500	1	0.1	0.1	2	0.25	0.1	0.0675	0	0.191767	0.965	0.893196	1
0.01	500	1	0.1	0.1	2	0.25	0.3	0.105	0	0.214683	0.96	0.872346	1
0.01	500	1	0.1	0.1	2	0.25	0.3	0.105	0	0.214683	0.96	0.872346	1
0.01	500	1	0.1	0.1	2	0.25	0.5	0.104428	1	1	0.96	0.872346	1
0.01	500	1	0.1	0.1	2	0.25	0.5	0.104428	1	1	0.96	0.872346	1
0.01	500	1	0.1	0.1	2	0.25	0.7	0.3375	0.0894246	0.585575	0.96	0.872346	1
0.01	500	1	0.1	0.1	2	0.25	0.7	0.3375	0.0894246	0.585575	0.96	0.872346	1
0.01	500	1	0.1	0.1	2	0.25	0.9	0.505624	0.108968	0.631032	0.9575	0.866036	1
0.01	500	1	0.1	0.1	2	0.25	0.9	0.505624	0.108968	0.631032	0.9575	0.866036	1
0.01	500	1	0.1	0.1	5	0.25	0.1	0.133333	0	0.330148	1	1	1
0.01	500	1	0.1	0.1	5	0.25	0.1	0.133333	0	0.330148	1	1	1
0.01	500	1	0.1	0.1	5	0.25	0.3	0.342857	0.0325115	0.653203	1	1	1
0.01	500	1	0.1	0.1	5	0.25	0.3	0.342857	0.0325115	0.653203	1	1	1
0.01	500	1	0.1	0.1	5	0.25	0.5	0.391593	1	1	1	1	1
0.01	500	1	0.1	0.1	5	0.25	0.5	0.391593	1	1	1	1	1
0.01	500	1	0.1	0.1	5	0.25	0.7	0.580952	0.139978	1	0.997619	0.976234	1
0.01	500	1	0.1	0.1	5	0.25	0.7	0.580952	0.139978	1	0.997619	0.976234	1
0.01	500	1	0.1	0.1	5	0.25	0.9	0.740385	0.186789	1	1	1	1
0.01	500	1	0.1	0.1	5	0.25	0.9	0.740385	0.186789	1	1	1	1
0.01	500	1	0.1	0.25	10	0.25	0.1	0.164286	0	0.466569	1	1	1
0.01	500	1	0.1	0.25	10	0.25	0.1	0.164286	0	0.466569	1	1	1
0.01	500	1	0.1	0.25	10	0.25	0.3	0.507143	0.117249	0.897037	1	1	1
0.01	500	1	0.1	0.25	10	0.25	0.3	0.507143	0.117249	0.897037	1	1	1
0.01	500	1	0.1	0.25	10	0.25	0.5	0.71001	1	1	1	1	1
0.01	500	1	0.1	0.25	10	0.25	0.5	0.71001	1	1	1	1	1
0.01	500	1	0.1	0.25	10	0.25	0.7	0.816667	0.538904	1	1	1	1
0.01	500	1	0.1	0.25	10	0.25	0.7	0.816667	0.538904	1	1	1	1
0.01	500	1	0.1	0.25	10	0.25	0.9	0.964195	0.541896	1	1	1	1
0.01	500	1	0.1	0.25	10	0.25	0.9	0.964195	0.541896	1	1	1	1
0.01	500	1	0.1	0.25	2	0.25	0.1	0.1075	0	0.288133	0.975	0.887925	1
0.01	500	1	0.1	0.25	2	0.25	0.1	0.1075	0	0.288133	0.975	0.887925	1
0.01	500	1	0.1	0.25	2	0.25	0.3	0.1525	0	0.354782	0.975	0.893937	1
0.01	500	1	0.1	0.25	2	0.25	0.3	0.1525	0	0.354782	0.975	0.893937	1
0.01	500	1	0.1	0.25	2	0.25	0.5	0.104428	1	1	0.975	0.887925	1
0.01	500	1	0.1	0.25	2	0.25	0.5	0.104428	1	1	0.975	0.887925	1
0.01	500	1	0.1	0.25	2	0.25	0.7	0.46	0.176325	0.743675	0.9825	0.909474	1
0.01	500	1	0.1	0.25	2	0.25	0.7	0.46	0.176325	0.743675	0.9825	0.909474	1
0.01	500	1	0.1	0.25	2	0.25	0.9	0.633124	0.201828	0.793172	0.9725	0.891593	1
0.01	500	1	0.1	0.25	2	0.25	0.9	0.633124	0.201828	0.793172	0.9725	0.891593	1
0.01	500	1	0.1	0.25	5	0.25	0.1	0.155	0	0.394839	1	1	1
0.01	500	1	0.1	0.25	5	0.25	0.1	0.155	0	0.394839	1	1	1
0.01	500	1	0.1	0.25	5	0.25	0.3	0.37	0.124948	0.615052	1	1	1
0.01	500	1	0.1	0.25	5	0.25	0.3	0.37	0.124948	0.615052	1	1	1
0.01	500	1	0.1	0.25	5	0.25	0.5	0.391593	1	1	1	1	1
0.01	500	1	0.1	0.25	5	0.25	0.5	0.391593	1	1	1	1	1
0.01	500	1	0.1	0.25	5	0.25	0.7	0.685	0.404011	0.965989	1	1	1
0.01	500	1	0.1	0.25	5	0.25	0.7	0.685	0.404011	0.965989	1	1	1
0.01	500	1	0.1	0.25	5	0.25	0.9	0.898124	0.481916	1	1	1	1
0.01	500	1	0.1	0.25	5	0.25	0.9	0.898124	0.481916	1	1	1	1
0.01	500	0	0.05	0.1	10	0.25	0.1	0.0047619	0	0.0475326	0.614286	0.103046	1
0.01	500	0	0.05	0.1	10	0.25	0.1	0.0047619	0	0.0475326	0.614286	0.103046	1
0.01	500	0	0.05	0.1	10	0.25	0.3	0.0928571	0	0.432743	0.630952	0.116591	1
0.01	500	0	0.05	0.1	10	0.25	0.3	0.0928571	0	0.432743	0.630952	0.116591	1
0.01	500	0	0.05	0.1	10	0.25	0.5	0.216147	1	1	0.62381	0.127365	1
0.01	500	0	0.05	0.1	10	0.25	0.5	0.216147	1	1	0.62381	0.127365	1
0.01	500	0	0.05	0.1	10	0.25	0.7	0.228571	0	0.679341	0.62619	0.123976	1
0.01	500	0	0.05	0.1	10	0.25	0.7	0.228571	0	0.679341	0.62619	0.123976	1
0.01	500	0	0.05	0.1	10	0.25	0.9	0.549306	0	0.666026	0.628571	0.109475	1
0.01	500	0	0.05	0.1	10	0.25	0.9	0.549306	0	0.666026	0.628571	0.109475	1
0.01	500	0	0.05	0.1	2	0.25	0.1	0	0	0	0.5675	0.238183	0.896817
0.01	500	0	0.05	0.1	2	0.25	0.1	0	0	0	0.5675	0.238183	0.896817
0.01	500	0	0.05	0.1	2	0.25	0.3	0.015	0	0.0793808	0.5875	0.269745	0.905255
0.01	500	0	0.05	0.1	2	0.25	0.3	0.015	0	0.0793808	0.5875	0.269745	0.905255
0.01	500	0	0.05	0.1	2	0.25	0.5	0.0194276	1	1	0.5725	0.224962	0.920038
0.01	500	0	0.05	0.1	2	0.25	0.5	0.0194276	1	1	0.5725	0.224962	0.920038
0.01	500	0	0.05	0.1	2	0.25	0.7	0.0575	0	0.232447	0.57	0.234412	0.905588
0.01	500	0	0.05	0.1	2	0.25	0.7	0.0575	0	0.232447	0.57	0.234412	0.905588
0.01	500	0	0.05	0.1	2	0.25	0.9	0.420496	0	0.303254	0.5775	0.218515	0.936485
0.01	500	0	0.05	0.1	2	0.25	0.9	0.420496	0	0.303254	0.5775	0.218515	0.936485
0.01	500	0	0.05	0.1	5	0.25	0.1	0	0	0	0.566667	0.130227	1
0.01	500	0	0.05	0.1	5	0.25	0.1	0	0	0	0.566667	0.130227	1
0.01	500	0	0.05	0.1	5	0.25	0.3	0.0404762	0	0.235541	0.564286	0.108672	1
0.01	500	0	0.05	0.1	5	0.25	0.3	0.0404762	0	0.235541	0.564286	0.108672	1
0.01	500	0	0.05	0.1	5	0.25	0.5	0.102502	1	1	0.569048	0.122662	1
0.01	500	0	0.05	0.1	5	0.25	0.5	0.102502	1	1	0.569048	0.122662	1
0.01	500	0	0.05	0.1	5	0.25	0.7	0.152381	0	0.535053	0.571429	0.134727	1
0.01	500	0	0.05	0.1	5	0.25	0.7	0.152381	0	0.535053	0.571429	0.134727	1
0.01	500	0	0.05	0.1	5	0.25	0.9	0.50883	0	0.580606	0.569048	0.126986	1
0.01	500	0	0.05	0.1	5	0.25	0.9	0.50883	0	0.580606	0.569048	0.126986	1
0.01	500	0	0.05	0.25	10	0.25	0.1	0.00238095	0	0.0237663	0.709524	0.281656	1
0.01	500	0	0.05	0.25	10	0.25	0.1	0.00238095	0	0.0237663	0.709524	0.281656	1
0.01	500	0	0.05	0.25	10	0.25	0.3	0.1	0	0.457398	0.702381	0.260319	1
0.01	500	0	0.05	0.25	10	0.25	0.3	0.1	0	0.457398	0.702381	0.260319	1
0.01	500	0	0.05	0.25	10	0.25	0.5	0.216147	1	1	0.711905	0.283717	1
0.01	500	0	0.05	0.25	10	0.25	0.5	0.216147	1	1	0.711905	0.283717	1
0.01	500	0	0.05	0.25	10	0.25	0.7	0.288095	0	0.750781	0.695238	0.254887	1
0.01	500	0	0.05	0.25	10	0.25	0.7	0.288095	0	0.750781	0.695238	0.254887	1
0.01	500	0	0.05	0.25	10	0.25	0.9	0.663592	0	0.771854	0.709524	0.271672	1
0.01	500	0	0.05	0.25	10	0.25	0.9	0.663592	0	0.771854	0.709524	0.271672	1
0.01	500	0	0.05	0.25	2	0.25	0.1	0	0	0	0.67381	0.340582	1
0.01	500	0	0.05	0.25	2	0.25	0.1	0	0	0	0.67381	0.340582	1
0.01	500	0	0.05	0.25	2	0.25	0.3	0.0142857	0	0.0845652	0.67381	0.337712	1
0.01	500	0	0.05	0.25	2	0.25	0.3	0.0142857	0	0.0845652	0.67381	0.337712	1
0.01	500	0	0.05	0.25	2	0.25	0.5	0.0194276	1	1	0.659524	0.294654	1
0.01	500	0	0.05	0.25	2	0.25	0.5	0.0194276	1	1	0.659524	0.294654	1
0.01	500	0	0.05	0.25	2	0.25	0.7	0.0928571	0	0.385688	0.669048	0.312354	1
0.01	500	0	0.05	0.25	2	0.25	0.7	0.0928571	0	0.385688	0.669048	0.312354	1
0.01	500	0	0.05	0.25	2	0.25	0.9	0.461211	0	0.501272	0.661905	0.299298	1
0.01	500	0	0.05	0.25	2	0.25	0.9	0.461211	0	0.501272	0.661905	0.299298	1
0.01	500	0	0.05	0.25	5	0.25	0.1	0.00238095	0	0.0237663	0.716667	0.324259	1
0.01	500	0	0.05	0.25	5	0.25	0.1	0.00238095	0	0.0237663	0.716667	0.324259	1
0.01	500	0	0.05	0.25	5	0.25	0.3	0.0428571	0	0.234611	0.711905	0.326197	1
0.01	500	0	0.05	0.25	5	0.25	0.3	0.0428571	0	0.234611	0.711905	0.326197	1
0.01	500	0	0.05	0.25	5	0.25	0.5	0.102502	1	1	0.711905	0.341438	1
0.01	500	0	0.05	0.25	5	0.25	0.5	0.102502	1	1	0.711905	0.341438	1
0.01	500	0	0.05	0.25	5	0.25	0.7	0.190476	0	0.514942	0.707143	0.30872	1
0.01	500	0	0.05	0.25	5	0.25	0.7	0.190476	0	0.514942	0.707143	0.30872	1
0.01	500	0	0.05	0.25	5	0.25	0.9	0.532639	0	0.555403	0.716667	0.335431	1
0.01	500	0	0.05	0.25	5	0.25	0.9	0.532639	0	0.555403	0.716667	0.335431	1
0.01	500	0.5	0.05	0.1	10	0.25	0.1	0.0119048	0	0.0647227	0.921429	0.701045	1
0.01	500	0.5	0.05	0.1	10	0.25	0.1	0.0119048	0	0.0647227	0.921429	0.701045	1
0.01	500	0.5	0.05	0.1	10	0.25	0.3	0.140476	0	0.502704	0.914286	0.703773	1
0.01	500	0.5	0.05	0.1	10	0.25	0.3	0.140476	0	0.502704	0.914286	0.703773	1
0.01	500	0.5	0.05	0.1	10	0.25	0.5	0.216147	1	1	0.921429	0.705447	1
0.01	500	0.5	0.05	0.1	10	0.25	0.5	0.216147	1	1	0.921429	0.705447	1
0.01	500	0.5	0.05	0.1	10	0.25	0.7	0.209524	0	0.682184	0.907143	0.703252	1
0.01	500	0.5	0.05	0.1	10	0.25	0.7	0.209524	0	0.682184	0.907143	0.703252	1
0.01	500	0.5	0.05	0.1	10	0.25	0.9	0.546925	0	0.670062	0.919048	0.692423	1
0.01	500	0.5	0.05	0.1	10	0.25	0.9	0.546925	0	0.670062	0.919048	0.692423	1
0.01	500	0.5	0.05	0.1	2	0.25	0.1	0.0025	0	0.0244135	0.59	0.163894	1
0.01	500	0.5	0.05	0.1	2	0.25	0.1	0.0025	0	0.0244135	0.59	0.163894	1
0.01	500	0.5	0.05	0.1	2	0.25	0.3	0.0125	0	0.0750893	0.5875	0.177999	0.997001
0.01	500	0.5	0.05	0.1	2	0.25	0.3	0.0125	0	0.0750893	0.5875	0.177999	0.997001
0.01	500	0.5	0.05	0.1	2	0.25	0.5	0.0194276	1	1	0.58	0.174811	0.985189
0.01	500	0.5	0.05	0.1	2	0.25	0.5	0.0194276	1	1	0.58	0.174811	0.985189
0.01	500	0.5	0.05	0.1	2	0.25	0.7	0.065	0	0.239441	0.5925	0.217267	0.967733
0.01	500	0.5	0.05	0.1	2	0.25	0.7	0.065	0	0.239441	0.5925	0.217267	0.967733
0.01	500	0.5	0.05	0.1	2	0.25	0.9	0.417996	0	0.311115	0.5825	0.181229	0.983771
0.01	500	0.5	0.05	0.1	2	0.25	0.9	0.417996	0	0.311115	0.5825	0.181229	0.983771
0.01	500	0.5	0.05	0.1	5	0.25	0.1	0.0119048	0	0.0546755	0.783333	0.466787	1
0.01	500	0.5	0.05	0.1	5	0.25	0.1	0.0119048	0	0.0546755	0.783333	0.466787	1
0.01	500	0.5	0.05	0.1	5	0.25	0.3	0.0619048	0	0.285174	0.77381	0.452317	1
0.01	500	0.5	0.05	0.1	5	0.25	0.3	0.0619048	0	0.285174	0.77381	0.452317	1
0.01	500	0.5	0.05	0.1	5	0.25	0.5	0.102502	1	1	0.771429	0.43827	1
0.01	500	0.5	0.05	0.1	5	0.25	0.5	0.102502	1	1	0.771429	0.43827	1
0.01	500	0.5	0.05	0.1	5	0.25	0.7	0.17381	0	0.561646	0.77619	0.442963	1
0.01	500	0.5	0.05	0.1	5	0.25	0.7	0.17381	0	0.561646	0.77619	0.442963	1
0.01	500	0.5	0.05	0.1	5	0.25	0.9	0.480258	0	0.512032	0.783333	0.45634	1
0.01	500	0.5	0.05	0.1	5	0.25	0.9	0.480258	0	0.512032	0.783333	0.45634	1
0.01	500	0.5	0.05	0.25	10	0.25	0.1	0.0119048	0	0.0990353	0.969048	0.859585	1
0.01	500	0.5	0.05	0.25	10	0.25	0.1	0.0119048	0	0.0990353	0.969048	0.859585	1
0.01	500	0.5	0.05	0.25	10	0.25	0.3	0.102381	0	0.445348	0.969048	0.873649	1
0.01	500	0.5	0.05	0.25	10	0.25	0.3	0.102381	0	0.445348	0.969048	0.873649	1
0.01	500	0.5	0.05	0.25	10	0.25	0.5	0.216147	1	1	0.966667	0.867047	1
0.01	500	0.5	0.05	0.25	10	0.25	0.5	0.216147	1	1	0.966667	0.867047	1
0.01	500	0.5	0.05	0.25	10	0.25	0.7	0.266667	0	0.738018	0.964286	0.851936	1
0.01	500	0.5	0.05	0.25	10	0.25	0.7	0.266667	0	0.738018	0.964286	0.851936	1
0.01	500	0.5	0.05	0.25	10	0.25	0.9	0.632639	0	0.779464	0.971429	0.875552	1
0.01	500	0.5	0.05	0.25	10	0.25	0.9	0.632639	0	0.779464	0.971429	0.875552	1
0.01	500	0.5	0.05	0.25	2	0.25	0.1	0.0025	0	0.0244135	0.6925	0.453982	0.931018
0.01	500	0.5	0.05	0.25	2	0.25	0.1	0.0025	0	0.0244135	0.6925	0.453982	0.931018
0.01	500	0.5	0.05	0.25	2	0.25	0.3	0.02	0	0.112152	0.695	0.450982	0.939018
0.01	500	0.5	0.05	0.25	2	0.25	0.3	0.02	0	0.112152	0.695	0.450982	0.939018
0.01	500	0.5	0.05	0.25	2	0.25	0.5	0.0194276	1	1	0.685	0.436467	0.933533
0.01	500	0.5	0.05	0.25	2	0.25	0.5	0.0194276	1	1	0.685	0.436467	0.933533
0.01	500	0.5	0.05	0.25	2	0.25	0.7	0.075	0	0.211757	0.6825	0.429582	0.935418
0.01	500	0.5	0.05	0.25	2	0.25	0.7	0.075	0	0.211757	0.6825	0.429582	0.935418
0.01	500	0.5	0.05	0.25	2	0.25	0.9	0.432996	0	0.288133	0.69	0.444536	0.935464
0.01	500	0.5	0.05	0.25	2	0.25	0.9	0.432996	0	0.288133	0.69	0.444536	0.935464
0.01	500	0.5	0.05	0.25	5	0.25	0.1	0.0119048	0	0.0647227	0.847619	0.520416	1
0.01	500	0.5	0.05	0.25	5	0.25	0.1	0.0119048	0	0.0647227	0.847619	0.520416	1
0.01	500	0.5	0.05	0.25	5	0.25	0.3	0.0333333	0	0.146494	0.861905	0.563198	1
0.01	500	0.5	0.05	0.25	5	0.25	0.3	0.0333333	0	0.146494	0.861905	0.563198	1
0.01	500	0.5	0.05	0.25	5	0.25	0.5	0.102502	1	1	0.857143	0.543718	1
0.01	500	0.5	0.05	0.25	5	0.25	0.5	0.102502	1	1	0.857143	0.543718	1
0.01	500	0.5	0.05	0.25	5	0.25	0.7	0.185714	0	0.506495	0.852381	0.525178	1
0.01	500	0.5	0.05	0.25	5	0.25	0.7	0.185714	0	0.506495	0.852381	0.525178	1
0.01	500	0.5	0.05	0.25	5	0.25	0.9	0.518354	0	0.522705	0.859524	0.571099	1
0.01	500	0.5	0.05	0.25	5	0.25	0.9	0.518354	0	0.522705	0.859524	0.571099	1
0.01	500	1	0.05	0.1	10	0.25	0.1	0.0380952	0	0.183138	0.985714	0.922637	1
0.01	500	1	0.05	0.1	10	0.25	0.1	0.0380952	0	0.183138	0.985714	0.922637	1
0.01	500	1	0.05	0.1	10	0.25	0.3	0.130952	0	0.394782	0.985714	0.908905	1
0.01	500	1	0.05	0.1	10	0.25	0.3	0.130952	0	0.394782	0.985714	0.908905	1
0.01	500	1	0.05	0.1	10	0.25	0.5	0.216147	1	1	0.978571	0.87781	1
0.01	500	1	0.05	0.1	10	0.25	0.5	0.216147	1	1	0.978571	0.87781	1
0.01	500	1	0.05	0.1	10	0.25	0.7	0.242857	0	0.635207	0.978571	0.882694	1
0.01	500	1	0.05	0.1	10	0.25	0.7	0.242857	0	0.635207	0.978571	0.882694	1
0.01	500	1	0.05	0.1	10	0.25	0.9	0.577877	0	0.66173	0.980952	0.875968	1
0.01	500	1	0.05	0.1	10	0.25	0.9	0.577877	0	0.66173	0.980952	0.875968	1
0.01	500	1	0.05	0.1	2	0.25	0.1	0.02	0	0.112152	0.66	0.364115	0.955885
0.01	500	1	0.05	0.1	2	0.25	0.1	0.02	0	0.112152	0.66	0.364115	0.955885
0.01	500	1	0.05	0.1	2	0.25	0.3	0.03	0	0.116493	0.6675	0.395329	0.939671
0.01	500	1	0.05	0.1	2	0.25	0.3	0.03	0	0.116493	0.6675	0.395329	0.939671
0.01	500	1	0.05	0.1	2	0.25	0.5	0.0194276	1	1	0.6575	0.367351	0.947649
0.01	500	1	0.05	0.1	2	0.25	0.5	0.0194276	1	1	0.6575	0.367351	0.947649
0.01	500	1	0.05	0.1	2	0.25	0.7	0.0825	0	0.279208	0.6675	0.382625	0.952375
0.01	500	1	0.05	0.1	2	0.25	0.7	0.0825	0	0.279208	0.6675	0.382625	0.952375
0.01	500	1	0.05	0.1	2	0.25	0.9	0.425496	0	0.320285	0.665	0.385815	0.944185
0.01	500	1	0.05	0.1	2	0.25	0.9	0.425496	0	0.320285	0.665	0.385815	0.944185
0.01	500	1	0.05	0.1	5	0.25	0.1	0.0190476	0	0.0768277	0.871429	0.583083	1
0.01	500	1	0.05	0.1	5	0.25	0.1	0.0190476	0	0.0768277	0.871429	0.583083	1
0.01	500	1	0.05	0.1	5	0.25	0.3	0.0690476	0	0.205814	0.87619	0.601407	1
0.01	500	1	0.05	0.1	5	0.25	0.3	0.0690476	0	0.205814	0.87619	0.601407	1
0.01	500	1	0.05	0.1	5	0.25	0.5	0.102502	1	1	0.892857	0.644382	1
0.01	500	1	0.05	0.1	5	0.25	0.5	0.102502	1	1	0.892857	0.644382	1
0.01	500	1	0.05	0.1	5	0.25	0.7	0.140476	0	0.48643	0.888095	0.621678	1
0.01	500	1	0.05	0.1	5	0.25	0.7	0.140476	0	0.48643	0.888095	0.621678	1
0.01	500	1	0.05	0.1	5	0.25	0.9	0.465973	0	0.497362	0.888095	0.650246	1
0.01	500	1	0.05	0.1	5	0.25	0.9	0.465973	0	0.497362	0.888095	0.650246	1
0.01	500	1	0.05	0.25	10	0.25	0.1	0.0285714	0	0.142738	0.995238	0.952467	1
0.01	500	1	0.05	0.25	10	0.25	0.1	0.0285714	0	0.142738	0.995238	0.952467	1
0.01	500	1	0.05	0.25	10	0.25	0.3	0.147619	0	0.483512	0.992857	0.946004	1
0.01	500	1	0.05	0.25	10	0.25	0.3	0.147619	0	0.483512	0.992857	0.946004	1
0.01	500	1	0.05	0.25	10	0.25	0.5	0.216147	1	1	0.990476	0.904935	1
0.01	500	1	0.05	0.25	10	0.25	0.5	0.216147	1	1	0.990476	0.904935	1
0.01	500	1	0.05	0.25	10	0.25	0.7	0.302381	0	0.792847	0.995238	0.952467	1
0.01	500	1	0.05	0.25	10	0.25	0.7	0.302381	0	0.792847	0.995238	0.952467	1
0.01	500	1	0.05	0.25	10	0.25	0.9	0.644544	0	0.839903	0.992857	0.928701	1
0.01	500	1	0.05	0.25	10	0.25	0.9	0.644544	0	0.839903	0.992857	0.928701	1
0.01	500	1	0.05	0.25	2	0.25	0.1	0.005	0	0.0351638	0.725	0.527715	0.922285
0.01	500	1	0.05	0.25	2	0.25	0.1	0.005	0	0.0351638	0.725	0.527715	0.922285
0.01	500	1	0.05	0.25	2	0.25	0.3	0.03	0	0.103886	0.725	0.520172	0.929828
0.01	500	1	0.05	0.25	2	0.25	0.3	0.03	0	0.103886	0.725	0.520172	0.929828
0.01	500	1	0.05	0.25	2	0.25	0.5	0.0194276	1	1	0.72	0.517905	0.922095
0.01	500	1	0.05	0.25	2	0.25	0.5	0.0194276	1	1	0.72	0.517905	0.922095
0.01	500	1	0.05	0.25	2	0.25	0.7	0.09	0	0.320599	0.725	0.540971	0.909029
0.01	500	1	0.05	0.25	2	0.25	0.7	0.09	0	0.320599	0.725	0.540971	0.909029
0.01	500	1	0.05	0.25	2	0.25	0.9	0.440496	0	0.351015	0.73	0.522963	0.937037
0.01	500	1	0.05	0.25	2	0.25	0.9	0.440496	0	0.351015	0.73	0.522963	0.937037
0.01	500	1	0.05	0.25	5	0.25	0.1	0.0261905	0	0.105921	0.928571	0.738615	1
0.01	500	1	0.05	0.25	5	0.25	0.1	0.0261905	0	0.105921	0.928571	0.738615	1
0.01	500	1	0.05	0.25	5	0.25	0.3	0.097619	0	0.319965	0.92619	0.738657	1
0.01	500	1	0.05	0.25	5	0.25	0.3	0.097619	0	0.319965	0.92619	0.738657	1
0.01	500	1	0.05	0.25	5	0.25	0.5	0.102502	1	1	0.92619	0.74385	1
0.01	500	1	0.05	0.25	5	0.25	0.5	0.102502	1	1	0.92619	0.74385	1
0.01	500	1	0.05	0.25	5	0.25	0.7	0.216667	0	0.615146	0.935714	0.749404	1
0.01	500	1	0.05	0.25	5	0.25	0.7	0.216667	0	0.615146	0.935714	0.749404	1
0.01	500	1	0.05	0.25	5	0.25	0.9	0.551687	0	0.689617	0.92381	0.726299	1
0.01	500	1	0.05	0.25	5	0.25	0.9	0.551687	0	0.689617	0.92381	0.726299	1
0.01	500	0	0.1	0.1	10	0.05	0.1	0.0275	0	0.181552	0.7775	0.381044	1
0.01	500	0	0.1	0.1	10	0.05	0.1	0.0275	0	0.181552	0.7775	0.381044	1
0.01	500	0	0.1	0.1	10	0.05	0.3	0.3675	0	0.868492	0.775	0.357402	1
0.01	500	0	0.1	0.1	10	0.05	0.3	0.3675	0	0.868492	0.775	0.357402	1
0.01	500	0	0.1	0.1	10	0.05	0.5	0.724096	1	1	0.7775	0.36236	1
0.01	500	0	0.1	0.1	10	0.05	0.5	0.724096	1	1	0.7775	0.36236	1
0.01	500	0	0.1	0.1	10	0.05	0.7	0.75	0.318706	1	0.77	0.387926	1
0.01	500	0	0.1	0.1	10	0.05	0.7	0.75	0.318706	1	0.77	0.387926	1
0.01	500	0	0.1	0.1	10	0.05	0.9	0.771908	0.376489	1	0.775	0.322544	1
0.01	500	0	0.1	0.1	10	0.05	0.9	0.771908	0.376489	1	0.775	0.322544	1
0.01	500	0	0.1	0.1	2	0.05	0.1	0.0075	0	0.0434021	0.7425	0.417821	1
0.01	500	0	0.1	0.1	2	0.05	0.1	0.0075	0	0.0434021	0.7425	0.417821	1
0.01	500	0	0.1	0.1	2	0.05	0.3	0.02	0	0.112152	0.7275	0.391799	1
0.01	500	0	0.1	0.1	2	0.05	0.3	0.02	0	0.112152	0.7275	0.391799	1
0.01	500	0	0.1	0.1	2	0.05	0.5	0.0666415	1	1	0.695	0.352701	1
0.01	500	0	0.1	0.1	2	0.05	0.5	0.0666415	1	1	0.695	0.352701	1
0.01	500	0	0.1	0.1	2	0.05	0.7	0.305	0	0.653156	0.7275	0.377065	1
0.01	500	0	0.1	0.1	2	0.05	0.7	0.305	0	0.653156	0.7275	0.377065	1
0.01	500	0	0.1	0.1	2	0.05	0.9	0.401908	0.102086	0.657914	0.7125	0.365835	1
0.01	500	0	0.1	0.1	2	0.05	0.9	0.401908	0.102086	0.657914	0.7125	0.365835	1
0.01	500	0	0.1	0.1	5	0.05	0.1	0.0125	0	0.0664117	0.7925	0.388717	1
0.01	500	0	0.1	0.1	5	0.05	0.1	0.0125	0	0.0664117	0.7925	0.388717	1
0.01	500	0	0.1	0.1	5	0.05	0.3	0.1525	0	0.529346	0.7775	0.412926	1
0.01	500	0	0.1	0.1	5	0.05	0.3	0.1525	0	0.529346	0.7775	0.412926	1
0.01	500	0	0.1	0.1	5	0.05	0.5	0.366268	1	1	0.76	0.35832	1
0.01	500	0	0.1	0.1	5	0.05	0.5	0.366268	1	1	0.76	0.35832	1
0.01	500	0	0.1	0.1	5	0.05	0.7	0.59	0.127489	1	0.7925	0.396299	1
0.01	500	0	0.1	0.1	5	0.05	0.7	0.59	0.127489	1	0.7925	0.396299	1
0.01	500	0	0.1	0.1	5	0.05	0.9	0.649408	0.24269	1	0.78	0.435493	1
0.01	500	0	0.1	0.1	5	0.05	0.9	0.649408	0.24269	1	0.78	0.435493	1
0.01	500	0	0.1	0.25	10	0.05	0.1	0.015	0	0.1256	0.825	0.453524	1
0.01	500	0	0.1	0.25	10	0.05	0.1	0.015	0	0.1256	0.825	0.453524	1
0.01	500	0	0.1	0.25	10	0.05	0.3	0.3375	0	0.847095	0.8675	0.549109	1
0.01	500	0	0.1	0.25	10	0.05	0.3	0.3375	0	0.847095	0.8675	0.549109	1
0.01	500	0	0.1	0.25	10	0.05	0.5	0.724096	1	1	0.825	0.413498	1
0.01	500	0	0.1	0.25	10	0.05	0.5	0.724096	1	1	0.825	0.413498	1
0.01	500	0	0.1	0.25	10	0.05	0.7	0.825	0.471656	1	0.86	0.510829	1
0.01	500	0	0.1	0.25	10	0.05	0.7	0.825	0.471656	1	0.86	0.510829	1
0.01	500	0	0.1	0.25	10	0.05	0.9	0.854408	0.451917	1	0.86	0.499434	1
0.01	500	0	0.1	0.25	10	0.05	0.9	0.854408	0.451917	1	0.86	0.499434	1
0.01	500	0	0.1	0.25	2	0.05	0.1	0.00238095	0	0.0237663	0.807143	0.527738	1
0.01	500	0	0.1	0.25	2	0.05	0.1	0.00238095	0	0.0237663	0.807143	0.527738	1
0.01	500	0	0.1	0.25	2	0.05	0.3	0.0214286	0	0.131309	0.788095	0.432172	1
0.01	500	0	0.1	0.25	2	0.05	0.3	0.0214286	0	0.131309	0.788095	0.432172	1
0.01	500	0	0.1	0.25	2	0.05	0.5	0.0666415	1	1	0.797619	0.473365	1
0.01	500	0	0.1	0.25	2	0.05	0.5	0.0666415	1	1	0.797619	0.473365	1
0.01	500	0	0.1	0.25	2	0.05	0.7	0.392857	0.104988	0.680727	0.807143	0.583055	1
0.01	500	0	0.1	0.25	2	0.05	0.7	0.392857	0.104988	0.680727	0.807143	0.583055	1
0.01	500	0	0.1	0.25	2	0.05	0.9	0.562385	0.278211	0.802741	0.828571	0.555625	1
0.01	500	0	0.1	0.25	2	0.05	0.9	0.562385	0.278211	0.802741	0.828571	0.555625	1
0.01	500	0	0.1	0.25	5	0.05	0.1	0.01	0	0.0612685	0.8125	0.501173	1
0.01	500	0	0.1	0.25	5	0.05	0.1	0.01	0	0.0612685	0.8125	0.501173	1
0.01	500	0	0.1	0.25	5	0.05	0.3	0.13	0	0.461039	0.84	0.517939	1
0.01	500	0	0.1	0.25	5	0.05	0.3	0.13	0	0.461039	0.84	0.517939	1
0.01	500	0	0.1	0.25	5	0.05	0.5	0.366268	1	1	0.7925	0.461652	1
0.01	500	0	0.1	0.25	5	0.05	0.5	0.366268	1	1	0.7925	0.461652	1
0.01	500	0	0.1	0.25	5	0.05	0.7	0.66	0.31228	1	0.84	0.505619	1
0.01	500	0	0.1	0.25	5	0.05	0.7	0.66	0.31228	1	0.84	0.505619	1
0.01	500	0	0.1	0.25	5	0.05	0.9	0.736908	0.362229	1	0.8025	0.432422	1
0.01	500	0	0.1	0.25	5	0.05	0.9	0.736908	0.362229	1	0.8025	0.432422	1
0.01	500	0.5	0.1	0.1	10	0.05	0.1	0.07	0	0.31298	0.9525	0.805157	1
0.01	500	0.5	0.1	0.1	10	0.05	0.1	0.07	0	0.31298	0.9525	0.805157	1
0.01	500	0.5	0.1	0.1	10	0.05	0.3	0.4375	0.000530111	0.87447	0.95	0.781755	1
0.01	500	0.5	0.1	0.1	10	0.05	0.3	0.4375	0.000530111	0.87447	0.95	0.781755	1
0.01	500	0.5	0.1	0.1	10	0.05	0.5	0.724096	1	1	0.96	0.822874	1
0.01	500	0.5	0.1	0.1	10	0.05	0.5	0.724096	1	1	0.96	0.822874	1
0.01	500	0.5	0.1	0.1	10	0.05	0.7	0.7425	0.351436	1	0.955	0.816772	1
0.01	500	0.5	0.1	0.1	10	0.05	0.7	0.7425	0.351436	1	0.955	0.816772	1
0.01	500	0.5	0.1	0.1	10	0.05	0.9	0.739408	0.265295	1	0.9725	0.88557	1
0.01	500	0.5	0.1	0.1	10	0.05	0.9	0.739408	0.265295	1	0.9725	0.88557	1
0.01	500	0.5	0.1	0.1	2	0.05	0.1	0.0175	0	0.0905257	0.79	0.482389	1
0.01	500	0.5	0.1	0.1	2	0.05	0.1	0.0175	0	0.0905257	0.79	0.482389	1
0.01	500	0.5	0.1	0.1	2	0.05	0.3	0.06	0	0.214462	0.7775	0.460382	1
0.01	500	0.5	0.1	0.1	2	0.05	0.3	0.06	0	0.214462	0.7775	0.460382	1
0.01	500	0.5	0.1	0.1	2	0.05	0.5	0.0666415	1	1	0.7525	0.366379	1
0.01	500	0.5	0.1	0.1	2	0.05	0.5	0.0666415	1	1	0.7525	0.366379	1
0.01	500	0.5	0.1	0.1	2	0.05	0.7	0.3025	0	0.650038	0.7675	0.427609	1
0.01	500	0.5	0.1	0.1	2	0.05	0.7	0.3025	0	0.650038	0.7675	0.427609	1
0.01	500	0.5	0.1	0.1	2	0.05	0.9	0.436908	0.0481798	0.78182	0.79	0.461721	1
0.01	500	0.5	0.1	0.1	2	0.05	0.9	0.436908	0.0481798	0.78182	0.79	0.461721	1
0.01	500	0.5	0.1	0.1	5	0.05	0.1	0.06	0	0.158514	0.8825	0.63565	1
0.01	500	0.5	0.1	0.1	5	0.05	0.1	0.06	0	0.158514	0.8825	0.63565	1
0.01	500	0.5	0.1	0.1	5	0.05	0.3	0.2275	0	0.557123	0.9075	0.750845	1
0.01	500	0.5	0.1	0.1	5	0.05	0.3	0.2275	0	0.557123	0.9075	0.750845	1
0.01	500	0.5	0.1	0.1	5	0.05	0.5	0.366268	1	1	0.9	0.68671	1
0.01	500	0.5	0.1	0.1	5	0.05	0.5	0.366268	1	1	0.9	0.68671	1
0.01	500	0.5	0.1	0.1	5	0.05	0.7	0.6	0.164043	1	0.8925	0.635616	1
0.01	500	0.5	0.1	0.1	5	0.05	0.7	0.6	0.164043	1	0.8925	0.635616	1
0.01	500	0.5	0.1	0.1	5	0.05	0.9	0.621908	0.138145	1	0.8975	0.671607	1
0.01	500	0.5	0.1	0.1	5	0.05	0.9	0.621908	0.138145	1	0.8975	0.671607	1
0.01	500	0.5	0.1	0.25	10	0.05	0.1	0.055	0	0.21044	0.965	0.845608	1
0.01	500	0.5	0.1	0.25	10	0.05	0.1	0.055	0	0.21044	0.965	0.845608	1
0.01	500	0.5	0.1	0.25	10	0.05	0.3	0.415	0	0.855685	0.9675	0.860737	1
0.01	500	0.5	0.1	0.25	10	0.05	0.3	0.415	0	0.855685	0.9675	0.860737	1
0.01	500	0.5	0.1	0.25	10	0.05	0.5	0.724096	1	1	0.9725	0.869594	1
0.01	500	0.5	0.1	0.25	10	0.05	0.5	0.724096	1	1	0.9725	0.869594	1
0.01	500	0.5	0.1	0.25	10	0.05	0.7	0.8525	0.53698	1	0.955	0.813163	1
0.01	500	0.5	0.1	0.25	10	0.05	0.7	0.8525	0.53698	1	0.955	0.813163	1
0.01	500	0.5	0.1	0.25	10	0.05	0.9	0.869408	0.58058	1	0.9775	0.910239	1
0.01	500	0.5	0.1	0.25	10	0.05	0.9	0.869408	0.58058	1	0.9775	0.910239	1
0.01	500	0.5	0.1	0.25	2	0.05	0.1	0.035	0	0.106804	0.8375	0.569823	1
0.01	500	0.5	0.1	0.25	2	0.05	0.1	0.035	0	0.106804	0.8375	0.569823	1
0.01	500	0.5	0.1	0.25	2	0.05	0.3	0.0675	0	0.169419	0.8475	0.588265	1
0.01	500	0.5	0.1	0.25	2	0.05	0.3	0.0675	0	0.169419	0.8475	0.588265	1
0.01	500	0.5	0.1	0.25	2	0.05	0.5	0.0666415	1	1	0.845	0.598919	1
0.01	500	0.5	0.1	0.25	2	0.05	0.5	0.0666415	1	1	0.845	0.598919	1
0.01	500	0.5	0.1	0.25	2	0.05	0.7	0.4025	0.122637	0.682363	0.8375	0.571718	1
0.01	500	0.5	0.1	0.25	2	0.05	0.7	0.4025	0.122637	0.682363	0.8375	0.571718	1
0.01	500	0.5	0.1	0.25	2	0.05	0.9	0.534408	0.241073	0.783927	0.8275	0.588558	1
0.01	500	0.5	0.1	0.25	2	0.05	0.9	0.534408	0.241073	0.783927	0.8275	0.588558	1
0.01	500	0.5	0.1	0.25	5	0.05	0.1	0.04	0	0.138514	0.92	0.736246	1
0.01	500	0.5	0.1	0.25	5	0.05	0.1	0.04	0	0.138514	0.92	0.736246	1
0.01	500	0.5	0.1	0.25	5	0.05	0.3	0.2175	0	0.53905	0.9125	0.735828	1
0.01	500	0.5	0.1	0.25	5	0.05	0.3	0.2175	0	0.53905	0.9125	0.735828	1
0.01	500	0.5	0.1	0.25	5	0.05	0.5	0.366268	1	1	0.9375	0.795752	1
0.01	500	0.5	0.1	0.25	5	0.05	0.5	0.366268	1	1	0.9375	0.795752	1
0.01	500	0.5	0.1	0.25	5	0.05	0.7	0.7025	0.459364	0.945636	0.9225	0.725279	1
0.01	500	0.5	0.1	0.25	5	0.05	0.7	0.7025	0.459364	0.945636	0.9225	0.725279	1
0.01	500	0.5	0.1	0.25	5	0.05	0.9	0.754408	0.41095	1	0.9175	0.705935	1
0.01	500	0.5	0.1	0.25	5	0.05	0.9	0.754408	0.41095	1	0.9175	0.705935	1
0.01	500	1	0.1	0.1	10	0.05	0.1	0.140476	0	0.385709	0.995238	0.96576	1
0.01	500	1	0.1	0.1	10	0.05	0.1	0.140476	0	0.385709	0.995238	0.96576	1
0.01	500	1	0.1	0.1	10	0.05	0.3	0.445238	0.0509117	0.839565	0.992857	0.957717	1
0.01	500	1	0.1	0.1	10	0.05	0.3	0.445238	0.0509117	0.839565	0.992857	0.957717	1
0.01	500	1	0.1	0.1	10	0.05	0.5	0.724096	1	1	0.990476	0.940323	1
0.01	500	1	0.1	0.1	10	0.05	0.5	0.724096	1	1	0.990476	0.940323	1
0.01	500	1	0.1	0.1	10	0.05	0.7	0.714286	0.312434	1	0.995238	0.96576	1
0.01	500	1	0.1	0.1	10	0.05	0.7	0.714286	0.312434	1	0.995238	0.96576	1
0.01	500	1	0.1	0.1	10	0.05	0.9	0.736194	0.335819	1	0.995238	0.96576	1
0.01	500	1	0.1	0.1	10	0.05	0.9	0.736194	0.335819	1	0.995238	0.96576	1
0.01	500	1	0.1	0.1	2	0.05	0.1	0.0375	0	0.155935	0.81	0.524549	1
0.01	500	1	0.1	0.1	2	0.05	0.1	0.0375	0	0.155935	0.81	0.524549	1
0.01	500	1	0.1	0.1	2	0.05	0.3	0.1025	0	0.283692	0.81	0.519285	1
0.01	500	1	0.1	0.1	2	0.05	0.3	0.1025	0	0.283692	0.81	0.519285	1
0.01	500	1	0.1	0.1	2	0.05	0.5	0.0666415	1	1	0.79	0.502784	1
0.01	500	1	0.1	0.1	2	0.05	0.5	0.0666415	1	1	0.79	0.502784	1
0.01	500	1	0.1	0.1	2	0.05	0.7	0.3225	0.0184007	0.626599	0.8025	0.501743	1
0.01	500	1	0.1	0.1	2	0.05	0.7	0.3225	0.0184007	0.626599	0.8025	0.501743	1
0.01	500	1	0.1	0.1	2	0.05	0.9	0.404408	0.0641091	0.700891	0.7925	0.520329	1
0.01	500	1	0.1	0.1	2	0.05	0.9	0.404408	0.0641091	0.700891	0.7925	0.520329	1
0.01	500	1	0.1	0.1	5	0.05	0.1	0.095	0	0.271744	0.975	0.867177	1
0.01	500	1	0.1	0.1	5	0.05	0.1	0.095	0	0.271744	0.975	0.867177	1
0.01	500	1	0.1	0.1	5	0.05	0.3	0.2925	0.0184779	0.566522	0.9725	0.860199	1
0.01	500	1	0.1	0.1	5	0.05	0.3	0.2925	0.0184779	0.566522	0.9725	0.860199	1
0.01	500	1	0.1	0.1	5	0.05	0.5	0.366268	1	1	0.9675	0.856103	1
0.01	500	1	0.1	0.1	5	0.05	0.5	0.366268	1	1	0.9675	0.856103	1
0.01	500	1	0.1	0.1	5	0.05	0.7	0.59	0.205026	0.974974	0.97	0.862646	1
0.01	500	1	0.1	0.1	5	0.05	0.7	0.59	0.205026	0.974974	0.97	0.862646	1
0.01	500	1	0.1	0.1	5	0.05	0.9	0.649408	0.269925	0.985075	0.9725	0.855784	1
0.01	500	1	0.1	0.1	5	0.05	0.9	0.649408	0.269925	0.985075	0.9725	0.855784	1
0.01	500	1	0.1	0.25	10	0.05	0.1	0.13	0	0.381164	0.9975	0.975587	1
0.01	500	1	0.1	0.25	10	0.05	0.1	0.13	0	0.381164	0.9975	0.975587	1
0.01	500	1	0.1	0.25	10	0.05	0.3	0.495	0.0854684	0.904532	0.9925	0.944543	1
0.01	500	1	0.1	0.25	10	0.05	0.3	0.495	0.0854684	0.904532	0.9925	0.944543	1
0.01	500	1	0.1	0.25	10	0.05	0.5	0.724096	1	1	0.9975	0.975587	1
0.01	500	1	0.1	0.25	10	0.05	0.5	0.724096	1	1	0.9975	0.975587	1
0.01	500	1	0.1	0.25	10	0.05	0.7	0.8025	0.424315	1	1	1	1
0.01	500	1	0.1	0.25	10	0.05	0.7	0.8025	0.424315	1	1	1	1
0.01	500	1	0.1	0.25	10	0.05	0.9	0.861908	0.49228	1	1	1	1
0.01	500	1	0.1	0.25	10	0.05	0.9	0.861908	0.49228	1	1	1	1
0.01	500	1	0.1	0.25	2	0.05	0.1	0.045	0	0.139855	0.8425	0.619309	1
0.01	500	1	0.1	0.25	2	0.05	0.1	0.045	0	0.139855	0.8425	0.619309	1
0.01	500	1	0.1	0.25	2	0.05	0.3	0.1425	0	0.331342	0.8725	0.646607	1
0.01	500	1	0.1	0.25	2	0.05	0.3	0.1425	0	0.331342	0.8725	0.646607	1
0.01	500	1	0.1	0.25	2	0.05	0.5	0.0666415	1	1	0.865	0.639948	1
0.01	500	1	0.1	0.25	2	0.05	0.5	0.0666415	1	1	0.865	0.639948	1
0.01	500	1	0.1	0.25	2	0.05	0.7	0.3675	0.0826249	0.652375	0.8775	0.642827	1
0.01	500	1	0.1	0.25	2	0.05	0.7	0.3675	0.0826249	0.652375	0.8775	0.642827	1
0.01	500	1	0.1	0.25	2	0.05	0.9	0.479408	0.111711	0.803289	0.8675	0.633258	1
0.01	500	1	0.1	0.25	2	0.05	0.9	0.479408	0.111711	0.803289	0.8675	0.633258	1
0.01	500	1	0.1	0.25	5	0.05	0.1	0.0875	0	0.232771	0.9825	0.91676	1
0.01	500	1	0.1	0.25	5	0.05	0.1	0.0875	0	0.232771	0.9825	0.91676	1
0.01	500	1	0.1	0.25	5	0.05	0.3	0.3375	0.0072638	0.667736	0.9775	0.860784	1
0.01	500	1	0.1	0.25	5	0.05	0.3	0.3375	0.0072638	0.667736	0.9775	0.860784	1
0.01	500	1	0.1	0.25	5	0.05	0.5	0.366268	1	1	0.975	0.877	1
0.01	500	1	0.1	0.25	5	0.05	0.5	0.366268	1	1	0.975	0.877	1
0.01	500	1	0.1	0.25	5	0.05	0.7	0.6725	0.307926	1	0.9825	0.891036	1
0.01	500	1	0.1	0.25	5	0.05	0.7	0.6725	0.307926	1	0.9825	0.891036	1
0.01	500	1	0.1	0.25	5	0.05	0.9	0.741908	0.331367	1	0.985	0.913196	1
0.01	500	1	0.1	0.25	5	0.05	0.9	0.741908	0.331367	1	0.985	0.913196	1
0.01	500	0	0.05	0.1	10	0.05	0.1	0	0	0	0.415	0	1
0.01	500	0	0.05	0.1	10	0.05	0.1	0	0	0	0.415	0	1
0.01	500	0	0.05	0.1	10	0.05	0.3	0.08	0	0.411039	0.4125	0	0.971299
0.01	500	0	0.05	0.1	10	0.05	0.3	0.08	0	0.411039	0.4125	0	0.971299
0.01	500	0	0.05	0.1	10	0.05	0.5	0.214454	1	1	0.38	0	0.958816
0.01	500	0	0.05	0.1	10	0.05	0.5	0.214454	1	1	0.38	0	0.958816
0.01	500	0	0.05	0.1	10	0.05	0.7	0.2075	0	0.644932	0.3975	0	0.985049
0.01	500	0	0.05	0.1	10	0.05	0.7	0.2075	0	0.644932	0.3975	0	0.985049
0.01	500	0	0.05	0.1	10	0.05	0.9	0.374622	0	0.654073	0.3975	0	0.994437
0.01	500	0	0.05	0.1	10	0.05	0.9	0.374622	0	0.654073	0.3975	0	0.994437
0.01	500	0	0.05	0.1	2	0.05	0.1	0	0	0	0.314286	0	0.716137
0.01	500	0	0.05	0.1	2	0.05	0.1	0	0	0	0.314286	0	0.716137
0.01	500	0	0.05	0.1	2	0.05	0.3	0.0047619	0	0.0342396	0.309524	0	0.691119
0.01	500	0	0.05	0.1	2	0.05	0.3	0.0047619	0	0.0342396	0.309524	0	0.691119
0.01	500	0	0.05	0.1	2	0.05	0.5	0.0119276	1	1	0.304762	0	0.66471
0.01	500	0	0.05	0.1	2	0.05	0.5	0.0119276	1	1	0.304762	0	0.66471
0.01	500	0	0.05	0.1	2	0.05	0.7	0.05	0	0.201821	0.32619	0	0.756297
0.01	500	0	0.05	0.1	2	0.05	0.7	0.05	0	0.201821	0.32619	0	0.756297
0.01	500	0	0.05	0.1	2	0.05	0.9	0.245456	0	0.251178	0.309524	0	0.680915
0.01	500	0	0.05	0.1	2	0.05	0.9	0.245456	0	0.251178	0.309524	0	0.680915
0.01	500	0	0.05	0.1	5	0.05	0.1	0	0	0	0.3525	0	0.844533
0.01	500	0	0.05	0.1	5	0.05	0.1	0	0	0	0.3525	0	0.844533
0.01	500	0	0.05	0.1	5	0.05	0.3	0.03	0	0.187058	0.3475	0	0.815309
0.01	500	0	0.05	0.1	5	0.05	0.3	0.03	0	0.187058	0.3475	0	0.815309
0.01	500	0	0.05	0.1	5	0.05	0.5	0.0865511	1	1	0.3475	0	0.824934
0.01	500	0	0.05	0.1	5	0.05	0.5	0.0865511	1	1	0.3475	0	0.824934
0.01	500	0	0.05	0.1	5	0.05	0.7	0.1375	0	0.421664	0.33	0	0.837134
0.01	500	0	0.05	0.1	5	0.05	0.7	0.1375	0	0.421664	0.33	0	0.837134
0.01	500	0	0.05	0.1	5	0.05	0.9	0.294622	0	0.397138	0.3525	0	0.826747
0.01	500	0	0.05	0.1	5	0.05	0.9	0.294622	0	0.397138	0.3525	0	0.826747
0.01	500	0	0.05	0.25	10	0.05	0.1	0.005	0	0.0488269	0.4775	0	1
0.01	500	0	0.05	0.25	10	0.05	0.1	0.005	0	0.0488269	0.4775	0	1
0.01	500	0	0.05	0.25	10	0.05	0.3	0.08	0	0.368621	0.4725	0	1
0.01	500	0	0.05	0.25	10	0.05	0.3	0.08	0	0.368621	0.4725	0	1
0.01	500	0	0.05	0.25	10	0.05	0.5	0.214454	1	1	0.485	0	1
0.01	500	0	0.05	0.25	10	0.05	0.5	0.214454	1	1	0.485	0	1
0.01	500	0	0.05	0.25	10	0.05	0.7	0.2775	0	0.733268	0.485	0	1
0.01	500	0	0.05	0.25	10	0.05	0.7	0.2775	0	0.733268	0.485	0	1
0.01	500	0	0.05	0.25	10	0.05	0.9	0.447122	0	0.764151	0.48	0	1
0.01	500	0	0.05	0.25	10	0.05	0.9	0.447122	0	0.764151	0.48	0	1
0.01	500	0	0.05	0.25	2	0.05	0.1	0	0	0	0.36	0	0.78965
0.01	500	0	0.05	0.25	2	0.05	0.1	0	0	0	0.36	0	0.78965
0.01	500	0	0.05	0.25	2	0.05	0.3	0.0025	0	0.0244135	0.3725	0	0.806685
0.01	500	0	0.05	0.25	2	0.05	0.3	0.0025	0	0.0244135	0.3725	0	0.806685
0.01	500	0	0.05	0.25	2	0.05	0.5	0.0119276	1	1	0.38	0	0.785189
0.01	500	0	0.05	0.25	2	0.05	0.5	0.0119276	1	1	0.38	0	0.785189
0.01	500	0	0.05	0.25	2	0.05	0.7	0.0625	0	0.236287	0.3825	0	0.802241
0.01	500	0	0.05	0.25	2	0.05	0.7	0.0625	0	0.236287	0.3825	0	0.802241
0.01	500	0	0.05	0.25	2	0.05	0.9	0.272122	0	0.317524	0.375	0	0.788951
0.01	500	0	0.05	0.25	2	0.05	0.9	0.272122	0	0.317524	0.375	0	0.788951
0.01	500	0	0.05	0.25	5	0.05	0.1	0.0025	0	0.0244135	0.4525	0	1
0.01	500	0	0.05	0.25	5	0.05	0.1	0.0025	0	0.0244135	0.4525	0	1
0.01	500	0	0.05	0.25	5	0.05	0.3	0.04	0	0.218734	0.4425	0	1
0.01	500	0	0.05	0.25	5	0.05	0.3	0.04	0	0.218734	0.4425	0	1
0.01	500	0	0.05	0.25	5	0.05	0.5	0.0865511	1	1	0.445	0	0.99286
0.01	500	0	0.05	0.25	5	0.05	0.5	0.0865511	1	1	0.445	0	0.99286
0.01	500	0	0.05	0.25	5	0.05	0.7	0.1675	0	0.498348	0.45	0	0.956735
0.01	500	0	0.05	0.25	5	0.05	0.7	0.1675	0	0.498348	0.45	0	0.956735
0.01	500	0	0.05	0.25	5	0.05	0.9	0.359622	0	0.567578	0.4425	0	0.990706
0.01	500	0	0.05	0.25	5	0.05	0.9	0.359622	0	0.567578	0.4425	0	0.990706
0.01	500	0.5	0.05	0.1	10	0.05	0.1	0.015	0	0.105491	0.675	0.121084	1
0.01	500	0.5	0.05	0.1	10	0.05	0.1	0.015	0	0.105491	0.675	0.121084	1
0.01	500	0.5	0.05	0.1	10	0.05	0.3	0.115	0	0.460533	0.665	0.165195	1
0.01	500	0.5	0.05	0.1	10	0.05	0.3	0.115	0	0.460533	0.665	0.165195	1
0.01	500	0.5	0.05	0.1	10	0.05	0.5	0.214454	1	1	0.6975	0.230773	1
0.01	500	0.5	0.05	0.1	10	0.05	0.5	0.214454	1	1	0.6975	0.230773	1
0.01	500	0.5	0.05	0.1	10	0.05	0.7	0.25	0	0.691716	0.6675	0.190278	1
0.01	500	0.5	0.05	0.1	10	0.05	0.7	0.25	0	0.691716	0.6675	0.190278	1
0.01	500	0.5	0.05	0.1	10	0.05	0.9	0.402122	0	0.646683	0.6525	0.12001	1
0.01	500	0.5	0.05	0.1	10	0.05	0.9	0.402122	0	0.646683	0.6525	0.12001	1
0.01	500	0.5	0.05	0.1	2	0.05	0.1	0.0025	0	0.0244135	0.3475	0	0.758971
0.01	500	0.5	0.05	0.1	2	0.05	0.1	0.0025	0	0.0244135	0.3475	0	0.758971
0.01	500	0.5	0.05	0.1	2	0.05	0.3	0.0075	0	0.0554573	0.35	0	0.728886
0.01	500	0.5	0.05	0.1	2	0.05	0.3	0.0075	0	0.0554573	0.35	0	0.728886
0.01	500	0.5	0.05	0.1	2	0.05	0.5	0.0119276	1	1	0.3375	0	0.754341
0.01	500	0.5	0.05	0.1	2	0.05	0.5	0.0119276	1	1	0.3375	0	0.754341
0.01	500	0.5	0.05	0.1	2	0.05	0.7	0.07	0	0.250983	0.3475	0	0.754028
0.01	500	0.5	0.05	0.1	2	0.05	0.7	0.07	0	0.250983	0.3475	0	0.754028
0.01	500	0.5	0.05	0.1	2	0.05	0.9	0.229622	0	0.253646	0.3625	0	0.75819
0.01	500	0.5	0.05	0.1	2	0.05	0.9	0.229622	0	0.253646	0.3625	0	0.75819
0.01	500	0.5	0.05	0.1	5	0.05	0.1	0.0075	0	0.0434021	0.515	0.0141846	1
0.01	500	0.5	0.05	0.1	5	0.05	0.1	0.0075	0	0.0434021	0.515	0.0141846	1
0.01	500	0.5	0.05	0.1	5	0.05	0.3	0.0325	0	0.168423	0.5175	0.016508	1
0.01	500	0.5	0.05	0.1	5	0.05	0.3	0.0325	0	0.168423	0.5175	0.016508	1
0.01	500	0.5	0.05	0.1	5	0.05	0.5	0.0865511	1	1	0.51	0	1
0.01	500	0.5	0.05	0.1	5	0.05	0.5	0.0865511	1	1	0.51	0	1
0.01	500	0.5	0.05	0.1	5	0.05	0.7	0.1425	0	0.482391	0.5125	0.0241792	1
0.01	500	0.5	0.05	0.1	5	0.05	0.7	0.1425	0	0.482391	0.5125	0.0241792	1
0.01	500	0.5	0.05	0.1	5	0.05	0.9	0.307122	0	0.478321	0.5	0.0125858	0.987414
0.01	500	0.5	0.05	0.1	5	0.05	0.9	0.307122	0	0.478321	0.5	0.0125858	0.987414
0.01	500	0.5	0.05	0.25	10	0.05	0.1	0.005	0	0.0488269	0.7425	0.321556	1
0.01	500	0.5	0.05	0.25	10	0.05	0.1	0.005	0	0.0488269	0.7425	0.321556	1
0.01	500	0.5	0.05	0.25	10	0.05	0.3	0.0925	0	0.382649	0.735	0.314266	1
0.01	500	0.5	0.05	0.25	10	0.05	0.3	0.0925	0	0.382649	0.735	0.314266	1
0.01	500	0.5	0.05	0.25	10	0.05	0.5	0.214454	1	1	0.71	0.305811	1
0.01	500	0.5	0.05	0.25	10	0.05	0.5	0.214454	1	1	0.71	0.305811	1
0.01	500	0.5	0.05	0.25	10	0.05	0.7	0.2875	0	0.710361	0.7275	0.300357	1
0.01	500	0.5	0.05	0.25	10	0.05	0.7	0.2875	0	0.710361	0.7275	0.300357	1
0.01	500	0.5	0.05	0.25	10	0.05	0.9	0.482122	0	0.745868	0.7225	0.263417	1
0.01	500	0.5	0.05	0.25	10	0.05	0.9	0.482122	0	0.745868	0.7225	0.263417	1
0.01	500	0.5	0.05	0.25	2	0.05	0.1	0	0	0	0.4475	0	0.942606
0.01	500	0.5	0.05	0.25	2	0.05	0.1	0	0	0	0.4475	0	0.942606
0.01	500	0.5	0.05	0.25	2	0.05	0.3	0.0125	0	0.0827023	0.4275	0	0.902812
0.01	500	0.5	0.05	0.25	2	0.05	0.3	0.0125	0	0.0827023	0.4275	0	0.902812
0.01	500	0.5	0.05	0.25	2	0.05	0.5	0.0119276	1	1	0.4075	0	0.90444
0.01	500	0.5	0.05	0.25	2	0.05	0.5	0.0119276	1	1	0.4075	0	0.90444
0.01	500	0.5	0.05	0.25	2	0.05	0.7	0.095	0	0.339018	0.4275	0	0.899611
0.01	500	0.5	0.05	0.25	2	0.05	0.7	0.095	0	0.339018	0.4275	0	0.899611
0.01	500	0.5	0.05	0.25	2	0.05	0.9	0.284622	0	0.436414	0.405	0	0.882884
0.01	500	0.5	0.05	0.25	2	0.05	0.9	0.284622	0	0.436414	0.405	0	0.882884
0.01	500	0.5	0.05	0.25	5	0.05	0.1	0.0025	0	0.0244135	0.63	0.120876	1
0.01	500	0.5	0.05	0.25	5	0.05	0.1	0.0025	0	0.0244135	0.63	0.120876	1
0.01	500	0.5	0.05	0.25	5	0.05	0.3	0.045	0	0.190357	0.62	0.158802	1
0.01	500	0.5	0.05	0.25	5	0.05	0.3	0.045	0	0.190357	0.62	0.158802	1
0.01	500	0.5	0.05	0.25	5	0.05	0.5	0.0865511	1	1	0.6125	0.14534	1
0.01	500	0.5	0.05	0.25	5	0.05	0.5	0.0865511	1	1	0.6125	0.14534	1
0.01	500	0.5	0.05	0.25	5	0.05	0.7	0.1875	0	0.485555	0.615	0.123352	1
0.01	500	0.5	0.05	0.25	5	0.05	0.7	0.1875	0	0.485555	0.615	0.123352	1
0.01	500	0.5	0.05	0.25	5	0.05	0.9	0.362122	0	0.54392	0.6225	0.151461	1
0.01	500	0.5	0.05	0.25	5	0.05	0.9	0.362122	0	0.54392	0.6225	0.151461	1
0.01	500	1	0.05	0.1	10	0.05	0.1	0.02	0	0.131963	0.8475	0.451044	1
0.01	500	1	0.05	0.1	10	0.05	0.1	0.02	0	0.131963	0.8475	0.451044	1
0.01	500	1	0.05	0.1	10	0.05	0.3	0.155	0	0.491341	0.86	0.489751	1
0.01	500	1	0.05	0.1	10	0.05	0.3	0.155	0	0.491341	0.86	0.489751	1
0.01	500	1	0.05	0.1	10	0.05	0.5	0.214454	1	1	0.8575	0.472953	1
0.01	500	1	0.05	0.1	10	0.05	0.5	0.214454	1	1	0.8575	0.472953	1
0.01	500	1	0.05	0.1	10	0.05	0.7	0.2275	0	0.701747	0.8225	0.418467	1
0.01	500	1	0.05	0.1	10	0.05	0.7	0.2275	0	0.701747	0.8225	0.418467	1
0.01	500	1	0.05	0.1	10	0.05	0.9	0.442122	0	0.752031	0.8475	0.489925	1
0.01	500	1	0.05	0.1	10	0.05	0.9	0.442122	0	0.752031	0.8475	0.489925	1
0.01	500	1	0.05	0.1	2	0.05	0.1	0.0075	0	0.0554573	0.4475	0.0348023	0.860198
0.01	500	1	0.05	0.1	2	0.05	0.1	0.0075	0	0.0554573	0.4475	0.0348023	0.860198
0.01	500	1	0.05	0.1	2	0.05	0.3	0.0175	0	0.0971473	0.42	0.0326699	0.80733
0.01	500	1	0.05	0.1	2	0.05	0.3	0.0175	0	0.0971473	0.42	0.0326699	0.80733
0.01	500	1	0.05	0.1	2	0.05	0.5	0.0119276	1	1	0.4075	0.0676088	0.747391
0.01	500	1	0.05	0.1	2	0.05	0.5	0.0119276	1	1	0.4075	0.0676088	0.747391
0.01	500	1	0.05	0.1	2	0.05	0.7	0.08	0	0.282095	0.4275	0.0148023	0.840198
0.01	500	1	0.05	0.1	2	0.05	0.7	0.08	0	0.282095	0.4275	0.0148023	0.840198
0.01	500	1	0.05	0.1	2	0.05	0.9	0.257122	0	0.280125	0.42	0.00985168	0.830148
0.01	500	1	0.05	0.1	2	0.05	0.9	0.257122	0	0.280125	0.42	0.00985168	0.830148
0.01	500	1	0.05	0.1	5	0.05	0.1	0.0175	0	0.114333	0.65	0.164664	1
0.01	500	1	0.05	0.1	5	0.05	0.1	0.0175	0	0.114333	0.65	0.164664	1
0.01	500	1	0.05	0.1	5	0.05	0.3	0.065	0	0.239441	0.655	0.154387	1
0.01	500	1	0.05	0.1	5	0.05	0.3	0.065	0	0.239441	0.655	0.154387	1
0.01	500	1	0.05	0.1	5	0.05	0.5	0.0865511	1	1	0.6475	0.151375	1
0.01	500	1	0.05	0.1	5	0.05	0.5	0.0865511	1	1	0.6475	0.151375	1
0.01	500	1	0.05	0.1	5	0.05	0.7	0.1575	0	0.516204	0.655	0.159461	1
0.01	500	1	0.05	0.1	5	0.05	0.7	0.1575	0	0.516204	0.655	0.159461	1
0.01	500	1	0.05	0.1	5	0.05	0.9	0.362122	0	0.59585	0.65	0.150296	1
0.01	500	1	0.05	0.1	5	0.05	0.9	0.362122	0	0.59585	0.65	0.150296	1
0.01	500	1	0.05	0.25	10	0.05	0.1	0.03	0	0.187058	0.895833	0.642826	1
0.01	500	1	0.05	0.25	10	0.05	0.1	0.03	0	0.187058	0.895833	0.642826	1
0.01	500	1	0.05	0.25	10	0.05	0.3	0.1375	0	0.433855	0.903333	0.610463	1
0.01	500	1	0.05	0.25	10	0.05	0.3	0.1375	0	0.433855	0.903333	0.610463	1
0.01	500	1	0.05	0.25	10	0.05	0.5	0.214454	1	1	0.885833	0.55451	1
0.01	500	1	0.05	0.25	10	0.05	0.5	0.214454	1	1	0.885833	0.55451	1
0.01	500	1	0.05	0.25	10	0.05	0.7	0.314167	0	0.774105	0.9025	0.639394	1
0.01	500	1	0.05	0.25	10	0.05	0.7	0.314167	0	0.774105	0.9025	0.639394	1
0.01	500	1	0.05	0.25	10	0.05	0.9	0.487956	0	0.792103	0.893333	0.600693	1
0.01	500	1	0.05	0.25	10	0.05	0.9	0.487956	0	0.792103	0.893333	0.600693	1
0.01	500	1	0.05	0.25	2	0.05	0.1	0.015	0	0.0793808	0.4875	0.0379857	0.937014
0.01	500	1	0.05	0.25	2	0.05	0.1	0.015	0	0.0793808	0.4875	0.0379857	0.937014
0.01	500	1	0.05	0.25	2	0.05	0.3	0.03	0	0.14639	0.4925	0.040295	0.944705
0.01	500	1	0.05	0.25	2	0.05	0.3	0.03	0	0.14639	0.4925	0.040295	0.944705
0.01	500	1	0.05	0.25	2	0.05	0.5	0.0119276	1	1	0.5025	0.0125258	0.992474
0.01	500	1	0.05	0.25	2	0.05	0.5	0.0119276	1	1	0.5025	0.0125258	0.992474
0.01	500	1	0.05	0.25	2	0.05	0.7	0.1075	0	0.332945	0.505	0.028175	0.981825
0.01	500	1	0.05	0.25	2	0.05	0.7	0.1075	0	0.332945	0.505	0.028175	0.981825
0.01	500	1	0.05	0.25	2	0.05	0.9	0.292122	0	0.334581	0.505	0.00844178	1
0.01	500	1	0.05	0.25	2	0.05	0.9	0.292122	0	0.334581	0.505	0.00844178	1
0.01	500	1	0.05	0.25	5	0.05	0.1	0.035	0	0.154392	0.735	0.292027	1
0.01	500	1	0.05	0.25	5	0.05	0.1	0.035	0	0.154392	0.735	0.292027	1
0.01	500	1	0.05	0.25	5	0.05	0.3	0.08	0	0.255308	0.735	0.294315	1
0.01	500	1	0.05	0.25	5	0.05	0.3	0.08	0	0.255308	0.735	0.294315	1
0.01	500	1	0.05	0.25	5	0.05	0.5	0.0865511	1	1	0.72	0.280119	1
0.01	500	1	0.05	0.25	5	0.05	0.5	0.0865511	1	1	0.72	0.280119	1
0.01	500	1	0.05	0.25	5	0.05	0.7	0.2125	0	0.520563	0.7275	0.327238	1
0.01	500	1	0.05	0.25	5	0.05	0.7	0.2125	0	0.520563	0.7275	0.327238	1
0.01	500	1	0.05	0.25	5	0.05	0.9	0.387122	0	0.572575	0.7225	0.296543	1
0.01	500	1	0.05	0.25	5	0.05	0.9	0.387122	0	0.572575	0.7225	0.296543	1
0.05	500	0	0.1	0.1	10	0.1	0.1	0.0295455	0	0.149224	0.384091	0	0.955833
0.05	500	0	0.1	0.1	10	0.1	0.1	0.0295455	0	0.149224	0.384091	0	0.955833
0.05	500	0	0.1	0.1	10	0.1	0.3	0.0863636	0	0.477408	0.388636	0	0.920209
0.05	500	0	0.1	0.1	10	0.1	0.3	0.0863636	0	0.477408	0.388636	0	0.920209
0.05	500	0	0.1	0.1	10	0.1	0.5	0.169145	1	1	0.388636	0	0.937146
0.05	500	0	0.1	0.1	10	0.1	0.5	0.169145	1	1	0.388636	0	0.937146
0.05	500	0	0.1	0.1	10	0.1	0.7	0.168182	0	0.624393	0.365909	0	0.908091
0.05	500	0	0.1	0.1	10	0.1	0.7	0.168182	0	0.624393	0.365909	0	0.908091
0.05	500	0	0.1	0.1	10	0.1	0.9	0.342384	0	0.648158	0.363182	0	0.938965
0.05	500	0	0.1	0.1	10	0.1	0.9	0.342384	0	0.648158	0.363182	0	0.938965
0.05	500	0	0.1	0.1	2	0.1	0.1	0.00238095	0	0.0237663	0.351832	0	0.85812
0.05	500	0	0.1	0.1	2	0.1	0.1	0.00238095	0	0.0237663	0.351832	0	0.85812
0.05	500	0	0.1	0.1	2	0.1	0.3	0.0142857	0	0.122276	0.332784	0	0.841692
0.05	500	0	0.1	0.1	2	0.1	0.3	0.0142857	0	0.122276	0.332784	0	0.841692
0.05	500	0	0.1	0.1	2	0.1	0.5	0.0214286	1	1	0.32619	0	0.875881
0.05	500	0	0.1	0.1	2	0.1	0.5	0.0214286	1	1	0.32619	0	0.875881
0.05	500	0	0.1	0.1	2	0.1	0.7	0.0761905	0	0.396186	0.356593	0	0.874909
0.05	500	0	0.1	0.1	2	0.1	0.7	0.0761905	0	0.396186	0.356593	0	0.874909
0.05	500	0	0.1	0.1	2	0.1	0.9	0.247384	0	0.414517	0.361355	0	0.854647
0.05	500	0	0.1	0.1	2	0.1	0.9	0.247384	0	0.414517	0.361355	0	0.854647
0.05	500	0	0.1	0.1	5	0.1	0.1	0	0	0	0.378956	0	0.907482
0.05	500	0	0.1	0.1	5	0.1	0.1	0	0	0	0.378956	0	0.907482
0.05	500	0	0.1	0.1	5	0.1	0.3	0.0386364	0	0.268828	0.388636	0	0.922784
0.05	500	0	0.1	0.1	5	0.1	0.3	0.0386364	0	0.268828	0.388636	0	0.922784
0.05	500	0	0.1	0.1	5	0.1	0.5	0.0960138	1	1	0.373232	0	0.859521
0.05	500	0	0.1	0.1	5	0.1	0.5	0.0960138	1	1	0.373232	0	0.859521
0.05	500	0	0.1	0.1	5	0.1	0.7	0.156229	0	0.550418	0.411364	0	0.898961
0.05	500	0	0.1	0.1	5	0.1	0.7	0.156229	0	0.550418	0.411364	0	0.898961
0.05	500	0	0.1	0.1	5	0.1	0.9	0.296795	0	0.535001	0.375505	0	0.864619
0.05	500	0	0.1	0.1	5	0.1	0.9	0.296795	0	0.535001	0.375505	0	0.864619
0.05	500	0	0.1	0.25	10	0.1	0.1	0.00238095	0	0.0237663	0.482937	0	1
0.05	500	0	0.1	0.25	10	0.1	0.1	0.00238095	0	0.0237663	0.482937	0	1
0.05	500	0	0.1	0.25	10	0.1	0.3	0.0904762	0	0.468277	0.475397	0	1
0.05	500	0	0.1	0.25	10	0.1	0.3	0.0904762	0	0.468277	0.475397	0	1
0.05	500	0	0.1	0.25	10	0.1	0.5	0.169145	1	1	0.468254	0	1
0.05	500	0	0.1	0.25	10	0.1	0.5	0.169145	1	1	0.468254	0	1
0.05	500	0	0.1	0.25	10	0.1	0.7	0.252381	0	0.730954	0.509524	0	1
0.05	500	0	0.1	0.25	10	0.1	0.7	0.252381	0	0.730954	0.509524	0	1
0.05	500	0	0.1	0.25	10	0.1	0.9	0.425558	0	0.74954	0.487302	0	1
0.05	500	0	0.1	0.25	10	0.1	0.9	0.425558	0	0.74954	0.487302	0	1
0.05	500	0	0.1	0.25	2	0.1	0.1	0	0	0	0.461905	0	0.991381
0.05	500	0	0.1	0.25	2	0.1	0.1	0	0	0	0.461905	0	0.991381
0.05	500	0	0.1	0.25	2	0.1	0.3	0.0119048	0	0.0805381	0.447619	0	0.969395
0.05	500	0	0.1	0.25	2	0.1	0.3	0.0119048	0	0.0805381	0.447619	0	0.969395
0.05	500	0	0.1	0.25	2	0.1	0.5	0.0214286	1	1	0.42619	0	0.920696
0.05	500	0	0.1	0.25	2	0.1	0.5	0.0214286	1	1	0.42619	0	0.920696
0.05	500	0	0.1	0.25	2	0.1	0.7	0.0904762	0	0.383853	0.440476	0	0.966964
0.05	500	0	0.1	0.25	2	0.1	0.7	0.0904762	0	0.383853	0.440476	0	0.966964
0.05	500	0	0.1	0.25	2	0.1	0.9	0.268812	0	0.499169	0.45	0	0.938036
0.05	500	0	0.1	0.25	2	0.1	0.9	0.268812	0	0.499169	0.45	0	0.938036
0.05	500	0	0.1	0.25	5	0.1	0.1	0.00681818	0	0.0526393	0.455303	0	1
0.05	500	0	0.1	0.25	5	0.1	0.1	0.00681818	0	0.0526393	0.455303	0	1
0.05	500	0	0.1	0.25	5	0.1	0.3	0.069697	0	0.389547	0.464394	0	1
0.05	500	0	0.1	0.25	5	0.1	0.3	0.069697	0	0.389547	0.464394	0	1
0.05	500	0	0.1	0.25	5	0.1	0.5	0.0960138	1	1	0.433333	0	0.987155
0.05	500	0	0.1	0.25	5	0.1	0.5	0.0960138	1	1	0.433333	0	0.987155
0.05	500	0	0.1	0.25	5	0.1	0.7	0.175	0	0.594883	0.482576	0	0.990798
0.05	500	0	0.1	0.25	5	0.1	0.7	0.175	0	0.594883	0.482576	0	0.990798
0.05	500	0	0.1	0.25	5	0.1	0.9	0.348899	0	0.648613	0.420455	0	0.983551
0.05	500	0	0.1	0.25	5	0.1	0.9	0.348899	0	0.648613	0.420455	0	0.983551
0.05	500	0.5	0.1	0.1	10	0.1	0.1	0.0238095	0	0.174421	0.578022	0	1
0.05	500	0.5	0.1	0.1	10	0.1	0.1	0.0238095	0	0.174421	0.578022	0	1
0.05	500	0.5	0.1	0.1	10	0.1	0.3	0.0785714	0	0.344387	0.516117	0	1
0.05	500	0.5	0.1	0.1	10	0.1	0.3	0.0785714	0	0.344387	0.516117	0	1
0.05	500	0.5	0.1	0.1	10	0.1	0.5	0.169145	1	1	0.548901	0	1
0.05	500	0.5	0.1	0.1	10	0.1	0.5	0.169145	1	1	0.548901	0	1
0.05	500	0.5	0.1	0.1	10	0.1	0.7	0.188095	0	0.652852	0.541758	0	1
0.05	500	0.5	0.1	0.1	10	0.1	0.7	0.188095	0	0.652852	0.541758	0	1
0.05	500	0.5	0.1	0.1	10	0.1	0.9	0.33786	0	0.63809	0.528022	0	1
0.05	500	0.5	0.1	0.1	10	0.1	0.9	0.33786	0	0.63809	0.528022	0	1
0.05	500	0.5	0.1	0.1	2	0.1	0.1	0.0142857	0	0.142598	0.390476	0	0.880103
0.05	500	0.5	0.1	0.1	2	0.1	0.1	0.0142857	0	0.142598	0.390476	0	0.880103
0.05	500	0.5	0.1	0.1	2	0.1	0.3	0.0214286	0	0.171888	0.375092	0	0.874093
0.05	500	0.5	0.1	0.1	2	0.1	0.3	0.0214286	0	0.171888	0.375092	0	0.874093
0.05	500	0.5	0.1	0.1	2	0.1	0.5	0.0214286	1	1	0.392308	0	0.920866
0.05	500	0.5	0.1	0.1	2	0.1	0.5	0.0214286	1	1	0.392308	0	0.920866
0.05	500	0.5	0.1	0.1	2	0.1	0.7	0.0738095	0	0.411332	0.390476	0	0.889814
0.05	500	0.5	0.1	0.1	2	0.1	0.7	0.0738095	0	0.411332	0.390476	0	0.889814
0.05	500	0.5	0.1	0.1	2	0.1	0.9	0.256908	0	0.477016	0.392857	0	0.896663
0.05	500	0.5	0.1	0.1	2	0.1	0.9	0.256908	0	0.477016	0.392857	0	0.896663
0.05	500	0.5	0.1	0.1	5	0.1	0.1	0.0204545	0	0.114448	0.5	0	1
0.05	500	0.5	0.1	0.1	5	0.1	0.1	0.0204545	0	0.114448	0.5	0	1
0.05	500	0.5	0.1	0.1	5	0.1	0.3	0.0568182	0	0.332839	0.469406	0	1
0.05	500	0.5	0.1	0.1	5	0.1	0.3	0.0568182	0	0.332839	0.469406	0	1
0.05	500	0.5	0.1	0.1	5	0.1	0.5	0.0960138	1	1	0.510839	0	1
0.05	500	0.5	0.1	0.1	5	0.1	0.5	0.0960138	1	1	0.510839	0	1
0.05	500	0.5	0.1	0.1	5	0.1	0.7	0.142657	0	0.550385	0.497727	0	1
0.05	500	0.5	0.1	0.1	5	0.1	0.7	0.142657	0	0.550385	0.497727	0	1
0.05	500	0.5	0.1	0.1	5	0.1	0.9	0.291789	0	0.563941	0.474476	0	1
0.05	500	0.5	0.1	0.1	5	0.1	0.9	0.291789	0	0.563941	0.474476	0	1
0.05	500	0.5	0.1	0.25	10	0.1	0.1	0.00909091	0	0.0742118	0.630909	0.0516254	1
0.05	500	0.5	0.1	0.25	10	0.1	0.1	0.00909091	0	0.0742118	0.630909	0.0516254	1
0.05	500	0.5	0.1	0.25	10	0.1	0.3	0.110909	0	0.442481	0.645909	0.104943	1
0.05	500	0.5	0.1	0.25	10	0.1	0.3	0.110909	0	0.442481	0.645909	0.104943	1
0.05	500	0.5	0.1	0.25	10	0.1	0.5	0.169145	1	1	0.626818	0.0765406	1
0.05	500	0.5	0.1	0.25	10	0.1	0.5	0.169145	1	1	0.626818	0.0765406	1
0.05	500	0.5	0.1	0.25	10	0.1	0.7	0.247727	0	0.741425	0.622273	0.0211676	1
0.05	500	0.5	0.1	0.25	10	0.1	0.7	0.247727	0	0.741425	0.622273	0.0211676	1
0.05	500	0.5	0.1	0.25	10	0.1	0.9	0.417384	0	0.746812	0.633182	0.0915491	1
0.05	500	0.5	0.1	0.25	10	0.1	0.9	0.417384	0	0.746812	0.633182	0.0915491	1
0.05	500	0.5	0.1	0.25	2	0.1	0.1	0.0190476	0	0.169203	0.47619	0	0.984109
0.05	500	0.5	0.1	0.25	2	0.1	0.1	0.0190476	0	0.169203	0.47619	0	0.984109
0.05	500	0.5	0.1	0.25	2	0.1	0.3	0.0261905	0	0.176802	0.485714	0	1
0.05	500	0.5	0.1	0.25	2	0.1	0.3	0.0261905	0	0.176802	0.485714	0	1
0.05	500	0.5	0.1	0.25	2	0.1	0.5	0.0214286	1	1	0.45	0	0.977746
0.05	500	0.5	0.1	0.25	2	0.1	0.5	0.0214286	1	1	0.45	0	0.977746
0.05	500	0.5	0.1	0.25	2	0.1	0.7	0.104762	0	0.438401	0.483333	0	0.978532
0.05	500	0.5	0.1	0.25	2	0.1	0.7	0.104762	0	0.438401	0.483333	0	0.978532
0.05	500	0.5	0.1	0.25	2	0.1	0.9	0.249765	0	0.460418	0.483333	0	1
0.05	500	0.5	0.1	0.25	2	0.1	0.9	0.249765	0	0.460418	0.483333	0	1
0.05	500	0.5	0.1	0.25	5	0.1	0.1	0.0204545	0	0.147546	0.541883	0	1
0.05	500	0.5	0.1	0.25	5	0.1	0.1	0.0204545	0	0.147546	0.541883	0	1
0.05	500	0.5	0.1	0.25	5	0.1	0.3	0.0545455	0	0.326584	0.548052	0	1
0.05	500	0.5	0.1	0.25	5	0.1	0.3	0.0545455	0	0.326584	0.548052	0	1
0.05	500	0.5	0.1	0.25	5	0.1	0.5	0.0960138	1	1	0.557792	0.0489835	1
0.05	500	0.5	0.1	0.25	5	0.1	0.5	0.0960138	1	1	0.557792	0.0489835	1
0.05	500	0.5	0.1	0.25	5	0.1	0.7	0.135714	0	0.579906	0.543506	0.00670519	1
0.05	500	0.5	0.1	0.25	5	0.1	0.7	0.135714	0	0.579906	0.543506	0.00670519	1
0.05	500	0.5	0.1	0.25	5	0.1	0.9	0.36102	0	0.689125	0.557143	0.0376944	1
0.05	500	0.5	0.1	0.25	5	0.1	0.9	0.36102	0	0.689125	0.557143	0.0376944	1
0.05	500	1	0.1	0.1	10	0.1	0.1	0.0380952	0	0.257021	0.712857	0.204497	1
0.05	500	1	0.1	0.1	10	0.1	0.1	0.0380952	0	0.257021	0.712857	0.204497	1
0.05	500	1	0.1	0.1	10	0.1	0.3	0.109524	0	0.501057	0.704286	0.160812	1
0.05	500	1	0.1	0.1	10	0.1	0.3	0.109524	0	0.501057	0.704286	0.160812	1
0.05	500	1	0.1	0.1	10	0.1	0.5	0.169145	1	1	0.70619	0.157724	1
0.05	500	1	0.1	0.1	10	0.1	0.5	0.169145	1	1	0.70619	0.157724	1
0.05	500	1	0.1	0.1	10	0.1	0.7	0.170952	0	0.603793	0.707619	0.178895	1
0.05	500	1	0.1	0.1	10	0.1	0.7	0.170952	0	0.603793	0.707619	0.178895	1
0.05	500	1	0.1	0.1	10	0.1	0.9	0.325479	0	0.672102	0.704762	0.108728	1
0.05	500	1	0.1	0.1	10	0.1	0.9	0.325479	0	0.672102	0.704762	0.108728	1
0.05	500	1	0.1	0.1	2	0.1	0.1	0.0119048	0	0.0990353	0.463736	0.0167012	0.910771
0.05	500	1	0.1	0.1	2	0.1	0.1	0.0119048	0	0.0990353	0.463736	0.0167012	0.910771
0.05	500	1	0.1	0.1	2	0.1	0.3	0.0214286	0	0.117306	0.448352	0	0.945533
0.05	500	1	0.1	0.1	2	0.1	0.3	0.0214286	0	0.117306	0.448352	0	0.945533
0.05	500	1	0.1	0.1	2	0.1	0.5	0.0214286	1	1	0.453114	0	1
0.05	500	1	0.1	0.1	2	0.1	0.5	0.0214286	1	1	0.453114	0	1
0.05	500	1	0.1	0.1	2	0.1	0.7	0.0904762	0	0.321596	0.42326	0	0.947693
0.05	500	1	0.1	0.1	2	0.1	0.7	0.0904762	0	0.321596	0.42326	0	0.947693
0.05	500	1	0.1	0.1	2	0.1	0.9	0.240241	0	0.410845	0.440476	0	0.933036
0.05	500	1	0.1	0.1	2	0.1	0.9	0.240241	0	0.410845	0.440476	0	0.933036
0.05	500	1	0.1	0.1	5	0.1	0.1	0.0227273	0	0.13478	0.571549	0	1
0.05	500	1	0.1	0.1	5	0.1	0.1	0.0227273	0	0.13478	0.571549	0	1
0.05	500	1	0.1	0.1	5	0.1	0.3	0.0840909	0	0.374784	0.587963	0	1
0.05	500	1	0.1	0.1	5	0.1	0.3	0.0840909	0	0.374784	0.587963	0	1
0.05	500	1	0.1	0.1	5	0.1	0.5	0.0960138	1	1	0.566414	0	1
0.05	500	1	0.1	0.1	5	0.1	0.5	0.0960138	1	1	0.566414	0	1
0.05	500	1	0.1	0.1	5	0.1	0.7	0.138636	0	0.489945	0.554461	0	1
0.05	500	1	0.1	0.1	5	0.1	0.7	0.138636	0	0.489945	0.554461	0	1
0.05	500	1	0.1	0.1	5	0.1	0.9	0.306475	0	0.582106	0.573232	0	1
0.05	500	1	0.1	0.1	5	0.1	0.9	0.306475	0	0.582106	0.573232	0	1
0.05	500	1	0.1	0.25	10	0.1	0.1	0.025	0	0.175459	0.809091	0.311555	1
0.05	500	1	0.1	0.25	10	0.1	0.1	0.025	0	0.175459	0.809091	0.311555	1
0.05	500	1	0.1	0.25	10	0.1	0.3	0.0950758	0	0.430593	0.803788	0.347129	1
0.05	500	1	0.1	0.25	10	0.1	0.3	0.0950758	0	0.430593	0.803788	0.347129	1
0.05	500	1	0.1	0.25	10	0.1	0.5	0.169145	1	1	0.807197	0.348247	1
0.05	500	1	0.1	0.25	10	0.1	0.5	0.169145	1	1	0.807197	0.348247	1
0.05	500	1	0.1	0.25	10	0.1	0.7	0.227273	0	0.730376	0.811364	0.401197	1
0.05	500	1	0.1	0.25	10	0.1	0.7	0.227273	0	0.730376	0.811364	0.401197	1
0.05	500	1	0.1	0.25	10	0.1	0.9	0.392838	0	0.752345	0.814394	0.352935	1
0.05	500	1	0.1	0.25	10	0.1	0.9	0.392838	0	0.752345	0.814394	0.352935	1
0.05	500	1	0.1	0.25	2	0.1	0.1	0.0166667	0	0.14569	0.52619	0.0883388	0.964042
0.05	500	1	0.1	0.25	2	0.1	0.1	0.0166667	0	0.14569	0.52619	0.0883388	0.964042
0.05	500	1	0.1	0.25	2	0.1	0.3	0.0309524	0	0.164161	0.514286	0.0106164	1
0.05	500	1	0.1	0.25	2	0.1	0.3	0.0309524	0	0.164161	0.514286	0.0106164	1
0.05	500	1	0.1	0.25	2	0.1	0.5	0.0214286	1	1	0.502381	0	1
0.05	500	1	0.1	0.25	2	0.1	0.5	0.0214286	1	1	0.502381	0	1
0.05	500	1	0.1	0.25	2	0.1	0.7	0.12381	0	0.497778	0.521429	0.0407574	1
0.05	500	1	0.1	0.25	2	0.1	0.7	0.12381	0	0.497778	0.521429	0.0407574	1
0.05	500	1	0.1	0.25	2	0.1	0.9	0.295003	0	0.562792	0.52619	0.058638	0.993743
0.05	500	1	0.1	0.25	2	0.1	0.9	0.295003	0	0.562792	0.52619	0.058638	0.993743
0.05	500	1	0.1	0.25	5	0.1	0.1	0.0295455	0	0.182743	0.665455	0.121182	1
0.05	500	1	0.1	0.25	5	0.1	0.1	0.0295455	0	0.182743	0.665455	0.121182	1
0.05	500	1	0.1	0.25	5	0.1	0.3	0.0909091	0	0.441833	0.662273	0.14149	1
0.05	500	1	0.1	0.25	5	0.1	0.3	0.0909091	0	0.441833	0.662273	0.14149	1
0.05	500	1	0.1	0.25	5	0.1	0.5	0.0960138	1	1	0.675	0.165553	1
0.05	500	1	0.1	0.25	5	0.1	0.5	0.0960138	1	1	0.675	0.165553	1
0.05	500	1	0.1	0.25	5	0.1	0.7	0.197727	0	0.618402	0.644091	0.137094	1
0.05	500	1	0.1	0.25	5	0.1	0.7	0.197727	0	0.618402	0.644091	0.137094	1
0.05	500	1	0.1	0.25	5	0.1	0.9	0.333748	0	0.625864	0.695	0.168112	1
0.05	500	1	0.1	0.25	5	0.1	0.9	0.333748	0	0.625864	0.695	0.168112	1
0.05	500	0	0.05	0.1	10	0.1	0.1	0.00238095	0	0.0237663	0.128571	0	0.584636
0.05	500	0	0.05	0.1	10	0.1	0.1	0.00238095	0	0.0237663	0.128571	0	0.584636
0.05	500	0	0.05	0.1	10	0.1	0.3	0.0261905	0	0.200452	0.121429	0	0.574324
0.05	500	0	0.05	0.1	10	0.1	0.3	0.0261905	0	0.200452	0.121429	0	0.574324
0.05	500	0	0.05	0.1	10	0.1	0.5	0.0468939	1	1	0.121429	0	0.588932
0.05	500	0	0.05	0.1	10	0.1	0.5	0.0468939	1	1	0.121429	0	0.588932
0.05	500	0	0.05	0.1	10	0.1	0.7	0.0714286	0	0.456721	0.133333	0	0.593342
0.05	500	0	0.05	0.1	10	0.1	0.7	0.0714286	0	0.456721	0.133333	0	0.593342
0.05	500	0	0.05	0.1	10	0.1	0.9	0.117946	0	0.357771	0.12619	0	0.596814
0.05	500	0	0.05	0.1	10	0.1	0.9	0.117946	0	0.357771	0.12619	0	0.596814
0.05	500	0	0.05	0.1	2	0.1	0.1	0	0	0	0.146939	0	0.500382
0.05	500	0	0.05	0.1	2	0.1	0.1	0	0	0	0.146939	0	0.500382
0.05	500	0	0.05	0.1	2	0.1	0.3	0	0	0	0.142857	0	0.526544
0.05	500	0	0.05	0.1	2	0.1	0.3	0	0	0	0.142857	0	0.526544
0.05	500	0	0.05	0.1	2	0.1	0.5	0.0042168	1	1	0.135714	0	0.49731
0.05	500	0	0.05	0.1	2	0.1	0.5	0.0042168	1	1	0.135714	0	0.49731
0.05	500	0	0.05	0.1	2	0.1	0.7	0.0047619	0	0.0342396	0.145238	0	0.502508
0.05	500	0	0.05	0.1	2	0.1	0.7	0.0047619	0	0.0342396	0.145238	0	0.502508
0.05	500	0	0.05	0.1	2	0.1	0.9	0.0703272	0	0.0990353	0.127891	0	0.503705
0.05	500	0	0.05	0.1	2	0.1	0.9	0.0703272	0	0.0990353	0.127891	0	0.503705
0.05	500	0	0.05	0.1	5	0.1	0.1	0	0	0	0.140909	0	0.618752
0.05	500	0	0.05	0.1	5	0.1	0.1	0	0	0	0.140909	0	0.618752
0.05	500	0	0.05	0.1	5	0.1	0.3	0.00681818	0	0.0412407	0.115909	0	0.559763
0.05	500	0	0.05	0.1	5	0.1	0.3	0.00681818	0	0.0412407	0.115909	0	0.559763
0.05	500	0	0.05	0.1	5	0.1	0.5	0.0323361	1	1	0.109091	0	0.539608
0.05	500	0	0.05	0.1	5	0.1	0.5	0.0323361	1	1	0.109091	0	0.539608
0.05	500	0	0.05	0.1	5	0.1	0.7	0.0409091	0	0.293286	0.122727	0	0.564869
0.05	500	0	0.05	0.1	5	0.1	0.7	0.0409091	0	0.293286	0.122727	0	0.564869
0.05	500	0	0.05	0.1	5	0.1	0.9	0.0947861	0	0.287915	0.127273	0	0.585665
0.05	500	0	0.05	0.1	5	0.1	0.9	0.0947861	0	0.287915	0.127273	0	0.585665
0.05	500	0	0.05	0.25	10	0.1	0.1	0.00714286	0	0.0539958	0.185165	0	0.665059
0.05	500	0	0.05	0.25	10	0.1	0.1	0.00714286	0	0.0539958	0.185165	0	0.665059
0.05	500	0	0.05	0.25	10	0.1	0.3	0.0309524	0	0.244485	0.190476	0	0.691734
0.05	500	0	0.05	0.25	10	0.1	0.3	0.0309524	0	0.244485	0.190476	0	0.691734
0.05	500	0	0.05	0.25	10	0.1	0.5	0.0468939	1	1	0.157143	0	0.654232
0.05	500	0	0.05	0.25	10	0.1	0.5	0.0468939	1	1	0.157143	0	0.654232
0.05	500	0	0.05	0.25	10	0.1	0.7	0.0571429	0	0.402634	0.17619	0	0.661878
0.05	500	0	0.05	0.25	10	0.1	0.7	0.0571429	0	0.402634	0.17619	0	0.661878
0.05	500	0	0.05	0.25	10	0.1	0.9	0.139375	0	0.469848	0.15	0	0.634084
0.05	500	0	0.05	0.25	10	0.1	0.9	0.139375	0	0.469848	0.15	0	0.634084
0.05	500	0	0.05	0.25	2	0.1	0.1	0.00238095	0	0.0237663	0.152381	0	0.552236
0.05	500	0	0.05	0.25	2	0.1	0.1	0.00238095	0	0.0237663	0.152381	0	0.552236
0.05	500	0	0.05	0.25	2	0.1	0.3	0.0047619	0	0.0475326	0.137546	0	0.53118
0.05	500	0	0.05	0.25	2	0.1	0.3	0.0047619	0	0.0475326	0.137546	0	0.53118
0.05	500	0	0.05	0.25	2	0.1	0.5	0.0042168	1	1	0.152381	0	0.5388
0.05	500	0	0.05	0.25	2	0.1	0.5	0.0042168	1	1	0.152381	0	0.5388
0.05	500	0	0.05	0.25	2	0.1	0.7	0.0238095	0	0.174421	0.14707	0	0.535318
0.05	500	0	0.05	0.25	2	0.1	0.7	0.0238095	0	0.174421	0.14707	0	0.535318
0.05	500	0	0.05	0.25	2	0.1	0.9	0.0893748	0	0.202035	0.159524	0	0.573705
0.05	500	0	0.05	0.25	2	0.1	0.9	0.0893748	0	0.202035	0.159524	0	0.573705
0.05	500	0	0.05	0.25	5	0.1	0.1	0	0	0	0.14493	0	0.582547
0.05	500	0	0.05	0.25	5	0.1	0.1	0	0	0	0.14493	0	0.582547
0.05	500	0	0.05	0.25	5	0.1	0.3	0.00681818	0	0.0526393	0.159091	0	0.621367
0.05	500	0	0.05	0.25	5	0.1	0.3	0.00681818	0	0.0526393	0.159091	0	0.621367
0.05	500	0	0.05	0.25	5	0.1	0.5	0.0323361	1	1	0.158566	0	0.628232
0.05	500	0	0.05	0.25	5	0.1	0.5	0.0323361	1	1	0.158566	0	0.628232
0.05	500	0	0.05	0.25	5	0.1	0.7	0.0363636	0	0.30886	0.160839	0	0.608883
0.05	500	0	0.05	0.25	5	0.1	0.7	0.0363636	0	0.30886	0.160839	0	0.608883
0.05	500	0	0.05	0.25	5	0.1	0.9	0.10615	0	0.319039	0.163112	0	0.624492
0.05	500	0	0.05	0.25	5	0.1	0.9	0.10615	0	0.319039	0.163112	0	0.624492
0.05	500	0.5	0.05	0.1	10	0.1	0.1	0.0047619	0	0.0475326	0.178571	0	0.661237
0.05	500	0.5	0.05	0.1	10	0.1	0.1	0.0047619	0	0.0475326	0.178571	0	0.661237
0.05	500	0.5	0.05	0.1	10	0.1	0.3	0.0309524	0	0.184272	0.171429	0	0.647078
0.05	500	0.5	0.05	0.1	10	0.1	0.3	0.0309524	0	0.184272	0.171429	0	0.647078
0.05	500	0.5	0.05	0.1	10	0.1	0.5	0.0468939	1	1	0.183333	0	0.681433
0.05	500	0.5	0.05	0.1	10	0.1	0.5	0.0468939	1	1	0.183333	0	0.681433
0.05	500	0.5	0.05	0.1	10	0.1	0.7	0.0452381	0	0.289069	0.190476	0	0.697449
0.05	500	0.5	0.05	0.1	10	0.1	0.7	0.0452381	0	0.289069	0.190476	0	0.697449
0.05	500	0.5	0.05	0.1	10	0.1	0.9	0.110803	0	0.270365	0.183333	0	0.692871
0.05	500	0.5	0.05	0.1	10	0.1	0.9	0.110803	0	0.270365	0.183333	0	0.692871
0.05	500	0.5	0.05	0.1	2	0.1	0.1	0.00238095	0	0.0237663	0.164286	0	0.576751
0.05	500	0.5	0.05	0.1	2	0.1	0.1	0.00238095	0	0.0237663	0.164286	0	0.576751
0.05	500	0.5	0.05	0.1	2	0.1	0.3	0.00714286	0	0.0712989	0.154762	0	0.602682
0.05	500	0.5	0.05	0.1	2	0.1	0.3	0.00714286	0	0.0712989	0.154762	0	0.602682
0.05	500	0.5	0.05	0.1	2	0.1	0.5	0.0042168	1	1	0.164286	0	0.599413
0.05	500	0.5	0.05	0.1	2	0.1	0.5	0.0042168	1	1	0.164286	0	0.599413
0.05	500	0.5	0.05	0.1	2	0.1	0.7	0.0190476	0	0.128511	0.166667	0	0.589697
0.05	500	0.5	0.05	0.1	2	0.1	0.7	0.0190476	0	0.128511	0.166667	0	0.589697
0.05	500	0.5	0.05	0.1	2	0.1	0.9	0.0846129	0	0.218777	0.154762	0	0.603752
0.05	500	0.5	0.05	0.1	2	0.1	0.9	0.0846129	0	0.218777	0.154762	0	0.603752
0.05	500	0.5	0.05	0.1	5	0.1	0.1	0.00454545	0	0.0333815	0.163636	0	0.609337
0.05	500	0.5	0.05	0.1	5	0.1	0.1	0.00454545	0	0.0333815	0.163636	0	0.609337
0.05	500	0.5	0.05	0.1	5	0.1	0.3	0.00681818	0	0.0694992	0.163636	0	0.628424
0.05	500	0.5	0.05	0.1	5	0.1	0.3	0.00681818	0	0.0694992	0.163636	0	0.628424
0.05	500	0.5	0.05	0.1	5	0.1	0.5	0.0323361	1	1	0.163636	0	0.637197
0.05	500	0.5	0.05	0.1	5	0.1	0.5	0.0323361	1	1	0.163636	0	0.637197
0.05	500	0.5	0.05	0.1	5	0.1	0.7	0.0431818	0	0.293117	0.145455	0	0.610957
0.05	500	0.5	0.05	0.1	5	0.1	0.7	0.0431818	0	0.293117	0.145455	0	0.610957
0.05	500	0.5	0.05	0.1	5	0.1	0.9	0.0925133	0	0.203525	0.147727	0	0.593731
0.05	500	0.5	0.05	0.1	5	0.1	0.9	0.0925133	0	0.203525	0.147727	0	0.593731
0.05	500	0.5	0.05	0.25	10	0.1	0.1	0.0047619	0	0.0475326	0.221429	0	0.764928
0.05	500	0.5	0.05	0.25	10	0.1	0.1	0.0047619	0	0.0475326	0.221429	0	0.764928
0.05	500	0.5	0.05	0.25	10	0.1	0.3	0.0238095	0	0.195293	0.216667	0	0.742894
0.05	500	0.5	0.05	0.25	10	0.1	0.3	0.0238095	0	0.195293	0.216667	0	0.742894
0.05	500	0.5	0.05	0.25	10	0.1	0.5	0.0468939	1	1	0.221429	0	0.773693
0.05	500	0.5	0.05	0.25	10	0.1	0.5	0.0468939	1	1	0.221429	0	0.773693
0.05	500	0.5	0.05	0.25	10	0.1	0.7	0.0547619	0	0.308248	0.228571	0	0.76585
0.05	500	0.5	0.05	0.25	10	0.1	0.7	0.0547619	0	0.308248	0.228571	0	0.76585
0.05	500	0.5	0.05	0.25	10	0.1	0.9	0.122708	0	0.40397	0.221429	0	0.753318
0.05	500	0.5	0.05	0.25	10	0.1	0.9	0.122708	0	0.40397	0.221429	0	0.753318
0.05	500	0.5	0.05	0.25	2	0.1	0.1	0	0	0	0.171429	0	0.541463
0.05	500	0.5	0.05	0.25	2	0.1	0.1	0	0	0	0.171429	0	0.541463
0.05	500	0.5	0.05	0.25	2	0.1	0.3	0	0	0	0.188095	0	0.581202
0.05	500	0.5	0.05	0.25	2	0.1	0.3	0	0	0	0.188095	0	0.581202
0.05	500	0.5	0.05	0.25	2	0.1	0.5	0.0042168	1	1	0.195238	0	0.580946
0.05	500	0.5	0.05	0.25	2	0.1	0.5	0.0042168	1	1	0.195238	0	0.580946
0.05	500	0.5	0.05	0.25	2	0.1	0.7	0.0238095	0	0.153892	0.188095	0	0.58485
0.05	500	0.5	0.05	0.25	2	0.1	0.7	0.0238095	0	0.153892	0.188095	0	0.58485
0.05	500	0.5	0.05	0.25	2	0.1	0.9	0.0846129	0	0.176802	0.180952	0	0.600727
0.05	500	0.5	0.05	0.25	2	0.1	0.9	0.0846129	0	0.176802	0.180952	0	0.600727
0.05	500	0.5	0.05	0.25	5	0.1	0.1	0.00227273	0	0.0231664	0.204545	0	0.721265
0.05	500	0.5	0.05	0.25	5	0.1	0.1	0.00227273	0	0.0231664	0.204545	0	0.721265
0.05	500	0.5	0.05	0.25	5	0.1	0.3	0.0113636	0	0.0785274	0.190909	0	0.676348
0.05	500	0.5	0.05	0.25	5	0.1	0.3	0.0113636	0	0.0785274	0.190909	0	0.676348
0.05	500	0.5	0.05	0.25	5	0.1	0.5	0.0323361	1	1	0.209091	0	0.71302
0.05	500	0.5	0.05	0.25	5	0.1	0.5	0.0323361	1	1	0.209091	0	0.71302
0.05	500	0.5	0.05	0.25	5	0.1	0.7	0.0386364	0	0.331751	0.218182	0	0.719298
0.05	500	0.5	0.05	0.25	5	0.1	0.7	0.0386364	0	0.331751	0.218182	0	0.719298
0.05	500	0.5	0.05	0.25	5	0.1	0.9	0.108422	0	0.340085	0.222727	0	0.70352
0.05	500	0.5	0.05	0.25	5	0.1	0.9	0.108422	0	0.340085	0.222727	0	0.70352
0.05	500	1	0.05	0.1	10	0.1	0.1	0.0119048	0	0.0990353	0.228571	0	0.775594
0.05	500	1	0.05	0.1	10	0.1	0.1	0.0119048	0	0.0990353	0.228571	0	0.775594
0.05	500	1	0.05	0.1	10	0.1	0.3	0.0285714	0	0.242318	0.221429	0	0.779746
0.05	500	1	0.05	0.1	10	0.1	0.3	0.0285714	0	0.242318	0.221429	0	0.779746
0.05	500	1	0.05	0.1	10	0.1	0.5	0.0468939	1	1	0.211166	0	0.746102
0.05	500	1	0.05	0.1	10	0.1	0.5	0.0468939	1	1	0.211166	0	0.746102
0.05	500	1	0.05	0.1	10	0.1	0.7	0.05	0	0.390894	0.221429	0	0.786585
0.05	500	1	0.05	0.1	10	0.1	0.7	0.05	0	0.390894	0.221429	0	0.786585
0.05	500	1	0.05	0.1	10	0.1	0.9	0.106041	0	0.330763	0.227833	0	0.788856
0.05	500	1	0.05	0.1	10	0.1	0.9	0.106041	0	0.330763	0.227833	0	0.788856
0.05	500	1	0.05	0.1	2	0.1	0.1	0	0	0	0.132716	0	0.571858
0.05	500	1	0.05	0.1	2	0.1	0.1	0	0	0	0.132716	0	0.571858
0.05	500	1	0.05	0.1	2	0.1	0.3	0	0	0	0.154762	0	0.605886
0.05	500	1	0.05	0.1	2	0.1	0.3	0	0	0	0.154762	0	0.605886
0.05	500	1	0.05	0.1	2	0.1	0.5	0.0042168	1	1	0.14224	0	0.573662
0.05	500	1	0.05	0.1	2	0.1	0.5	0.0042168	1	1	0.14224	0	0.573662
0.05	500	1	0.05	0.1	2	0.1	0.7	0.0214286	0	0.135595	0.154145	0	0.614307
0.05	500	1	0.05	0.1	2	0.1	0.7	0.0214286	0	0.135595	0.154145	0	0.614307
0.05	500	1	0.05	0.1	2	0.1	0.9	0.0727082	0	0.142598	0.142857	0	0.57593
0.05	500	1	0.05	0.1	2	0.1	0.9	0.0727082	0	0.142598	0.142857	0	0.57593
0.05	500	1	0.05	0.1	5	0.1	0.1	0.00681818	0	0.0694992	0.170455	0	0.682507
0.05	500	1	0.05	0.1	5	0.1	0.1	0.00681818	0	0.0694992	0.170455	0	0.682507
0.05	500	1	0.05	0.1	5	0.1	0.3	0.0318182	0	0.201682	0.170455	0	0.665246
0.05	500	1	0.05	0.1	5	0.1	0.3	0.0318182	0	0.201682	0.170455	0	0.665246
0.05	500	1	0.05	0.1	5	0.1	0.5	0.0323361	1	1	0.179545	0	0.683495
0.05	500	1	0.05	0.1	5	0.1	0.5	0.0323361	1	1	0.179545	0	0.683495
0.05	500	1	0.05	0.1	5	0.1	0.7	0.0386364	0	0.239093	0.193182	0	0.728496
0.05	500	1	0.05	0.1	5	0.1	0.7	0.0386364	0	0.239093	0.193182	0	0.728496
0.05	500	1	0.05	0.1	5	0.1	0.9	0.108422	0	0.293831	0.17884	0	0.659425
0.05	500	1	0.05	0.1	5	0.1	0.9	0.108422	0	0.293831	0.17884	0	0.659425
0.05	500	1	0.05	0.25	10	0.1	0.1	0.00238095	0	0.0237663	0.332716	0	0.962388
0.05	500	1	0.05	0.25	10	0.1	0.1	0.00238095	0	0.0237663	0.332716	0	0.962388
0.05	500	1	0.05	0.25	10	0.1	0.3	0.0190476	0	0.148601	0.313668	0	0.95296
0.05	500	1	0.05	0.25	10	0.1	0.3	0.0190476	0	0.148601	0.313668	0	0.95296
0.05	500	1	0.05	0.25	10	0.1	0.5	0.0468939	1	1	0.364286	0	1
0.05	500	1	0.05	0.25	10	0.1	0.5	0.0468939	1	1	0.364286	0	1
0.05	500	1	0.05	0.25	10	0.1	0.7	0.0619048	0	0.359	0.338095	0	0.969344
0.05	500	1	0.05	0.25	10	0.1	0.7	0.0619048	0	0.359	0.338095	0	0.969344
0.05	500	1	0.05	0.25	10	0.1	0.9	0.146518	0	0.408519	0.330952	0	0.934648
0.05	500	1	0.05	0.25	10	0.1	0.9	0.146518	0	0.408519	0.330952	0	0.934648
0.05	500	1	0.05	0.25	2	0.1	0.1	0	0	0	0.17381	0	0.555405
0.05	500	1	0.05	0.25	2	0.1	0.1	0	0	0	0.17381	0	0.555405
0.05	500	1	0.05	0.25	2	0.1	0.3	0.0119048	0	0.0990353	0.188095	0	0.555961
0.05	500	1	0.05	0.25	2	0.1	0.3	0.0119048	0	0.0990353	0.188095	0	0.555961
0.05	500	1	0.05	0.25	2	0.1	0.5	0.0042168	1	1	0.17619	0	0.551441
0.05	500	1	0.05	0.25	2	0.1	0.5	0.0042168	1	1	0.17619	0	0.551441
0.05	500	1	0.05	0.25	2	0.1	0.7	0.0261905	0	0.163457	0.169048	0	0.55172
0.05	500	1	0.05	0.25	2	0.1	0.7	0.0261905	0	0.163457	0.169048	0	0.55172
0.05	500	1	0.05	0.25	2	0.1	0.9	0.0941367	0	0.250741	0.185714	0	0.55649
0.05	500	1	0.05	0.25	2	0.1	0.9	0.0941367	0	0.250741	0.185714	0	0.55649
0.05	500	1	0.05	0.25	5	0.1	0.1	0.00454545	0	0.0463328	0.229545	0	0.722485
0.05	500	1	0.05	0.25	5	0.1	0.1	0.00454545	0	0.0463328	0.229545	0	0.722485
0.05	500	1	0.05	0.25	5	0.1	0.3	0.0159091	0	0.0923381	0.236364	0	0.72886
0.05	500	1	0.05	0.25	5	0.1	0.3	0.0159091	0	0.0923381	0.236364	0	0.72886
0.05	500	1	0.05	0.25	5	0.1	0.5	0.0323361	1	1	0.227273	0	0.743832
0.05	500	1	0.05	0.25	5	0.1	0.5	0.0323361	1	1	0.227273	0	0.743832
0.05	500	1	0.05	0.25	5	0.1	0.7	0.05	0	0.261704	0.234091	0	0.744109
0.05	500	1	0.05	0.25	5	0.1	0.7	0.05	0	0.261704	0.234091	0	0.744109
0.05	500	1	0.05	0.25	5	0.1	0.9	0.0993315	0	0.270513	0.240909	0	0.773088
0.05	500	1	0.05	0.25	5	0.1	0.9	0.0993315	0	0.270513	0.240909	0	0.773088
0.05	500	0	0.1	0.1	10	0.25	0.1	0.0166667	0	0.125501	0.67619	0.189515	1
0.05	500	0	0.1	0.1	10	0.25	0.1	0.0166667	0	0.125501	0.67619	0.189515	1
0.05	500	0	0.1	0.1	10	0.25	0.3	0.102381	0	0.469686	0.680952	0.1694	1
0.05	500	0	0.1	0.1	10	0.25	0.3	0.102381	0	0.469686	0.680952	0.1694	1
0.05	500	0	0.1	0.1	10	0.25	0.5	0.216769	1	1	0.669048	0.140868	1
0.05	500	0	0.1	0.1	10	0.25	0.5	0.216769	1	1	0.669048	0.140868	1
0.05	500	0	0.1	0.1	10	0.25	0.7	0.221429	0	0.674324	0.671429	0.128813	1
0.05	500	0	0.1	0.1	10	0.25	0.7	0.221429	0	0.674324	0.671429	0.128813	1
0.05	500	0	0.1	0.1	10	0.25	0.9	0.605616	0	0.701825	0.657143	0.0956399	1
0.05	500	0	0.1	0.1	10	0.25	0.9	0.605616	0	0.701825	0.657143	0.0956399	1
0.05	500	0	0.1	0.1	2	0.25	0.1	0.01	0	0.0703275	0.685	0.282691	1
0.05	500	0	0.1	0.1	2	0.25	0.1	0.01	0	0.0703275	0.685	0.282691	1
0.05	500	0	0.1	0.1	2	0.25	0.3	0.015	0	0.105491	0.665	0.186905	1
0.05	500	0	0.1	0.1	2	0.25	0.3	0.015	0	0.105491	0.665	0.186905	1
0.05	500	0	0.1	0.1	2	0.25	0.5	0.0294276	1	1	0.68	0.262523	1
0.05	500	0	0.1	0.1	2	0.25	0.5	0.0294276	1	1	0.68	0.262523	1
0.05	500	0	0.1	0.1	2	0.25	0.7	0.1075	0	0.409598	0.66	0.224507	1
0.05	500	0	0.1	0.1	2	0.25	0.7	0.1075	0	0.409598	0.66	0.224507	1
0.05	500	0	0.1	0.1	2	0.25	0.9	0.47514	0	0.441344	0.665	0.22777	1
0.05	500	0	0.1	0.1	2	0.25	0.9	0.47514	0	0.441344	0.665	0.22777	1
0.05	500	0	0.1	0.1	5	0.25	0.1	0.00238095	0	0.0237663	0.695238	0.237771	1
0.05	500	0	0.1	0.1	5	0.25	0.1	0.00238095	0	0.0237663	0.695238	0.237771	1
0.05	500	0	0.1	0.1	5	0.25	0.3	0.047619	0	0.286619	0.692857	0.243459	1
0.05	500	0	0.1	0.1	5	0.25	0.3	0.047619	0	0.286619	0.692857	0.243459	1
0.05	500	0	0.1	0.1	5	0.25	0.5	0.112387	1	1	0.690476	0.218833	1
0.05	500	0	0.1	0.1	5	0.25	0.5	0.112387	1	1	0.690476	0.218833	1
0.05	500	0	0.1	0.1	5	0.25	0.7	0.130952	0	0.504738	0.67381	0.187134	1
0.05	500	0	0.1	0.1	5	0.25	0.7	0.130952	0	0.504738	0.67381	0.187134	1
0.05	500	0	0.1	0.1	5	0.25	0.9	0.531807	0	0.571127	0.695238	0.239876	1
0.05	500	0	0.1	0.1	5	0.25	0.9	0.531807	0	0.571127	0.695238	0.239876	1
0.05	500	0	0.1	0.25	10	0.25	0.1	0.0159091	0	0.142015	0.8	0.403361	1
0.05	500	0	0.1	0.25	10	0.25	0.1	0.0159091	0	0.142015	0.8	0.403361	1
0.05	500	0	0.1	0.25	10	0.25	0.3	0.109091	0	0.514439	0.781818	0.357821	1
0.05	500	0	0.1	0.25	10	0.25	0.3	0.109091	0	0.514439	0.781818	0.357821	1
0.05	500	0	0.1	0.25	10	0.25	0.5	0.216769	1	1	0.775	0.350782	1
0.05	500	0	0.1	0.25	10	0.25	0.5	0.216769	1	1	0.775	0.350782	1
0.05	500	0	0.1	0.25	10	0.25	0.7	0.225	0	0.665092	0.747727	0.235837	1
0.05	500	0	0.1	0.25	10	0.25	0.7	0.225	0	0.665092	0.747727	0.235837	1
0.05	500	0	0.1	0.25	10	0.25	0.9	0.626504	0	0.709877	0.786364	0.397665	1
0.05	500	0	0.1	0.25	10	0.25	0.9	0.626504	0	0.709877	0.786364	0.397665	1
0.05	500	0	0.1	0.25	2	0.25	0.1	0.005	0	0.0488269	0.755	0.406844	1
0.05	500	0	0.1	0.25	2	0.25	0.1	0.005	0	0.0488269	0.755	0.406844	1
0.05	500	0	0.1	0.25	2	0.25	0.3	0.015	0	0.0868041	0.76	0.427134	1
0.05	500	0	0.1	0.25	2	0.25	0.3	0.015	0	0.0868041	0.76	0.427134	1
0.05	500	0	0.1	0.25	2	0.25	0.5	0.0294276	1	1	0.75	0.401699	1
0.05	500	0	0.1	0.25	2	0.25	0.5	0.0294276	1	1	0.75	0.401699	1
0.05	500	0	0.1	0.25	2	0.25	0.7	0.1175	0	0.4327	0.775	0.436263	1
0.05	500	0	0.1	0.25	2	0.25	0.7	0.1175	0	0.4327	0.775	0.436263	1
0.05	500	0	0.1	0.25	2	0.25	0.9	0.50764	0	0.492647	0.775	0.472526	1
0.05	500	0	0.1	0.25	2	0.25	0.9	0.50764	0	0.492647	0.775	0.472526	1
0.05	500	0	0.1	0.25	5	0.25	0.1	0.00952381	0	0.0596769	0.745238	0.329569	1
0.05	500	0	0.1	0.25	5	0.25	0.1	0.00952381	0	0.0596769	0.745238	0.329569	1
0.05	500	0	0.1	0.25	5	0.25	0.3	0.0357143	0	0.234495	0.721429	0.262216	1
0.05	500	0	0.1	0.25	5	0.25	0.3	0.0357143	0	0.234495	0.721429	0.262216	1
0.05	500	0	0.1	0.25	5	0.25	0.5	0.112387	1	1	0.72619	0.298323	1
0.05	500	0	0.1	0.25	5	0.25	0.5	0.112387	1	1	0.72619	0.298323	1
0.05	500	0	0.1	0.25	5	0.25	0.7	0.180952	0	0.630554	0.733333	0.306911	1
0.05	500	0	0.1	0.25	5	0.25	0.7	0.180952	0	0.630554	0.733333	0.306911	1
0.05	500	0	0.1	0.25	5	0.25	0.9	0.605616	0	0.698692	0.757143	0.32965	1
0.05	500	0	0.1	0.25	5	0.25	0.9	0.605616	0	0.698692	0.757143	0.32965	1
0.05	500	0.5	0.1	0.1	10	0.25	0.1	0.0309524	0	0.144718	0.819048	0.428919	1
0.05	500	0.5	0.1	0.1	10	0.25	0.1	0.0309524	0	0.144718	0.819048	0.428919	1
0.05	500	0.5	0.1	0.1	10	0.25	0.3	0.142857	0	0.497944	0.840476	0.50012	1
0.05	500	0.5	0.1	0.1	10	0.25	0.3	0.142857	0	0.497944	0.840476	0.50012	1
0.05	500	0.5	0.1	0.1	10	0.25	0.5	0.216769	1	1	0.828571	0.443279	1
0.05	500	0.5	0.1	0.1	10	0.25	0.5	0.216769	1	1	0.828571	0.443279	1
0.05	500	0.5	0.1	0.1	10	0.25	0.7	0.214286	0	0.625586	0.830952	0.479685	1
0.05	500	0.5	0.1	0.1	10	0.25	0.7	0.214286	0	0.625586	0.830952	0.479685	1
0.05	500	0.5	0.1	0.1	10	0.25	0.9	0.586569	0	0.678545	0.840476	0.49731	1
0.05	500	0.5	0.1	0.1	10	0.25	0.9	0.586569	0	0.678545	0.840476	0.49731	1
0.05	500	0.5	0.1	0.1	2	0.25	0.1	0.0125	0	0.101726	0.7125	0.341876	1
0.05	500	0.5	0.1	0.1	2	0.25	0.1	0.0125	0	0.101726	0.7125	0.341876	1
0.05	500	0.5	0.1	0.1	2	0.25	0.3	0.025	0	0.200596	0.7075	0.321641	1
0.05	500	0.5	0.1	0.1	2	0.25	0.3	0.025	0	0.200596	0.7075	0.321641	1
0.05	500	0.5	0.1	0.1	2	0.25	0.5	0.0294276	1	1	0.7025	0.337926	1
0.05	500	0.5	0.1	0.1	2	0.25	0.5	0.0294276	1	1	0.7025	0.337926	1
0.05	500	0.5	0.1	0.1	2	0.25	0.7	0.0975	0	0.460685	0.7125	0.350151	1
0.05	500	0.5	0.1	0.1	2	0.25	0.7	0.0975	0	0.460685	0.7125	0.350151	1
0.05	500	0.5	0.1	0.1	2	0.25	0.9	0.46764	0	0.488621	0.7025	0.31377	1
0.05	500	0.5	0.1	0.1	2	0.25	0.9	0.46764	0	0.488621	0.7025	0.31377	1
0.05	500	0.5	0.1	0.1	5	0.25	0.1	0.0142857	0	0.102719	0.764286	0.398728	1
0.05	500	0.5	0.1	0.1	5	0.25	0.1	0.0142857	0	0.102719	0.764286	0.398728	1
0.05	500	0.5	0.1	0.1	5	0.25	0.3	0.0785714	0	0.418861	0.771429	0.36432	1
0.05	500	0.5	0.1	0.1	5	0.25	0.3	0.0785714	0	0.418861	0.771429	0.36432	1
0.05	500	0.5	0.1	0.1	5	0.25	0.5	0.112387	1	1	0.757143	0.345676	1
0.05	500	0.5	0.1	0.1	5	0.25	0.5	0.112387	1	1	0.757143	0.345676	1
0.05	500	0.5	0.1	0.1	5	0.25	0.7	0.17381	0	0.570218	0.769048	0.359698	1
0.05	500	0.5	0.1	0.1	5	0.25	0.7	0.17381	0	0.570218	0.769048	0.359698	1
0.05	500	0.5	0.1	0.1	5	0.25	0.9	0.546093	0	0.645266	0.757143	0.359928	1
0.05	500	0.5	0.1	0.1	5	0.25	0.9	0.546093	0	0.645266	0.757143	0.359928	1
0.05	500	0.5	0.1	0.25	10	0.25	0.1	0.0166667	0	0.0882357	0.888095	0.554456	1
0.05	500	0.5	0.1	0.25	10	0.25	0.1	0.0166667	0	0.0882357	0.888095	0.554456	1
0.05	500	0.5	0.1	0.25	10	0.25	0.3	0.121551	0	0.522694	0.891636	0.564674	1
0.05	500	0.5	0.1	0.25	10	0.25	0.3	0.121551	0	0.522694	0.891636	0.564674	1
0.05	500	0.5	0.1	0.25	10	0.25	0.5	0.216769	1	1	0.882112	0.590965	1
0.05	500	0.5	0.1	0.25	10	0.25	0.5	0.216769	1	1	0.882112	0.590965	1
0.05	500	0.5	0.1	0.25	10	0.25	0.7	0.28486	0	0.749819	0.882112	0.562653	1
0.05	500	0.5	0.1	0.25	10	0.25	0.7	0.28486	0	0.749819	0.882112	0.562653	1
0.05	500	0.5	0.1	0.25	10	0.25	0.9	0.643895	0	0.740891	0.895238	0.585482	1
0.05	500	0.5	0.1	0.25	10	0.25	0.9	0.643895	0	0.740891	0.895238	0.585482	1
0.05	500	0.5	0.1	0.25	2	0.25	0.1	0.025	0	0.141824	0.77	0.415371	1
0.05	500	0.5	0.1	0.25	2	0.25	0.1	0.025	0	0.141824	0.77	0.415371	1
0.05	500	0.5	0.1	0.25	2	0.25	0.3	0.03	0	0.187058	0.7675	0.435128	1
0.05	500	0.5	0.1	0.25	2	0.25	0.3	0.03	0	0.187058	0.7675	0.435128	1
0.05	500	0.5	0.1	0.25	2	0.25	0.5	0.0294276	1	1	0.7575	0.390439	1
0.05	500	0.5	0.1	0.25	2	0.25	0.5	0.0294276	1	1	0.7575	0.390439	1
0.05	500	0.5	0.1	0.25	2	0.25	0.7	0.1175	0	0.454404	0.755	0.364421	1
0.05	500	0.5	0.1	0.25	2	0.25	0.7	0.1175	0	0.454404	0.755	0.364421	1
0.05	500	0.5	0.1	0.25	2	0.25	0.9	0.50264	0	0.545765	0.7675	0.401818	1
0.05	500	0.5	0.1	0.25	2	0.25	0.9	0.50264	0	0.545765	0.7675	0.401818	1
0.05	500	0.5	0.1	0.25	5	0.25	0.1	0.01	0	0.0612685	0.8275	0.485829	1
0.05	500	0.5	0.1	0.25	5	0.25	0.1	0.01	0	0.0612685	0.8275	0.485829	1
0.05	500	0.5	0.1	0.25	5	0.25	0.3	0.055	0	0.299018	0.82	0.443255	1
0.05	500	0.5	0.1	0.25	5	0.25	0.3	0.055	0	0.299018	0.82	0.443255	1
0.05	500	0.5	0.1	0.25	5	0.25	0.5	0.112387	1	1	0.84	0.514815	1
0.05	500	0.5	0.1	0.25	5	0.25	0.5	0.112387	1	1	0.84	0.514815	1
0.05	500	0.5	0.1	0.25	5	0.25	0.7	0.19	0	0.62433	0.815	0.425458	1
0.05	500	0.5	0.1	0.25	5	0.25	0.7	0.19	0	0.62433	0.815	0.425458	1
0.05	500	0.5	0.1	0.25	5	0.25	0.9	0.60014	0	0.68589	0.815	0.415212	1
0.05	500	0.5	0.1	0.25	5	0.25	0.9	0.60014	0	0.68589	0.815	0.415212	1
0.05	500	1	0.1	0.1	10	0.25	0.1	0.0309524	0	0.225665	0.92381	0.709956	1
0.05	500	1	0.1	0.1	10	0.25	0.1	0.0309524	0	0.225665	0.92381	0.709956	1
0.05	500	1	0.1	0.1	10	0.25	0.3	0.159524	0	0.549828	0.916667	0.668099	1
0.05	500	1	0.1	0.1	10	0.25	0.3	0.159524	0	0.549828	0.916667	0.668099	1
0.05	500	1	0.1	0.1	10	0.25	0.5	0.216769	1	1	0.92381	0.680542	1
0.05	500	1	0.1	0.1	10	0.25	0.5	0.216769	1	1	0.92381	0.680542	1
0.05	500	1	0.1	0.1	10	0.25	0.7	0.22381	0	0.706522	0.921429	0.724034	1
0.05	500	1	0.1	0.1	10	0.25	0.7	0.22381	0	0.706522	0.921429	0.724034	1
0.05	500	1	0.1	0.1	10	0.25	0.9	0.607997	0	0.71416	0.916667	0.658621	1
0.05	500	1	0.1	0.1	10	0.25	0.9	0.607997	0	0.71416	0.916667	0.658621	1
0.05	500	1	0.1	0.1	2	0.25	0.1	0.02	0	0.195308	0.7475	0.348503	1
0.05	500	1	0.1	0.1	2	0.25	0.1	0.02	0	0.195308	0.7475	0.348503	1
0.05	500	1	0.1	0.1	2	0.25	0.3	0.03	0	0.248904	0.745	0.393952	1
0.05	500	1	0.1	0.1	2	0.25	0.3	0.03	0	0.248904	0.745	0.393952	1
0.05	500	1	0.1	0.1	2	0.25	0.5	0.0294276	1	1	0.73	0.357302	1
0.05	500	1	0.1	0.1	2	0.25	0.5	0.0294276	1	1	0.73	0.357302	1
0.05	500	1	0.1	0.1	2	0.25	0.7	0.105	0	0.457485	0.7275	0.340072	1
0.05	500	1	0.1	0.1	2	0.25	0.7	0.105	0	0.457485	0.7275	0.340072	1
0.05	500	1	0.1	0.1	2	0.25	0.9	0.50014	0	0.499054	0.72	0.312324	1
0.05	500	1	0.1	0.1	2	0.25	0.9	0.50014	0	0.499054	0.72	0.312324	1
0.05	500	1	0.1	0.1	5	0.25	0.1	0.0190476	0	0.152256	0.840476	0.507249	1
0.05	500	1	0.1	0.1	5	0.25	0.1	0.0190476	0	0.152256	0.840476	0.507249	1
0.05	500	1	0.1	0.1	5	0.25	0.3	0.0690476	0	0.331051	0.835714	0.486275	1
0.05	500	1	0.1	0.1	5	0.25	0.3	0.0690476	0	0.331051	0.835714	0.486275	1
0.05	500	1	0.1	0.1	5	0.25	0.5	0.112387	1	1	0.847619	0.523365	1
0.05	500	1	0.1	0.1	5	0.25	0.5	0.112387	1	1	0.847619	0.523365	1
0.05	500	1	0.1	0.1	5	0.25	0.7	0.147619	0	0.514925	0.85	0.498018	1
0.05	500	1	0.1	0.1	5	0.25	0.7	0.147619	0	0.514925	0.85	0.498018	1
0.05	500	1	0.1	0.1	5	0.25	0.9	0.517521	0	0.548616	0.838095	0.440132	1
0.05	500	1	0.1	0.1	5	0.25	0.9	0.517521	0	0.548616	0.838095	0.440132	1
0.05	500	1	0.1	0.25	10	0.25	0.1	0.05	0	0.325448	0.95	0.780259	1
0.05	500	1	0.1	0.25	10	0.25	0.1	0.05	0	0.325448	0.95	0.780259	1
0.05	500	1	0.1	0.25	10	0.25	0.3	0.133333	0	0.503059	0.954762	0.797031	1
0.05	500	1	0.1	0.25	10	0.25	0.3	0.133333	0	0.503059	0.954762	0.797031	1
0.05	500	1	0.1	0.25	10	0.25	0.5	0.216769	1	1	0.945238	0.770191	1
0.05	500	1	0.1	0.25	10	0.25	0.5	0.216769	1	1	0.945238	0.770191	1
0.05	500	1	0.1	0.25	10	0.25	0.7	0.269048	0	0.750622	0.95	0.78897	1
0.05	500	1	0.1	0.25	10	0.25	0.7	0.269048	0	0.750622	0.95	0.78897	1
0.05	500	1	0.1	0.25	10	0.25	0.9	0.681807	0	0.794092	0.945238	0.781532	1
0.05	500	1	0.1	0.25	10	0.25	0.9	0.681807	0	0.794092	0.945238	0.781532	1
0.05	500	1	0.1	0.25	2	0.25	0.1	0.0125	0	0.101726	0.77	0.363566	1
0.05	500	1	0.1	0.25	2	0.25	0.1	0.0125	0	0.101726	0.77	0.363566	1
0.05	500	1	0.1	0.25	2	0.25	0.3	0.0325	0	0.189155	0.7975	0.444192	1
0.05	500	1	0.1	0.25	2	0.25	0.3	0.0325	0	0.189155	0.7975	0.444192	1
0.05	500	1	0.1	0.25	2	0.25	0.5	0.0294276	1	1	0.7925	0.454099	1
0.05	500	1	0.1	0.25	2	0.25	0.5	0.0294276	1	1	0.7925	0.454099	1
0.05	500	1	0.1	0.25	2	0.25	0.7	0.0975	0	0.462074	0.78	0.442909	1
0.05	500	1	0.1	0.25	2	0.25	0.7	0.0975	0	0.462074	0.78	0.442909	1
0.05	500	1	0.1	0.25	2	0.25	0.9	0.49764	0	0.518359	0.8	0.468046	1
0.05	500	1	0.1	0.25	2	0.25	0.9	0.49764	0	0.518359	0.8	0.468046	1
0.05	500	1	0.1	0.25	5	0.25	0.1	0.0425	0	0.241761	0.8925	0.660426	1
0.05	500	1	0.1	0.25	5	0.25	0.1	0.0425	0	0.241761	0.8925	0.660426	1
0.05	500	1	0.1	0.25	5	0.25	0.3	0.11	0	0.433627	0.895	0.634938	1
0.05	500	1	0.1	0.25	5	0.25	0.3	0.11	0	0.433627	0.895	0.634938	1
0.05	500	1	0.1	0.25	5	0.25	0.5	0.112387	1	1	0.8925	0.65611	1
0.05	500	1	0.1	0.25	5	0.25	0.5	0.112387	1	1	0.8925	0.65611	1
0.05	500	1	0.1	0.25	5	0.25	0.7	0.2225	0	0.67381	0.9025	0.663558	1
0.05	500	1	0.1	0.25	5	0.25	0.7	0.2225	0	0.67381	0.9025	0.663558	1
0.05	500	1	0.1	0.25	5	0.25	0.9	0.60514	0	0.704692	0.895	0.642832	1
0.05	500	1	0.1	0.25	5	0.25	0.9	0.60514	0	0.704692	0.895	0.642832	1
0.05	500	0	0.05	0.1	10	0.25	0.1	0	0	0	0.247619	0	0.777614
0.05	500	0	0.05	0.1	10	0.25	0.1	0	0	0	0.247619	0	0.777614
0.05	500	0	0.05	0.1	10	0.25	0.3	0.0166667	0	0.106128	0.216667	0	0.775639
0.05	500	0	0.05	0.1	10	0.25	0.3	0.0166667	0	0.106128	0.216667	0	0.775639
0.05	500	0	0.05	0.1	10	0.25	0.5	0.0468939	1	1	0.22619	0	0.764405
0.05	500	0	0.05	0.1	10	0.25	0.5	0.0468939	1	1	0.22619	0	0.764405
0.05	500	0	0.05	0.1	10	0.25	0.7	0.05	0	0.345629	0.230952	0	0.769039
0.05	500	0	0.05	0.1	10	0.25	0.7	0.05	0	0.345629	0.230952	0	0.769039
0.05	500	0	0.05	0.1	10	0.25	0.9	0.206783	0	0.372162	0.228571	0	0.76585
0.05	500	0	0.05	0.1	10	0.25	0.9	0.206783	0	0.372162	0.228571	0	0.76585
0.05	500	0	0.05	0.1	2	0.25	0.1	0	0	0	0.2825	0	0.78147
0.05	500	0	0.05	0.1	2	0.25	0.1	0	0	0	0.2825	0	0.78147
0.05	500	0	0.05	0.1	2	0.25	0.3	0.005	0	0.0351638	0.3	0	0.776931
0.05	500	0	0.05	0.1	2	0.25	0.3	0.005	0	0.0351638	0.3	0	0.776931
0.05	500	0	0.05	0.1	2	0.25	0.5	0.005	1	1	0.2925	0	0.812309
0.05	500	0	0.05	0.1	2	0.25	0.5	0.005	1	1	0.2925	0	0.812309
0.05	500	0	0.05	0.1	2	0.25	0.7	0.0225	0	0.155415	0.2825	0	0.763941
0.05	500	0	0.05	0.1	2	0.25	0.7	0.0225	0	0.155415	0.2825	0	0.763941
0.05	500	0	0.05	0.1	2	0.25	0.9	0.176902	0	0.134801	0.28	0	0.772983
0.05	500	0	0.05	0.1	2	0.25	0.9	0.176902	0	0.134801	0.28	0	0.772983
0.05	500	0	0.05	0.1	5	0.25	0.1	0	0	0	0.269048	0	0.759514
0.05	500	0	0.05	0.1	5	0.25	0.1	0	0	0	0.269048	0	0.759514
0.05	500	0	0.05	0.1	5	0.25	0.3	0.00714286	0	0.0712989	0.259524	0	0.79863
0.05	500	0	0.05	0.1	5	0.25	0.3	0.00714286	0	0.0712989	0.259524	0	0.79863
0.05	500	0	0.05	0.1	5	0.25	0.5	0.0293852	1	1	0.259524	0	0.781432
0.05	500	0	0.05	0.1	5	0.25	0.5	0.0293852	1	1	0.259524	0	0.781432
0.05	500	0	0.05	0.1	5	0.25	0.7	0.0452381	0	0.322259	0.264286	0	0.775525
0.05	500	0	0.05	0.1	5	0.25	0.7	0.0452381	0	0.322259	0.264286	0	0.775525
0.05	500	0	0.05	0.1	5	0.25	0.9	0.194878	0	0.25433	0.261905	0	0.786827
0.05	500	0	0.05	0.1	5	0.25	0.9	0.194878	0	0.25433	0.261905	0	0.786827
0.05	500	0	0.05	0.25	10	0.25	0.1	0.0047619	0	0.0342396	0.338095	0	0.873883
0.05	500	0	0.05	0.25	10	0.25	0.1	0.0047619	0	0.0342396	0.338095	0	0.873883
0.05	500	0	0.05	0.25	10	0.25	0.3	0.0238095	0	0.174421	0.309524	0	0.838741
0.05	500	0	0.05	0.25	10	0.25	0.3	0.0238095	0	0.174421	0.309524	0	0.838741
0.05	500	0	0.05	0.25	10	0.25	0.5	0.0468939	1	1	0.338095	0	0.881005
0.05	500	0	0.05	0.25	10	0.25	0.5	0.0468939	1	1	0.338095	0	0.881005
0.05	500	0	0.05	0.25	10	0.25	0.7	0.0642857	0	0.425882	0.316667	0	0.861721
0.05	500	0	0.05	0.25	10	0.25	0.7	0.0642857	0	0.425882	0.316667	0	0.861721
0.05	500	0	0.05	0.25	10	0.25	0.9	0.22345	0	0.368672	0.32619	0	0.883688
0.05	500	0	0.05	0.25	10	0.25	0.9	0.22345	0	0.368672	0.32619	0	0.883688
0.05	500	0	0.05	0.25	2	0.25	0.1	0	0	0	0.315	0	0.733324
0.05	500	0	0.05	0.25	2	0.25	0.1	0	0	0	0.315	0	0.733324
0.05	500	0	0.05	0.25	2	0.25	0.3	0.0075	0	0.0554573	0.325	0	0.742598
0.05	500	0	0.05	0.25	2	0.25	0.3	0.0075	0	0.0554573	0.325	0	0.742598
0.05	500	0	0.05	0.25	2	0.25	0.5	0.005	1	1	0.32	0	0.721429
0.05	500	0	0.05	0.25	2	0.25	0.5	0.005	1	1	0.32	0	0.721429
0.05	500	0	0.05	0.25	2	0.25	0.7	0.0175	0	0.128897	0.3275	0	0.765163
0.05	500	0	0.05	0.25	2	0.25	0.7	0.0175	0	0.128897	0.3275	0	0.765163
0.05	500	0	0.05	0.25	2	0.25	0.9	0.179402	0	0.123	0.3175	0	0.729953
0.05	500	0	0.05	0.25	2	0.25	0.9	0.179402	0	0.123	0.3175	0	0.729953
0.05	500	0	0.05	0.25	5	0.25	0.1	0.0047619	0	0.0342396	0.330952	0	0.805495
0.05	500	0	0.05	0.25	5	0.25	0.1	0.0047619	0	0.0342396	0.330952	0	0.805495
0.05	500	0	0.05	0.25	5	0.25	0.3	0.00952381	0	0.0596769	0.333333	0	0.817748
0.05	500	0	0.05	0.25	5	0.25	0.3	0.00952381	0	0.0596769	0.333333	0	0.817748
0.05	500	0	0.05	0.25	5	0.25	0.5	0.0293852	1	1	0.314286	0	0.779288
0.05	500	0	0.05	0.25	5	0.25	0.5	0.0293852	1	1	0.314286	0	0.779288
0.05	500	0	0.05	0.25	5	0.25	0.7	0.0452381	0	0.322259	0.309524	0	0.787236
0.05	500	0	0.05	0.25	5	0.25	0.7	0.0452381	0	0.322259	0.309524	0	0.787236
0.05	500	0	0.05	0.25	5	0.25	0.9	0.216307	0	0.413757	0.328571	0	0.794016
0.05	500	0	0.05	0.25	5	0.25	0.9	0.216307	0	0.413757	0.328571	0	0.794016
0.05	500	0.5	0.05	0.1	10	0.25	0.1	0.0047619	0	0.0342396	0.4	0	0.938554
0.05	500	0.5	0.05	0.1	10	0.25	0.1	0.0047619	0	0.0342396	0.4	0	0.938554
0.05	500	0.5	0.05	0.1	10	0.25	0.3	0.0380952	0	0.252589	0.402381	0	0.957165
0.05	500	0.5	0.05	0.1	10	0.25	0.3	0.0380952	0	0.252589	0.402381	0	0.957165
0.05	500	0.5	0.05	0.1	10	0.25	0.5	0.0468939	1	1	0.385714	0	0.957268
0.05	500	0.5	0.05	0.1	10	0.25	0.5	0.0468939	1	1	0.385714	0	0.957268
0.05	500	0.5	0.05	0.1	10	0.25	0.7	0.0547619	0	0.358253	0.37381	0	0.940703
0.05	500	0.5	0.05	0.1	10	0.25	0.7	0.0547619	0	0.358253	0.37381	0	0.940703
0.05	500	0.5	0.05	0.1	10	0.25	0.9	0.22345	0	0.412014	0.395238	0	0.958124
0.05	500	0.5	0.05	0.1	10	0.25	0.9	0.22345	0	0.412014	0.395238	0	0.958124
0.05	500	0.5	0.05	0.1	2	0.25	0.1	0.0025	0	0.0244135	0.2875	0	0.715116
0.05	500	0.5	0.05	0.1	2	0.25	0.1	0.0025	0	0.0244135	0.2875	0	0.715116
0.05	500	0.5	0.05	0.1	2	0.25	0.3	0.0025	0	0.0244135	0.2825	0	0.693725
0.05	500	0.5	0.05	0.1	2	0.25	0.3	0.0025	0	0.0244135	0.2825	0	0.693725
0.05	500	0.5	0.05	0.1	2	0.25	0.5	0.005	1	1	0.3225	0	0.753178
0.05	500	0.5	0.05	0.1	2	0.25	0.5	0.005	1	1	0.3225	0	0.753178
0.05	500	0.5	0.05	0.1	2	0.25	0.7	0.035	0	0.217927	0.2875	0	0.725625
0.05	500	0.5	0.05	0.1	2	0.25	0.7	0.035	0	0.217927	0.2875	0	0.725625
0.05	500	0.5	0.05	0.1	2	0.25	0.9	0.179402	0	0.161757	0.295	0	0.706993
0.05	500	0.5	0.05	0.1	2	0.25	0.9	0.179402	0	0.161757	0.295	0	0.706993
0.05	500	0.5	0.05	0.1	5	0.25	0.1	0.00714286	0	0.0539958	0.32619	0	0.835997
0.05	500	0.5	0.05	0.1	5	0.25	0.1	0.00714286	0	0.0539958	0.32619	0	0.835997
0.05	500	0.5	0.05	0.1	5	0.25	0.3	0.0142857	0	0.122276	0.316667	0	0.845625
0.05	500	0.5	0.05	0.1	5	0.25	0.3	0.0142857	0	0.122276	0.316667	0	0.845625
0.05	500	0.5	0.05	0.1	5	0.25	0.5	0.0293852	1	1	0.333333	0	0.83623
0.05	500	0.5	0.05	0.1	5	0.25	0.5	0.0293852	1	1	0.333333	0	0.83623
0.05	500	0.5	0.05	0.1	5	0.25	0.7	0.0357143	0	0.291535	0.352381	0	0.872313
0.05	500	0.5	0.05	0.1	5	0.25	0.7	0.0357143	0	0.291535	0.352381	0	0.872313
0.05	500	0.5	0.05	0.1	5	0.25	0.9	0.197259	0	0.277415	0.32619	0	0.841617
0.05	500	0.5	0.05	0.1	5	0.25	0.9	0.197259	0	0.277415	0.32619	0	0.841617
0.05	500	0.5	0.05	0.25	10	0.25	0.1	0.00714286	0	0.0422826	0.442857	0	1
0.05	500	0.5	0.05	0.25	10	0.25	0.1	0.00714286	0	0.0422826	0.442857	0	1
0.05	500	0.5	0.05	0.25	10	0.25	0.3	0.0214286	0	0.192779	0.445238	0	1
0.05	500	0.5	0.05	0.25	10	0.25	0.3	0.0214286	0	0.192779	0.445238	0	1
0.05	500	0.5	0.05	0.25	10	0.25	0.5	0.0468939	1	1	0.454762	0	1
0.05	500	0.5	0.05	0.25	10	0.25	0.5	0.0468939	1	1	0.454762	0	1
0.05	500	0.5	0.05	0.25	10	0.25	0.7	0.052381	0	0.37366	0.440476	0	1
0.05	500	0.5	0.05	0.25	10	0.25	0.7	0.052381	0	0.37366	0.440476	0	1
0.05	500	0.5	0.05	0.25	10	0.25	0.9	0.230593	0	0.477415	0.445238	0	1
0.05	500	0.5	0.05	0.25	10	0.25	0.9	0.230593	0	0.477415	0.445238	0	1
0.05	500	0.5	0.05	0.25	2	0.25	0.1	0.005	0	0.0351638	0.375	0	0.779064
0.05	500	0.5	0.05	0.25	2	0.25	0.1	0.005	0	0.0351638	0.375	0	0.779064
0.05	500	0.5	0.05	0.25	2	0.25	0.3	0.0025	0	0.0244135	0.3925	0	0.809826
0.05	500	0.5	0.05	0.25	2	0.25	0.3	0.0025	0	0.0244135	0.3925	0	0.809826
0.05	500	0.5	0.05	0.25	2	0.25	0.5	0.005	1	1	0.39	0	0.802851
0.05	500	0.5	0.05	0.25	2	0.25	0.5	0.005	1	1	0.39	0	0.802851
0.05	500	0.5	0.05	0.25	2	0.25	0.7	0.02	0	0.100437	0.3875	0	0.820986
0.05	500	0.5	0.05	0.25	2	0.25	0.7	0.02	0	0.100437	0.3875	0	0.820986
0.05	500	0.5	0.05	0.25	2	0.25	0.9	0.181902	0	0.164165	0.3975	0	0.806507
0.05	500	0.5	0.05	0.25	2	0.25	0.9	0.181902	0	0.164165	0.3975	0	0.806507
0.05	500	0.5	0.05	0.25	5	0.25	0.1	0.00238095	0	0.0237663	0.383333	0	0.921293
0.05	500	0.5	0.05	0.25	5	0.25	0.1	0.00238095	0	0.0237663	0.383333	0	0.921293
0.05	500	0.5	0.05	0.25	5	0.25	0.3	0.0190476	0	0.148601	0.37381	0	0.870254
0.05	500	0.5	0.05	0.25	5	0.25	0.3	0.0190476	0	0.148601	0.37381	0	0.870254
0.05	500	0.5	0.05	0.25	5	0.25	0.5	0.0293852	1	1	0.390476	0	0.905903
0.05	500	0.5	0.05	0.25	5	0.25	0.5	0.0293852	1	1	0.390476	0	0.905903
0.05	500	0.5	0.05	0.25	5	0.25	0.7	0.047619	0	0.325629	0.4	0	0.945641
0.05	500	0.5	0.05	0.25	5	0.25	0.7	0.047619	0	0.325629	0.4	0	0.945641
0.05	500	0.5	0.05	0.25	5	0.25	0.9	0.206783	0	0.369144	0.383333	0	0.902209
0.05	500	0.5	0.05	0.25	5	0.25	0.9	0.206783	0	0.369144	0.383333	0	0.902209
0.05	500	1	0.05	0.1	10	0.25	0.1	0.0142857	0	0.102719	0.447619	0	1
0.05	500	1	0.05	0.1	10	0.25	0.1	0.0142857	0	0.102719	0.447619	0	1
0.05	500	1	0.05	0.1	10	0.25	0.3	0.0309524	0	0.202035	0.471429	0	1
0.05	500	1	0.05	0.1	10	0.25	0.3	0.0309524	0	0.202035	0.471429	0	1
0.05	500	1	0.05	0.1	10	0.25	0.5	0.0468939	1	1	0.490476	0	1
0.05	500	1	0.05	0.1	10	0.25	0.5	0.0468939	1	1	0.490476	0	1
0.05	500	1	0.05	0.1	10	0.25	0.7	0.0357143	0	0.205859	0.480952	0	1
0.05	500	1	0.05	0.1	10	0.25	0.7	0.0357143	0	0.205859	0.480952	0	1
0.05	500	1	0.05	0.1	10	0.25	0.9	0.190116	0	0.250741	0.459524	0	1
0.05	500	1	0.05	0.1	10	0.25	0.9	0.190116	0	0.250741	0.459524	0	1
0.05	500	1	0.05	0.1	2	0.25	0.1	0.0025	0	0.0244135	0.3575	0	0.849328
0.05	500	1	0.05	0.1	2	0.25	0.1	0.0025	0	0.0244135	0.3575	0	0.849328
0.05	500	1	0.05	0.1	2	0.25	0.3	0.005	0	0.0351638	0.3525	0	0.809376
0.05	500	1	0.05	0.1	2	0.25	0.3	0.005	0	0.0351638	0.3525	0	0.809376
0.05	500	1	0.05	0.1	2	0.25	0.5	0.005	1	1	0.355	0	0.805665
0.05	500	1	0.05	0.1	2	0.25	0.5	0.005	1	1	0.355	0	0.805665
0.05	500	1	0.05	0.1	2	0.25	0.7	0.01	0	0.0781935	0.3525	0	0.82568
0.05	500	1	0.05	0.1	2	0.25	0.7	0.01	0	0.0781935	0.3525	0	0.82568
0.05	500	1	0.05	0.1	2	0.25	0.9	0.179402	0	0.123	0.3675	0	0.827463
0.05	500	1	0.05	0.1	2	0.25	0.9	0.179402	0	0.123	0.3675	0	0.827463
0.05	500	1	0.05	0.1	5	0.25	0.1	0.0047619	0	0.0475326	0.397619	0	0.986008
0.05	500	1	0.05	0.1	5	0.25	0.1	0.0047619	0	0.0475326	0.397619	0	0.986008
0.05	500	1	0.05	0.1	5	0.25	0.3	0.0214286	0	0.151335	0.4	0	0.942994
0.05	500	1	0.05	0.1	5	0.25	0.3	0.0214286	0	0.151335	0.4	0	0.942994
0.05	500	1	0.05	0.1	5	0.25	0.5	0.0293852	1	1	0.390476	0	0.958216
0.05	500	1	0.05	0.1	5	0.25	0.5	0.0293852	1	1	0.390476	0	0.958216
0.05	500	1	0.05	0.1	5	0.25	0.7	0.0404762	0	0.295312	0.421429	0	0.961382
0.05	500	1	0.05	0.1	5	0.25	0.7	0.0404762	0	0.295312	0.421429	0	0.961382
0.05	500	1	0.05	0.1	5	0.25	0.9	0.192497	0	0.243439	0.395238	0	0.979884
0.05	500	1	0.05	0.1	5	0.25	0.9	0.192497	0	0.243439	0.395238	0	0.979884
0.05	500	1	0.05	0.25	10	0.25	0.1	0.0119048	0	0.0990353	0.595238	0.0289501	1
0.05	500	1	0.05	0.25	10	0.25	0.1	0.0119048	0	0.0990353	0.595238	0.0289501	1
0.05	500	1	0.05	0.25	10	0.25	0.3	0.0452381	0	0.343945	0.590476	0.0364346	1
0.05	500	1	0.05	0.25	10	0.25	0.3	0.0452381	0	0.343945	0.590476	0.0364346	1
0.05	500	1	0.05	0.25	10	0.25	0.5	0.0468939	1	1	0.578571	0.0359563	1
0.05	500	1	0.05	0.25	10	0.25	0.5	0.0468939	1	1	0.578571	0.0359563	1
0.05	500	1	0.05	0.25	10	0.25	0.7	0.0619048	0	0.386793	0.57619	0	1
0.05	500	1	0.05	0.25	10	0.25	0.7	0.0619048	0	0.386793	0.57619	0	1
0.05	500	1	0.05	0.25	10	0.25	0.9	0.213926	0	0.352901	0.588095	0.0604358	1
0.05	500	1	0.05	0.25	10	0.25	0.9	0.213926	0	0.352901	0.588095	0.0604358	1
0.05	500	1	0.05	0.25	2	0.25	0.1	0.005	0	0.0488269	0.36	0	0.803543
0.05	500	1	0.05	0.25	2	0.25	0.1	0.005	0	0.0488269	0.36	0	0.803543
0.05	500	1	0.05	0.25	2	0.25	0.3	0.0075	0	0.0732404	0.3575	0	0.831534
0.05	500	1	0.05	0.25	2	0.25	0.3	0.0075	0	0.0732404	0.3575	0	0.831534
0.05	500	1	0.05	0.25	2	0.25	0.5	0.005	1	1	0.335	0	0.799147
0.05	500	1	0.05	0.25	2	0.25	0.5	0.005	1	1	0.335	0	0.799147
0.05	500	1	0.05	0.25	2	0.25	0.7	0.0175	0	0.149652	0.355	0	0.802288
0.05	500	1	0.05	0.25	2	0.25	0.7	0.0175	0	0.149652	0.355	0	0.802288
0.05	500	1	0.05	0.25	2	0.25	0.9	0.181902	0	0.224721	0.3625	0	0.780552
0.05	500	1	0.05	0.25	2	0.25	0.9	0.181902	0	0.224721	0.3625	0	0.780552
0.05	500	1	0.05	0.25	5	0.25	0.1	0.0047619	0	0.0475326	0.459524	0	0.945212
0.05	500	1	0.05	0.25	5	0.25	0.1	0.0047619	0	0.0475326	0.459524	0	0.945212
0.05	500	1	0.05	0.25	5	0.25	0.3	0.0285714	0	0.242318	0.485714	0	0.999764
0.05	500	1	0.05	0.25	5	0.25	0.3	0.0285714	0	0.242318	0.485714	0	0.999764
0.05	500	1	0.05	0.25	5	0.25	0.5	0.0293852	1	1	0.466667	0	0.991981
0.05	500	1	0.05	0.25	5	0.25	0.5	0.0293852	1	1	0.466667	0	0.991981
0.05	500	1	0.05	0.25	5	0.25	0.7	0.047619	0	0.284601	0.464286	0	0.995788
0.05	500	1	0.05	0.25	5	0.25	0.7	0.047619	0	0.284601	0.464286	0	0.995788
0.05	500	1	0.05	0.25	5	0.25	0.9	0.211545	0	0.287569	0.47619	0	1
0.05	500	1	0.05	0.25	5	0.25	0.9	0.211545	0	0.287569	0.47619	0	1
0.05	500	0	0.1	0.1	10	0.05	0.1	0.01	0	0.0612685	0.175	0	0.654573
0.05	500	0	0.1	0.1	10	0.05	0.1	0.01	0	0.0612685	0.175	0	0.654573
0.05	500	0	0.1	0.1	10	0.05	0.3	0.0975	0	0.51264	0.195	0	0.703627
0.05	500	0	0.1	0.1	10	0.05	0.3	0.0975	0	0.51264	0.195	0	0.703627
0.05	500	0	0.1	0.1	10	0.05	0.5	0.162716	1	1	0.185	0	0.67044
0.05	500	0	0.1	0.1	10	0.05	0.5	0.162716	1	1	0.185	0	0.67044
0.05	500	0	0.1	0.1	10	0.05	0.7	0.18	0	0.672983	0.18	0	0.687134
0.05	500	0	0.1	0.1	10	0.05	0.7	0.18	0	0.672983	0.18	0	0.687134
0.05	500	0	0.1	0.1	10	0.05	0.9	0.211	0	0.7015	0.1775	0	0.654934
0.05	500	0	0.1	0.1	10	0.05	0.9	0.211	0	0.7015	0.1775	0	0.654934
0.05	500	0	0.1	0.1	2	0.05	0.1	0	0	0	0.1775	0	0.640966
0.05	500	0	0.1	0.1	2	0.05	0.1	0	0	0	0.1775	0	0.640966
0.05	500	0	0.1	0.1	2	0.05	0.3	0.0025	0	0.0244135	0.1925	0	0.682268
0.05	500	0	0.1	0.1	2	0.05	0.3	0.0025	0	0.0244135	0.1925	0	0.682268
0.05	500	0	0.1	0.1	2	0.05	0.5	0.0210691	1	1	0.1925	0	0.622943
0.05	500	0	0.1	0.1	2	0.05	0.5	0.0210691	1	1	0.1925	0	0.622943
0.05	500	0	0.1	0.1	2	0.05	0.7	0.065	0	0.38152	0.17	0	0.597054
0.05	500	0	0.1	0.1	2	0.05	0.7	0.065	0	0.38152	0.17	0	0.597054
0.05	500	0	0.1	0.1	2	0.05	0.9	0.0960004	0	0.433658	0.16	0	0.583727
0.05	500	0	0.1	0.1	2	0.05	0.9	0.0960004	0	0.433658	0.16	0	0.583727
0.05	500	0	0.1	0.1	5	0.05	0.1	0.0025	0	0.0244135	0.15	0	0.62587
0.05	500	0	0.1	0.1	5	0.05	0.1	0.0025	0	0.0244135	0.15	0	0.62587
0.05	500	0	0.1	0.1	5	0.05	0.3	0.03	0	0.234581	0.1875	0	0.657895
0.05	500	0	0.1	0.1	5	0.05	0.3	0.03	0	0.234581	0.1875	0	0.657895
0.05	500	0	0.1	0.1	5	0.05	0.5	0.0811485	1	1	0.145	0	0.60013
0.05	500	0	0.1	0.1	5	0.05	0.5	0.0811485	1	1	0.145	0	0.60013
0.05	500	0	0.1	0.1	5	0.05	0.7	0.13	0	0.518633	0.18	0	0.680108
0.05	500	0	0.1	0.1	5	0.05	0.7	0.13	0	0.518633	0.18	0	0.680108
0.05	500	0	0.1	0.1	5	0.05	0.9	0.1685	0	0.589421	0.175	0	0.641754
0.05	500	0	0.1	0.1	5	0.05	0.9	0.1685	0	0.589421	0.175	0	0.641754
0.05	500	0	0.1	0.25	10	0.05	0.1	0	0	0	0.232222	0	0.760785
0.05	500	0	0.1	0.25	10	0.05	0.1	0	0	0	0.232222	0	0.760785
0.05	500	0	0.1	0.25	10	0.05	0.3	0.0863889	0	0.388532	0.231944	0	0.768397
0.05	500	0	0.1	0.25	10	0.05	0.3	0.0863889	0	0.388532	0.231944	0	0.768397
0.05	500	0	0.1	0.25	10	0.05	0.5	0.162716	1	1	0.243056	0	0.756396
0.05	500	0	0.1	0.25	10	0.05	0.5	0.162716	1	1	0.243056	0	0.756396
0.05	500	0	0.1	0.25	10	0.05	0.7	0.253056	0	0.761604	0.252222	0	0.732951
0.05	500	0	0.1	0.25	10	0.05	0.7	0.253056	0	0.761604	0.252222	0	0.732951
0.05	500	0	0.1	0.25	10	0.05	0.9	0.258778	0	0.817155	0.219167	0	0.741863
0.05	500	0	0.1	0.25	10	0.05	0.9	0.258778	0	0.817155	0.219167	0	0.741863
0.05	500	0	0.1	0.25	2	0.05	0.1	0.0025	0	0.0244135	0.1925	0	0.679162
0.05	500	0	0.1	0.25	2	0.05	0.1	0.0025	0	0.0244135	0.1925	0	0.679162
0.05	500	0	0.1	0.25	2	0.05	0.3	0.01	0	0.0781935	0.2275	0	0.741638
0.05	500	0	0.1	0.25	2	0.05	0.3	0.01	0	0.0781935	0.2275	0	0.741638
0.05	500	0	0.1	0.25	2	0.05	0.5	0.0210691	1	1	0.21	0	0.663684
0.05	500	0	0.1	0.25	2	0.05	0.5	0.0210691	1	1	0.21	0	0.663684
0.05	500	0	0.1	0.25	2	0.05	0.7	0.0875	0	0.406842	0.22	0	0.690958
0.05	500	0	0.1	0.25	2	0.05	0.7	0.0875	0	0.406842	0.22	0	0.690958
0.05	500	0	0.1	0.25	2	0.05	0.9	0.1235	0	0.52429	0.1975	0	0.65878
0.05	500	0	0.1	0.25	2	0.05	0.9	0.1235	0	0.52429	0.1975	0	0.65878
0.05	500	0	0.1	0.25	5	0.05	0.1	0.005	0	0.0351638	0.2325	0	0.751335
0.05	500	0	0.1	0.25	5	0.05	0.1	0.005	0	0.0351638	0.2325	0	0.751335
0.05	500	0	0.1	0.25	5	0.05	0.3	0.0475	0	0.329163	0.225	0	0.734223
0.05	500	0	0.1	0.25	5	0.05	0.3	0.0475	0	0.329163	0.225	0	0.734223
0.05	500	0	0.1	0.25	5	0.05	0.5	0.0811485	1	1	0.225	0	0.730237
0.05	500	0	0.1	0.25	5	0.05	0.5	0.0811485	1	1	0.225	0	0.730237
0.05	500	0	0.1	0.25	5	0.05	0.7	0.155	0	0.631825	0.2025	0	0.665966
0.05	500	0	0.1	0.25	5	0.05	0.7	0.155	0	0.631825	0.2025	0	0.665966
0.05	500	0	0.1	0.25	5	0.05	0.9	0.206	0	0.648122	0.215	0	0.719836
0.05	500	0	0.1	0.25	5	0.05	0.9	0.206	0	0.648122	0.215	0	0.719836
0.05	500	0.5	0.1	0.1	10	0.05	0.1	0.0225	0	0.179799	0.2725	0	0.82273
0.05	500	0.5	0.1	0.1	10	0.05	0.1	0.0225	0	0.179799	0.2725	0	0.82273
0.05	500	0.5	0.1	0.1	10	0.05	0.3	0.0975	0	0.531685	0.2725	0	0.779709
0.05	500	0.5	0.1	0.1	10	0.05	0.3	0.0975	0	0.531685	0.2725	0	0.779709
0.05	500	0.5	0.1	0.1	10	0.05	0.5	0.162716	1	1	0.255	0	0.738144
0.05	500	0.5	0.1	0.1	10	0.05	0.5	0.162716	1	1	0.255	0	0.738144
0.05	500	0.5	0.1	0.1	10	0.05	0.7	0.1575	0	0.569953	0.29	0	0.827333
0.05	500	0.5	0.1	0.1	10	0.05	0.7	0.1575	0	0.569953	0.29	0	0.827333
0.05	500	0.5	0.1	0.1	10	0.05	0.9	0.186	0	0.60953	0.285	0	0.78783
0.05	500	0.5	0.1	0.1	10	0.05	0.9	0.186	0	0.60953	0.285	0	0.78783
0.05	500	0.5	0.1	0.1	2	0.05	0.1	0	0	0	0.17	0	0.642031
0.05	500	0.5	0.1	0.1	2	0.05	0.1	0	0	0	0.17	0	0.642031
0.05	500	0.5	0.1	0.1	2	0.05	0.3	0.01	0	0.0976539	0.1925	0	0.666534
0.05	500	0.5	0.1	0.1	2	0.05	0.3	0.01	0	0.0976539	0.1925	0	0.666534
0.05	500	0.5	0.1	0.1	2	0.05	0.5	0.0210691	1	1	0.185	0	0.63589
0.05	500	0.5	0.1	0.1	2	0.05	0.5	0.0210691	1	1	0.185	0	0.63589
0.05	500	0.5	0.1	0.1	2	0.05	0.7	0.0525	0	0.359906	0.21	0	0.67032
0.05	500	0.5	0.1	0.1	2	0.05	0.7	0.0525	0	0.359906	0.21	0	0.67032
0.05	500	0.5	0.1	0.1	2	0.05	0.9	0.0885004	0	0.363828	0.2	0	0.665127
0.05	500	0.5	0.1	0.1	2	0.05	0.9	0.0885004	0	0.363828	0.2	0	0.665127
0.05	500	0.5	0.1	0.1	5	0.05	0.1	0.0175	0	0.149652	0.2275	0	0.7081
0.05	500	0.5	0.1	0.1	5	0.05	0.1	0.0175	0	0.149652	0.2275	0	0.7081
0.05	500	0.5	0.1	0.1	5	0.05	0.3	0.0425	0	0.305221	0.2425	0	0.795297
0.05	500	0.5	0.1	0.1	5	0.05	0.3	0.0425	0	0.305221	0.2425	0	0.795297
0.05	500	0.5	0.1	0.1	5	0.05	0.5	0.0811485	1	1	0.2475	0	0.772341
0.05	500	0.5	0.1	0.1	5	0.05	0.5	0.0811485	1	1	0.2475	0	0.772341
0.05	500	0.5	0.1	0.1	5	0.05	0.7	0.135	0	0.57223	0.2575	0	0.802005
0.05	500	0.5	0.1	0.1	5	0.05	0.7	0.135	0	0.57223	0.2575	0	0.802005
0.05	500	0.5	0.1	0.1	5	0.05	0.9	0.161	0	0.585672	0.2525	0	0.764668
0.05	500	0.5	0.1	0.1	5	0.05	0.9	0.161	0	0.585672	0.2525	0	0.764668
0.05	500	0.5	0.1	0.25	10	0.05	0.1	0.0125	0	0.122067	0.369865	0	0.939949
0.05	500	0.5	0.1	0.25	10	0.05	0.1	0.0125	0	0.122067	0.369865	0	0.939949
0.05	500	0.5	0.1	0.25	10	0.05	0.3	0.125203	0	0.576408	0.318108	0	0.890856
0.05	500	0.5	0.1	0.25	10	0.05	0.3	0.125203	0	0.576408	0.318108	0	0.890856
0.05	500	0.5	0.1	0.25	10	0.05	0.5	0.162716	1	1	0.345811	0	0.963992
0.05	500	0.5	0.1	0.25	10	0.05	0.5	0.162716	1	1	0.345811	0	0.963992
0.05	500	0.5	0.1	0.25	10	0.05	0.7	0.229662	0	0.726683	0.355608	0	0.963832
0.05	500	0.5	0.1	0.25	10	0.05	0.7	0.229662	0	0.726683	0.355608	0	0.963832
0.05	500	0.5	0.1	0.25	10	0.05	0.9	0.23546	0	0.680314	0.326014	0	0.842598
0.05	500	0.5	0.1	0.25	10	0.05	0.9	0.23546	0	0.680314	0.326014	0	0.842598
0.05	500	0.5	0.1	0.25	2	0.05	0.1	0.01	0	0.0781935	0.2625	0	0.755969
0.05	500	0.5	0.1	0.25	2	0.05	0.1	0.01	0	0.0781935	0.2625	0	0.755969
0.05	500	0.5	0.1	0.25	2	0.05	0.3	0.0225	0	0.139216	0.26	0	0.754211
0.05	500	0.5	0.1	0.25	2	0.05	0.3	0.0225	0	0.139216	0.26	0	0.754211
0.05	500	0.5	0.1	0.25	2	0.05	0.5	0.0210691	1	1	0.25	0	0.74462
0.05	500	0.5	0.1	0.25	2	0.05	0.5	0.0210691	1	1	0.25	0	0.74462
0.05	500	0.5	0.1	0.25	2	0.05	0.7	0.09	0	0.389282	0.225	0	0.689583
0.05	500	0.5	0.1	0.25	2	0.05	0.7	0.09	0	0.389282	0.225	0	0.689583
0.05	500	0.5	0.1	0.25	2	0.05	0.9	0.121	0	0.433653	0.245	0	0.767355
0.05	500	0.5	0.1	0.25	2	0.05	0.9	0.121	0	0.433653	0.245	0	0.767355
0.05	500	0.5	0.1	0.25	5	0.05	0.1	0.025	0	0.182379	0.285	0	0.864427
0.05	500	0.5	0.1	0.25	5	0.05	0.1	0.025	0	0.182379	0.285	0	0.864427
0.05	500	0.5	0.1	0.25	5	0.05	0.3	0.0675	0	0.43867	0.2875	0	0.865857
0.05	500	0.5	0.1	0.25	5	0.05	0.3	0.0675	0	0.43867	0.2875	0	0.865857
0.05	500	0.5	0.1	0.25	5	0.05	0.5	0.0811485	1	1	0.3075	0	0.867564
0.05	500	0.5	0.1	0.25	5	0.05	0.5	0.0811485	1	1	0.3075	0	0.867564
0.05	500	0.5	0.1	0.25	5	0.05	0.7	0.1875	0	0.616296	0.3075	0	0.894015
0.05	500	0.5	0.1	0.25	5	0.05	0.7	0.1875	0	0.616296	0.3075	0	0.894015
0.05	500	0.5	0.1	0.25	5	0.05	0.9	0.1985	0	0.661572	0.2925	0	0.847122
0.05	500	0.5	0.1	0.25	5	0.05	0.9	0.1985	0	0.661572	0.2925	0	0.847122
0.05	500	1	0.1	0.1	10	0.05	0.1	0.0275	0	0.227268	0.4175	0	1
0.05	500	1	0.1	0.1	10	0.05	0.1	0.0275	0	0.227268	0.4175	0	1
0.05	500	1	0.1	0.1	10	0.05	0.3	0.115	0	0.516051	0.4125	0	1
0.05	500	1	0.1	0.1	10	0.05	0.3	0.115	0	0.516051	0.4125	0	1
0.05	500	1	0.1	0.1	10	0.05	0.5	0.162716	1	1	0.425	0	1
0.05	500	1	0.1	0.1	10	0.05	0.5	0.162716	1	1	0.425	0	1
0.05	500	1	0.1	0.1	10	0.05	0.7	0.1725	0	0.629376	0.4125	0	1
0.05	500	1	0.1	0.1	10	0.05	0.7	0.1725	0	0.629376	0.4125	0	1
0.05	500	1	0.1	0.1	10	0.05	0.9	0.1985	0	0.650958	0.42	0	1
0.05	500	1	0.1	0.1	10	0.05	0.9	0.1985	0	0.650958	0.42	0	1
0.05	500	1	0.1	0.1	2	0.05	0.1	0.005	0	0.0488269	0.2275	0	0.739668
0.05	500	1	0.1	0.1	2	0.05	0.1	0.005	0	0.0488269	0.2275	0	0.739668
0.05	500	1	0.1	0.1	2	0.05	0.3	0.025	0	0.182379	0.2225	0	0.727712
0.05	500	1	0.1	0.1	2	0.05	0.3	0.025	0	0.182379	0.2225	0	0.727712
0.05	500	1	0.1	0.1	2	0.05	0.5	0.0210691	1	1	0.215	0	0.732689
0.05	500	1	0.1	0.1	2	0.05	0.5	0.0210691	1	1	0.215	0	0.732689
0.05	500	1	0.1	0.1	2	0.05	0.7	0.0775	0	0.353727	0.215	0	0.73948
0.05	500	1	0.1	0.1	2	0.05	0.7	0.0775	0	0.353727	0.215	0	0.73948
0.05	500	1	0.1	0.1	2	0.05	0.9	0.1085	0	0.421344	0.2325	0	0.723299
0.05	500	1	0.1	0.1	2	0.05	0.9	0.1085	0	0.421344	0.2325	0	0.723299
0.05	500	1	0.1	0.1	5	0.05	0.1	0.0190476	0	0.148601	0.290476	0	0.821505
0.05	500	1	0.1	0.1	5	0.05	0.1	0.0190476	0	0.148601	0.290476	0	0.821505
0.05	500	1	0.1	0.1	5	0.05	0.3	0.0690476	0	0.312033	0.290476	0	0.84104
0.05	500	1	0.1	0.1	5	0.05	0.3	0.0690476	0	0.312033	0.290476	0	0.84104
0.05	500	1	0.1	0.1	5	0.05	0.5	0.0811485	1	1	0.280952	0	0.826132
0.05	500	1	0.1	0.1	5	0.05	0.5	0.0811485	1	1	0.280952	0	0.826132
0.05	500	1	0.1	0.1	5	0.05	0.7	0.109524	0	0.46235	0.280952	0	0.845177
0.05	500	1	0.1	0.1	5	0.05	0.7	0.109524	0	0.46235	0.280952	0	0.845177
0.05	500	1	0.1	0.1	5	0.05	0.9	0.161358	0	0.527794	0.307143	0	0.866074
0.05	500	1	0.1	0.1	5	0.05	0.9	0.161358	0	0.527794	0.307143	0	0.866074
0.05	500	1	0.1	0.25	10	0.05	0.1	0.025	0	0.150179	0.522237	0	1
0.05	500	1	0.1	0.25	10	0.05	0.1	0.025	0	0.150179	0.522237	0	1
0.05	500	1	0.1	0.25	10	0.05	0.3	0.0813158	0	0.433498	0.522632	0	1
0.05	500	1	0.1	0.25	10	0.05	0.3	0.0813158	0	0.433498	0.522632	0	1
0.05	500	1	0.1	0.25	10	0.05	0.5	0.162716	1	1	0.4975	0	1
0.05	500	1	0.1	0.25	10	0.05	0.5	0.162716	1	1	0.4975	0	1
0.05	500	1	0.1	0.25	10	0.05	0.7	0.210132	0	0.665853	0.470921	0	1
0.05	500	1	0.1	0.25	10	0.05	0.7	0.210132	0	0.665853	0.470921	0	1
0.05	500	1	0.1	0.25	10	0.05	0.9	0.261132	0	0.710006	0.532368	0	1
0.05	500	1	0.1	0.25	10	0.05	0.9	0.261132	0	0.710006	0.532368	0	1
0.05	500	1	0.1	0.25	2	0.05	0.1	0.0075	0	0.0732404	0.27	0	0.787982
0.05	500	1	0.1	0.25	2	0.05	0.1	0.0075	0	0.0732404	0.27	0	0.787982
0.05	500	1	0.1	0.25	2	0.05	0.3	0.0425	0	0.283128	0.2925	0	0.805456
0.05	500	1	0.1	0.25	2	0.05	0.3	0.0425	0	0.283128	0.2925	0	0.805456
0.05	500	1	0.1	0.25	2	0.05	0.5	0.0210691	1	1	0.27	0	0.726793
0.05	500	1	0.1	0.25	2	0.05	0.5	0.0210691	1	1	0.27	0	0.726793
0.05	500	1	0.1	0.25	2	0.05	0.7	0.09	0	0.373675	0.2875	0	0.815605
0.05	500	1	0.1	0.25	2	0.05	0.7	0.09	0	0.373675	0.2875	0	0.815605
0.05	500	1	0.1	0.25	2	0.05	0.9	0.131	0	0.484486	0.295	0	0.797629
0.05	500	1	0.1	0.25	2	0.05	0.9	0.131	0	0.484486	0.295	0	0.797629
0.05	500	1	0.1	0.25	5	0.05	0.1	0.0275	0	0.164165	0.3525	0	0.926999
0.05	500	1	0.1	0.25	5	0.05	0.1	0.0275	0	0.164165	0.3525	0	0.926999
0.05	500	1	0.1	0.25	5	0.05	0.3	0.0775	0	0.407123	0.39	0	1
0.05	500	1	0.1	0.25	5	0.05	0.3	0.0775	0	0.407123	0.39	0	1
0.05	500	1	0.1	0.25	5	0.05	0.5	0.0811485	1	1	0.375	0	0.95303
0.05	500	1	0.1	0.25	5	0.05	0.5	0.0811485	1	1	0.375	0	0.95303
0.05	500	1	0.1	0.25	5	0.05	0.7	0.17	0	0.637727	0.38	0	1
0.05	500	1	0.1	0.25	5	0.05	0.7	0.17	0	0.637727	0.38	0	1
0.05	500	1	0.1	0.25	5	0.05	0.9	0.181	0	0.613137	0.3975	0	1
0.05	500	1	0.1	0.25	5	0.05	0.9	0.181	0	0.613137	0.3975	0	1
0.05	500	0	0.05	0.1	10	0.05	0.1	0.00238095	0	0.0237663	0.0761905	0	0.482174
0.05	500	0	0.05	0.1	10	0.05	0.1	0.00238095	0	0.0237663	0.0761905	0	0.482174
0.05	500	0	0.05	0.1	10	0.05	0.3	0.0119048	0	0.118832	0.0714286	0	0.478537
0.05	500	0	0.05	0.1	10	0.05	0.3	0.0119048	0	0.118832	0.0714286	0	0.478537
0.05	500	0	0.05	0.1	10	0.05	0.5	0.0352484	1	1	0.0738095	0	0.484497
0.05	500	0	0.05	0.1	10	0.05	0.5	0.0352484	1	1	0.0738095	0	0.484497
0.05	500	0	0.05	0.1	10	0.05	0.7	0.0357143	0	0.291535	0.0761905	0	0.488046
0.05	500	0	0.05	0.1	10	0.05	0.7	0.0357143	0	0.291535	0.0761905	0	0.488046
0.05	500	0	0.05	0.1	10	0.05	0.9	0.0587634	0	0.327186	0.0761905	0	0.486878
0.05	500	0	0.05	0.1	10	0.05	0.9	0.0587634	0	0.327186	0.0761905	0	0.486878
0.05	500	0	0.05	0.1	2	0.05	0.1	0	0	0	0.0675	0	0.4162
0.05	500	0	0.05	0.1	2	0.05	0.1	0	0	0	0.0675	0	0.4162
0.05	500	0	0.05	0.1	2	0.05	0.3	0	0	0	0.0675	0	0.417647
0.05	500	0	0.05	0.1	2	0.05	0.3	0	0	0	0.0675	0	0.417647
0.05	500	0	0.05	0.1	2	0.05	0.5	0.00221382	1	1	0.055	0	0.403156
0.05	500	0	0.05	0.1	2	0.05	0.5	0.00221382	1	1	0.055	0	0.403156
0.05	500	0	0.05	0.1	2	0.05	0.7	0.005	0	0.0351638	0.06	0	0.409171
0.05	500	0	0.05	0.1	2	0.05	0.7	0.005	0	0.0351638	0.06	0	0.409171
0.05	500	0	0.05	0.1	2	0.05	0.9	0.0212634	0	0.122067	0.0775	0	0.447578
[truncated: 161 more rows]
