# Supplementary material for: Isoform-level transcriptome-wide association uncovers genetic risk mechanisms for neuropsychiatric disorders in the human brain
Source: Nat Genet. 2023 Nov 30;55(12):2117–28. doi: 10.1038/s41588-023-01560-2 (PMC10703692; doi:10.1038/s41588-023-01560-2)
Supplement: Supplementary file 12 — Power to detect trait association at P < 2.5 × 10−6 across 1,000 simulations each for 22 genes using TWAS and isoTWAS (ACAT) across various simulations. These simulations are under Scenario 3 in Fig. 4c (a gene has two isoforms with differing effects on the trait, and we vary the effect size of one of the isoforms). Data here underlies Fig. 4 and Extended Data Fig. 7. [file 41588_2023_1560_MOESM12_ESM.xlsx]

## Sheet: Sheet1
Proportion of causal isoQTL	Sample Size	Proportion of shared isoQTLs	QTL h2	Non cis-genetic PVE	Number of isoforms	Trait h2	Ratio of effect sizes	TWAS power	isoTWAS Power	TWAS power (low CI)	isoTWAS power (low CI)	TWAS power (high CI)	isoTWAS power (high CI)
0.01	500	0	0.1	0.1	10	0.1	-0.2	0.178314	0	0.181548	0.633333	0.266215	1
0.01	500	0	0.1	0.1	10	0.1	-0.5	0.047619	0	0.132355	0.638095	0.293134	0.983056
0.01	500	0	0.1	0.1	10	0.1	-1	0.0714286	0	0.231176	0.657143	0.334656	0.979629
0.01	500	0	0.1	0.1	10	0.1	0.2	0.452381	0.149569	0.755193	0.659524	0.339529	0.979519
0.01	500	0	0.1	0.1	10	0.1	0.5	0.4	0.10114	0.69886	0.657143	0.302056	1
0.01	500	0	0.1	0.1	10	0.1	1	0.385714	0.145379	0.62605	0.628571	0.292542	0.964601
0.01	500	0	0.1	0.1	2	0.1	-0.2	0.194968	0	0.291005	0.72619	0.446214	1
0.01	500	0	0.1	0.1	2	0.1	-0.5	0.116667	0	0.336531	0.72619	0.462101	0.99028
0.01	500	0	0.1	0.1	2	0.1	-1	0.128571	0	0.315983	0.721429	0.468574	0.974283
0.01	500	0	0.1	0.1	2	0.1	0.2	0.340476	0	0.718277	0.733333	0.464354	1
0.01	500	0	0.1	0.1	2	0.1	0.5	0.330952	0.0218619	0.640043	0.740476	0.493293	0.98766
0.01	500	0	0.1	0.1	2	0.1	1	0.345238	0.0433333	0.647143	0.733333	0.490631	0.976036
0.01	500	0	0.1	0.1	5	0.1	-0.2	0.178652	0	0.174795	0.677273	0.379828	0.974717
0.01	500	0	0.1	0.1	5	0.1	-0.5	0.0568182	0	0.153859	0.695455	0.397731	0.993178
0.01	500	0	0.1	0.1	5	0.1	-1	0.0522727	0	0.140329	0.684091	0.401373	0.966809
0.01	500	0	0.1	0.1	5	0.1	0.2	0.438636	0.220691	0.656582	0.702273	0.434354	0.970192
0.01	500	0	0.1	0.1	5	0.1	0.5	0.377273	0.0692534	0.685292	0.684091	0.366338	1
0.01	500	0	0.1	0.1	5	0.1	1	0.461364	0.182645	0.740083	0.697727	0.414862	0.980592
0.01	500	0	0.1	0.25	10	0.1	-0.2	0.337885	0	0.307577	0.778571	0.516394	1
0.01	500	0	0.1	0.25	10	0.1	-0.5	0.109524	0	0.352791	0.77619	0.530957	1
0.01	500	0	0.1	0.25	10	0.1	-1	0.0690476	0	0.310048	0.780952	0.518949	1
0.01	500	0	0.1	0.25	10	0.1	0.2	0.464286	0.267936	0.660635	0.771429	0.503812	1
0.01	500	0	0.1	0.25	10	0.1	0.5	0.45	0.216028	0.683972	0.771429	0.500247	1
0.01	500	0	0.1	0.25	10	0.1	1	0.428571	0.199638	0.657505	0.778571	0.535398	1
0.01	500	0	0.1	0.25	2	0.1	-0.2	0.199024	0	0.328116	0.797619	0.598035	0.997203
0.01	500	0	0.1	0.25	2	0.1	-0.5	0.128571	0	0.308132	0.804762	0.594793	1
0.01	500	0	0.1	0.25	2	0.1	-1	0.140476	0	0.377748	0.814286	0.608386	1
0.01	500	0	0.1	0.25	2	0.1	0.2	0.302381	0.0866113	0.518151	0.802381	0.586611	1
0.01	500	0	0.1	0.25	2	0.1	0.5	0.288095	0.0522738	0.523917	0.795238	0.580744	1
0.01	500	0	0.1	0.25	2	0.1	1	0.309524	0.0890368	0.530011	0.809524	0.578404	1
0.01	500	0	0.1	0.25	5	0.1	-0.2	0.225659	0	0.274515	0.777273	0.543541	1
0.01	500	0	0.1	0.25	5	0.1	-0.5	0.075	0	0.265678	0.761364	0.501319	1
0.01	500	0	0.1	0.25	5	0.1	-1	0.0772727	0	0.247625	0.777273	0.533954	1
0.01	500	0	0.1	0.25	5	0.1	0.2	0.436364	0.142859	0.729868	0.759091	0.484164	1
0.01	500	0	0.1	0.25	5	0.1	0.5	0.422727	0.215991	0.629464	0.763636	0.527076	1
0.01	500	0	0.1	0.25	5	0.1	1	0.431818	0.241632	0.622005	0.752273	0.48779	1
0.01	500	0.5	0.1	0.1	10	0.1	-0.2	0.386585	0	0.291108	0.942857	0.848422	1
0.01	500	0.5	0.1	0.1	10	0.1	-0.5	0.159524	0.00266549	0.316382	0.952381	0.873516	1
0.01	500	0.5	0.1	0.1	10	0.1	-1	0.159524	0	0.410563	0.945238	0.863805	1
0.01	500	0.5	0.1	0.1	10	0.1	0.2	0.57619	0.304925	0.847456	0.947619	0.857394	1
0.01	500	0.5	0.1	0.1	10	0.1	0.5	0.62381	0.382524	0.865095	0.940476	0.849494	1
0.01	500	0.5	0.1	0.1	10	0.1	1	0.592857	0.342457	0.843258	0.945238	0.85276	1
0.01	500	0.5	0.1	0.1	2	0.1	-0.2	0.292386	0.0155054	0.413066	0.764286	0.530021	0.998551
0.01	500	0.5	0.1	0.1	2	0.1	-0.5	0.2	0	0.42983	0.769048	0.482532	1
0.01	500	0.5	0.1	0.1	2	0.1	-1	0.214286	0	0.446492	0.769048	0.492771	1
0.01	500	0.5	0.1	0.1	2	0.1	0.2	0.407143	0.156742	0.657543	0.766667	0.48718	1
0.01	500	0.5	0.1	0.1	2	0.1	0.5	0.469048	0.150772	0.787323	0.769048	0.487605	1
0.01	500	0.5	0.1	0.1	2	0.1	1	0.419048	0.174094	0.664001	0.766667	0.485468	1
0.01	500	0.5	0.1	0.1	5	0.1	-0.2	0.373403	0	0.33739	0.9	0.677757	1
0.01	500	0.5	0.1	0.1	5	0.1	-0.5	0.147727	0	0.325309	0.909091	0.671653	1
0.01	500	0.5	0.1	0.1	5	0.1	-1	0.154545	0	0.370334	0.904545	0.659016	1
0.01	500	0.5	0.1	0.1	5	0.1	0.2	0.561364	0.339261	0.783466	0.897727	0.645639	1
0.01	500	0.5	0.1	0.1	5	0.1	0.5	0.6	0.43435	0.76565	0.897727	0.642036	1
0.01	500	0.5	0.1	0.1	5	0.1	1	0.613636	0.362085	0.865188	0.897727	0.624735	1
0.01	500	0.5	0.1	0.25	10	0.1	-0.2	0.352134	0	0.35493	0.959524	0.845157	1
0.01	500	0.5	0.1	0.25	10	0.1	-0.5	0.130952	0	0.296326	0.964286	0.851936	1
0.01	500	0.5	0.1	0.25	10	0.1	-1	0.135714	0	0.332064	0.957143	0.84001	1
0.01	500	0.5	0.1	0.25	10	0.1	0.2	0.569048	0.360061	0.778034	0.966667	0.857832	1
0.01	500	0.5	0.1	0.25	10	0.1	0.5	0.540476	0.340549	0.740404	0.966667	0.877205	1
0.01	500	0.5	0.1	0.25	10	0.1	1	0.561905	0.332273	0.791536	0.959524	0.849436	1
0.01	500	0.5	0.1	0.25	2	0.1	-0.2	0.30215	0	0.45657	0.847619	0.691199	1
0.01	500	0.5	0.1	0.25	2	0.1	-0.5	0.221429	0.0289604	0.413897	0.854762	0.67167	1
0.01	500	0.5	0.1	0.25	2	0.1	-1	0.230952	0	0.483626	0.859524	0.685263	1
0.01	500	0.5	0.1	0.25	2	0.1	0.2	0.411905	0.201936	0.621874	0.842857	0.661396	1
0.01	500	0.5	0.1	0.25	2	0.1	0.5	0.461905	0.240796	0.683013	0.859524	0.693736	1
0.01	500	0.5	0.1	0.25	2	0.1	1	0.452381	0.201615	0.703146	0.852381	0.699061	1
0.01	500	0.5	0.1	0.25	5	0.1	-0.2	0.381424	0	0.360758	0.913636	0.726758	1
0.01	500	0.5	0.1	0.25	5	0.1	-0.5	0.161364	0	0.379309	0.918182	0.727995	1
0.01	500	0.5	0.1	0.25	5	0.1	-1	0.188636	0	0.424713	0.920455	0.729995	1
0.01	500	0.5	0.1	0.25	5	0.1	0.2	0.6	0.346965	0.853035	0.927273	0.759627	1
0.01	500	0.5	0.1	0.25	5	0.1	0.5	0.584091	0.359013	0.809169	0.909091	0.693881	1
0.01	500	0.5	0.1	0.25	5	0.1	1	0.570455	0.336856	0.804053	0.920455	0.732412	1
0.01	500	1	0.1	0.1	10	0.1	-0.2	0.518084	0	0.536547	0.992857	0.957717	1
0.01	500	1	0.1	0.1	10	0.1	-0.5	0.252381	0.00547503	0.499287	0.995238	0.96576	1
0.01	500	1	0.1	0.1	10	0.1	-1	0.257143	0	0.539964	0.995238	0.96576	1
0.01	500	1	0.1	0.1	10	0.1	0.2	0.638095	0.428126	0.848064	0.997619	0.976234	1
0.01	500	1	0.1	0.1	10	0.1	0.5	0.619048	0.405515	0.83258	0.995238	0.96576	1
0.01	500	1	0.1	0.1	10	0.1	1	0.657143	0.437383	0.876903	0.992857	0.957717	1
0.01	500	1	0.1	0.1	2	0.1	-0.2	0.417351	0.0603229	0.47301	0.902381	0.712665	1
0.01	500	1	0.1	0.1	2	0.1	-0.5	0.285714	0.0414153	0.530013	0.907143	0.745263	1
0.01	500	1	0.1	0.1	2	0.1	-1	0.271429	0.0302382	0.512619	0.902381	0.737007	1
0.01	500	1	0.1	0.1	2	0.1	0.2	0.542857	0.268657	0.817057	0.9	0.704	1
0.01	500	1	0.1	0.1	2	0.1	0.5	0.561905	0.31032	0.81349	0.907143	0.715389	1
0.01	500	1	0.1	0.1	2	0.1	1	0.552381	0.313381	0.791381	0.907143	0.748257	1
0.01	500	1	0.1	0.1	5	0.1	-0.2	0.519341	0.0100459	0.539954	0.975	0.867009	1
0.01	500	1	0.1	0.1	5	0.1	-0.5	0.286364	0.0556756	0.517052	0.979545	0.885552	1
0.01	500	1	0.1	0.1	5	0.1	-1	0.259091	0.0460164	0.472165	0.984091	0.9139	1
0.01	500	1	0.1	0.1	5	0.1	0.2	0.677273	0.443541	0.911005	0.979545	0.9076	1
0.01	500	1	0.1	0.1	5	0.1	0.5	0.709091	0.511612	0.90657	0.984091	0.9139	1
0.01	500	1	0.1	0.1	5	0.1	1	0.711364	0.506395	0.916333	0.977273	0.893202	1
0.01	500	1	0.1	0.25	10	0.1	-0.2	0.457042	0.0290169	0.498256	1	1	1
0.01	500	1	0.1	0.25	10	0.1	-0.5	0.231818	0	0.501554	0.997727	0.976834	1
0.01	500	1	0.1	0.25	10	0.1	-1	0.234091	0	0.486014	1	1	1
0.01	500	1	0.1	0.25	10	0.1	0.2	0.688636	0.507348	0.869925	1	1	1
0.01	500	1	0.1	0.25	10	0.1	0.5	0.656818	0.379145	0.934491	1	1	1
0.01	500	1	0.1	0.25	10	0.1	1	0.693182	0.42387	0.962494	0.997727	0.976834	1
0.01	500	1	0.1	0.25	2	0.1	-0.2	0.452917	0.0456462	0.582925	0.945238	0.847706	1
0.01	500	1	0.1	0.25	2	0.1	-0.5	0.311905	0.0297315	0.594078	0.947619	0.862883	1
0.01	500	1	0.1	0.25	2	0.1	-1	0.32381	0.105511	0.542108	0.95	0.847217	1
0.01	500	1	0.1	0.25	2	0.1	0.2	0.561905	0.314167	0.809643	0.930952	0.821489	1
0.01	500	1	0.1	0.25	2	0.1	0.5	0.602381	0.367434	0.837328	0.952381	0.856982	1
0.01	500	1	0.1	0.25	2	0.1	1	0.616667	0.314081	0.919252	0.940476	0.839488	1
0.01	500	1	0.1	0.25	5	0.1	-0.2	0.544338	0.0819387	0.468061	0.993182	0.958759	1
0.01	500	1	0.1	0.25	5	0.1	-0.5	0.288636	0.0525595	0.524713	0.995455	0.966619	1
0.01	500	1	0.1	0.25	5	0.1	-1	0.259091	0.0438808	0.474301	0.990909	0.941803	1
0.01	500	1	0.1	0.25	5	0.1	0.2	0.713636	0.436151	0.991122	0.990909	0.952222	1
0.01	500	1	0.1	0.25	5	0.1	0.5	0.668182	0.464077	0.872287	0.988636	0.936852	1
0.01	500	1	0.1	0.25	5	0.1	1	0.709091	0.487597	0.930584	0.993182	0.958759	1
0.01	500	0	0.05	0.1	10	0.1	-0.2	0.077296	0	0.12942	0.292857	0	0.610845
0.01	500	0	0.05	0.1	10	0.1	-0.5	0.0309524	0	0.121177	0.3	0	0.605219
0.01	500	0	0.05	0.1	10	0.1	-1	0.0214286	0	0.0799948	0.304762	0	0.631125
0.01	500	0	0.05	0.1	10	0.1	0.2	0.17619	0	0.383198	0.307143	0	0.614378
0.01	500	0	0.05	0.1	10	0.1	0.5	0.202381	0.0341284	0.370634	0.295238	0.0217061	0.56877
0.01	500	0	0.05	0.1	10	0.1	1	0.197619	0	0.459622	0.292857	0.0134528	0.572262
0.01	500	0	0.05	0.1	2	0.1	-0.2	0.0345458	0	0.106128	0.380952	0	0.786767
0.01	500	0	0.05	0.1	2	0.1	-0.5	0.0214286	0	0.131309	0.385714	0.00598122	0.765447
0.01	500	0	0.05	0.1	2	0.1	-1	0.0142857	0	0.102719	0.407143	0.0361825	0.778103
0.01	500	0	0.05	0.1	2	0.1	0.2	0.052381	0	0.174296	0.378571	0.0137646	0.743378
0.01	500	0	0.05	0.1	2	0.1	0.5	0.0714286	0	0.20498	0.37619	0	0.755261
0.01	500	0	0.05	0.1	2	0.1	1	0.0690476	0	0.24013	0.37619	0.0100073	0.742374
0.01	500	0	0.05	0.1	5	0.1	-0.2	0.0637992	0	0.0785274	0.302273	0.0243005	0.580245
0.01	500	0	0.05	0.1	5	0.1	-0.5	0.0204545	0	0.0984984	0.302273	0.0210293	0.583516
0.01	500	0	0.05	0.1	5	0.1	-1	0.0181818	0	0.0826611	0.297727	0.0332444	0.56221
0.01	500	0	0.05	0.1	5	0.1	0.2	0.0931818	0	0.251189	0.313636	0.0185777	0.608695
0.01	500	0	0.05	0.1	5	0.1	0.5	0.106818	0	0.301167	0.306818	0.0324591	0.581177
0.01	500	0	0.05	0.1	5	0.1	1	0.134091	0	0.340072	0.288636	0.00503752	0.572235
0.01	500	0	0.05	0.25	10	0.1	-0.2	0.128151	0	0.0975213	0.393182	0.0187299	0.767634
0.01	500	0	0.05	0.25	10	0.1	-0.5	0.0295455	0	0.0948257	0.409091	0.0379008	0.780281
0.01	500	0	0.05	0.25	10	0.1	-1	0.0204545	0	0.0783065	0.404545	0.0417386	0.767352
0.01	500	0	0.05	0.25	10	0.1	0.2	0.229545	0.020758	0.438333	0.404545	0.0367309	0.77236
0.01	500	0	0.05	0.25	10	0.1	0.5	0.204545	0	0.426601	0.404545	0.0330195	0.776071
0.01	500	0	0.05	0.25	10	0.1	1	0.206818	0	0.470987	0.411364	0.0410426	0.781685
0.01	500	0	0.05	0.25	2	0.1	-0.2	0.0469679	0	0.109351	0.438095	0.129894	0.746297
0.01	500	0	0.05	0.25	2	0.1	-0.5	0.0238095	0	0.10354	0.442857	0.111557	0.774158
0.01	500	0	0.05	0.25	2	0.1	-1	0.0261905	0	0.122306	0.442857	0.124869	0.760845
0.01	500	0	0.05	0.25	2	0.1	0.2	0.0690476	0	0.242915	0.435714	0.127142	0.744286
0.01	500	0	0.05	0.25	2	0.1	0.5	0.047619	0	0.180828	0.445238	0.123319	0.767157
0.01	500	0	0.05	0.25	2	0.1	1	0.0690476	0	0.212664	0.42619	0.098778	0.753603
0.01	500	0	0.05	0.25	5	0.1	-0.2	0.0843141	0	0.121674	0.361364	0.0126685	0.710059
0.01	500	0	0.05	0.25	5	0.1	-0.5	0.0181818	0	0.0751284	0.375	0	0.758448
0.01	500	0	0.05	0.25	5	0.1	-1	0.025	0	0.114461	0.377273	0	0.758301
0.01	500	0	0.05	0.25	5	0.1	0.2	0.15	0	0.386209	0.363636	0.00048584	0.726787
0.01	500	0	0.05	0.25	5	0.1	0.5	0.127273	0	0.331785	0.363636	0	0.742805
0.01	500	0	0.05	0.25	5	0.1	1	0.125	0	0.348781	0.356818	0	0.736124
0.01	500	0.5	0.05	0.1	10	0.1	-0.2	0.361587	0	0.191913	0.740476	0.405811	1
0.01	500	0.5	0.05	0.1	10	0.1	-0.5	0.0857143	0	0.210228	0.742857	0.38642	1
0.01	500	0.5	0.05	0.1	10	0.1	-1	0.0690476	0	0.153783	0.738095	0.397336	1
0.01	500	0.5	0.05	0.1	10	0.1	0.2	0.514286	0.310731	0.71784	0.733333	0.367525	1
0.01	500	0.5	0.05	0.1	10	0.1	0.5	0.466667	0.220039	0.713295	0.72619	0.390093	1
0.01	500	0.5	0.05	0.1	10	0.1	1	0.488095	0.266987	0.709204	0.740476	0.405811	1
0.01	500	0.5	0.05	0.1	2	0.1	-0.2	0.0722415	0	0.170322	0.457143	0.122956	0.79133
0.01	500	0.5	0.05	0.1	2	0.1	-0.5	0.0404762	0	0.158967	0.461905	0.128266	0.795544
0.01	500	0.5	0.05	0.1	2	0.1	-1	0.0333333	0	0.132953	0.471429	0.15604	0.786817
0.01	500	0.5	0.05	0.1	2	0.1	0.2	0.116667	0	0.266364	0.466667	0.156247	0.777086
0.01	500	0.5	0.05	0.1	2	0.1	0.5	0.147619	0	0.329583	0.461905	0.158414	0.765396
0.01	500	0.5	0.05	0.1	2	0.1	1	0.12381	0	0.286676	0.47619	0.150248	0.802133
0.01	500	0.5	0.05	0.1	5	0.1	-0.2	0.20069	0	0.180621	0.584091	0.172306	0.995876
0.01	500	0.5	0.05	0.1	5	0.1	-0.5	0.0545455	0	0.163208	0.581818	0.185703	0.977933
0.01	500	0.5	0.05	0.1	5	0.1	-1	0.0568182	0	0.158463	0.563636	0.147658	0.979615
0.01	500	0.5	0.05	0.1	5	0.1	0.2	0.322727	0.0720032	0.573451	0.590909	0.200503	0.981315
0.01	500	0.5	0.05	0.1	5	0.1	0.5	0.338636	0.162465	0.514808	0.581818	0.189182	0.974454
0.01	500	0.5	0.05	0.1	5	0.1	1	0.318182	0.0948191	0.541545	0.575	0.176348	0.973652
0.01	500	0.5	0.05	0.25	10	0.1	-0.2	0.267344	0	0.192301	0.783333	0.483938	1
0.01	500	0.5	0.05	0.25	10	0.1	-0.5	0.0738095	0	0.192301	0.764286	0.463595	1
0.01	500	0.5	0.05	0.25	10	0.1	-1	0.0690476	0	0.178511	0.77381	0.455318	1
0.01	500	0.5	0.05	0.25	10	0.1	0.2	0.457143	0.246305	0.667981	0.780952	0.482935	1
0.01	500	0.5	0.05	0.25	10	0.1	0.5	0.464286	0.19744	0.731132	0.783333	0.462268	1
0.01	500	0.5	0.05	0.25	10	0.1	1	0.478571	0.23938	0.717763	0.785714	0.464934	1
0.01	500	0.5	0.05	0.25	2	0.1	-0.2	0.0687979	0	0.192015	0.542857	0.204387	0.881327
0.01	500	0.5	0.05	0.25	2	0.1	-0.5	0.0404762	0	0.154843	0.533333	0.161019	0.905647
0.01	500	0.5	0.05	0.25	2	0.1	-1	0.0309524	0	0.131259	0.547619	0.206055	0.889183
0.01	500	0.5	0.05	0.25	2	0.1	0.2	0.121429	0	0.287079	0.521429	0.164607	0.87825
0.01	500	0.5	0.05	0.25	2	0.1	0.5	0.142857	0	0.344379	0.528571	0.165083	0.89206
0.01	500	0.5	0.05	0.25	2	0.1	1	0.114286	0	0.275742	0.533333	0.204875	0.861792
0.01	500	0.5	0.05	0.25	5	0.1	-0.2	0.177992	0	0.162866	0.663636	0.321228	1
0.01	500	0.5	0.05	0.25	5	0.1	-0.5	0.0545455	0	0.175175	0.665909	0.31793	1
0.01	500	0.5	0.05	0.25	5	0.1	-1	0.0659091	0	0.192015	0.668182	0.30082	1
0.01	500	0.5	0.05	0.25	5	0.1	0.2	0.359091	0.110365	0.607817	0.638636	0.258564	1
0.01	500	0.5	0.05	0.25	5	0.1	0.5	0.354545	0.0910468	0.618044	0.668182	0.318683	1
0.01	500	0.5	0.05	0.25	5	0.1	1	0.322727	0.118215	0.527239	0.65	0.277134	1
0.01	500	1	0.05	0.1	10	0.1	-0.2	0.463212	0	0.232437	0.9	0.609285	1
0.01	500	1	0.05	0.1	10	0.1	-0.5	0.102381	0.00207475	0.202687	0.909524	0.645434	1
0.01	500	1	0.05	0.1	10	0.1	-1	0.0880952	0	0.226358	0.892857	0.616911	1
0.01	500	1	0.05	0.1	10	0.1	0.2	0.62619	0.410103	0.842278	0.904762	0.599693	1
0.01	500	1	0.05	0.1	10	0.1	0.5	0.614286	0.397037	0.831534	0.895238	0.594928	1
0.01	500	1	0.05	0.1	10	0.1	1	0.62381	0.403322	0.844297	0.895238	0.614772	1
0.01	500	1	0.05	0.1	2	0.1	-0.2	0.113614	0	0.216558	0.502381	0.112252	0.89251
0.01	500	1	0.05	0.1	2	0.1	-0.5	0.0785714	0	0.263403	0.495238	0.0726947	0.917782
0.01	500	1	0.05	0.1	2	0.1	-1	0.0714286	0	0.228141	0.488095	0.101144	0.875046
0.01	500	1	0.05	0.1	2	0.1	0.2	0.157143	0	0.39576	0.497619	0.069912	0.925326
0.01	500	1	0.05	0.1	2	0.1	0.5	0.161905	0	0.405735	0.502381	0.0930315	0.91173
0.01	500	1	0.05	0.1	2	0.1	1	0.133333	0	0.320134	0.497619	0.100174	0.895065
0.01	500	1	0.05	0.1	5	0.1	-0.2	0.308527	0	0.267693	0.797727	0.48419	1
0.01	500	1	0.05	0.1	5	0.1	-0.5	0.0840909	0	0.261438	0.795455	0.493157	1
0.01	500	1	0.05	0.1	5	0.1	-1	0.0863636	0	0.252515	0.8	0.503676	1
0.01	500	1	0.05	0.1	5	0.1	0.2	0.495455	0.290536	0.700373	0.793182	0.496402	1
0.01	500	1	0.05	0.1	5	0.1	0.5	0.518182	0.251858	0.784505	0.802273	0.508308	1
0.01	500	1	0.05	0.1	5	0.1	1	0.495455	0.29505	0.69586	0.8	0.485701	1
0.01	500	1	0.05	0.25	10	0.1	-0.2	0.268999	0	0.345015	0.956818	0.84247	1
0.01	500	1	0.05	0.25	10	0.1	-0.5	0.106818	0	0.351202	0.947727	0.828746	1
0.01	500	1	0.05	0.25	10	0.1	-1	0.131818	0	0.38221	0.95	0.825303	1
0.01	500	1	0.05	0.25	10	0.1	0.2	0.609091	0.409309	0.808873	0.963636	0.858079	1
0.01	500	1	0.05	0.25	10	0.1	0.5	0.588636	0.309917	0.867355	0.95	0.804957	1
0.01	500	1	0.05	0.25	10	0.1	1	0.602273	0.359425	0.845121	0.954545	0.826558	1
0.01	500	1	0.05	0.25	2	0.1	-0.2	0.158968	0	0.223076	0.621429	0.315312	0.927546
0.01	500	1	0.05	0.25	2	0.1	-0.5	0.0904762	0	0.227743	0.628571	0.286874	0.970269
0.01	500	1	0.05	0.25	2	0.1	-1	0.052381	0	0.181935	0.628571	0.291116	0.966027
0.01	500	1	0.05	0.25	2	0.1	0.2	0.211905	0.0288132	0.394996	0.633333	0.329165	0.937502
0.01	500	1	0.05	0.25	2	0.1	0.5	0.161905	0	0.371874	0.65	0.343211	0.956789
0.01	500	1	0.05	0.25	2	0.1	1	0.17619	0	0.383198	0.635714	0.324045	0.947383
0.01	500	1	0.05	0.25	5	0.1	-0.2	0.309692	0	0.262221	0.840909	0.571019	1
0.01	500	1	0.05	0.25	5	0.1	-0.5	0.0909091	0	0.255552	0.829545	0.495963	1
0.01	500	1	0.05	0.25	5	0.1	-1	0.102273	0	0.248812	0.834091	0.531073	1
0.01	500	1	0.05	0.25	5	0.1	0.2	0.454545	0.226395	0.682696	0.829545	0.566481	1
0.01	500	1	0.05	0.25	5	0.1	0.5	0.470455	0.255196	0.685713	0.836364	0.538221	1
0.01	500	1	0.05	0.25	5	0.1	1	0.470455	0.266095	0.674814	0.822727	0.491803	1
0.01	500	0	0.1	0.1	10	0.25	-0.2	0.405715	0	0.271204	0.8671	0.660437	1
0.01	500	0	0.1	0.1	10	0.25	-0.5	0.0805195	0	0.272616	0.857792	0.658676	1
0.01	500	0	0.1	0.1	10	0.25	-1	0.078355	0	0.27344	0.848485	0.675402	1
0.01	500	0	0.1	0.1	10	0.25	0.2	0.552597	0.335015	0.770179	0.845887	0.652437	1
0.01	500	0	0.1	0.1	10	0.25	0.5	0.524026	0.308228	0.739824	0.850649	0.640382	1
0.01	500	0	0.1	0.1	10	0.25	1	0.531169	0.354951	0.707386	0.85974	0.676957	1
0.01	500	0	0.1	0.1	2	0.25	-0.2	0.251304	0	0.37325	0.818	0.609931	1
0.01	500	0	0.1	0.1	2	0.25	-0.5	0.129	0	0.346319	0.821	0.624701	1
0.01	500	0	0.1	0.1	2	0.25	-1	0.1245	0	0.374492	0.8135	0.62101	1
0.01	500	0	0.1	0.1	2	0.25	0.2	0.319	0.0693788	0.568621	0.8205	0.646527	0.994473
0.01	500	0	0.1	0.1	2	0.25	0.5	0.349	0.0858924	0.612108	0.816	0.617805	1
0.01	500	0	0.1	0.1	2	0.25	1	0.3545	0.0360075	0.672992	0.8135	0.634622	0.992378
0.01	500	0	0.1	0.1	5	0.25	-0.2	0.342148	0	0.228212	0.82381	0.590621	1
0.01	500	0	0.1	0.1	5	0.25	-0.5	0.0952381	0	0.229983	0.821429	0.586287	1
0.01	500	0	0.1	0.1	5	0.25	-1	0.0880952	0	0.236412	0.821429	0.578255	1
0.01	500	0	0.1	0.1	5	0.25	0.2	0.509524	0.25281	0.766237	0.816667	0.579974	1
0.01	500	0	0.1	0.1	5	0.25	0.5	0.521429	0.234753	0.808104	0.821429	0.59673	1
0.01	500	0	0.1	0.1	5	0.25	1	0.533333	0.230748	0.835919	0.816667	0.577954	1
0.01	500	0	0.1	0.25	10	0.25	-0.2	0.315776	0	0.230882	0.89063	0.78048	1
0.01	500	0	0.1	0.25	10	0.25	-0.5	0.0777266	0	0.27576	0.885868	0.74671	1
0.01	500	0	0.1	0.25	10	0.25	-1	0.0816436	0	0.237635	0.893011	0.756876	1
0.01	500	0	0.1	0.25	10	0.25	0.2	0.549232	0.251383	0.847081	0.889785	0.764615	1
0.01	500	0	0.1	0.25	10	0.25	0.5	0.56129	0.319701	0.80288	0.888249	0.739876	1
0.01	500	0	0.1	0.25	10	0.25	1	0.586482	0.426531	0.746434	0.893011	0.734091	1
0.01	500	0	0.1	0.25	2	0.25	-0.2	0.271876	0	0.347927	0.89	0.722961	1
0.01	500	0	0.1	0.25	2	0.25	-0.5	0.135	0	0.333817	0.885	0.713482	1
0.01	500	0	0.1	0.25	2	0.25	-1	0.135	0	0.3645	0.89	0.717014	1
0.01	500	0	0.1	0.25	2	0.25	0.2	0.3625	0.112395	0.612605	0.88	0.690824	1
0.01	500	0	0.1	0.25	2	0.25	0.5	0.34	0.0635445	0.616455	0.8825	0.710467	1
0.01	500	0	0.1	0.25	2	0.25	1	0.37	0.131217	0.608783	0.8775	0.69912	1
0.01	500	0	0.1	0.25	5	0.25	-0.2	0.324582	0	0.210228	0.852381	0.634397	1
0.01	500	0	0.1	0.25	5	0.25	-0.5	0.097619	0	0.279583	0.861905	0.649661	1
0.01	500	0	0.1	0.25	5	0.25	-1	0.0952381	0	0.243554	0.861905	0.673641	1
0.01	500	0	0.1	0.25	5	0.25	0.2	0.5	0.278685	0.721315	0.866667	0.687744	1
0.01	500	0	0.1	0.25	5	0.25	0.5	0.488095	0.161732	0.814458	0.859524	0.664459	1
0.01	500	0	0.1	0.25	5	0.25	1	0.519048	0.312372	0.725724	0.869048	0.697965	1
0.01	500	0.5	0.1	0.1	10	0.25	-0.2	0.348804	0	0.35207	0.983333	0.874499	1
0.01	500	0.5	0.1	0.1	10	0.25	-0.5	0.187415	0	0.428358	0.981973	0.873293	1
0.01	500	0.5	0.1	0.1	10	0.25	-1	0.164286	0	0.370186	0.981973	0.873293	1
0.01	500	0.5	0.1	0.1	10	0.25	0.2	0.693197	0.494344	0.89205	0.986735	0.899497	1
0.01	500	0.5	0.1	0.1	10	0.25	0.5	0.668707	0.462547	0.874868	0.986735	0.899497	1
0.01	500	0.5	0.1	0.1	10	0.25	1	0.640136	0.416904	0.863368	0.988095	0.900965	1
0.01	500	0.5	0.1	0.1	2	0.25	-0.2	0.288796	0.0229711	0.417029	0.915	0.791447	1
0.01	500	0.5	0.1	0.1	2	0.25	-0.5	0.2	0	0.422568	0.905	0.77429	1
0.01	500	0.5	0.1	0.1	2	0.25	-1	0.2125	0	0.445877	0.9075	0.783233	1
0.01	500	0.5	0.1	0.1	2	0.25	0.2	0.475	0.213774	0.736226	0.9075	0.771577	1
0.01	500	0.5	0.1	0.1	2	0.25	0.5	0.505	0.196896	0.813104	0.9125	0.789871	1
0.01	500	0.5	0.1	0.1	2	0.25	1	0.5175	0.287615	0.747385	0.9075	0.783233	1
0.01	500	0.5	0.1	0.1	5	0.25	-0.2	0.362409	0	0.33723	0.966667	0.857832	1
0.01	500	0.5	0.1	0.1	5	0.25	-0.5	0.185714	0	0.384495	0.961905	0.846345	1
0.01	500	0.5	0.1	0.1	5	0.25	-1	0.159524	0	0.333785	0.966667	0.862338	1
0.01	500	0.5	0.1	0.1	5	0.25	0.2	0.609524	0.364291	0.854757	0.971429	0.857262	1
0.01	500	0.5	0.1	0.1	5	0.25	0.5	0.638095	0.396242	0.879948	0.964286	0.865588	1
0.01	500	0.5	0.1	0.1	5	0.25	1	0.628571	0.417083	0.840059	0.961905	0.838313	1
0.01	500	0.5	0.1	0.25	10	0.25	-0.2	0.38535	0	0.361278	0.980952	0.885554	1
0.01	500	0.5	0.1	0.25	10	0.25	-0.5	0.140476	0	0.297335	0.983333	0.911764	1
0.01	500	0.5	0.1	0.25	10	0.25	-1	0.138095	0	0.298841	0.985714	0.897281	1
0.01	500	0.5	0.1	0.25	10	0.25	0.2	0.628571	0.355625	0.901518	0.980952	0.885554	1
0.01	500	0.5	0.1	0.25	10	0.25	0.5	0.65	0.461493	0.838507	0.983333	0.874499	1
0.01	500	0.5	0.1	0.25	10	0.25	1	0.65	0.360942	0.939058	0.988095	0.900965	1
0.01	500	0.5	0.1	0.25	2	0.25	-0.2	0.378264	0.0126017	0.525494	0.904762	0.753242	1
0.01	500	0.5	0.1	0.25	2	0.25	-0.5	0.238095	0.0105647	0.465626	0.909524	0.758913	1
0.01	500	0.5	0.1	0.25	2	0.25	-1	0.257143	0.00293585	0.51135	0.909524	0.746658	1
0.01	500	0.5	0.1	0.25	2	0.25	0.2	0.511905	0.268074	0.755735	0.907143	0.748257	1
0.01	500	0.5	0.1	0.25	2	0.25	0.5	0.502381	0.222649	0.782112	0.904762	0.716498	1
0.01	500	0.5	0.1	0.25	2	0.25	1	0.492857	0.236768	0.748946	0.897619	0.732245	1
0.01	500	0.5	0.1	0.25	5	0.25	-0.2	0.429081	0	0.388277	0.98	0.887848	1
0.01	500	0.5	0.1	0.25	5	0.25	-0.5	0.215	0	0.45526	0.9825	0.909474	1
0.01	500	0.5	0.1	0.25	5	0.25	-1	0.2075	0	0.432945	0.98	0.887848	1
0.01	500	0.5	0.1	0.25	5	0.25	0.2	0.695	0.481947	0.908053	0.975	0.882301	1
0.01	500	0.5	0.1	0.25	5	0.25	0.5	0.6425	0.470467	0.814533	0.975	0.882301	1
0.01	500	0.5	0.1	0.25	5	0.25	1	0.655	0.430398	0.879602	0.9775	0.896593	1
0.01	500	1	0.1	0.1	10	0.25	-0.2	0.525023	0.086979	0.46516	1	1	1
0.01	500	1	0.1	0.1	10	0.25	-0.5	0.284759	0.0769203	0.492598	1	1	1
0.01	500	1	0.1	0.1	10	0.25	-1	0.26377	0.0231776	0.504363	1	1	1
0.01	500	1	0.1	0.1	10	0.25	0.2	0.725134	0.46869	0.981577	1	1	1
0.01	500	1	0.1	0.1	10	0.25	0.5	0.726203	0.554881	0.897526	1	1	1
0.01	500	1	0.1	0.1	10	0.25	1	0.709225	0.449406	0.969044	1	1	1
0.01	500	1	0.1	0.1	2	0.25	-0.2	0.453012	0.0227176	0.637282	0.955	0.854958	1
0.01	500	1	0.1	0.1	2	0.25	-0.5	0.3125	0.0429414	0.582059	0.9625	0.879132	1
0.01	500	1	0.1	0.1	2	0.25	-1	0.3225	0.0752409	0.569759	0.955	0.865633	1
0.01	500	1	0.1	0.1	2	0.25	0.2	0.5975	0.342195	0.852805	0.955	0.860145	1
0.01	500	1	0.1	0.1	2	0.25	0.5	0.6075	0.352591	0.862409	0.955	0.854958	1
0.01	500	1	0.1	0.1	2	0.25	1	0.6	0.317396	0.882604	0.9575	0.866036	1
0.01	500	1	0.1	0.1	5	0.25	-0.2	0.472915	0.0699892	0.510963	0.995238	0.96576	1
0.01	500	1	0.1	0.1	5	0.25	-0.5	0.32381	0.070865	0.576754	0.997619	0.976234	1
0.01	500	1	0.1	0.1	5	0.25	-1	0.302381	0.0593959	0.545366	0.995238	0.96576	1
0.01	500	1	0.1	0.1	5	0.25	0.2	0.75	0.564058	0.935942	0.997619	0.976234	1
0.01	500	1	0.1	0.1	5	0.25	0.5	0.780952	0.624532	0.937373	0.992857	0.957717	1
0.01	500	1	0.1	0.1	5	0.25	1	0.764286	0.585875	0.942696	0.992857	0.957717	1
0.01	500	1	0.1	0.25	10	0.25	-0.2	0.490236	0	0.489595	1	1	1
0.01	500	1	0.1	0.25	10	0.25	-0.5	0.233333	0	0.516235	1	1	1
0.01	500	1	0.1	0.25	10	0.25	-1	0.219048	0	0.481051	1	1	1
0.01	500	1	0.1	0.25	10	0.25	0.2	0.704762	0.485836	0.923688	1	1	1
0.01	500	1	0.1	0.25	10	0.25	0.5	0.688095	0.446242	0.929948	1	1	1
0.01	500	1	0.1	0.25	10	0.25	1	0.721429	0.547299	0.895558	1	1	1
0.01	500	1	0.1	0.25	2	0.25	-0.2	0.463837	0.0976373	0.657363	0.9775	0.910239	1
0.01	500	1	0.1	0.25	2	0.25	-0.5	0.3625	0.114425	0.610575	0.97	0.903305	1
0.01	500	1	0.1	0.25	2	0.25	-1	0.36	0.136074	0.583926	0.9725	0.905239	1
0.01	500	1	0.1	0.25	2	0.25	0.2	0.6125	0.372713	0.852287	0.975	0.907552	1
0.01	500	1	0.1	0.25	2	0.25	0.5	0.565	0.351473	0.778527	0.97	0.896114	1
0.01	500	1	0.1	0.25	2	0.25	1	0.635	0.388509	0.881491	0.9725	0.905239	1
0.01	500	1	0.1	0.25	5	0.25	-0.2	0.497609	0.107055	0.557945	1	1	1
0.01	500	1	0.1	0.25	5	0.25	-0.5	0.3175	0.0727064	0.562294	1	1	1
0.01	500	1	0.1	0.25	5	0.25	-1	0.32	0.0920467	0.547953	1	1	1
0.01	500	1	0.1	0.25	5	0.25	0.2	0.7425	0.508258	0.976742	1	1	1
0.01	500	1	0.1	0.25	5	0.25	0.5	0.75	0.575849	0.924151	1	1	1
0.01	500	1	0.1	0.25	5	0.25	1	0.7725	0.618448	0.926552	1	1	1
0.01	500	0	0.05	0.1	10	0.25	-0.2	0.141332	0	0.0811782	0.459524	0	0.962693
0.01	500	0	0.05	0.1	10	0.25	-0.5	0.0380952	0	0.130573	0.454762	0	0.935766
0.01	500	0	0.05	0.1	10	0.25	-1	0.0428571	0	0.137292	0.480952	0.00742252	0.954482
0.01	500	0	0.05	0.1	10	0.25	0.2	0.285714	0	0.576665	0.471429	0	0.956079
0.01	500	0	0.05	0.1	10	0.25	0.5	0.285714	0	0.612428	0.47381	0	0.951522
0.01	500	0	0.05	0.1	10	0.25	1	0.321429	0.00452101	0.638336	0.478571	0	0.966186
0.01	500	0	0.05	0.1	2	0.25	-0.2	0.0548574	0	0.217447	0.57	0.299459	0.840541
0.01	500	0	0.05	0.1	2	0.25	-0.5	0.0275	0	0.203024	0.5675	0.270464	0.864536
0.01	500	0	0.05	0.1	2	0.25	-1	0.04	0	0.242594	0.5525	0.218308	0.886692
0.01	500	0	0.05	0.1	2	0.25	0.2	0.07	0	0.256485	0.5625	0.233798	0.891202
0.01	500	0	0.05	0.1	2	0.25	0.5	0.0825	0	0.310176	0.565	0.237492	0.892508
0.01	500	0	0.05	0.1	2	0.25	1	0.0925	0	0.286621	0.5675	0.253908	0.881092
0.01	500	0	0.05	0.1	5	0.25	-0.2	0.0765035	0	0.119528	0.461905	0.121145	0.802664
0.01	500	0	0.05	0.1	5	0.25	-0.5	0.0166667	0	0.073247	0.454762	0.083001	0.826523
0.01	500	0	0.05	0.1	5	0.25	-1	0.0166667	0	0.073247	0.442857	0.0731935	0.812521
0.01	500	0	0.05	0.1	5	0.25	0.2	0.164286	0	0.385911	0.454762	0.0855935	0.82393
0.01	500	0	0.05	0.1	5	0.25	0.5	0.204762	0	0.442611	0.461905	0.068798	0.855012
0.01	500	0	0.05	0.1	5	0.25	1	0.178571	0	0.425663	0.464286	0.126018	0.802553
0.01	500	0	0.05	0.25	10	0.25	-0.2	0.176979	0	0.11786	0.49733	0.0935992	0.901062
0.01	500	0	0.05	0.25	10	0.25	-0.5	0.0395382	0	0.158025	0.483045	0.0609134	0.905176
0.01	500	0	0.05	0.25	10	0.25	-1	0.0347763	0	0.111343	0.492569	0.0999347	0.885202
0.01	500	0	0.05	0.25	10	0.25	0.2	0.313492	0	0.633995	0.496392	0.100621	0.892164
0.01	500	0	0.05	0.25	10	0.25	0.5	0.284416	0	0.592966	0.495887	0.101265	0.89051
0.01	500	0	0.05	0.25	10	0.25	1	0.291053	0	0.627992	0.495887	0.0916473	0.900128
0.01	500	0	0.05	0.25	2	0.25	-0.2	0.0608987	0	0.144718	0.609524	0.334741	0.884307
0.01	500	0	0.05	0.25	2	0.25	-0.5	0.0428571	0	0.218946	0.602381	0.347814	0.856948
0.01	500	0	0.05	0.25	2	0.25	-1	0.052381	0	0.199303	0.609524	0.331268	0.88778
0.01	500	0	0.05	0.25	2	0.25	0.2	0.0690476	0	0.253632	0.614286	0.318425	0.910146
0.01	500	0	0.05	0.25	2	0.25	0.5	0.0857143	0	0.258658	0.621429	0.361089	0.881768
0.01	500	0	0.05	0.25	2	0.25	1	0.0904762	0	0.280553	0.609524	0.324448	0.894599
0.01	500	0	0.05	0.25	5	0.25	-0.2	0.0930907	0	0.129333	0.55	0.214788	0.885212
0.01	500	0	0.05	0.25	5	0.25	-0.5	0.0261905	0	0.136278	0.535714	0.186275	0.885154
0.01	500	0	0.05	0.25	5	0.25	-1	0.0333333	0	0.154685	0.538095	0.186243	0.889948
0.01	500	0	0.05	0.25	5	0.25	0.2	0.17619	0	0.48081	0.540476	0.184939	0.896014
0.01	500	0	0.05	0.25	5	0.25	0.5	0.15	0	0.435717	0.566667	0.215595	0.917738
0.01	500	0	0.05	0.25	5	0.25	1	0.138095	0	0.363505	0.554762	0.219687	0.889837
0.01	500	0.5	0.05	0.1	10	0.25	-0.2	0.383092	0	0.229138	0.877193	0.629456	1
0.01	500	0.5	0.05	0.1	10	0.25	-0.5	0.0967419	0.00297444	0.190509	0.877193	0.614407	1
0.01	500	0.5	0.05	0.1	10	0.25	-1	0.0738095	0	0.200146	0.881955	0.636522	1
0.01	500	0.5	0.05	0.1	10	0.25	0.2	0.572682	0.342953	0.802411	0.872431	0.61896	1
0.01	500	0.5	0.05	0.1	10	0.25	0.5	0.587218	0.31262	0.861816	0.891479	0.636333	1
0.01	500	0.5	0.05	0.1	10	0.25	1	0.577444	0.339505	0.815382	0.87005	0.600201	1
0.01	500	0.5	0.05	0.1	2	0.25	-0.2	0.0815789	0	0.199155	0.5825	0.244099	0.920901
0.01	500	0.5	0.05	0.1	2	0.25	-0.5	0.0475	0	0.191372	0.58	0.214146	0.945854
0.01	500	0.5	0.05	0.1	2	0.25	-1	0.0375	0	0.199235	0.5775	0.201998	0.953002
0.01	500	0.5	0.05	0.1	2	0.25	0.2	0.115	0	0.326146	0.5725	0.227883	0.917117
0.01	500	0.5	0.05	0.1	2	0.25	0.5	0.135	0	0.395451	0.5875	0.23938	0.93562
0.01	500	0.5	0.05	0.1	2	0.25	1	0.1225	0	0.336913	0.5725	0.207926	0.937074
0.01	500	0.5	0.05	0.1	5	0.25	-0.2	0.198531	0	0.172276	0.740476	0.417494	1
0.01	500	0.5	0.05	0.1	5	0.25	-0.5	0.0571429	0	0.146348	0.733333	0.418307	1
0.01	500	0.5	0.05	0.1	5	0.25	-1	0.0547619	0	0.161689	0.735714	0.407534	1
0.01	500	0.5	0.05	0.1	5	0.25	0.2	0.333333	0.00634016	0.660327	0.752381	0.438664	1
0.01	500	0.5	0.05	0.1	5	0.25	0.5	0.342857	0.0549877	0.630727	0.735714	0.404621	1
0.01	500	0.5	0.05	0.1	5	0.25	1	0.364286	0.0651964	0.663375	0.738095	0.425254	1
0.01	500	0.5	0.05	0.25	10	0.25	-0.2	0.344752	0	0.193079	0.922409	0.750176	1
0.01	500	0.5	0.05	0.25	10	0.25	-0.5	0.1	0	0.245357	0.927171	0.752149	1
0.01	500	0.5	0.05	0.25	10	0.25	-1	0.0494398	0	0.135941	0.934314	0.797284	1
0.01	500	0.5	0.05	0.25	10	0.25	0.2	0.548599	0.336699	0.760499	0.933333	0.762652	1
0.01	500	0.5	0.05	0.25	10	0.25	0.5	0.533333	0.320122	0.746544	0.92479	0.764012	1
0.01	500	0.5	0.05	0.25	10	0.25	1	0.523389	0.285561	0.761217	0.929552	0.757483	1
0.01	500	0.5	0.05	0.25	2	0.25	-0.2	0.0856398	0	0.200636	0.69	0.444536	0.935464
0.01	500	0.5	0.05	0.25	2	0.25	-0.5	0.0425	0	0.133964	0.71	0.488343	0.931657
0.01	500	0.5	0.05	0.25	2	0.25	-1	0.045	0	0.17571	0.6775	0.428205	0.926795
0.01	500	0.5	0.05	0.25	2	0.25	0.2	0.13	0	0.283806	0.7	0.437808	0.962192
0.01	500	0.5	0.05	0.25	2	0.25	0.5	0.12	0	0.2924	0.6925	0.441588	0.943412
0.01	500	0.5	0.05	0.25	2	0.25	1	0.12	0	0.295308	0.6925	0.451872	0.933128
0.01	500	0.5	0.05	0.25	5	0.25	-0.2	0.239911	0	0.180831	0.816667	0.571994	1
0.01	500	0.5	0.05	0.25	5	0.25	-0.5	0.0666667	0	0.191913	0.821429	0.605447	1
0.01	500	0.5	0.05	0.25	5	0.25	-1	0.0547619	0	0.178354	0.830952	0.591953	1
0.01	500	0.5	0.05	0.25	5	0.25	0.2	0.37381	0.149009	0.59861	0.814286	0.580021	1
0.01	500	0.5	0.05	0.25	5	0.25	0.5	0.428571	0.221674	0.635469	0.835714	0.620688	1
0.01	500	0.5	0.05	0.25	5	0.25	1	0.402381	0.142217	0.662545	0.828571	0.583431	1
0.01	500	1	0.05	0.1	10	0.25	-0.2	0.294749	0	0.261852	0.971429	0.83087	1
0.01	500	1	0.05	0.1	10	0.25	-0.5	0.12381	0	0.2837	0.971429	0.849139	1
0.01	500	1	0.05	0.1	10	0.25	-1	0.109524	0	0.24679	0.964286	0.777975	1
0.01	500	1	0.05	0.1	10	0.25	0.2	0.659524	0.408485	0.910563	0.969048	0.795181	1
0.01	500	1	0.05	0.1	10	0.25	0.5	0.671429	0.520969	0.821888	0.971429	0.811681	1
0.01	500	1	0.05	0.1	10	0.25	1	0.645238	0.467469	0.823007	0.971429	0.811681	1
0.01	500	1	0.05	0.1	2	0.25	-0.2	0.114946	0	0.23298	0.705	0.415505	0.994495
0.01	500	1	0.05	0.1	2	0.25	-0.5	0.0875	0	0.272556	0.715	0.448791	0.981209
0.01	500	1	0.05	0.1	2	0.25	-1	0.0775	0	0.26146	0.705	0.426178	0.983822
0.01	500	1	0.05	0.1	2	0.25	0.2	0.1725	0	0.393872	0.695	0.423526	0.966474
0.01	500	1	0.05	0.1	2	0.25	0.5	0.205	0	0.415667	0.7025	0.420837	0.984163
0.01	500	1	0.05	0.1	2	0.25	1	0.2125	0	0.534992	0.6975	0.423109	0.971891
0.01	500	1	0.05	0.1	5	0.25	-0.2	0.260525	0	0.280668	0.919048	0.750795	1
0.01	500	1	0.05	0.1	5	0.25	-0.5	0.0880952	0	0.211687	0.919048	0.747965	1
0.01	500	1	0.05	0.1	5	0.25	-1	0.1	0	0.278026	0.911905	0.728813	1
0.01	500	1	0.05	0.1	5	0.25	0.2	0.580952	0.376613	0.785292	0.919048	0.734463	1
0.01	500	1	0.05	0.1	5	0.25	0.5	0.542857	0.343732	0.741982	0.914286	0.735875	1
0.01	500	1	0.05	0.1	5	0.25	1	0.535714	0.303508	0.76792	0.92381	0.75515	1
0.01	500	1	0.05	0.25	10	0.25	-0.2	0.43959	0	0.262114	0.995238	0.96576	1
0.01	500	1	0.05	0.25	10	0.25	-0.5	0.10148	0	0.245385	0.992857	0.946004	1
0.01	500	1	0.05	0.25	10	0.25	-1	0.0978121	0	0.244492	0.995238	0.96576	1
0.01	500	1	0.05	0.25	10	0.25	0.2	0.66879	0.518141	0.81944	0.997619	0.976234	1
0.01	500	1	0.05	0.25	10	0.25	0.5	0.66036	0.434943	0.885778	0.995238	0.96576	1
0.01	500	1	0.05	0.25	10	0.25	1	0.6926	0.41113	0.97407	0.995238	0.96576	1
0.01	500	1	0.05	0.25	2	0.25	-0.2	0.14177	0	0.242859	0.78	0.632914	0.927086
0.01	500	1	0.05	0.25	2	0.25	-0.5	0.09	0	0.230764	0.7825	0.625845	0.939155
0.01	500	1	0.05	0.25	2	0.25	-1	0.06	0	0.214462	0.7775	0.610839	0.944161
0.01	500	1	0.05	0.25	2	0.25	0.2	0.185	0	0.405514	0.785	0.649729	0.920271
0.01	500	1	0.05	0.25	2	0.25	0.5	0.2	0	0.456343	0.785	0.653519	0.916481
0.01	500	1	0.05	0.25	2	0.25	1	0.1825	0	0.368646	0.78	0.639956	0.920044
0.01	500	1	0.05	0.25	5	0.25	-0.2	0.272904	0	0.226471	0.921429	0.719227	1
0.01	500	1	0.05	0.25	5	0.25	-0.5	0.102381	0	0.258801	0.938095	0.765814	1
0.01	500	1	0.05	0.25	5	0.25	-1	0.097619	0	0.25708	0.930952	0.754345	1
0.01	500	1	0.05	0.25	5	0.25	0.2	0.504762	0.30177	0.707754	0.919048	0.717072	1
0.01	500	1	0.05	0.25	5	0.25	0.5	0.497619	0.313035	0.682203	0.92619	0.726263	1
0.01	500	1	0.05	0.25	5	0.25	1	0.52381	0.307722	0.739897	0.930952	0.741236	1
0.01	500	0	0.1	0.1	10	0.05	-0.2	0.21936	0	0.184413	0.503571	0.0256142	0.981529
0.01	500	0	0.1	0.1	10	0.05	-0.5	0.05	0	0.160142	0.523571	0.108038	0.939105
0.01	500	0	0.1	0.1	10	0.05	-1	0.05	0	0.160142	0.506071	0.0826157	0.929527
0.01	500	0	0.1	0.1	10	0.05	0.2	0.334167	0.0877723	0.580561	0.523452	0.0990887	0.947816
0.01	500	0	0.1	0.1	10	0.05	0.5	0.326786	0.134244	0.519328	0.538452	0.142067	0.934838
0.01	500	0	0.1	0.1	10	0.05	1	0.316667	0.103113	0.53022	0.513452	0.0664916	0.960413
0.01	500	0	0.1	0.1	2	0.05	-0.2	0.162115	0	0.215405	0.565	0.256568	0.873432
0.01	500	0	0.1	0.1	2	0.05	-0.5	0.0975	0	0.25798	0.55	0.213509	0.886491
0.01	500	0	0.1	0.1	2	0.05	-1	0.095	0	0.271744	0.555	0.181624	0.928376
0.01	500	0	0.1	0.1	2	0.05	0.2	0.3	0.0496428	0.550357	0.5575	0.205913	0.909087
0.01	500	0	0.1	0.1	2	0.05	0.5	0.3125	0	0.625447	0.5725	0.230829	0.914171
0.01	500	0	0.1	0.1	2	0.05	1	0.275	0	0.569	0.55	0.180571	0.919429
0.01	500	0	0.1	0.1	5	0.05	-0.2	0.14987	0	0.244303	0.525769	0.243154	0.808385
0.01	500	0	0.1	0.1	5	0.05	-0.5	0.0512821	0	0.164199	0.531987	0.21881	0.845165
0.01	500	0	0.1	0.1	5	0.05	-1	0.0675641	0	0.183372	0.524487	0.183205	0.865769
0.01	500	0	0.1	0.1	5	0.05	0.2	0.333077	0.156498	0.509656	0.519551	0.216328	0.822774
0.01	500	0	0.1	0.1	5	0.05	0.5	0.317949	0.0749541	0.560943	0.540769	0.213394	0.868145
0.01	500	0	0.1	0.1	5	0.05	1	0.300385	0.123323	0.477446	0.537051	0.223119	0.850984
0.01	500	0	0.1	0.25	10	0.05	-0.2	0.183582	0	0.184233	0.566347	0.191654	0.941039
0.01	500	0	0.1	0.25	10	0.05	-0.5	0.0568519	0	0.154053	0.564402	0.177546	0.951259
0.01	500	0	0.1	0.25	10	0.05	-1	0.0537037	0	0.170791	0.590505	0.187988	0.993023
0.01	500	0	0.1	0.25	10	0.05	0.2	0.289133	0.0773037	0.500962	0.562778	0.136372	0.989184
0.01	500	0	0.1	0.25	10	0.05	0.5	0.290951	0.0631665	0.518736	0.575471	0.183552	0.967391
0.01	500	0	0.1	0.25	10	0.05	1	0.306372	0.105946	0.506798	0.56612	0.209594	0.922646
0.01	500	0	0.1	0.25	2	0.05	-0.2	0.206137	0	0.379605	0.702742	0.36096	1
0.01	500	0	0.1	0.25	2	0.05	-0.5	0.127201	0	0.338487	0.702237	0.357866	1
0.01	500	0	0.1	0.25	2	0.05	-1	0.146248	0	0.402938	0.709885	0.355519	1
0.01	500	0	0.1	0.25	2	0.05	0.2	0.28355	0.00872958	0.55837	0.707504	0.368834	1
0.01	500	0	0.1	0.25	2	0.05	0.5	0.306277	0.0449129	0.567641	0.728932	0.416487	1
0.01	500	0	0.1	0.25	2	0.05	1	0.305916	0.0504759	0.561357	0.701299	0.358801	1
0.01	500	0	0.1	0.25	5	0.05	-0.2	0.149338	0	0.159682	0.650484	0.382173	0.918795
0.01	500	0	0.1	0.25	5	0.05	-0.5	0.0598387	0	0.172479	0.622258	0.316582	0.927934
0.01	500	0	0.1	0.25	5	0.05	-1	0.0698387	0	0.181636	0.658871	0.407837	0.909905
0.01	500	0	0.1	0.25	5	0.05	0.2	0.337016	0.084572	0.58946	0.652258	0.367012	0.937504
0.01	500	0	0.1	0.25	5	0.05	0.5	0.312903	0.0979942	0.527812	0.653871	0.386732	0.92101
0.01	500	0	0.1	0.25	5	0.05	1	0.351129	0.13166	0.570599	0.642097	0.325832	0.958362
0.01	500	0.5	0.1	0.1	10	0.05	-0.2	0.318871	0	0.314227	0.843333	0.616913	1
0.01	500	0.5	0.1	0.1	10	0.05	-0.5	0.125833	0	0.274013	0.845833	0.577319	1
0.01	500	0.5	0.1	0.1	10	0.05	-1	0.0954167	0	0.227523	0.855417	0.579639	1
0.01	500	0.5	0.1	0.1	10	0.05	0.2	0.502917	0.286927	0.718907	0.832917	0.550886	1
0.01	500	0.5	0.1	0.1	10	0.05	0.5	0.499583	0.266268	0.732899	0.850417	0.553259	1
0.01	500	0.5	0.1	0.1	10	0.05	1	0.484167	0.289756	0.678577	0.847917	0.578443	1
0.01	500	0.5	0.1	0.1	2	0.05	-0.2	0.3092	0	0.466277	0.715	0.38442	1
0.01	500	0.5	0.1	0.1	2	0.05	-0.5	0.1825	0	0.437409	0.7025	0.37751	1
0.01	500	0.5	0.1	0.1	2	0.05	-1	0.185	0	0.496692	0.7225	0.433748	1
0.01	500	0.5	0.1	0.1	2	0.05	0.2	0.415	0.121689	0.708311	0.7225	0.418401	1
0.01	500	0.5	0.1	0.1	2	0.05	0.5	0.38	0.128836	0.631164	0.7225	0.400635	1
0.01	500	0.5	0.1	0.1	2	0.05	1	0.395	0.09353	0.69647	0.715	0.414874	1
0.01	500	0.5	0.1	0.1	5	0.05	-0.2	0.300112	0	0.303985	0.775	0.511846	1
0.01	500	0.5	0.1	0.1	5	0.05	-0.5	0.14	0	0.307039	0.7425	0.477862	1
0.01	500	0.5	0.1	0.1	5	0.05	-1	0.175	0.00230678	0.347693	0.77	0.499459	1
0.01	500	0.5	0.1	0.1	5	0.05	0.2	0.535	0.290568	0.779432	0.7725	0.476828	1
0.01	500	0.5	0.1	0.1	5	0.05	0.5	0.53	0.27287	0.78713	0.765	0.466563	1
0.01	500	0.5	0.1	0.1	5	0.05	1	0.5775	0.299449	0.855551	0.755	0.477997	1
0.01	500	0.5	0.1	0.25	10	0.05	-0.2	0.26975	0	0.234183	0.897826	0.685438	1
0.01	500	0.5	0.1	0.25	10	0.05	-0.5	0.109674	0	0.258008	0.908478	0.697817	1
0.01	500	0.5	0.1	0.25	10	0.05	-1	0.0818478	0	0.172985	0.893152	0.667547	1
0.01	500	0.5	0.1	0.25	10	0.05	0.2	0.468587	0.263396	0.673778	0.903478	0.737846	1
0.01	500	0.5	0.1	0.25	10	0.05	0.5	0.452717	0.264041	0.641394	0.903478	0.707126	1
0.01	500	0.5	0.1	0.25	10	0.05	1	0.477609	0.251378	0.703839	0.892826	0.688164	1
0.01	500	0.5	0.1	0.25	2	0.05	-0.2	0.321583	0	0.514932	0.76625	0.472992	1
0.01	500	0.5	0.1	0.25	2	0.05	-0.5	0.234687	0	0.506012	0.784375	0.503018	1
0.01	500	0.5	0.1	0.25	2	0.05	-1	0.209063	0	0.461414	0.785937	0.497309	1
0.01	500	0.5	0.1	0.25	2	0.05	0.2	0.410938	0.114426	0.707449	0.78125	0.536573	1
0.01	500	0.5	0.1	0.25	2	0.05	0.5	0.404687	0.0844841	0.724891	0.789375	0.493098	1
0.01	500	0.5	0.1	0.25	2	0.05	1	0.41	0.131722	0.688278	0.78375	0.499241	1
0.01	500	0.5	0.1	0.25	5	0.05	-0.2	0.407354	0.0245828	0.344306	0.839722	0.578765	1
0.01	500	0.5	0.1	0.25	5	0.05	-0.5	0.164722	0.00565595	0.323788	0.836111	0.551341	1
0.01	500	0.5	0.1	0.25	5	0.05	-1	0.133056	0.00526332	0.260848	0.838611	0.574558	1
0.01	500	0.5	0.1	0.25	5	0.05	0.2	0.516944	0.3116	0.722288	0.851111	0.596782	1
0.01	500	0.5	0.1	0.25	5	0.05	0.5	0.506944	0.309237	0.704652	0.833611	0.605628	1
0.01	500	0.5	0.1	0.25	5	0.05	1	0.482778	0.225587	0.739969	0.838611	0.588317	1
0.01	500	1	0.1	0.1	10	0.05	-0.2	0.453157	0	0.49424	0.988095	0.900965	1
0.01	500	1	0.1	0.1	10	0.05	-0.5	0.220068	0	0.490693	0.992857	0.957717	1
0.01	500	1	0.1	0.1	10	0.05	-1	0.219728	0	0.495883	0.988095	0.935277	1
0.01	500	1	0.1	0.1	10	0.05	0.2	0.607483	0.364896	0.85007	0.992857	0.957717	1
0.01	500	1	0.1	0.1	10	0.05	0.5	0.589456	0.368335	0.810577	0.992857	0.946004	1
0.01	500	1	0.1	0.1	10	0.05	1	0.580272	0.317874	0.842671	0.985714	0.915435	1
0.01	500	1	0.1	0.1	2	0.05	-0.2	0.420061	0.0678271	0.537173	0.8075	0.498782	1
0.01	500	1	0.1	0.1	2	0.05	-0.5	0.32	0.0791092	0.560891	0.82	0.524457	1
0.01	500	1	0.1	0.1	2	0.05	-1	0.29	0.0266542	0.553346	0.84	0.62766	1
0.01	500	1	0.1	0.1	2	0.05	0.2	0.56	0.279912	0.840088	0.8125	0.494745	1
0.01	500	1	0.1	0.1	2	0.05	0.5	0.56	0.314536	0.805464	0.835	0.548665	1
0.01	500	1	0.1	0.1	2	0.05	1	0.565	0.322645	0.807355	0.8125	0.497942	1
0.01	500	1	0.1	0.1	5	0.05	-0.2	0.440657	0	0.436833	0.931218	0.75218	1
0.01	500	1	0.1	0.1	5	0.05	-0.5	0.235321	0	0.514589	0.928718	0.755129	1
0.01	500	1	0.1	0.1	5	0.05	-1	0.207692	0	0.504583	0.9325	0.789332	1
0.01	500	1	0.1	0.1	5	0.05	0.2	0.599359	0.417975	0.780743	0.918718	0.703765	1
0.01	500	1	0.1	0.1	5	0.05	0.5	0.614487	0.378297	0.850677	0.92	0.712963	1
0.01	500	1	0.1	0.1	5	0.05	1	0.628397	0.427163	0.829632	0.943718	0.803454	1
0.01	500	1	0.1	0.25	10	0.05	-0.2	0.372084	0	0.469056	0.9925	0.944543	1
0.01	500	1	0.1	0.25	10	0.05	-0.5	0.208696	0	0.439806	0.99	0.938731	1
0.01	500	1	0.1	0.25	10	0.05	-1	0.214348	0	0.492866	0.9925	0.944543	1
0.01	500	1	0.1	0.25	10	0.05	0.2	0.594239	0.33432	0.854159	0.9975	0.975587	1
0.01	500	1	0.1	0.25	10	0.05	0.5	0.582935	0.285771	0.880099	0.9925	0.944543	1
0.01	500	1	0.1	0.25	10	0.05	1	0.563913	0.302194	0.825632	0.995	0.964836	1
0.01	500	1	0.1	0.25	2	0.05	-0.2	0.440796	0	0.606655	0.857738	0.679683	1
0.01	500	1	0.1	0.25	2	0.05	-0.5	0.314048	0.0234695	0.604626	0.857619	0.665884	1
0.01	500	1	0.1	0.25	2	0.05	-1	0.306548	0.0758629	0.537232	0.857857	0.69184	1
0.01	500	1	0.1	0.25	2	0.05	0.2	0.510952	0.248078	0.773827	0.857857	0.69184	1
0.01	500	1	0.1	0.25	2	0.05	0.5	0.533571	0.328714	0.738429	0.845238	0.659816	1
0.01	500	1	0.1	0.25	2	0.05	1	0.553333	0.292732	0.813935	0.862738	0.710416	1
0.01	500	1	0.1	0.25	5	0.05	-0.2	0.46163	0	0.5669	0.97	0.883507	1
0.01	500	1	0.1	0.25	5	0.05	-0.5	0.283676	0.0362746	0.531078	0.975	0.900433	1
0.01	500	1	0.1	0.25	5	0.05	-1	0.260735	0	0.554877	0.9675	0.876036	1
0.01	500	1	0.1	0.25	5	0.05	0.2	0.638382	0.418857	0.857908	0.975	0.907552	1
0.01	500	1	0.1	0.25	5	0.05	0.5	0.644853	0.358879	0.930827	0.9725	0.898103	1
0.01	500	1	0.1	0.25	5	0.05	1	0.634412	0.46831	0.800513	0.98	0.906114	1
0.01	500	0	0.05	0.1	10	0.05	-0.2	0.0760726	0	0.0866946	0.174259	0	0.542858
0.01	500	0	0.05	0.1	10	0.05	-0.5	0.025	0	0.0995668	0.172963	0	0.535177
0.01	500	0	0.05	0.1	10	0.05	-1	0.0193519	0	0.0769039	0.183611	0	0.50712
0.01	500	0	0.05	0.1	10	0.05	0.2	0.1475	0	0.398814	0.164259	0	0.496113
0.01	500	0	0.05	0.1	10	0.05	0.5	0.141204	0	0.356483	0.179907	0	0.535992
0.01	500	0	0.05	0.1	10	0.05	1	0.154907	0	0.377258	0.174907	0	0.513673
0.01	500	0	0.05	0.1	2	0.05	-0.2	0.0250812	0	0.0539958	0.278571	0	0.568578
0.01	500	0	0.05	0.1	2	0.05	-0.5	0.0166667	0	0.073247	0.271429	0	0.572803
0.01	500	0	0.05	0.1	2	0.05	-1	0.00238095	0	0.0237663	0.254762	0	0.550236
0.01	500	0	0.05	0.1	2	0.05	0.2	0.0333333	0	0.142168	0.261905	0	0.55411
0.01	500	0	0.05	0.1	2	0.05	0.5	0.047619	0	0.194541	0.264286	0	0.550242
0.01	500	0	0.05	0.1	2	0.05	1	0.0428571	0	0.16792	0.264286	0.0103487	0.518223
0.01	500	0	0.05	0.1	5	0.05	-0.2	0.0552795	0	0.101255	0.224211	0	0.548001
0.01	500	0	0.05	0.1	5	0.05	-0.5	0.015	0	0.0793808	0.206579	0	0.507819
0.01	500	0	0.05	0.1	5	0.05	-1	0.0163158	0	0.0720592	0.206711	0	0.48457
0.01	500	0	0.05	0.1	5	0.05	0.2	0.130132	0	0.344172	0.214211	0	0.511191
0.01	500	0	0.05	0.1	5	0.05	0.5	0.127763	0	0.281642	0.219211	0	0.538075
0.01	500	0	0.05	0.1	5	0.05	1	0.0952632	0	0.240676	0.215395	0	0.530003
0.01	500	0	0.05	0.25	10	0.05	-0.2	0.0933128	0	0.0654573	0.229318	0	0.584619
0.01	500	0	0.05	0.25	10	0.05	-0.5	0.0125	0	0.0560376	0.216818	0	0.552826
0.01	500	0	0.05	0.25	10	0.05	-1	0.01	0	0.0502184	0.234091	0	0.552708
0.01	500	0	0.05	0.25	10	0.05	0.2	0.146818	0	0.310485	0.226591	0	0.548868
0.01	500	0	0.05	0.25	10	0.05	0.5	0.1425	0	0.341761	0.229318	0	0.5972
0.01	500	0	0.05	0.25	10	0.05	1	0.1525	0	0.391442	0.239318	0	0.55267
0.01	500	0	0.05	0.25	2	0.05	-0.2	0.0457065	0	0.129643	0.303056	0	0.614114
0.01	500	0	0.05	0.25	2	0.05	-0.5	0.0213889	0	0.0947556	0.303056	0	0.623716
0.01	500	0	0.05	0.25	2	0.05	-1	0.0202778	0	0.0946582	0.304167	0	0.611865
0.01	500	0	0.05	0.25	2	0.05	0.2	0.0591667	0	0.21618	0.303056	0	0.642105
0.01	500	0	0.05	0.25	2	0.05	0.5	0.0513889	0	0.195668	0.309444	0	0.626161
0.01	500	0	0.05	0.25	2	0.05	1	0.0627778	0	0.211413	0.302222	0	0.626711
0.01	500	0	0.05	0.25	5	0.05	-0.2	0.0880587	0	0.0502184	0.24	0	0.557317
0.01	500	0	0.05	0.25	5	0.05	-0.5	0.0225	0	0.0968972	0.235	0	0.560961
0.01	500	0	0.05	0.25	5	0.05	-1	0.0125	0	0.0827023	0.2475	0	0.592117
0.01	500	0	0.05	0.25	5	0.05	0.2	0.1325	0	0.324	0.2375	0	0.588512
0.01	500	0	0.05	0.25	5	0.05	0.5	0.095	0	0.22571	0.25	0	0.601192
0.01	500	0	0.05	0.25	5	0.05	1	0.135	0	0.326037	0.2375	0	0.572297
0.01	500	0.5	0.05	0.1	10	0.05	-0.2	0.249492	0	0.202633	0.565185	0.0531878	1
0.01	500	0.5	0.05	0.1	10	0.05	-0.5	0.0680556	0	0.175611	0.550833	0.060607	1
0.01	500	0.5	0.05	0.1	10	0.05	-1	0.0568519	0	0.136947	0.538981	0	1
0.01	500	0.5	0.05	0.1	10	0.05	0.2	0.389722	0.124707	0.654737	0.543981	0.0679806	1
0.01	500	0.5	0.05	0.1	10	0.05	0.5	0.414722	0.172517	0.656927	0.53713	0.0237543	1
0.01	500	0.5	0.05	0.1	10	0.05	1	0.440926	0.20489	0.676962	0.53963	0.032463	1
0.01	500	0.5	0.05	0.1	2	0.05	-0.2	0.0658839	0	0.143897	0.335	0.0249337	0.645066
0.01	500	0.5	0.05	0.1	2	0.05	-0.5	0.04	0	0.133242	0.345	0.0486028	0.641397
0.01	500	0.5	0.05	0.1	2	0.05	-1	0.035	0	0.136047	0.3525	0.0874801	0.61752
0.01	500	0.5	0.05	0.1	2	0.05	0.2	0.0925	0	0.273133	0.345	0.0735261	0.616474
0.01	500	0.5	0.05	0.1	2	0.05	0.5	0.11	0	0.302356	0.345	0.040195	0.649805
0.01	500	0.5	0.05	0.1	2	0.05	1	0.1075	0	0.299	0.34	0.035693	0.644307
0.01	500	0.5	0.05	0.1	5	0.05	-0.2	0.187986	0	0.138986	0.374605	0.000295239	0.748915
0.01	500	0.5	0.05	0.1	5	0.05	-0.5	0.0513158	0	0.15486	0.373421	0.00075825	0.746084
0.01	500	0.5	0.05	0.1	5	0.05	-1	0.0514474	0	0.171089	0.389605	0.0260542	0.753156
0.01	500	0.5	0.05	0.1	5	0.05	0.2	0.318289	0.0975189	0.53906	0.397105	0.0309238	0.763287
0.01	500	0.5	0.05	0.1	5	0.05	0.5	0.255658	0.0498295	0.461486	0.388289	0.00493435	0.771645
0.01	500	0.5	0.05	0.1	5	0.05	1	0.285526	0.0704353	0.500617	0.378421	0.0168236	0.740019
0.01	500	0.5	0.05	0.25	10	0.05	-0.2	0.222748	0	0.133861	0.613	0.219142	1
0.01	500	0.5	0.05	0.25	10	0.05	-0.5	0.072	0	0.170432	0.576	0.182743	0.969257
0.01	500	0.5	0.05	0.25	10	0.05	-1	0.072	0	0.184791	0.587	0.164415	1
0.01	500	0.5	0.05	0.25	10	0.05	0.2	0.41	0.135379	0.684621	0.5915	0.159631	1
0.01	500	0.5	0.05	0.25	10	0.05	0.5	0.38	0.0984715	0.661528	0.5605	0.0925791	1
0.01	500	0.5	0.05	0.25	10	0.05	1	0.386	0.160957	0.611043	0.5895	0.147351	1
0.01	500	0.5	0.05	0.25	2	0.05	-0.2	0.0736447	0	0.130915	0.41	0.0622798	0.75772
0.01	500	0.5	0.05	0.25	2	0.05	-0.5	0.0575	0	0.200668	0.4125	0.0487587	0.776241
0.01	500	0.5	0.05	0.25	2	0.05	-1	0.0325	0	0.134419	0.39	0.0350859	0.744914
0.01	500	0.5	0.05	0.25	2	0.05	0.2	0.1075	0	0.267349	0.43	0.0711202	0.78888
0.01	500	0.5	0.05	0.25	2	0.05	0.5	0.11	0	0.324707	0.4	0.0680463	0.731954
0.01	500	0.5	0.05	0.25	2	0.05	1	0.1175	0	0.283553	0.4025	0.0491917	0.755808
0.01	500	0.5	0.05	0.25	5	0.05	-0.2	0.180098	0	0.128407	0.495	0.0879444	0.902056
0.01	500	0.5	0.05	0.25	5	0.05	-0.5	0.0453571	0	0.129022	0.52	0.116061	0.923939
0.01	500	0.5	0.05	0.25	5	0.05	-1	0.0703571	0	0.186541	0.506429	0.109125	0.903732
0.01	500	0.5	0.05	0.25	5	0.05	0.2	0.313929	0.0661194	0.561738	0.523929	0.0873744	0.960483
0.01	500	0.5	0.05	0.25	5	0.05	0.5	0.258214	0.0713054	0.445123	0.488571	0.0485778	0.928565
0.01	500	0.5	0.05	0.25	5	0.05	1	0.276429	0.0368044	0.516053	0.493571	0.0589444	0.928198
0.01	500	1	0.05	0.1	10	0.05	-0.2	0.265717	0	0.205206	0.814167	0.480816	1
0.01	500	1	0.05	0.1	10	0.05	-0.5	0.085	0	0.220271	0.800833	0.407907	1
0.01	500	1	0.05	0.1	10	0.05	-1	0.0933333	0	0.22331	0.823333	0.501098	1
0.01	500	1	0.05	0.1	10	0.05	0.2	0.530833	0.306938	0.754728	0.815833	0.475777	1
0.01	500	1	0.05	0.1	10	0.05	0.5	0.559167	0.318305	0.800028	0.816667	0.476029	1
0.01	500	1	0.05	0.1	10	0.05	1	0.555	0.296889	0.813111	0.8225	0.551819	1
0.01	500	1	0.05	0.1	2	0.05	-0.2	0.136216	0	0.15899	0.432368	0.0374677	0.827269
0.01	500	1	0.05	0.1	2	0.05	-0.5	0.0576316	0	0.164364	0.436184	0.0298138	0.842555
0.01	500	1	0.05	0.1	2	0.05	-1	0.0413158	0	0.138334	0.417237	0	0.837029
0.01	500	1	0.05	0.1	2	0.05	0.2	0.171711	0	0.368608	0.454868	0.0307762	0.878961
0.01	500	1	0.05	0.1	2	0.05	0.5	0.170395	0	0.374849	0.428553	0.0123757	0.84473
0.01	500	1	0.05	0.1	2	0.05	1	0.176711	0	0.395569	0.438684	0.0301412	0.847227
0.01	500	1	0.05	0.1	5	0.05	-0.2	0.280721	0	0.19577	0.6425	0.1405	1
0.01	500	1	0.05	0.1	5	0.05	-0.5	0.1225	0	0.276552	0.6275	0.125299	1
0.01	500	1	0.05	0.1	5	0.05	-1	0.0975	0	0.244843	0.6425	0.12172	1
0.01	500	1	0.05	0.1	5	0.05	0.2	0.4125	0.13012	0.69488	0.6725	0.202535	1
0.01	500	1	0.05	0.1	5	0.05	0.5	0.445	0.24416	0.64584	0.645	0.137368	1
0.01	500	1	0.05	0.1	5	0.05	1	0.4325	0.152999	0.712001	0.65	0.187052	1
0.01	500	1	0.05	0.25	10	0.05	-0.2	0.295869	0	0.33413	0.863654	0.561477	1
0.01	500	1	0.05	0.25	10	0.05	-0.5	0.1125	0	0.257771	0.858654	0.5475	1
0.01	500	1	0.05	0.25	10	0.05	-1	0.108846	0	0.285285	0.852308	0.527307	1
0.01	500	1	0.05	0.25	10	0.05	0.2	0.545192	0.286759	0.803625	0.858077	0.545369	1
0.01	500	1	0.05	0.25	10	0.05	0.5	0.518846	0.294553	0.743139	0.869231	0.575643	1
0.01	500	1	0.05	0.25	10	0.05	1	0.538846	0.298486	0.779206	0.875577	0.600457	1
0.01	500	1	0.05	0.25	2	0.05	-0.2	0.139031	0	0.256342	0.5025	0	1
0.01	500	1	0.05	0.25	2	0.05	-0.5	0.075	0	0.289472	0.4975	0	0.997684
0.01	500	1	0.05	0.25	2	0.05	-1	0.0675	0	0.299574	0.53	0.0380439	1
0.01	500	1	0.05	0.25	2	0.05	0.2	0.1925	0	0.497926	0.52	0.00593615	1
0.01	500	1	0.05	0.25	2	0.05	0.5	0.18	0	0.477249	0.5125	0.0159672	1
0.01	500	1	0.05	0.25	2	0.05	1	0.18	0	0.483975	0.4975	0	0.995659
0.01	500	1	0.05	0.25	5	0.05	-0.2	0.171587	0	0.225896	0.692027	0.241439	1
0.01	500	1	0.05	0.25	5	0.05	-0.5	0.0613514	0	0.180701	0.688378	0.204119	1
0.01	500	1	0.05	0.25	5	0.05	-1	0.0815541	0	0.244335	0.708581	0.293491	1
0.01	500	1	0.05	0.25	5	0.05	0.2	0.406824	0.211316	0.602333	0.679932	0.248151	1
0.01	500	1	0.05	0.25	5	0.05	0.5	0.451622	0.210414	0.692829	0.671284	0.226921	1
0.01	500	1	0.05	0.25	5	0.05	1	0.42777	0.255308	0.600232	0.69473	0.277603	1
0.05	500	0	0.1	0.1	10	0.1	-0.2	0.173021	0	0.214319	0.347727	0	0.85513
0.05	500	0	0.1	0.1	10	0.1	-0.5	0.0454545	0	0.1804	0.345455	0	0.870951
0.05	500	0	0.1	0.1	10	0.1	-1	0.0522727	0	0.171254	0.347727	0	0.900841
0.05	500	0	0.1	0.1	10	0.1	0.2	0.279545	0.0164811	0.54261	0.347727	0	0.871103
0.05	500	0	0.1	0.1	10	0.1	0.5	0.290909	0.0210189	0.560799	0.338636	0	0.830901
0.05	500	0	0.1	0.1	10	0.1	1	0.290909	0.0278843	0.553934	0.338636	0	0.864152
0.05	500	0	0.1	0.1	2	0.1	-0.2	0.0727119	0	0.309454	0.490476	0.0333096	0.947643
0.05	500	0	0.1	0.1	2	0.1	-0.5	0.047619	0	0.229583	0.495238	0.036723	0.953753
0.05	500	0	0.1	0.1	2	0.1	-1	0.0571429	0	0.279077	0.47619	0	0.982215
0.05	500	0	0.1	0.1	2	0.1	0.2	0.109524	0	0.399609	0.485714	0.042929	0.9285
0.05	500	0	0.1	0.1	2	0.1	0.5	0.138095	0	0.421965	0.454762	0	0.929738
0.05	500	0	0.1	0.1	2	0.1	1	0.12381	0	0.402066	0.490476	0.0354152	0.945537
0.05	500	0	0.1	0.1	5	0.1	-0.2	0.171379	0	0.137495	0.404545	0	0.899568
0.05	500	0	0.1	0.1	5	0.1	-0.5	0.0386364	0	0.138631	0.402273	0	0.885674
0.05	500	0	0.1	0.1	5	0.1	-1	0.0409091	0	0.124484	0.425	0	0.929939
0.05	500	0	0.1	0.1	5	0.1	0.2	0.261364	0.0195449	0.503182	0.411364	0	0.931632
0.05	500	0	0.1	0.1	5	0.1	0.5	0.220455	0	0.542883	0.418182	0	0.888218
0.05	500	0	0.1	0.1	5	0.1	1	0.252273	0	0.530245	0.413636	0	0.95226
0.05	500	0	0.1	0.25	10	0.1	-0.2	0.113253	0	0.156565	0.419728	0	0.90166
0.05	500	0	0.1	0.25	10	0.1	-0.5	0.0357143	0	0.12942	0.397279	0	0.89758
0.05	500	0	0.1	0.25	10	0.1	-1	0.0394558	0	0.140471	0.407143	0	0.871259
0.05	500	0	0.1	0.25	10	0.1	0.2	0.27585	0	0.635148	0.433333	0	0.89125
0.05	500	0	0.1	0.25	10	0.1	0.5	0.298299	0	0.612096	0.413946	0	0.883258
0.05	500	0	0.1	0.25	10	0.1	1	0.296599	0	0.609542	0.409864	0	0.925807
0.05	500	0	0.1	0.25	2	0.1	-0.2	0.0902225	0	0.232531	0.569048	0.123739	1
0.05	500	0	0.1	0.25	2	0.1	-0.5	0.05	0	0.222547	0.566667	0.0953149	1
0.05	500	0	0.1	0.25	2	0.1	-1	0.05	0	0.21103	0.554762	0.102574	1
0.05	500	0	0.1	0.25	2	0.1	0.2	0.128571	0	0.448495	0.557143	0.106678	1
0.05	500	0	0.1	0.25	2	0.1	0.5	0.152381	0	0.514419	0.533333	0.0991001	0.967567
0.05	500	0	0.1	0.25	2	0.1	1	0.140476	0	0.476573	0.557143	0.117467	0.996819
0.05	500	0	0.1	0.25	5	0.1	-0.2	0.148473	0	0.162183	0.491388	0	0.988833
0.05	500	0	0.1	0.25	5	0.1	-0.5	0.0364833	0	0.117621	0.484689	0	0.979628
0.05	500	0	0.1	0.25	5	0.1	-1	0.0398325	0	0.1516	0.465191	0	0.966682
0.05	500	0	0.1	0.25	5	0.1	0.2	0.241746	0	0.553863	0.485766	0.027273	0.944258
0.05	500	0	0.1	0.25	5	0.1	0.5	0.222249	0	0.470583	0.487919	0	0.988212
0.05	500	0	0.1	0.25	5	0.1	1	0.268062	0	0.542521	0.476675	0	0.958984
0.05	500	0.5	0.1	0.1	10	0.1	-0.2	0.358407	0	0.24353	0.583208	0.028425	1
0.05	500	0.5	0.1	0.1	10	0.1	-0.5	0.0870927	0	0.189356	0.577193	0.0131864	1
0.05	500	0.5	0.1	0.1	10	0.1	-1	0.1	0	0.275308	0.577068	0.0520428	1
0.05	500	0.5	0.1	0.1	10	0.1	0.2	0.480952	0.220788	0.741116	0.57218	0.048174	1
0.05	500	0.5	0.1	0.1	10	0.1	0.5	0.486967	0.212523	0.761411	0.576065	0.0872886	1
0.05	500	0.5	0.1	0.1	10	0.1	1	0.477318	0.184173	0.770464	0.579449	0.0347309	1
0.05	500	0.5	0.1	0.1	2	0.1	-0.2	0.118256	0	0.385811	0.47619	0.000492533	0.951888
0.05	500	0.5	0.1	0.1	2	0.1	-0.5	0.0595238	0	0.31436	0.47381	0	0.978884
0.05	500	0.5	0.1	0.1	2	0.1	-1	0.0619048	0	0.333675	0.47619	0.00454767	0.947833
0.05	500	0.5	0.1	0.1	2	0.1	0.2	0.157143	0	0.51358	0.478571	0	0.95724
0.05	500	0.5	0.1	0.1	2	0.1	0.5	0.183333	0	0.588979	0.469048	0	0.952612
0.05	500	0.5	0.1	0.1	2	0.1	1	0.154762	0	0.441995	0.492857	0.0287408	0.956974
0.05	500	0.5	0.1	0.1	5	0.1	-0.2	0.235135	0	0.222388	0.506818	0	1
0.05	500	0.5	0.1	0.1	5	0.1	-0.5	0.075	0	0.234317	0.513636	0	1
0.05	500	0.5	0.1	0.1	5	0.1	-1	0.0909091	0	0.252751	0.493182	0	1
0.05	500	0.5	0.1	0.1	5	0.1	0.2	0.459091	0.132467	0.785715	0.493182	0	1
0.05	500	0.5	0.1	0.1	5	0.1	0.5	0.415909	0.0967204	0.735098	0.486364	0	1
0.05	500	0.5	0.1	0.1	5	0.1	1	0.415909	0.129974	0.701844	0.486364	0	1
0.05	500	0.5	0.1	0.25	10	0.1	-0.2	0.289195	0	0.211424	0.65869	0.218973	1
0.05	500	0.5	0.1	0.25	10	0.1	-0.5	0.0681818	0	0.214934	0.678149	0.170222	1
0.05	500	0.5	0.1	0.25	10	0.1	-1	0.0525995	0	0.138959	0.677421	0.187655	1
0.05	500	0.5	0.1	0.25	10	0.1	0.2	0.505942	0.290333	0.721551	0.672802	0.189697	1
0.05	500	0.5	0.1	0.25	10	0.1	0.5	0.481165	0.265717	0.696612	0.674822	0.258216	1
0.05	500	0.5	0.1	0.25	10	0.1	1	0.495098	0.286714	0.703482	0.654768	0.188962	1
0.05	500	0.5	0.1	0.25	2	0.1	-0.2	0.14755	0	0.285174	0.528571	0.0610678	0.996075
0.05	500	0.5	0.1	0.25	2	0.1	-0.5	0.0642857	0	0.263066	0.557143	0.0848218	1
0.05	500	0.5	0.1	0.25	2	0.1	-1	0.0595238	0	0.275611	0.545238	0.105979	0.984498
0.05	500	0.5	0.1	0.25	2	0.1	0.2	0.211905	0	0.636715	0.578571	0.146291	1
0.05	500	0.5	0.1	0.25	2	0.1	0.5	0.169048	0	0.552973	0.559524	0.112985	1
0.05	500	0.5	0.1	0.25	2	0.1	1	0.159524	0	0.478015	0.545238	0.0743231	1
0.05	500	0.5	0.1	0.25	5	0.1	-0.2	0.164342	0	0.252381	0.561364	0.0832378	1
0.05	500	0.5	0.1	0.25	5	0.1	-0.5	0.0613636	0	0.242652	0.563636	0.0862285	1
0.05	500	0.5	0.1	0.25	5	0.1	-1	0.0590909	0	0.231866	0.547727	0.0856084	1
0.05	500	0.5	0.1	0.25	5	0.1	0.2	0.384091	0.0765782	0.691604	0.570455	0.117147	1
0.05	500	0.5	0.1	0.25	5	0.1	0.5	0.368182	0.07256	0.663804	0.572727	0.147457	0.997997
0.05	500	0.5	0.1	0.25	5	0.1	1	0.422727	0.113227	0.732228	0.572727	0.095755	1
0.05	500	1	0.1	0.1	10	0.1	-0.2	0.351142	0	0.299544	0.711905	0.214218	1
0.05	500	1	0.1	0.1	10	0.1	-0.5	0.0952381	0	0.333087	0.719048	0.222742	1
0.05	500	1	0.1	0.1	10	0.1	-1	0.0738095	0	0.285406	0.72619	0.239515	1
0.05	500	1	0.1	0.1	10	0.1	0.2	0.614286	0.384157	0.844414	0.695238	0.182346	1
0.05	500	1	0.1	0.1	10	0.1	0.5	0.619048	0.421884	0.816211	0.711905	0.261846	1
0.05	500	1	0.1	0.1	10	0.1	1	0.590476	0.341357	0.839595	0.735714	0.279048	1
0.05	500	1	0.1	0.1	2	0.1	-0.2	0.144024	0	0.27363	0.580952	0.130284	1
0.05	500	1	0.1	0.1	2	0.1	-0.5	0.0857143	0	0.366588	0.566667	0.107703	1
0.05	500	1	0.1	0.1	2	0.1	-1	0.0785714	0	0.361877	0.561905	0.102344	1
0.05	500	1	0.1	0.1	2	0.1	0.2	0.252381	0	0.61309	0.540476	0.0617594	1
0.05	500	1	0.1	0.1	2	0.1	0.5	0.233333	0	0.608218	0.595238	0.148392	1
0.05	500	1	0.1	0.1	2	0.1	1	0.219048	0	0.552069	0.561905	0.132597	0.991213
0.05	500	1	0.1	0.1	5	0.1	-0.2	0.308287	0	0.363968	0.631818	0.145523	1
0.05	500	1	0.1	0.1	5	0.1	-0.5	0.104545	0	0.318204	0.645455	0.121702	1
0.05	500	1	0.1	0.1	5	0.1	-1	0.0886364	0	0.289093	0.659091	0.178385	1
0.05	500	1	0.1	0.1	5	0.1	0.2	0.561364	0.303084	0.819643	0.659091	0.114174	1
0.05	500	1	0.1	0.1	5	0.1	0.5	0.515909	0.222086	0.809732	0.647727	0.143035	1
0.05	500	1	0.1	0.1	5	0.1	1	0.545455	0.281956	0.808953	0.656818	0.144198	1
0.05	500	1	0.1	0.25	10	0.1	-0.2	0.427547	0	0.22223	0.822727	0.457636	1
0.05	500	1	0.1	0.25	10	0.1	-0.5	0.0954545	0	0.298129	0.822727	0.438115	1
0.05	500	1	0.1	0.25	10	0.1	-1	0.0954545	0	0.329542	0.827273	0.417335	1
0.05	500	1	0.1	0.25	10	0.1	0.2	0.611364	0.367661	0.855066	0.815909	0.414244	1
0.05	500	1	0.1	0.25	10	0.1	0.5	0.586364	0.383075	0.789652	0.811364	0.407943	1
0.05	500	1	0.1	0.25	10	0.1	1	0.597727	0.448099	0.747355	0.820455	0.498026	1
0.05	500	1	0.1	0.25	2	0.1	-0.2	0.163851	0	0.416829	0.62619	0.143478	1
0.05	500	1	0.1	0.25	2	0.1	-0.5	0.0952381	0	0.350612	0.62619	0.12878	1
0.05	500	1	0.1	0.25	2	0.1	-1	0.0904762	0	0.331761	0.616667	0.129287	1
0.05	500	1	0.1	0.25	2	0.1	0.2	0.257143	0	0.659165	0.611905	0.171553	1
0.05	500	1	0.1	0.25	2	0.1	0.5	0.230952	0	0.619848	0.614286	0.155521	1
0.05	500	1	0.1	0.25	2	0.1	1	0.219048	0	0.566189	0.602381	0.123808	1
0.05	500	1	0.1	0.25	5	0.1	-0.2	0.323474	0	0.375776	0.684091	0.260265	1
0.05	500	1	0.1	0.25	5	0.1	-0.5	0.102273	0	0.370192	0.697727	0.25275	1
0.05	500	1	0.1	0.25	5	0.1	-1	0.0954545	0	0.367493	0.690909	0.263591	1
0.05	500	1	0.1	0.25	5	0.1	0.2	0.543182	0.243336	0.843028	0.690909	0.243719	1
0.05	500	1	0.1	0.25	5	0.1	0.5	0.586364	0.345967	0.82676	0.706818	0.302985	1
0.05	500	1	0.1	0.25	5	0.1	1	0.531818	0.272454	0.791182	0.681818	0.244023	1
0.05	500	0	0.05	0.1	10	0.1	-0.2	0.0763759	0	0.0596769	0.138095	0	0.562905
0.05	500	0	0.05	0.1	10	0.1	-0.5	0.0214286	0	0.0799948	0.133333	0	0.546021
0.05	500	0	0.05	0.1	10	0.1	-1	0.00952381	0	0.0489565	0.133333	0	0.570872
0.05	500	0	0.05	0.1	10	0.1	0.2	0.130952	0	0.330536	0.133333	0	0.562002
0.05	500	0	0.05	0.1	10	0.1	0.5	0.0857143	0	0.350755	0.147619	0	0.573075
0.05	500	0	0.05	0.1	10	0.1	1	0.133333	0	0.38763	0.135714	0	0.551658
0.05	500	0	0.05	0.1	2	0.1	-0.2	0.0212048	0	0.125501	0.197619	0	0.606968
0.05	500	0	0.05	0.1	2	0.1	-0.5	0.00952381	0	0.0950652	0.183333	0	0.588979
0.05	500	0	0.05	0.1	2	0.1	-1	0.00952381	0	0.0761281	0.183333	0	0.618671
0.05	500	0	0.05	0.1	2	0.1	0.2	0.0357143	0	0.22711	0.195238	0	0.615502
0.05	500	0	0.05	0.1	2	0.1	0.5	0.0309524	0	0.204819	0.183333	0	0.599497
0.05	500	0	0.05	0.1	2	0.1	1	0.0261905	0	0.179957	0.202381	0	0.638977
0.05	500	0	0.05	0.1	5	0.1	-0.2	0.0388903	0	0.0477785	0.143182	0	0.560383
0.05	500	0	0.05	0.1	5	0.1	-0.5	0.00909091	0	0.0742118	0.131818	0	0.524454
0.05	500	0	0.05	0.1	5	0.1	-1	0.0181818	0	0.111621	0.129545	0	0.489505
0.05	500	0	0.05	0.1	5	0.1	0.2	0.0590909	0	0.274301	0.113636	0	0.518472
0.05	500	0	0.05	0.1	5	0.1	0.5	0.05	0	0.218388	0.125	0	0.49633
0.05	500	0	0.05	0.1	5	0.1	1	0.0545455	0	0.217156	0.125	0	0.479958
0.05	500	0	0.05	0.25	10	0.1	-0.2	0.0694245	0	0.073247	0.157143	0	0.583511
0.05	500	0	0.05	0.25	10	0.1	-0.5	0.0119048	0	0.0805381	0.159524	0	0.612469
0.05	500	0	0.05	0.25	10	0.1	-1	0.0238095	0	0.10354	0.159524	0	0.584011
0.05	500	0	0.05	0.25	10	0.1	0.2	0.128571	0	0.375663	0.166667	0	0.561515
0.05	500	0	0.05	0.25	10	0.1	0.5	0.135714	0	0.423345	0.166667	0	0.58283
0.05	500	0	0.05	0.25	10	0.1	1	0.138095	0	0.406309	0.159524	0	0.609278
0.05	500	0	0.05	0.25	2	0.1	-0.2	0.014852	0	0.0647227	0.202381	0	0.522162
0.05	500	0	0.05	0.25	2	0.1	-0.5	0.0047619	0	0.0342396	0.22381	0	0.576635
0.05	500	0	0.05	0.25	2	0.1	-1	0.00714286	0	0.0422826	0.233333	0	0.597827
0.05	500	0	0.05	0.25	2	0.1	0.2	0.0285714	0	0.179031	0.202381	0	0.545348
0.05	500	0	0.05	0.25	2	0.1	0.5	0.0190476	0	0.114446	0.209524	0	0.521926
0.05	500	0	0.05	0.25	2	0.1	1	0.0238095	0	0.164531	0.214286	0	0.558185
0.05	500	0	0.05	0.25	5	0.1	-0.2	0.0410515	0	0.0713328	0.170455	0	0.602056
0.05	500	0	0.05	0.25	5	0.1	-0.5	0.0272727	0	0.177663	0.175	0	0.611963
0.05	500	0	0.05	0.25	5	0.1	-1	0.00681818	0	0.0412407	0.190909	0	0.613925
0.05	500	0	0.05	0.25	5	0.1	0.2	0.0704545	0	0.304053	0.172727	0	0.569052
0.05	500	0	0.05	0.25	5	0.1	0.5	0.0590909	0	0.286694	0.195455	0	0.610032
0.05	500	0	0.05	0.25	5	0.1	1	0.0636364	0	0.337806	0.168182	0	0.597538
0.05	500	0.5	0.05	0.1	10	0.1	-0.2	0.15465	0	0.115688	0.17381	0	0.654528
0.05	500	0.5	0.05	0.1	10	0.1	-0.5	0.0428571	0	0.142247	0.17381	0	0.644433
0.05	500	0.5	0.05	0.1	10	0.1	-1	0.0285714	0	0.113845	0.178571	0	0.653211
0.05	500	0.5	0.05	0.1	10	0.1	0.2	0.264286	0	0.550242	0.192857	0	0.693795
0.05	500	0.5	0.05	0.1	10	0.1	0.5	0.288095	0.00592201	0.570268	0.169048	0	0.674937
0.05	500	0.5	0.05	0.1	10	0.1	1	0.269048	0.00888357	0.529212	0.190476	0	0.666174
0.05	500	0.5	0.05	0.1	2	0.1	-0.2	0.0176177	0	0.0647227	0.238095	0	0.657215
0.05	500	0.5	0.05	0.1	2	0.1	-0.5	0.0142857	0	0.0692257	0.233333	0	0.66088
0.05	500	0.5	0.05	0.1	2	0.1	-1	0.0047619	0	0.0342396	0.207143	0	0.610357
0.05	500	0.5	0.05	0.1	2	0.1	0.2	0.0238095	0	0.114792	0.216667	0	0.656394
0.05	500	0.5	0.05	0.1	2	0.1	0.5	0.0333333	0	0.142168	0.233333	0	0.648341
0.05	500	0.5	0.05	0.1	2	0.1	1	0.0214286	0	0.117306	0.204762	0	0.619274
0.05	500	0.5	0.05	0.1	5	0.1	-0.2	0.0754247	0	0.0675836	0.181818	0	0.601479
0.05	500	0.5	0.05	0.1	5	0.1	-0.5	0.0295455	0	0.113244	0.193182	0	0.652141
0.05	500	0.5	0.05	0.1	5	0.1	-1	0.0181818	0	0.0826611	0.175	0	0.634412
0.05	500	0.5	0.05	0.1	5	0.1	0.2	0.113636	0	0.387806	0.184091	0	0.642143
0.05	500	0.5	0.05	0.1	5	0.1	0.5	0.125	0	0.417831	0.181818	0	0.63903
0.05	500	0.5	0.05	0.1	5	0.1	1	0.131818	0	0.409903	0.193182	0	0.650144
0.05	500	0.5	0.05	0.25	10	0.1	-0.2	0.202934	0	0.164881	0.280952	0	0.809132
0.05	500	0.5	0.05	0.25	10	0.1	-0.5	0.0404762	0	0.120207	0.266667	0	0.798341
0.05	500	0.5	0.05	0.25	10	0.1	-1	0.0452381	0	0.14277	0.271429	0	0.808708
0.05	500	0.5	0.05	0.25	10	0.1	0.2	0.292857	0.0221824	0.563532	0.27381	0	0.789236
0.05	500	0.5	0.05	0.25	10	0.1	0.5	0.290476	0	0.590329	0.266667	0	0.789231
0.05	500	0.5	0.05	0.25	10	0.1	1	0.304762	0	0.623683	0.264286	0	0.777401
0.05	500	0.5	0.05	0.25	2	0.1	-0.2	0.026304	0	0.0761281	0.27381	0	0.767343
0.05	500	0.5	0.05	0.25	2	0.1	-0.5	0.0214286	0	0.117306	0.27381	0	0.767343
0.05	500	0.5	0.05	0.25	2	0.1	-1	0.0214286	0	0.0799948	0.261905	0	0.757658
0.05	500	0.5	0.05	0.25	2	0.1	0.2	0.0309524	0	0.181107	0.269048	0	0.775885
0.05	500	0.5	0.05	0.25	2	0.1	0.5	0.0357143	0	0.178212	0.252381	0	0.706234
0.05	500	0.5	0.05	0.25	2	0.1	1	0.0285714	0	0.165671	0.280952	0	0.793443
0.05	500	0.5	0.05	0.25	5	0.1	-0.2	0.0869759	0	0.126748	0.206818	0	0.679522
0.05	500	0.5	0.05	0.25	5	0.1	-0.5	0.0295455	0	0.128285	0.225	0	0.681416
0.05	500	0.5	0.05	0.25	5	0.1	-1	0.025	0	0.0909141	0.209091	0	0.676288
0.05	500	0.5	0.05	0.25	5	0.1	0.2	0.125	0	0.393384	0.209091	0	0.640669
0.05	500	0.5	0.05	0.25	5	0.1	0.5	0.115909	0	0.401844	0.209091	0	0.660354
0.05	500	0.5	0.05	0.25	5	0.1	1	0.118182	0	0.366741	0.211364	0	0.662926
0.05	500	1	0.05	0.1	10	0.1	-0.2	0.280626	0	0.19679	0.285714	0	0.810854
0.05	500	1	0.05	0.1	10	0.1	-0.5	0.0690476	0	0.186958	0.3	0	0.824094
0.05	500	1	0.05	0.1	10	0.1	-1	0.0642857	0	0.196287	0.285714	0	0.8306
0.05	500	1	0.05	0.1	10	0.1	0.2	0.37619	0.034426	0.717955	0.304762	0	0.856446
0.05	500	1	0.05	0.1	10	0.1	0.5	0.4	0.112608	0.687392	0.304762	0	0.845012
0.05	500	1	0.05	0.1	10	0.1	1	0.37619	0.0828134	0.669568	0.27381	0	0.808443
0.05	500	1	0.05	0.1	2	0.1	-0.2	0.0317444	0	0.0692257	0.211905	0	0.600095
0.05	500	1	0.05	0.1	2	0.1	-0.5	0.0142857	0	0.102719	0.211905	0	0.597613
0.05	500	1	0.05	0.1	2	0.1	-1	0.0047619	0	0.0475326	0.2	0	0.588308
0.05	500	1	0.05	0.1	2	0.1	0.2	0.0452381	0	0.257482	0.219048	0	0.579757
0.05	500	1	0.05	0.1	2	0.1	0.5	0.0452381	0	0.236036	0.235714	0	0.636369
0.05	500	1	0.05	0.1	2	0.1	1	0.0547619	0	0.273688	0.233333	0	0.638979
0.05	500	1	0.05	0.1	5	0.1	-0.2	0.111027	0	0.116618	0.252273	0	0.695189
0.05	500	1	0.05	0.1	5	0.1	-0.5	0.0409091	0	0.139543	0.240909	0	0.675654
0.05	500	1	0.05	0.1	5	0.1	-1	0.0181818	0	0.106591	0.234091	0	0.693141
0.05	500	1	0.05	0.1	5	0.1	0.2	0.209091	0	0.497018	0.25	0	0.672327
0.05	500	1	0.05	0.1	5	0.1	0.5	0.188636	0	0.550209	0.252273	0	0.682621
0.05	500	1	0.05	0.1	5	0.1	1	0.204545	0	0.543905	0.218182	0	0.663229
0.05	500	1	0.05	0.25	10	0.1	-0.2	0.167924	0	0.221888	0.366667	0	0.967858
0.05	500	1	0.05	0.25	10	0.1	-0.5	0.0595238	0	0.16516	0.347619	0	0.926131
0.05	500	1	0.05	0.25	10	0.1	-1	0.0690476	0	0.251012	0.35	0	0.962794
0.05	500	1	0.05	0.25	10	0.1	0.2	0.395238	0.0313099	0.759166	0.342857	0	0.952734
0.05	500	1	0.05	0.25	10	0.1	0.5	0.37381	0.0155809	0.732038	0.345238	0	0.922445
0.05	500	1	0.05	0.25	10	0.1	1	0.366667	0.022502	0.710831	0.333333	0	0.891446
0.05	500	1	0.05	0.25	2	0.1	-0.2	0.022521	0	0.133897	0.290476	0	0.779121
0.05	500	1	0.05	0.25	2	0.1	-0.5	0.0119048	0	0.0990353	0.290476	0	0.78401
0.05	500	1	0.05	0.25	2	0.1	-1	0.0166667	0	0.111344	0.278571	0	0.766186
0.05	500	1	0.05	0.25	2	0.1	0.2	0.0380952	0	0.189615	0.27619	0	0.735453
0.05	500	1	0.05	0.25	2	0.1	0.5	0.052381	0	0.205701	0.290476	0	0.784982
0.05	500	1	0.05	0.25	2	0.1	1	0.052381	0	0.223464	0.292857	0	0.767207
0.05	500	1	0.05	0.25	5	0.1	-0.2	0.127592	0	0.111559	0.272727	0	0.76573
0.05	500	1	0.05	0.25	5	0.1	-0.5	0.0272727	0	0.126328	0.286364	0	0.781638
0.05	500	1	0.05	0.25	5	0.1	-1	0.0340909	0	0.11052	0.277273	0	0.758065
0.05	500	1	0.05	0.25	5	0.1	0.2	0.211364	0	0.548048	0.279545	0	0.775261
0.05	500	1	0.05	0.25	5	0.1	0.5	0.213636	0	0.545188	0.281818	0	0.792875
0.05	500	1	0.05	0.25	5	0.1	1	0.190909	0	0.549567	0.279545	0	0.765006
0.05	500	0	0.1	0.1	10	0.25	-0.2	0.260526	0	0.236536	0.671605	0.138773	1
0.05	500	0	0.1	0.1	10	0.25	-0.5	0.0654321	0	0.197335	0.67284	0.199902	1
0.05	500	0	0.1	0.1	10	0.25	-1	0.0612875	0	0.154251	0.663933	0.181494	1
0.05	500	0	0.1	0.1	10	0.25	0.2	0.423016	0.0763063	0.769725	0.665697	0.200276	1
0.05	500	0	0.1	0.1	10	0.25	0.5	0.411111	0.0465691	0.775653	0.679982	0.192136	1
0.05	500	0	0.1	0.1	10	0.25	1	0.44321	0.120897	0.765523	0.665079	0.174981	1
0.05	500	0	0.1	0.1	2	0.25	-0.2	0.100605	0	0.277266	0.7225	0.370625	1
0.05	500	0	0.1	0.1	2	0.25	-0.5	0.055	0	0.203794	0.7	0.337477	1
0.05	500	0	0.1	0.1	2	0.25	-1	0.0625	0	0.250268	0.7175	0.351818	1
0.05	500	0	0.1	0.1	2	0.25	0.2	0.1475	0	0.443172	0.7175	0.335591	1
0.05	500	0	0.1	0.1	2	0.25	0.5	0.1425	0	0.425595	0.7025	0.320326	1
0.05	500	0	0.1	0.1	2	0.25	1	0.1575	0	0.433361	0.7025	0.3297	1
0.05	500	0	0.1	0.1	5	0.25	-0.2	0.139852	0	0.203598	0.67381	0.27139	1
0.05	500	0	0.1	0.1	5	0.25	-0.5	0.0690476	0	0.231492	0.695238	0.293671	1
0.05	500	0	0.1	0.1	5	0.25	-1	0.047619	0	0.147925	0.683333	0.282451	1
0.05	500	0	0.1	0.1	5	0.25	0.2	0.271429	0	0.607458	0.67381	0.278614	1
0.05	500	0	0.1	0.1	5	0.25	0.5	0.295238	0	0.703917	0.692857	0.298067	1
0.05	500	0	0.1	0.1	5	0.25	1	0.278571	0	0.614601	0.695238	0.278416	1
0.05	500	0	0.1	0.25	10	0.25	-0.2	0.191474	0	0.182123	0.770325	0.432024	1
0.05	500	0	0.1	0.25	10	0.25	-0.5	0.0827455	0	0.24683	0.756276	0.408841	1
0.05	500	0	0.1	0.25	10	0.25	-1	0.0704343	0	0.178857	0.749458	0.368529	1
0.05	500	0	0.1	0.25	10	0.25	0.2	0.423492	0.0886276	0.758357	0.752716	0.449572	1
0.05	500	0	0.1	0.25	10	0.25	0.5	0.4729	0.180673	0.765126	0.752954	0.425645	1
0.05	500	0	0.1	0.25	10	0.25	1	0.420705	0.120758	0.720653	0.760583	0.390904	1
0.05	500	0	0.1	0.25	2	0.25	-0.2	0.104675	0	0.263277	0.7875	0.4998	1
0.05	500	0	0.1	0.25	2	0.25	-0.5	0.0525	0	0.269257	0.775	0.437759	1
0.05	500	0	0.1	0.25	2	0.25	-1	0.055	0	0.277341	0.7725	0.419192	1
0.05	500	0	0.1	0.25	2	0.25	0.2	0.145	0	0.498916	0.785	0.46848	1
0.05	500	0	0.1	0.25	2	0.25	0.5	0.18	0	0.534629	0.79	0.47428	1
0.05	500	0	0.1	0.25	2	0.25	1	0.1375	0	0.479762	0.7775	0.40879	1
0.05	500	0	0.1	0.25	5	0.25	-0.2	0.174245	0	0.278484	0.716667	0.313395	1
0.05	500	0	0.1	0.25	5	0.25	-0.5	0.0690476	0	0.248353	0.702381	0.282607	1
0.05	500	0	0.1	0.25	5	0.25	-1	0.0714286	0	0.253644	0.709524	0.300007	1
0.05	500	0	0.1	0.25	5	0.25	0.2	0.328571	0	0.74501	0.719048	0.287986	1
0.05	500	0	0.1	0.25	5	0.25	0.5	0.302381	0	0.642536	0.704762	0.254703	1
0.05	500	0	0.1	0.25	5	0.25	1	0.321429	0	0.773262	0.704762	0.272111	1
0.05	500	0.5	0.1	0.1	10	0.25	-0.2	0.333411	0	0.265829	0.830272	0.523966	1
0.05	500	0.5	0.1	0.1	10	0.25	-0.5	0.0962585	0	0.273214	0.844558	0.535893	1
0.05	500	0.5	0.1	0.1	10	0.25	-1	0.0867347	0	0.275048	0.815986	0.477259	1
0.05	500	0.5	0.1	0.1	10	0.25	0.2	0.565986	0.260033	0.87194	0.82483	0.465419	1
0.05	500	0.5	0.1	0.1	10	0.25	0.5	0.59966	0.328462	0.870858	0.82483	0.479038	1
0.05	500	0.5	0.1	0.1	10	0.25	1	0.615646	0.307754	0.923539	0.835034	0.515389	1
0.05	500	0.5	0.1	0.1	2	0.25	-0.2	0.103747	0	0.24154	0.71	0.389512	1
0.05	500	0.5	0.1	0.1	2	0.25	-0.5	0.065	0	0.285514	0.705	0.413764	0.996236
0.05	500	0.5	0.1	0.1	2	0.25	-1	0.0725	0	0.296144	0.715	0.393725	1
0.05	500	0.5	0.1	0.1	2	0.25	0.2	0.185	0	0.536336	0.7125	0.4094	1
0.05	500	0.5	0.1	0.1	2	0.25	0.5	0.1775	0	0.488177	0.74	0.449285	1
0.05	500	0.5	0.1	0.1	2	0.25	1	0.1625	0	0.4502	0.7	0.372646	1
0.05	500	0.5	0.1	0.1	5	0.25	-0.2	0.27491	0	0.303695	0.769048	0.44038	1
0.05	500	0.5	0.1	0.1	5	0.25	-0.5	0.0952381	0	0.280934	0.742857	0.324447	1
0.05	500	0.5	0.1	0.1	5	0.25	-1	0.0928571	0	0.235835	0.757143	0.364793	1
0.05	500	0.5	0.1	0.1	5	0.25	0.2	0.52619	0.201725	0.850656	0.757143	0.378495	1
0.05	500	0.5	0.1	0.1	5	0.25	0.5	0.47619	0.117962	0.834419	0.738095	0.367628	1
0.05	500	0.5	0.1	0.1	5	0.25	1	0.483333	0.130896	0.83577	0.742857	0.362943	1
0.05	500	0.5	0.1	0.25	10	0.25	-0.2	0.349533	0	0.292355	0.909524	0.632999	1
0.05	500	0.5	0.1	0.25	10	0.25	-0.5	0.0809524	0	0.254819	0.895238	0.613065	1
0.05	500	0.5	0.1	0.25	10	0.25	-1	0.111905	0	0.278518	0.902381	0.620938	1
0.05	500	0.5	0.1	0.25	10	0.25	0.2	0.57381	0.399548	0.748071	0.902381	0.607604	1
0.05	500	0.5	0.1	0.25	10	0.25	0.5	0.57381	0.369135	0.778484	0.907143	0.609433	1
0.05	500	0.5	0.1	0.25	10	0.25	1	0.6	0.378685	0.821315	0.909524	0.595589	1
0.05	500	0.5	0.1	0.25	2	0.25	-0.2	0.165389	0	0.406864	0.81	0.542843	1
0.05	500	0.5	0.1	0.25	2	0.25	-0.5	0.105	0	0.397967	0.825	0.563774	1
0.05	500	0.5	0.1	0.25	2	0.25	-1	0.0875	0	0.3752	0.8225	0.565222	1
0.05	500	0.5	0.1	0.25	2	0.25	0.2	0.2475	0	0.647762	0.805	0.496896	1
0.05	500	0.5	0.1	0.25	2	0.25	0.5	0.2275	0	0.590685	0.8125	0.526562	1
0.05	500	0.5	0.1	0.25	2	0.25	1	0.2175	0	0.614974	0.8125	0.526562	1
0.05	500	0.5	0.1	0.25	5	0.25	-0.2	0.30703	0	0.319282	0.84	0.487946	1
0.05	500	0.5	0.1	0.25	5	0.25	-0.5	0.1125	0	0.318251	0.85	0.53847	1
0.05	500	0.5	0.1	0.25	5	0.25	-1	0.0825	0	0.263133	0.85	0.50608	1
0.05	500	0.5	0.1	0.25	5	0.25	0.2	0.4925	0.222192	0.762808	0.8225	0.480829	1
0.05	500	0.5	0.1	0.25	5	0.25	0.5	0.5	0.141684	0.858316	0.85	0.551733	1
0.05	500	0.5	0.1	0.25	5	0.25	1	0.5325	0.150591	0.914409	0.835	0.462709	1
0.05	500	1	0.1	0.1	10	0.25	-0.2	0.411269	0	0.340404	0.92381	0.688571	1
0.05	500	1	0.1	0.1	10	0.25	-0.5	0.129365	0	0.312969	0.92619	0.716876	1
0.05	500	1	0.1	0.1	10	0.25	-1	0.12381	0	0.326124	0.938889	0.750288	1
0.05	500	1	0.1	0.1	10	0.25	0.2	0.69127	0.512163	0.870377	0.92381	0.736276	1
0.05	500	1	0.1	0.1	10	0.25	0.5	0.680952	0.460777	0.901128	0.928571	0.701746	1
0.05	500	1	0.1	0.1	10	0.25	1	0.709524	0.509596	0.909451	0.909524	0.670237	1
0.05	500	1	0.1	0.1	2	0.25	-0.2	0.214228	0	0.383822	0.7525	0.370326	1
0.05	500	1	0.1	0.1	2	0.25	-0.5	0.1225	0	0.467117	0.7525	0.348467	1
0.05	500	1	0.1	0.1	2	0.25	-1	0.1125	0	0.366615	0.7475	0.337259	1
0.05	500	1	0.1	0.1	2	0.25	0.2	0.265	0	0.694061	0.7225	0.313493	1
0.05	500	1	0.1	0.1	2	0.25	0.5	0.23	0	0.58888	0.7425	0.352731	1
0.05	500	1	0.1	0.1	2	0.25	1	0.2825	0	0.697396	0.7525	0.348467	1
0.05	500	1	0.1	0.1	5	0.25	-0.2	0.422622	0	0.315907	0.845238	0.568217	1
0.05	500	1	0.1	0.1	5	0.25	-0.5	0.104762	0	0.323688	0.854762	0.593808	1
0.05	500	1	0.1	0.1	5	0.25	-1	0.140476	0	0.377748	0.85	0.594447	1
0.05	500	1	0.1	0.1	5	0.25	0.2	0.638095	0.275489	1	0.854762	0.612909	1
0.05	500	1	0.1	0.1	5	0.25	0.5	0.597619	0.333789	0.861449	0.861905	0.630192	1
0.05	500	1	0.1	0.1	5	0.25	1	0.628571	0.368232	0.888911	0.842857	0.568657	1
0.05	500	1	0.1	0.25	10	0.25	-0.2	0.523104	0	0.356801	0.959524	0.845157	1
0.05	500	1	0.1	0.25	10	0.25	-0.5	0.105102	0	0.334725	0.952381	0.812148	1
0.05	500	1	0.1	0.25	10	0.25	-1	0.141156	0	0.379194	0.959524	0.81543	1
0.05	500	1	0.1	0.25	10	0.25	0.2	0.711905	0.557249	0.866561	0.961905	0.823642	1
0.05	500	1	0.1	0.25	10	0.25	0.5	0.681293	0.460045	0.90254	0.959524	0.849436	1
0.05	500	1	0.1	0.25	10	0.25	1	0.623129	0.427986	0.818273	0.959524	0.829442	1
0.05	500	1	0.1	0.25	2	0.25	-0.2	0.203723	0	0.422103	0.8425	0.562999	1
0.05	500	1	0.1	0.25	2	0.25	-0.5	0.1225	0	0.405952	0.84	0.567226	1
0.05	500	1	0.1	0.25	2	0.25	-1	0.1125	0	0.420563	0.835	0.590568	1
0.05	500	1	0.1	0.25	2	0.25	0.2	0.2575	0	0.549386	0.8325	0.51095	1
0.05	500	1	0.1	0.25	2	0.25	0.5	0.3	0	0.698395	0.8325	0.525423	1
0.05	500	1	0.1	0.25	2	0.25	1	0.2525	0	0.597117	0.8275	0.537002	1
0.05	500	1	0.1	0.25	5	0.25	-0.2	0.337661	0	0.33472	0.8775	0.603109	1
0.05	500	1	0.1	0.25	5	0.25	-0.5	0.1325	0	0.366742	0.88	0.620911	1
0.05	500	1	0.1	0.25	5	0.25	-1	0.115	0	0.30067	0.8825	0.604813	1
0.05	500	1	0.1	0.25	5	0.25	0.2	0.5925	0.393239	0.791761	0.8825	0.599405	1
0.05	500	1	0.1	0.25	5	0.25	0.5	0.6125	0.312754	0.912246	0.8875	0.631404	1
0.05	500	1	0.1	0.25	5	0.25	1	0.5675	0.297192	0.837808	0.88	0.620911	1
0.05	500	0	0.05	0.1	10	0.25	-0.2	0.108894	0	0.122306	0.297619	0	0.767075
0.05	500	0	0.05	0.1	10	0.25	-0.5	0.0309524	0	0.109818	0.314286	0	0.772002
0.05	500	0	0.05	0.1	10	0.25	-1	0.0333333	0	0.122795	0.290476	0	0.74023
0.05	500	0	0.05	0.1	10	0.25	0.2	0.17381	0	0.443299	0.307143	0	0.773324
0.05	500	0	0.05	0.1	10	0.25	0.5	0.202381	0	0.539701	0.27619	0	0.73754
0.05	500	0	0.05	0.1	10	0.25	1	0.157143	0	0.446676	0.297619	0	0.781183
0.05	500	0	0.05	0.1	2	0.25	-0.2	0.0231658	0	0.0612685	0.3575	0.0455241	0.669476
0.05	500	0	0.05	0.1	2	0.25	-0.5	0.0025	0	0.0244135	0.3275	0.0103817	0.644618
0.05	500	0	0.05	0.1	2	0.25	-1	0.0125	0	0.0560376	0.3625	0.0593996	0.6656
0.05	500	0	0.05	0.1	2	0.25	0.2	0.0325	0	0.192349	0.3525	0.0306354	0.674365
0.05	500	0	0.05	0.1	2	0.25	0.5	0.0225	0	0.0968972	0.3375	0.0377535	0.637246
0.05	500	0	0.05	0.1	2	0.25	1	0.035	0	0.136047	0.355	0.0518579	0.658142
0.05	500	0	0.05	0.1	5	0.25	-0.2	0.0451056	0	0.0845652	0.290476	0	0.777152
0.05	500	0	0.05	0.1	5	0.25	-0.5	0.0190476	0	0.0979129	0.285714	0	0.731741
0.05	500	0	0.05	0.1	5	0.25	-1	0.00714286	0	0.0539958	0.280952	0	0.745266
0.05	500	0	0.05	0.1	5	0.25	0.2	0.0833333	0	0.277693	0.288095	0	0.763072
0.05	500	0	0.05	0.1	5	0.25	0.5	0.0809524	0	0.270668	0.285714	0	0.779758
0.05	500	0	0.05	0.1	5	0.25	1	0.0928571	0	0.341332	0.297619	0	0.755685
0.05	500	0	0.05	0.25	10	0.25	-0.2	0.102189	0	0.124831	0.341248	0	0.884913
0.05	500	0	0.05	0.25	10	0.25	-0.5	0.0214286	0	0.0876887	0.344723	0	0.866572
0.05	500	0	0.05	0.25	10	0.25	-1	0.0216216	0	0.0717924	0.342342	0	0.858055
0.05	500	0	0.05	0.25	10	0.25	0.2	0.169627	0	0.492301	0.338867	0	0.850967
0.05	500	0	0.05	0.25	10	0.25	0.5	0.180245	0	0.48813	0.352059	0	0.881406
0.05	500	0	0.05	0.25	10	0.25	1	0.162098	0	0.415246	0.341248	0	0.886676
0.05	500	0	0.05	0.25	2	0.25	-0.2	0.0187648	0	0.0664117	0.44	0.125885	0.754115
0.05	500	0	0.05	0.25	2	0.25	-0.5	0.0075	0	0.0434021	0.4625	0.107194	0.817806
0.05	500	0	0.05	0.25	2	0.25	-1	0.0125	0	0.0827023	0.4525	0.115296	0.789704
0.05	500	0	0.05	0.25	2	0.25	0.2	0.025	0	0.123	0.445	0.0896589	0.800341
0.05	500	0	0.05	0.25	2	0.25	0.5	0.0425	0	0.174652	0.4375	0.0723717	0.802628
0.05	500	0	0.05	0.25	2	0.25	1	0.0325	0	0.134419	0.4475	0.0787899	0.81621
0.05	500	0	0.05	0.25	5	0.25	-0.2	0.0375198	0	0.0342396	0.37619	0	0.792684
0.05	500	0	0.05	0.25	5	0.25	-0.5	0.0047619	0	0.0342396	0.390476	0.00762461	0.773328
0.05	500	0	0.05	0.25	5	0.25	-1	0.0166667	0	0.106128	0.369048	0	0.794503
0.05	500	0	0.05	0.25	5	0.25	0.2	0.0833333	0	0.348719	0.366667	0	0.771127
0.05	500	0	0.05	0.25	5	0.25	0.5	0.0690476	0	0.310048	0.380952	0	0.807535
0.05	500	0	0.05	0.25	5	0.25	1	0.0880952	0	0.376995	0.378571	0	0.783314
0.05	500	0.5	0.05	0.1	10	0.25	-0.2	0.215754	0	0.174191	0.477349	0	1
0.05	500	0.5	0.05	0.1	10	0.25	-0.5	0.047619	0	0.177173	0.492728	0	1
0.05	500	0.5	0.05	0.1	10	0.25	-1	0.052381	0	0.192614	0.465444	0	0.971505
0.05	500	0.5	0.05	0.1	10	0.25	0.2	0.32973	0.00706388	0.652396	0.465444	0	0.996507
0.05	500	0.5	0.05	0.1	10	0.25	0.5	0.383591	0.00865276	0.758529	0.465251	0	1
0.05	500	0.5	0.05	0.1	10	0.25	1	0.396203	0.0744327	0.717974	0.482304	0	1
0.05	500	0.5	0.05	0.1	2	0.25	-0.2	0.0288796	0	0.101726	0.38	0	0.775083
0.05	500	0.5	0.05	0.1	2	0.25	-0.5	0.02	0	0.13639	0.38	0	0.797477
0.05	500	0.5	0.05	0.1	2	0.25	-1	0.0175	0	0.108964	0.365	0	0.790512
0.05	500	0.5	0.05	0.1	2	0.25	0.2	0.0475	0	0.22588	0.375	0	0.786502
0.05	500	0.5	0.05	0.1	2	0.25	0.5	0.0425	0	0.182092	0.3775	0	0.797482
0.05	500	0.5	0.05	0.1	2	0.25	1	0.05	0	0.212125	0.38	0	0.788914
0.05	500	0.5	0.05	0.1	5	0.25	-0.2	0.0873041	0	0.10354	0.338095	0	0.807989
0.05	500	0.5	0.05	0.1	5	0.25	-0.5	0.0285714	0	0.113845	0.347619	0	0.836123
0.05	500	0.5	0.05	0.1	5	0.25	-1	0.0238095	0	0.10354	0.345238	0	0.807923
0.05	500	0.5	0.05	0.1	5	0.25	0.2	0.12619	0	0.371424	0.340476	0	0.80597
0.05	500	0.5	0.05	0.1	5	0.25	0.5	0.147619	0	0.473351	0.340476	0	0.817183
0.05	500	0.5	0.05	0.1	5	0.25	1	0.147619	0	0.494761	0.333333	0	0.817748
0.05	500	0.5	0.05	0.25	10	0.25	-0.2	0.191519	0	0.130345	0.496392	0	1
0.05	500	0.5	0.05	0.25	10	0.25	-0.5	0.0657287	0	0.175465	0.492641	0	1
0.05	500	0.5	0.05	0.25	10	0.25	-1	0.052886	0	0.193158	0.504545	0	1
0.05	500	0.5	0.05	0.25	10	0.25	0.2	0.362554	0.0543987	0.67071	0.484055	0	1
0.05	500	0.5	0.05	0.25	10	0.25	0.5	0.353968	0.0785387	0.629398	0.492641	0	1
0.05	500	0.5	0.05	0.25	10	0.25	1	0.334921	0.0327046	0.637137	0.493579	0	1
0.05	500	0.5	0.05	0.25	2	0.25	-0.2	0.0297908	0	0.122067	0.4575	0.0377586	0.877241
0.05	500	0.5	0.05	0.25	2	0.25	-0.5	0.015	0	0.105491	0.47	0.0405855	0.899414
0.05	500	0.5	0.05	0.25	2	0.25	-1	0.0225	0	0.115062	0.46	0.072409	0.847591
0.05	500	0.5	0.05	0.25	2	0.25	0.2	0.045	0	0.243307	0.47	0.116799	0.823201
0.05	500	0.5	0.05	0.25	2	0.25	0.5	0.035	0	0.231258	0.4725	0.0943152	0.850685
0.05	500	0.5	0.05	0.25	2	0.25	1	0.04	0	0.218734	0.4775	0.0722178	0.882782
0.05	500	0.5	0.05	0.25	5	0.25	-0.2	0.0933393	0	0.0647227	0.459524	0	0.945212
0.05	500	0.5	0.05	0.25	5	0.25	-0.5	0.0261905	0	0.127178	0.464286	0	0.962202
0.05	500	0.5	0.05	0.25	5	0.25	-1	0.0357143	0	0.160228	0.435714	0	0.965407
0.05	500	0.5	0.05	0.25	5	0.25	0.2	0.145238	0	0.534663	0.454762	0	0.962005
0.05	500	0.5	0.05	0.25	5	0.25	0.5	0.159524	0	0.505478	0.445238	0	0.93318
0.05	500	0.5	0.05	0.25	5	0.25	1	0.15	0	0.488064	0.464286	0	0.947519
0.05	500	1	0.05	0.1	10	0.25	-0.2	0.194478	0	0.165476	0.557814	0.00667152	1
0.05	500	1	0.05	0.1	10	0.25	-0.5	0.0644078	0	0.185154	0.566178	0.0346092	1
0.05	500	1	0.05	0.1	10	0.25	-1	0.0452991	0	0.168902	0.561355	0.0139702	1
0.05	500	1	0.05	0.1	10	0.25	0.2	0.472039	0.0928041	0.851274	0.561355	0.0372751	1
0.05	500	1	0.05	0.1	10	0.25	0.5	0.537546	0.252039	0.823053	0.550672	0.00676018	1
0.05	500	1	0.05	0.1	10	0.25	1	0.479243	0.181974	0.776511	0.551954	0	1
0.05	500	1	0.05	0.1	2	0.25	-0.2	0.033884	0	0.0827023	0.44	0.0879458	0.792054
0.05	500	1	0.05	0.1	2	0.25	-0.5	0.02	0	0.13639	0.425	0.0388462	0.811154
0.05	500	1	0.05	0.1	2	0.25	-1	0.01	0	0.0612685	0.435	0.0559807	0.814019
0.05	500	1	0.05	0.1	2	0.25	0.2	0.0475	0	0.247268	0.4125	0.0219534	0.803047
0.05	500	1	0.05	0.1	2	0.25	0.5	0.035	0	0.194295	0.4275	0.0361776	0.818822
0.05	500	1	0.05	0.1	2	0.25	1	0.055	0	0.316999	0.4375	0.0952376	0.779762
0.05	500	1	0.05	0.1	5	0.25	-0.2	0.121472	0	0.131458	0.440476	0	0.998835
0.05	500	1	0.05	0.1	5	0.25	-0.5	0.0333333	0	0.122795	0.428571	0	1
0.05	500	1	0.05	0.1	5	0.25	-1	0.0428571	0	0.185835	0.438095	0	1
0.05	500	1	0.05	0.1	5	0.25	0.2	0.230952	0	0.496596	0.454762	0	1
0.05	500	1	0.05	0.1	5	0.25	0.5	0.261905	0	0.59841	0.42619	0	1
0.05	500	1	0.05	0.1	5	0.25	1	0.240476	0	0.604027	0.447619	0	1
0.05	500	1	0.05	0.25	10	0.25	-0.2	0.304382	0	0.214317	0.639683	0.0873863	1
0.05	500	1	0.05	0.25	10	0.25	-0.5	0.0642857	0	0.228689	0.639683	0.0865175	1
0.05	500	1	0.05	0.25	10	0.25	-1	0.0634921	0	0.200777	0.64127	0.0828113	1
0.05	500	1	0.05	0.25	10	0.25	0.2	0.542857	0.263453	0.822262	0.626984	0.0613246	1
0.05	500	1	0.05	0.25	10	0.25	0.5	0.534127	0.244796	0.823458	0.616667	0.0243271	1
0.05	500	1	0.05	0.25	10	0.25	1	0.500794	0.238345	0.763243	0.614286	0.0132469	1
0.05	500	1	0.05	0.25	2	0.25	-0.2	0.0394441	0	0.186029	0.467759	0.0906678	0.844849
0.05	500	1	0.05	0.25	2	0.25	-0.5	0.03	0	0.187058	0.465086	0.0900094	0.840163
0.05	500	1	0.05	0.25	2	0.25	-1	0.0442241	0	0.22101	0.47181	0.0826475	0.860973
0.05	500	1	0.05	0.25	2	0.25	0.2	0.0484483	0	0.311722	0.45681	0.0489794	0.864641
0.05	500	1	0.05	0.25	2	0.25	0.5	0.0634483	0	0.309423	0.452586	0.0743107	0.830862
0.05	500	1	0.05	0.25	2	0.25	1	0.0534483	0	0.292495	0.45931	0.0510597	0.867561
0.05	500	1	0.05	0.25	5	0.25	-0.2	0.104735	0	0.138176	0.52619	0.0307144	1
0.05	500	1	0.05	0.25	5	0.25	-0.5	0.0380952	0	0.135627	0.554762	0.0952007	1
0.05	500	1	0.05	0.25	5	0.25	-1	0.047619	0	0.187852	0.535714	0.0534758	1
0.05	500	1	0.05	0.25	5	0.25	0.2	0.228571	0	0.589408	0.552381	0.0551083	1
0.05	500	1	0.05	0.25	5	0.25	0.5	0.269048	0	0.58123	0.55	0.043614	1
0.05	500	1	0.05	0.25	5	0.25	1	0.261905	0	0.606866	0.542857	0.0296087	1
0.05	500	0	0.1	0.1	10	0.05	-0.2	0.106243	0	0.149263	0.152174	0	0.534712
0.05	500	0	0.1	0.1	10	0.05	-0.5	0.0421739	0	0.15797	0.1575	0	0.586767
0.05	500	0	0.1	0.1	10	0.05	-1	0.0275	0	0.101897	0.162174	0	0.609774
0.05	500	0	0.1	0.1	10	0.05	0.2	0.149674	0	0.335803	0.167174	0	0.573844
0.05	500	0	0.1	0.1	10	0.05	0.5	0.17087	0	0.468571	0.164674	0	0.56737
0.05	500	0	0.1	0.1	10	0.05	1	0.16087	0	0.387791	0.162174	0	0.572047
0.05	500	0	0.1	0.1	2	0.05	-0.2	0.0740392	0	0.237566	0.241711	0	0.706392
0.05	500	0	0.1	0.1	2	0.05	-0.5	0.0451316	0	0.284985	0.259342	0	0.706388
0.05	500	0	0.1	0.1	2	0.05	-1	0.0276316	0	0.203227	0.245395	0	0.671515
0.05	500	0	0.1	0.1	2	0.05	0.2	0.116447	0	0.389048	0.237632	0	0.698038
0.05	500	0	0.1	0.1	2	0.05	0.5	0.103816	0	0.311164	0.249079	0	0.689421
0.05	500	0	0.1	0.1	2	0.05	1	0.0952632	0	0.381273	0.233947	0	0.698336
0.05	500	0	0.1	0.1	5	0.05	-0.2	0.0773174	0	0.104313	0.188448	0	0.639114
0.05	500	0	0.1	0.1	5	0.05	-0.5	0.0209483	0	0.103224	0.166724	0	0.635154
0.05	500	0	0.1	0.1	5	0.05	-1	0.0292241	0	0.1263	0.166724	0	0.63838
0.05	500	0	0.1	0.1	5	0.05	0.2	0.182069	0	0.475305	0.196724	0	0.67623
0.05	500	0	0.1	0.1	5	0.05	0.5	0.165172	0	0.446004	0.1875	0	0.655741
0.05	500	0	0.1	0.1	5	0.05	1	0.166897	0	0.457241	0.171897	0	0.645222
0.05	500	0	0.1	0.25	10	0.05	-0.2	0.0958474	0	0.0948101	0.206429	0	0.621857
0.05	500	0	0.1	0.25	10	0.05	-0.5	0.0375	0	0.160129	0.18	0	0.596265
0.05	500	0	0.1	0.25	10	0.05	-1	0.02	0	0.0692572	0.191429	0	0.613941
0.05	500	0	0.1	0.25	10	0.05	0.2	0.220357	0	0.495574	0.191429	0	0.610337
0.05	500	0	0.1	0.25	10	0.05	0.5	0.181786	0	0.433723	0.210357	0	0.638301
0.05	500	0	0.1	0.25	10	0.05	1	0.167857	0	0.39922	0.186429	0	0.629448
0.05	500	0	0.1	0.25	2	0.05	-0.2	0.0737145	0	0.260159	0.277339	0	0.79072
0.05	500	0	0.1	0.25	2	0.05	-0.5	0.0591129	0	0.343021	0.302177	0	0.811646
0.05	500	0	0.1	0.25	2	0.05	-1	0.05	0	0.334387	0.287177	0	0.790016
0.05	500	0	0.1	0.25	2	0.05	0.2	0.085	0	0.371335	0.28879	0	0.791619
0.05	500	0	0.1	0.25	2	0.05	0.5	0.136452	0	0.48454	0.290403	0	0.809441
0.05	500	0	0.1	0.25	2	0.05	1	0.111613	0	0.469051	0.287177	0	0.792023
0.05	500	0	0.1	0.25	5	0.05	-0.2	0.0987477	0	0.165582	0.203952	0	0.679231
0.05	500	0	0.1	0.25	5	0.05	-0.5	0.0216129	0	0.101669	0.202339	0	0.693482
0.05	500	0	0.1	0.25	5	0.05	-1	0.0366129	0	0.141326	0.204113	0	0.684276
0.05	500	0	0.1	0.25	5	0.05	0.2	0.178065	0	0.425119	0.197339	0	0.668515
0.05	500	0	0.1	0.25	5	0.05	0.5	0.170726	0	0.436257	0.217177	0	0.699722
0.05	500	0	0.1	0.25	5	0.05	1	0.173226	0	0.516857	0.199677	0	0.69123
0.05	500	0.5	0.1	0.1	10	0.05	-0.2	0.18379	0	0.197126	0.3025	0	0.872583
0.05	500	0.5	0.1	0.1	10	0.05	-0.5	0.045	0	0.17571	0.29	0	0.834807
0.05	500	0.5	0.1	0.1	10	0.05	-1	0.055	0	0.181784	0.3075	0	0.863033
0.05	500	0.5	0.1	0.1	10	0.05	0.2	0.3725	0.0684007	0.676599	0.29	0	0.85485
0.05	500	0.5	0.1	0.1	10	0.05	0.5	0.3625	0.08012	0.64488	0.31	0	0.863094
0.05	500	0.5	0.1	0.1	10	0.05	1	0.325	0.0637741	0.586226	0.3025	0	0.871695
0.05	500	0.5	0.1	0.1	2	0.05	-0.2	0.0896699	0	0.197437	0.216346	0	0.684139
0.05	500	0.5	0.1	0.1	2	0.05	-0.5	0.0437821	0	0.242253	0.242692	0	0.732316
0.05	500	0.5	0.1	0.1	2	0.05	-1	0.0487821	0	0.247631	0.242628	0	0.718636
0.05	500	0.5	0.1	0.1	2	0.05	0.2	0.153846	0	0.526692	0.257756	0	0.764653
0.05	500	0.5	0.1	0.1	2	0.05	0.5	0.138846	0	0.425129	0.227628	0	0.694215
0.05	500	0.5	0.1	0.1	2	0.05	1	0.11891	0	0.389131	0.242692	0	0.71551
0.05	500	0.5	0.1	0.1	5	0.05	-0.2	0.19022	0	0.223632	0.261786	0	0.782423
0.05	500	0.5	0.1	0.1	5	0.05	-0.5	0.0475	0	0.176556	0.265357	0	0.78649
0.05	500	0.5	0.1	0.1	5	0.05	-1	0.0603571	0	0.211925	0.260357	0	0.78585
0.05	500	0.5	0.1	0.1	5	0.05	0.2	0.3675	0.00459344	0.730407	0.270714	0	0.784423
0.05	500	0.5	0.1	0.1	5	0.05	0.5	0.365	0.00233727	0.727663	0.265357	0	0.771731
0.05	500	0.5	0.1	0.1	5	0.05	1	0.326071	0	0.686319	0.257143	0	0.77823
0.05	500	0.5	0.1	0.25	10	0.05	-0.2	0.232334	0	0.199431	0.390556	0	0.971929
0.05	500	0.5	0.1	0.25	10	0.05	-0.5	0.05	0	0.229862	0.368056	0	0.920701
0.05	500	0.5	0.1	0.25	10	0.05	-1	0.0527778	0	0.203514	0.378889	0	0.961211
0.05	500	0.5	0.1	0.25	10	0.05	0.2	0.353056	0.0880121	0.618099	0.374444	0	0.948986
0.05	500	0.5	0.1	0.25	10	0.05	0.5	0.3475	0.114991	0.580009	0.361944	0	0.939399
0.05	500	0.5	0.1	0.25	10	0.05	1	0.309167	0.142776	0.475558	0.369167	0	0.963369
0.05	500	0.5	0.1	0.25	2	0.05	-0.2	0.120074	0	0.303147	0.335938	0	0.847788
0.05	500	0.5	0.1	0.25	2	0.05	-0.5	0.0725	0	0.315636	0.3325	0	0.856184
0.05	500	0.5	0.1	0.25	2	0.05	-1	0.0815625	0	0.361625	0.325313	0	0.783949
0.05	500	0.5	0.1	0.25	2	0.05	0.2	0.141563	0	0.45315	0.325	0	0.858462
0.05	500	0.5	0.1	0.25	2	0.05	0.5	0.13875	0	0.432954	0.319375	0	0.848584
0.05	500	0.5	0.1	0.25	2	0.05	1	0.165313	0	0.491227	0.321875	0	0.83171
0.05	500	0.5	0.1	0.25	5	0.05	-0.2	0.223622	0	0.182602	0.318611	0	0.814583
0.05	500	0.5	0.1	0.25	5	0.05	-0.5	0.0543519	0	0.192791	0.339259	0	0.851423
0.05	500	0.5	0.1	0.25	5	0.05	-1	0.05	0	0.181096	0.314907	0	0.783523
0.05	500	0.5	0.1	0.25	5	0.05	0.2	0.317315	0.0643394	0.57029	0.325463	0	0.805814
0.05	500	0.5	0.1	0.25	5	0.05	0.5	0.296759	0.0157799	0.577739	0.314259	0	0.813784
0.05	500	0.5	0.1	0.25	5	0.05	1	0.292407	0.0557907	0.529024	0.317963	0	0.817709
0.05	500	1	0.1	0.1	10	0.05	-0.2	0.300092	0	0.285744	0.446667	0	1
0.05	500	1	0.1	0.1	10	0.05	-0.5	0.0845833	0	0.300768	0.455833	0	1
0.05	500	1	0.1	0.1	10	0.05	-1	0.0945833	0	0.290746	0.495833	0	1
0.05	500	1	0.1	0.1	10	0.05	0.2	0.479583	0.172663	0.786503	0.463333	0	1
0.05	500	1	0.1	0.1	10	0.05	0.5	0.452083	0.176733	0.727433	0.435417	0	1
0.05	500	1	0.1	0.1	10	0.05	1	0.4625	0.189217	0.735783	0.453333	0	1
0.05	500	1	0.1	0.1	2	0.05	-0.2	0.128007	0	0.322724	0.291111	0	0.834332
0.05	500	1	0.1	0.1	2	0.05	-0.5	0.06	0	0.24971	0.315	0	0.829752
0.05	500	1	0.1	0.1	2	0.05	-1	0.07	0	0.30016	0.295	0	0.778144
0.05	500	1	0.1	0.1	2	0.05	0.2	0.195556	0	0.58432	0.305833	0	0.844406
0.05	500	1	0.1	0.1	2	0.05	0.5	0.193611	0	0.60626	0.282222	0	0.793391
0.05	500	1	0.1	0.1	2	0.05	1	0.210278	0	0.571132	0.311667	0	0.819078
0.05	500	1	0.1	0.1	5	0.05	-0.2	0.29345	0	0.346861	0.323214	0	0.93288
0.05	500	1	0.1	0.1	5	0.05	-0.5	0.0877976	0	0.36129	0.333631	0	0.894789
0.05	500	1	0.1	0.1	5	0.05	-1	0.0877976	0	0.386469	0.310417	0	0.861195
0.05	500	1	0.1	0.1	5	0.05	0.2	0.465179	0.155116	0.775241	0.329762	0	0.918908
0.05	500	1	0.1	0.1	5	0.05	0.5	0.494345	0.141598	0.847092	0.324702	0	0.884039
0.05	500	1	0.1	0.1	5	0.05	1	0.454762	0.157667	0.751857	0.347619	0	0.895435
0.05	500	1	0.1	0.25	10	0.05	-0.2	0.272348	0	0.299391	0.525658	0	1
0.05	500	1	0.1	0.25	10	0.05	-0.5	0.0952632	0	0.277681	0.537895	0	1
0.05	500	1	0.1	0.25	10	0.05	-1	0.0764474	0	0.285838	0.574605	0	1
0.05	500	1	0.1	0.25	10	0.05	0.2	0.441184	0.199453	0.682916	0.550526	0	1
0.05	500	1	0.1	0.25	10	0.05	0.5	0.459868	0.222759	0.696977	0.529342	0	1
0.05	500	1	0.1	0.25	10	0.05	1	0.471184	0.234704	0.707664	0.559211	0	1
0.05	500	1	0.1	0.25	2	0.05	-0.2	0.144616	0	0.300936	0.405806	0	0.923947
0.05	500	1	0.1	0.25	2	0.05	-0.5	0.0841129	0	0.309856	0.391694	0	0.915721
0.05	500	1	0.1	0.25	2	0.05	-1	0.0873387	0	0.304994	0.388468	0	0.897237
0.05	500	1	0.1	0.25	2	0.05	0.2	0.203952	0	0.542606	0.398468	0	0.912694
0.05	500	1	0.1	0.25	2	0.05	0.5	0.209355	0	0.537712	0.400081	0	0.903847
0.05	500	1	0.1	0.25	2	0.05	1	0.240403	0	0.570287	0.388306	0	0.869091
0.05	500	1	0.1	0.25	5	0.05	-0.2	0.227498	0	0.341821	0.443966	0	0.984818
0.05	500	1	0.1	0.25	5	0.05	-0.5	0.123448	0	0.357081	0.461638	0	0.956945
0.05	500	1	0.1	0.25	5	0.05	-1	0.111121	0	0.357518	0.407414	0	0.932997
0.05	500	1	0.1	0.25	5	0.05	0.2	0.44569	0.137934	0.753445	0.432414	0	0.960891
0.05	500	1	0.1	0.25	5	0.05	0.5	0.46931	0.211554	0.727067	0.422414	0	0.927607
0.05	500	1	0.1	0.25	5	0.05	1	0.45681	0.197478	0.716143	0.464914	0	0.980657
0.05	500	0	0.05	0.1	10	0.05	-0.2	0.0499086	0	0.0422826	0.047619	0	0.345636
0.05	500	0	0.05	0.1	10	0.05	-0.5	0.0138095	0	0.0832379	0.052381	0	0.335525
0.05	500	0	0.05	0.1	10	0.05	-1	0.0166667	0	0.0811782	0.0547619	0	0.372174
0.05	500	0	0.05	0.1	10	0.05	0.2	0.0738095	0	0.317077	0.0690476	0	0.391818
0.05	500	0	0.05	0.1	10	0.05	0.5	0.0919048	0	0.307293	0.0571429	0	0.338261
0.05	500	0	0.05	0.1	10	0.05	1	0.0785714	0	0.335196	0.0571429	0	0.375131
0.05	500	0	0.05	0.1	2	0.05	-0.2	0.0122863	0	0.0732404	0.0875	0	0.411556
0.05	500	0	0.05	0.1	2	0.05	-0.5	0.0075	0	0.0732404	0.075	0	0.419654
0.05	500	0	0.05	0.1	2	0.05	-1	0.005	0	0.0488269	0.09	0	0.415185
0.05	500	0	0.05	0.1	2	0.05	0.2	0.0225	0	0.139216	0.08	0	0.406426
0.05	500	0	0.05	0.1	2	0.05	0.5	0.0225	0	0.115062	0.0775	0	0.42649
0.05	500	0	0.05	0.1	2	0.05	1	0.0125	0	0.0664117	0.075	0	0.426911
0.05	500	0	0.05	0.1	5	0.05	-0.2	0.0216182	0	0.0554573	0.065	0	0.398624
0.05	500	0	0.05	0.1	5	0.05	-0.5	0.005	0	0.0488269	0.0525	0	0.356599
0.05	500	0	0.05	0.1	5	0.05	-1	0.01	0	0.0612685	0.055	0	0.339209
0.05	500	0	0.05	0.1	5	0.05	0.2	0.0525	0	0.239188	0.065	0	0.413446
0.05	500	0	0.05	0.1	5	0.05	0.5	0.055	0	0.234581	0.06	0	0.385185
0.05	500	0	0.05	0.1	5	0.05	1	0.045	0	0.230125	0.0675	0	0.396817
0.05	500	0	0.05	0.25	10	0.05	-0.2	0.0330186	0	0.0244135	0.0546739	0	0.362812
0.05	500	0	0.05	0.25	10	0.05	-0.5	0.005	0	0.0351638	0.0525	0	0.358257
0.05	500	0	0.05	0.25	10	0.05	-1	0.0025	0	0.0244135	0.055	0	0.3712
0.05	500	0	0.05	0.25	10	0.05	0.2	0.0546739	0	0.185465	0.06	0	0.37572
0.05	500	0	0.05	0.25	10	0.05	0.5	0.0696739	0	0.233228	0.0625	0	0.380255
0.05	500	0	0.05	0.25	10	0.05	1	0.0871739	0	0.277896	0.06	0	0.357589
0.05	500	0	0.05	0.25	2	0.05	-0.2	0.0211107	0	0.0781935	0.0882143	0	0.370792
0.05	500	0	0.05	0.25	2	0.05	-0.5	0.0125	0	0.101726	0.0942857	0	0.427623
0.05	500	0	0.05	0.25	2	0.05	-1	0.01	0	0.0781935	0.0942857	0	0.402406
0.05	500	0	0.05	0.25	2	0.05	0.2	0.025	0	0.200596	0.101786	0	0.40763
0.05	500	0	0.05	0.25	2	0.05	0.5	0.025	0	0.200596	0.102857	0	0.422926
0.05	500	0	0.05	0.25	2	0.05	1	0.025	0	0.141824	0.0853571	0	0.40806
0.05	500	0	0.05	0.25	5	0.05	-0.2	0.0245303	0	0.0709816	0.0725	0	0.425808
0.05	500	0	0.05	0.25	5	0.05	-0.5	0.01	0	0.0612685	0.0725	0	0.418581
0.05	500	0	0.05	0.25	5	0.05	-1	0.005	0	0.0351638	0.0625	0	0.430387
0.05	500	0	0.05	0.25	5	0.05	0.2	0.055	0	0.299018	0.0873387	0	0.460662
0.05	500	0	0.05	0.25	5	0.05	0.5	0.0573387	0	0.263941	0.0666129	0	0.433928
0.05	500	0	0.05	0.25	5	0.05	1	0.0532258	0	0.228823	0.0775	0	0.470112
0.05	500	0.5	0.05	0.1	10	0.05	-0.2	0.121734	0	0.140932	0.0875	0	0.47675
0.05	500	0.5	0.05	0.1	10	0.05	-0.5	0.0375	0	0.120868	0.0925	0	0.488701
0.05	500	0.5	0.05	0.1	10	0.05	-1	0.0422727	0	0.1665	0.1025	0	0.515198
0.05	500	0.5	0.05	0.1	10	0.05	0.2	0.202045	0	0.518187	0.095	0	0.481677
0.05	500	0.5	0.05	0.1	10	0.05	0.5	0.176591	0	0.458073	0.09	0	0.467014
0.05	500	0.5	0.05	0.1	10	0.05	1	0.176136	0	0.440784	0.0947727	0	0.496938
0.05	500	0.5	0.05	0.1	2	0.05	-0.2	0.0187622	0	0.152629	0.115	0	0.501938
0.05	500	0.5	0.05	0.1	2	0.05	-0.5	0.0175	0	0.108964	0.1075	0	0.471797
0.05	500	0.5	0.05	0.1	2	0.05	-1	0.01	0	0.0976539	0.105	0	0.496871
0.05	500	0.5	0.05	0.1	2	0.05	0.2	0.02	0	0.131963	0.11	0	0.506615
0.05	500	0.5	0.05	0.1	2	0.05	0.5	0.0225	0	0.147578	0.1	0	0.488112
0.05	500	0.5	0.05	0.1	2	0.05	1	0.0225	0	0.139216	0.115	0	0.545238
0.05	500	0.5	0.05	0.1	5	0.05	-0.2	0.0774119	0	0.134801	0.0764706	0	0.384381
0.05	500	0.5	0.05	0.1	5	0.05	-0.5	0.025	0	0.117699	0.0929412	0	0.439992
0.05	500	0.5	0.05	0.1	5	0.05	-1	0.0325	0	0.185894	0.0954412	0	0.465903
0.05	500	0.5	0.05	0.1	5	0.05	0.2	0.112941	0	0.405509	0.0869118	0	0.409353
0.05	500	0.5	0.05	0.1	5	0.05	0.5	0.0839706	0	0.309849	0.0879412	0	0.42256
0.05	500	0.5	0.05	0.1	5	0.05	1	0.0969118	0	0.361959	0.0839706	0	0.402669
0.05	500	0.5	0.05	0.25	10	0.05	-0.2	0.10169	0	0.124635	0.142083	0	0.606771
0.05	500	0.5	0.05	0.25	10	0.05	-0.5	0.03	0	0.116493	0.138333	0	0.56964
0.05	500	0.5	0.05	0.25	10	0.05	-1	0.025	0	0.0995668	0.13625	0	0.591345
0.05	500	0.5	0.05	0.25	10	0.05	0.2	0.199167	0	0.469058	0.144167	0	0.578093
0.05	500	0.5	0.05	0.25	10	0.05	0.5	0.189583	0	0.436375	0.129167	0	0.549363
0.05	500	0.5	0.05	0.25	10	0.05	1	0.180417	0	0.423563	0.142083	0	0.591284
0.05	500	0.5	0.05	0.25	2	0.05	-0.2	0.0100254	0	0.0827023	0.1075	0	0.475936
0.05	500	0.5	0.05	0.25	2	0.05	-0.5	0.0025	0	0.0244135	0.1125	0	0.491219
0.05	500	0.5	0.05	0.25	2	0.05	-1	0.0125	0	0.0664117	0.1075	0	0.461951
0.05	500	0.5	0.05	0.25	2	0.05	0.2	0.0175	0	0.149652	0.1	0	0.468058
0.05	500	0.5	0.05	0.25	2	0.05	0.5	0.0175	0	0.114333	0.1225	0	0.488458
0.05	500	0.5	0.05	0.25	2	0.05	1	0.0275	0	0.152578	0.105	0	0.494283
0.05	500	0.5	0.05	0.25	5	0.05	-0.2	0.0479627	0	0.115062	0.0765625	0	0.401977
0.05	500	0.5	0.05	0.25	5	0.05	-0.5	0.015	0	0.0709816	0.0725	0	0.383177
0.05	500	0.5	0.05	0.25	5	0.05	-1	0.0215625	0	0.118711	0.0990625	0	0.44945
0.05	500	0.5	0.05	0.25	5	0.05	0.2	0.0940625	0	0.358757	0.085	0	0.391789
0.05	500	0.5	0.05	0.25	5	0.05	0.5	0.104688	0	0.372449	0.0715625	0	0.382623
0.05	500	0.5	0.05	0.25	5	0.05	1	0.090625	0	0.335738	0.08	0	0.427429
0.05	500	1	0.05	0.1	10	0.05	-0.2	0.150555	0	0.158162	0.1325	0	0.65036
0.05	500	1	0.05	0.1	10	0.05	-0.5	0.0542857	0	0.203309	0.1425	0	0.652492
0.05	500	1	0.05	0.1	10	0.05	-1	0.045	0	0.145042	0.149286	0	0.654633
0.05	500	1	0.05	0.1	10	0.05	0.2	0.291786	0.0104891	0.573082	0.154286	0	0.68015
0.05	500	1	0.05	0.1	10	0.05	0.5	0.306071	0.0095985	0.602544	0.151786	0	0.696128
0.05	500	1	0.05	0.1	10	0.05	1	0.339286	0.0851863	0.593385	0.146786	0	0.671237
0.05	500	1	0.05	0.1	2	0.05	-0.2	0.0212012	0	0.150146	0.116667	0	0.505386
0.05	500	1	0.05	0.1	2	0.05	-0.5	0.00952381	0	0.0761281	0.0928571	0	0.459914
0.05	500	1	0.05	0.1	2	0.05	-1	0.00714286	0	0.0712989	0.1	0	0.483329
0.05	500	1	0.05	0.1	2	0.05	0.2	0.0309524	0	0.181107	0.12381	0	0.523836
0.05	500	1	0.05	0.1	2	0.05	0.5	0.0452381	0	0.223007	0.109524	0	0.47962
0.05	500	1	0.05	0.1	2	0.05	1	0.0404762	0	0.214737	0.109524	0	0.502281
0.05	500	1	0.05	0.1	5	0.05	-0.2	0.0849623	0	0.174385	0.103782	0	0.51657
0.05	500	1	0.05	0.1	5	0.05	-0.5	0.0325	0	0.118259	0.0975641	0	0.507775
0.05	500	1	0.05	0.1	5	0.05	-1	0.0275	0	0.101897	0.101282	0	0.517182
0.05	500	1	0.05	0.1	5	0.05	0.2	0.150128	0	0.400384	0.1025	0	0.528457
0.05	500	1	0.05	0.1	5	0.05	0.5	0.158846	0	0.409718	0.105064	0	0.529115
0.05	500	1	0.05	0.1	5	0.05	1	0.145192	0	0.444999	0.115	0	0.539323
0.05	500	1	0.05	0.25	10	0.05	-0.2	0.19043	0	0.148291	0.176591	0	0.669547
0.05	500	1	0.05	0.25	10	0.05	-0.5	0.0397727	0	0.138214	0.174318	0	0.653018
0.05	500	1	0.05	0.25	10	0.05	-1	0.0595455	0	0.196193	0.166591	0	0.643629
0.05	500	1	0.05	0.25	10	0.05	0.2	0.315909	0.057497	0.574321	0.184318	0	0.654123
0.05	500	1	0.05	0.25	10	0.05	0.5	0.318182	0	0.647825	0.161818	0	0.645044
0.05	500	1	0.05	0.25	10	0.05	1	0.318409	0.0301201	0.606698	0.186591	0	0.675917
0.05	500	1	0.05	0.25	2	0.05	-0.2	0.029431	0	0.1256	0.122576	0	0.508719
0.05	500	1	0.05	0.25	2	0.05	-0.5	0.0240152	0	0.135873	0.117045	0	0.535677
0.05	500	1	0.05	0.25	2	0.05	-1	0.0225	0	0.139216	0.119545	0	0.504373
0.05	500	1	0.05	0.25	2	0.05	0.2	0.035	0	0.212315	0.127045	0	0.508048
0.05	500	1	0.05	0.25	2	0.05	0.5	0.0475	0	0.247268	0.115076	0	0.524881
0.05	500	1	0.05	0.25	2	0.05	1	0.0440152	0	0.264149	0.135076	0	0.562969
0.05	500	1	0.05	0.25	5	0.05	-0.2	0.102611	0	0.161757	0.1175	0	0.539643
0.05	500	1	0.05	0.25	5	0.05	-0.5	0.0266129	0	0.159147	0.116613	0	0.552354
0.05	500	1	0.05	0.25	5	0.05	-1	0.0275	0	0.125371	0.124113	0	0.555515
0.05	500	1	0.05	0.25	5	0.05	0.2	0.144677	0	0.421436	0.124113	0	0.569353
0.05	500	1	0.05	0.25	5	0.05	0.5	0.163952	0	0.490237	0.1225	0	0.578268
0.05	500	1	0.05	0.25	5	0.05	1	0.160565	0	0.438804	0.119113	0	0.565333
