# Supplementary material for: Isoform-level transcriptome-wide association uncovers genetic risk mechanisms for neuropsychiatric disorders in the human brain
Source: Nat Genet. 2023 Nov 30;55(12):2117–28. doi: 10.1038/s41588-023-01560-2 (PMC10703692; doi:10.1038/s41588-023-01560-2)
Supplement: Supplementary file 13 — Sensitivity and mean set size of 90% credible sets determined by FOCUS in simulated data across a variety of genetic architecture parameters. Data here underlies Extended Data Fig. 7. [file 41588_2023_1560_MOESM13_ESM.xlsx]

## Sheet: Sheet1
p.causal	n.qtl	prop_shared	eqtl_h2	eqtl_nongenetic_corr	n.tx	gwas_var	Sensitivity	Sensitivity_SD	MeanSetSize	MeanSetSize_SD	Sensitivity_Lower	Sensitivity_Upper	MeanSetSize_Lower	MeanSetSize_Upper
0.01	200	0	0.05	0.1	5	0.01	0.611364	0.0232643	2.38136	0.0615895	0.565766	0.656962	2.26065	2.50208
0.05	200	0	0.05	0.1	5	0.01	0.565217	0.0366453	2.32446	0.0947135	0.493393	0.637042	2.13882	2.5101
0.01	200	0.5	0.05	0.1	5	0.01	0.6	0.0233816	2.34591	0.05998	0.554172	0.645828	2.22835	2.46347
0.05	200	0.5	0.05	0.1	5	0.01	0.552273	0.0237329	2.35773	0.0616721	0.505756	0.598789	2.23685	2.4786
0.01	200	1	0.05	0.1	5	0.01	0.443902	0.034786	2.16244	0.0818487	0.375722	0.512083	2.00202	2.32286
0.05	200	1	0.05	0.1	5	0.01	0.584091	0.0235238	2.31932	0.0583007	0.537984	0.630198	2.20505	2.43359
0.01	200	0	0.1	0.1	5	0.01	0.736364	0.0210289	1.9825	0.0503475	0.695147	0.77758	1.88382	2.08118
0.05	200	0	0.1	0.1	5	0.01	0.7	0.152753	2.86	0.424578	0.400605	0.999395	2.02783	3.69217
0.01	200	0.5	0.1	0.1	5	0.01	0.634091	0.0229895	1.96773	0.0480529	0.589031	0.67915	1.87354	2.06191
0.05	200	0	0.05	0.25	5	0.01	0.619048	0.047619	2.08	0.106436	0.525714	0.712381	1.87139	2.28861
0.05	200	1	0.05	0.25	5	0.01	0.622727	0.0231337	2.36364	0.0599992	0.577385	0.668069	2.24604	2.48123
0.05	200	0	0.1	0.25	5	0.01	0.686364	0.0221441	2.16864	0.0588285	0.642961	0.729766	2.05333	2.28394
0.01	200	0	0.05	0.25	5	0.01	0.635922	0.0336064	2.24029	0.0860967	0.570054	0.701791	2.07154	2.40904
0.05	200	0.5	0.1	0.25	5	0.01	0.66954	0.0252513	2.04339	0.0588189	0.620048	0.719033	1.92811	2.15868
0.05	200	0.5	0.1	0.1	5	0.01	0.666667	0.333333	1.73333	0.433333	0.0133333	1	0.884	2.58267
0.01	200	1	0.1	0.1	5	0.01	0.563636	0.0236696	2.02091	0.0477582	0.517244	0.610029	1.9273	2.11452
0.01	200	1	0.05	0.25	5	0.01	0.517241	0.0465975	2.14052	0.111713	0.42591	0.608573	1.92156	2.35947
0.01	200	0.5	0.1	0.25	5	0.01	0.647727	0.0227983	2.00614	0.0463156	0.603043	0.692412	1.91536	2.09691
0.01	200	1	0.1	0.25	5	0.01	0.563636	0.0236696	1.91159	0.041791	0.517244	0.610029	1.82968	1.9935
0.01	200	0.5	0.05	0.25	5	0.01	0.533333	0.133333	2.34	0.384807	0.272	0.794667	1.58578	3.09422
0.01	200	0	0.1	0.25	5	0.01	0.759091	0.0204099	2.04455	0.0525537	0.719087	0.799094	1.94154	2.14755
0.05	200	0.5	0.05	0.25	5	0.01	0.573427	0.0239064	2.25152	0.0593093	0.52657	0.620283	2.13527	2.36776
0.05	200	1	0.1	0.1	5	0.01	0.639423	0.0235705	2.25	0.0590206	0.593225	0.685621	2.13432	2.36568
0.05	200	1	0.1	0.25	5	0.01	0.647727	0.0227983	2.06523	0.0517882	0.603043	0.692412	1.96372	2.16673
0.01	200	0	0.05	0.5	5	0.01	0.666667	0.030303	2.18807	0.0774267	0.607273	0.726061	2.03631	2.33982
0.05	200	0	0.05	0.5	5	0.01	0.60241	0.0240527	2.19277	0.0575987	0.555266	0.649553	2.07988	2.30566
0.01	200	0.5	0.05	0.5	5	0.01	0.641457	0.0254173	2.03922	0.0569108	0.591639	0.691275	1.92767	2.15076
0.05	200	0.5	0.05	0.5	5	0.01	0.75	0.25	2.6	0.919239	0.26	1	0.798292	4.40171
0.01	200	1	0.05	0.5	5	0.01	0.520455	0.0238437	2.07409	0.0547006	0.473721	0.567188	1.96688	2.1813
0.05	200	1	0.05	0.5	5	0.01	0.548077	0.0490382	2.3	0.109832	0.451962	0.644192	2.08473	2.51527
0.05	200	0	0.1	0.5	5	0.01	0.750973	0.0270281	2.03852	0.0681971	0.697998	0.803948	1.90486	2.17219
0.01	200	0	0.1	0.5	5	0.01	0.768182	0.0201407	2.02682	0.0521183	0.728706	0.807657	1.92467	2.12897
0.01	200	0.5	0.1	0.5	5	0.01	0.640909	0.0228965	1.94705	0.0446632	0.596032	0.685786	1.85951	2.03459
0.05	200	0.5	0.1	0.5	5	0.01	0.615385	0.140442	1.7	0.227303	0.340119	0.89065	1.25449	2.14551
0.01	200	1	0.1	0.5	5	0.01	0.559091	0.0236965	2.015	0.0437631	0.512646	0.605536	1.92922	2.10078
0.05	200	1	0.1	0.5	5	0.01	0.670659	0.0364771	2.07066	0.0797438	0.599164	0.742154	1.91436	2.22696
0.05	200	0	0.05	0.1	10	0.01	0.520455	0.0238437	3.40955	0.12172	0.473721	0.567188	3.17097	3.64812
0.01	200	0	0.05	0.1	10	0.01	0.552273	0.0237329	3.22636	0.115769	0.505756	0.598789	2.99946	3.45327
0.01	200	0.5	0.05	0.1	10	0.01	0.456818	0.0237745	3.0225	0.104934	0.41022	0.503416	2.81683	3.22817
0.05	200	0.5	0.05	0.1	10	0.01	0.511364	0.0238575	3.11409	0.110088	0.464603	0.558124	2.89832	3.32986
0.01	200	1	0.05	0.1	10	0.01	0.427273	0.0236099	2.85705	0.0929648	0.380997	0.473548	2.67483	3.03926
0.05	200	1	0.05	0.1	10	0.01	0.475	0.0238338	3.30909	0.118947	0.428286	0.521714	3.07596	3.54223
0.01	200	0	0.1	0.1	10	0.01	0.688636	0.0221002	2.92795	0.109042	0.64532	0.731953	2.71423	3.14168
0.05	200	0	0.1	0.1	10	0.01	0.629545	0.0230488	3.07568	0.11217	0.58437	0.674721	2.85583	3.29554
0.01	200	0.5	0.1	0.1	10	0.01	0.568182	0.0236408	2.62068	0.0868885	0.521846	0.614518	2.45038	2.79098
0.01	200	1	0.1	0.1	10	0.01	0.465909	0.0238082	2.31045	0.0573691	0.419245	0.512573	2.19801	2.4229
0.05	200	1	0.1	0.1	10	0.01	0.570455	0.0236256	2.77136	0.099886	0.524148	0.616761	2.57559	2.96714
0.05	200	0.5	0.1	0.1	10	0.01	0.568182	0.0236408	2.70341	0.100055	0.521846	0.614518	2.5073	2.89952
0.05	200	0.5	0.05	0.25	10	0.01	0.497727	0.0238635	3.53659	0.120899	0.450955	0.5445	3.29963	3.77355
0.01	200	0.5	0.05	0.25	10	0.01	0.515909	0.0238516	2.83636	0.094997	0.46916	0.562658	2.65017	3.02256
0.05	200	1	0.05	0.25	10	0.01	0.522727	0.023839	3.15841	0.109235	0.476003	0.569452	2.94431	3.37251
0.05	200	0	0.1	0.25	10	0.01	0.679545	0.0222721	2.99	0.105262	0.635892	0.723199	2.78369	3.19631
0.01	200	0	0.1	0.25	10	0.01	0.704545	0.0217755	2.86	0.102567	0.661866	0.747225	2.65897	3.06103
0.01	200	0	0.05	0.25	10	0.01	0.586364	0.023505	3.19091	0.115967	0.540294	0.632433	2.96361	3.4182
0.05	200	0	0.05	0.25	10	0.01	0.545455	0.0237649	3.36227	0.114739	0.498875	0.592034	3.13738	3.58716
0.05	200	0.5	0.1	0.25	10	0.01	0.629545	0.0230488	2.88659	0.100639	0.58437	0.674721	2.68934	3.08384
0.05	200	0	0.05	0.5	10	0.01	0.618182	0.0231875	3.27364	0.114935	0.572734	0.663629	3.04836	3.49891
0.01	200	0	0.05	0.5	10	0.01	0.620455	0.0231609	3.20568	0.113927	0.575059	0.66585	2.98238	3.42898
0.05	200	1	0.1	0.25	10	0.01	0.575	0.0235937	2.86295	0.0961661	0.528756	0.621244	2.67447	3.05144
0.01	200	0.5	0.1	0.25	10	0.01	0.561364	0.0236833	2.59705	0.0850623	0.514944	0.607783	2.43032	2.76377
0.01	200	1	0.1	0.25	10	0.01	0.461364	0.0237923	2.39023	0.0560868	0.414731	0.507997	2.2803	2.50016
0.01	200	1	0.05	0.25	10	0.01	0.445455	0.0237213	2.59705	0.0883914	0.398961	0.491948	2.4238	2.77029
0.05	200	0.5	0.05	0.5	10	0.01	0.516245	0.0300806	3.36498	0.151264	0.457288	0.575203	3.0685	3.66146
0.01	200	0.5	0.05	0.5	10	0.01	0.527273	0.0238282	2.99886	0.103128	0.48057	0.573976	2.79673	3.20099
0.01	200	1	0.05	0.5	10	0.01	0.443182	0.0237091	2.70045	0.0908503	0.396712	0.489652	2.52239	2.87852
0.05	200	1	0.05	0.5	10	0.01	0.534091	0.0238082	3.315	0.116186	0.487427	0.580755	3.08728	3.54272
0.01	200	0	0.1	0.5	10	0.01	0.754545	0.0205398	2.59409	0.0887368	0.714287	0.794803	2.42017	2.76802
0.05	200	0	0.1	0.5	10	0.01	0.672727	0.0223945	2.91614	0.103187	0.628834	0.716621	2.71389	3.11838
0.01	200	0.5	0.1	0.5	10	0.01	0.622727	0.0231337	2.44341	0.071641	0.577385	0.668069	2.30299	2.58383
0.05	200	0.5	0.1	0.5	10	0.01	0.702273	0.0218238	3.01659	0.106559	0.659498	0.745047	2.80773	3.22545
0.01	200	1	0.1	0.5	10	0.01	0.472727	0.0238282	2.32818	0.0470264	0.426024	0.51943	2.23601	2.42035
0.05	200	1	0.1	0.5	10	0.01	0.654545	0.0226952	2.72409	0.0968457	0.610063	0.699028	2.53427	2.91391
0.01	200	0	0.05	0.1	5	0.05	0.5	0.0800641	1.7875	0.100778	0.343074	0.656926	1.58997	1.98503
0.05	200	0	0.05	0.1	5	0.05	0.569231	0.0355521	1.85333	0.0565847	0.499549	0.638913	1.74243	1.96424
0.01	200	0.5	0.05	0.1	5	0.05	0.5125	0.0562368	1.95	0.0865294	0.402276	0.622724	1.7804	2.1196
0.05	200	0.5	0.05	0.1	5	0.05	0.45679	0.0556926	1.74938	0.0796428	0.347633	0.565948	1.59328	1.90548
0.01	200	1	0.05	0.1	5	0.05	0.423729	0.0648849	2.00508	0.0906636	0.296554	0.550903	1.82738	2.18279
0.05	200	1	0.05	0.1	5	0.05	0.487805	0.055539	1.90244	0.0879348	0.378948	0.596661	1.73009	2.07479
0.01	200	0	0.1	0.1	5	0.05	0.764706	0.0738407	1.83529	0.111375	0.619978	0.909434	1.617	2.05359
0.05	200	0	0.1	0.1	5	0.05	0.756098	0.047715	1.91829	0.0820383	0.662576	0.849619	1.7575	2.07909
0.01	200	0.5	0.1	0.1	5	0.05	0.62963	0.0947052	2.21481	0.167324	0.444007	0.815252	1.88686	2.54277
0.05	200	0.5	0.05	0.25	5	0.05	0.55814	0.0538647	1.84419	0.0972762	0.452565	0.663714	1.65352	2.03485
0.01	200	1	0.05	0.25	5	0.05	0.525	0.0799639	1.7875	0.100778	0.368271	0.681729	1.58997	1.98503
0.01	200	0.5	0.05	0.25	5	0.05	0.409091	0.10729	2.18636	0.247699	0.198802	0.61938	1.70087	2.67185
0.05	200	1	0.1	0.1	5	0.05	0.588235	0.0601261	1.91176	0.103612	0.470388	0.706082	1.70869	2.11484
0.01	200	0.5	0.1	0.25	5	0.05	0.75	0.25	1.95	0.375278	0.26	1	1.21446	2.68554
0.05	200	0	0.1	0.25	5	0.05	0.792683	0.0450427	1.93415	0.0789349	0.704399	0.880967	1.77943	2.08886
0.01	200	0	0.1	0.25	5	0.05	0.782609	0.0614875	2.17609	0.140296	0.662093	0.903124	1.90111	2.45107
0.01	200	0	0.05	0.25	5	0.05	0.457627	0.065417	2.09322	0.104316	0.32941	0.585845	1.88876	2.29768
0.01	200	1	0.1	0.1	5	0.05	0.517241	0.0944349	2.19655	0.145751	0.332149	0.702334	1.91088	2.48222
0.05	200	0	0.05	0.25	5	0.05	0.576087	0.0518038	1.92174	0.0863723	0.474551	0.677622	1.75245	2.09103
0.05	200	0.5	0.1	0.1	5	0.05	0.641975	0.0536007	1.94198	0.0795214	0.536918	0.747033	1.78611	2.09784
0.05	200	1	0.05	0.25	5	0.05	0.619048	0.0533038	1.82619	0.0827337	0.514572	0.723523	1.66403	1.98835
0.05	200	0.5	0.1	0.25	5	0.05	0.6625	0.0532006	1.93375	0.0766783	0.558227	0.766773	1.78346	2.08404
0.01	200	1	0.1	0.25	5	0.05	0.666667	0.333333	1.73333	0.433333	0.0133333	1	0.884	2.58267
0.05	200	1	0.1	0.25	5	0.05	0.636364	0.104973	1.89091	0.165133	0.430617	0.84211	1.56725	2.21457
0.01	200	0	0.05	0.5	5	0.05	0.6	0.0569495	1.88933	0.0899764	0.488379	0.711621	1.71298	2.06569
0.05	200	0.5	0.05	0.5	5	0.05	0.59322	0.0261457	1.90593	0.0422663	0.541975	0.644466	1.82309	1.98877
0.05	200	0	0.05	0.5	5	0.05	0.54321	0.0556926	1.79753	0.0929618	0.434052	0.652367	1.61533	1.97974
0.01	200	1	0.05	0.5	5	0.05	0.525	0.056184	2.0475	0.0723033	0.414879	0.635121	1.90579	2.18921
0.01	200	0.5	0.05	0.5	5	0.05	0.489362	0.0737043	1.93617	0.124234	0.344901	0.633822	1.69267	2.17967
0.05	200	1	0.05	0.5	5	0.05	0.625	0.0519034	2.06818	0.0882393	0.523269	0.726731	1.89523	2.24113
0.01	200	0	0.1	0.5	5	0.05	0.659091	0.0722866	2.00909	0.115401	0.517409	0.800773	1.78291	2.23528
0.05	200	0	0.1	0.5	5	0.05	0.707865	0.0484759	2.05955	0.0771974	0.612852	0.802878	1.90824	2.21086
0.01	200	0.5	0.1	0.5	5	0.05	0.470588	0.124784	1.98824	0.162219	0.226012	0.715164	1.67029	2.30618
0.05	200	0.5	0.1	0.5	5	0.05	0.765432	0.0473743	1.94198	0.0827361	0.672579	0.858286	1.77981	2.10414
0.01	200	1	0.1	0.5	5	0.05	1		1.3
0.05	200	1	0.1	0.5	5	0.05	0.691358	0.0516457	1.95802	0.0888171	0.590132	0.792584	1.78394	2.13211
0.05	200	0	0.05	0.1	10	0.05	0.438636	0.0236833	2.39909	0.046721	0.392217	0.485056	2.30752	2.49066
0.01	200	0.5	0.05	0.1	10	0.05	0.428571	0.077286	2.5381	0.139767	0.277091	0.580052	2.26415	2.81204
0.01	200	0	0.05	0.1	10	0.05	0.477273	0.0761705	2.45227	0.105378	0.327979	0.626567	2.24573	2.65881
0.05	200	0.5	0.05	0.1	10	0.05	0.373494	0.0534192	2.52169	0.0716919	0.268792	0.478196	2.38117	2.6622
0.01	200	1	0.05	0.1	10	0.05	0.25	0.0487177	2.4375	0.0813528	0.154513	0.345487	2.27805	2.59695
0.05	200	1	0.05	0.1	10	0.05	0.413793	0.053109	2.48046	0.0813025	0.3097	0.517887	2.32111	2.63981
0.01	200	0	0.1	0.1	10	0.05	1	0	1.73333	0.433333	1	1	0.884	2.58267
0.01	200	0.5	0.1	0.1	10	0.05	0.475	0.0799639	2.4375	0.0952519	0.318271	0.631729	2.25081	2.62419
0.05	200	0.5	0.1	0.1	10	0.05	0.639535	0.052078	2.4186	0.0780142	0.537462	0.741608	2.2657	2.57151
0.01	200	1	0.1	0.1	10	0.05	0.428571	0.0848698	2.48857	0.082071	0.262227	0.594916	2.32771	2.64943
0.05	200	0	0.1	0.1	10	0.05	0.7	0.051558	2.5025	0.0826571	0.598946	0.801054	2.34049	2.66451
0.05	200	1	0.1	0.1	10	0.05	0.575	0.0556179	2.51875	0.0905869	0.465989	0.684011	2.3412	2.6963
0.01	200	0.5	0.05	0.25	10	0.05	0.525	0.0799639	2.5675	0.118559	0.368271	0.681729	2.33512	2.79988
0.05	200	0	0.05	0.25	10	0.05	0.45	0.0237441	2.35182	0.0458203	0.403462	0.496538	2.26201	2.44163
0.01	200	0	0.05	0.25	10	0.05	0.461538	0.14391	3	0.308221	0.179475	0.743602	2.39589	3.60411
0.05	200	0.5	0.05	0.25	10	0.05	0.512195	0.055539	2.48902	0.101391	0.403339	0.621052	2.2903	2.68775
0.01	200	1	0.05	0.25	10	0.05	0.357143	0.0748318	2.38333	0.124656	0.210472	0.503813	2.13901	2.62766
0.05	200	1	0.05	0.25	10	0.05	0.457831	0.055019	2.33373	0.0826621	0.349994	0.565669	2.17172	2.49575
0.01	200	0	0.1	0.25	10	0.05	0.684211	0.109561	2.18947	0.14243	0.46947	0.898951	1.91031	2.46864
0.01	200	0.5	0.1	0.25	10	0.05	0.4	0.0840168	2.22857	0.113949	0.235327	0.564673	2.00523	2.45191
0.05	200	0	0.1	0.25	10	0.05	0.62963	0.0539903	2.55185	0.0805673	0.523809	0.735451	2.39394	2.70976
0.05	200	1	0.1	0.25	10	0.05	0.571429	0.0543192	2.30595	0.0741823	0.464963	0.677894	2.16056	2.45135
0.05	200	0.5	0.1	0.25	10	0.05	0.555556	0.0555556	2.51975	0.0894672	0.446667	0.664444	2.3444	2.69511
0.01	200	1	0.1	0.25	10	0.05	0.285714	0.125294	2.69286	0.164906	0.040138	0.531291	2.36964	3.01607
0.01	200	0	0.05	0.5	10	0.05	0.506173	0.0558974	2.37531	0.0784206	0.396614	0.615732	2.2216	2.52901
0.05	200	0	0.05	0.5	10	0.05	0.506024	0.0552118	2.53735	0.104297	0.397809	0.614239	2.33293	2.74177
0.01	200	0.5	0.05	0.5	10	0.05	0.516129	0.0912396	2.47419	0.163495	0.337299	0.694959	2.15374	2.79464
0.05	200	0.5	0.05	0.5	10	0.05	0.475	0.056184	2.5025	0.0685052	0.364879	0.585121	2.36823	2.63677
0.01	200	1	0.05	0.5	10	0.05	0.333333	0.210819	2.6	0	0	0.746538	2.6	2.6
0.01	200	0	0.1	0.5	10	0.05	1	0	2.6	0.216667	1	1	2.17533	3.02467
0.05	200	1	0.05	0.5	10	0.05	0.52439	0.0554894	2.44146	0.0967392	0.415631	0.63315	2.25185	2.63107
0.05	200	1	0.1	0.5	10	0.05	0.6375	0.0540855	2.58375	0.0542044	0.531492	0.743508	2.47751	2.68999
0.01	200	0.5	0.1	0.5	10	0.05	1		2.6
0.05	200	0.5	0.1	0.5	10	0.05	0.6625	0.0532006	2.42125	0.0857339	0.558227	0.766773	2.25321	2.58929
0.05	200	0	0.1	0.5	10	0.05	0.722892	0.0494259	2.33373	0.0696171	0.626017	0.819766	2.19729	2.47018
0.01	200	1	0.1	0.5	10	0.05	0.357143	0.132894	2.6	0.192725	0.0966699	0.617616	2.22226	2.97774
