# Supplementary material for: Isoform-level transcriptome-wide association uncovers genetic risk mechanisms for neuropsychiatric disorders in the human brain
Source: Nat Genet. 2023 Nov 30;55(12):2117–28. doi: 10.1038/s41588-023-01560-2 (PMC10703692; doi:10.1038/s41588-023-01560-2)
Supplement: Supplementary file 14 — Raw TWAS results across 15 neuropsychiatric traits using adult brain cortex expression models. Data here underlies Extended Data Figs. 8–9. [file 41588_2023_1560_MOESM14_ESM.xlsx]

## Sheet: Adult_AllRawAssociations_TWAS
Dataset	Trait	Method	Gene	HGNC	Chromosome	Start	End	Biotype	Z	P	Permutation P	R2	Top GWAS SNP	Top GWAS P
Adult	ADHD	TWAS	ENSG00000000457	SCYL3	1	169849631	169894267	protein_coding	0.0970253	0.922706	1	0.0724549	rs12033844	0.000225137
Adult	ADHD	TWAS	ENSG00000000460	C1orf112	1	169662007	169854080	protein_coding	1.23396	0.217217	1	0.115792	rs12033844	0.000225137
Adult	ADHD	TWAS	ENSG00000000971	CFH	1	196651754	196752476	protein_coding	1.41819	0.156137	1	0.0896096	rs1538686	0.00370789
Adult	ADHD	TWAS	ENSG00000001084	GCLC	6	53497341	53616970	protein_coding	1.21406	0.224726	1	0.121178	rs243801	0.000169235
Adult	ADHD	TWAS	ENSG00000001167	NFYA	6	41072974	41102403	protein_coding	0.411165	0.680951	1	0.0350939	rs11756704	3.69127e-05
Adult	ADHD	TWAS	ENSG00000001460	STPG1	1	24356999	24416934	protein_coding	0.0343382	0.972607	1	0.188713	rs3091242	0.00307639
Adult	ADHD	TWAS	ENSG00000001461	NIPAL3	1	24415802	24472976	protein_coding	1.16108	0.245609	1	0.0388087	rs6699113	0.00812094
Adult	ADHD	TWAS	ENSG00000001561	ENPP4	6	46129989	46146688	protein_coding	-0.562904	0.5735	1	0.194689	rs6906620	0.000762667
Adult	ADHD	TWAS	ENSG00000001617	SEMA3F	3	50155045	50189075	protein_coding	-0.0784094	0.937502	1	0.0370194	rs2131108	1.91137e-05
Adult	ADHD	TWAS	ENSG00000001626	CFTR	7	117287120	117715971	protein_coding	0.467904	0.639854	1	0.0159075	rs2402120	0.000129715
Adult	ADHD	TWAS	ENSG00000001629	ANKIB1	7	92245974	92401383	protein_coding	-0.292328	0.770036	1	0.0238945	rs2188177	0.000310953
Adult	ADHD	TWAS	ENSG00000001630	CYP51A1	7	92084987	92134803	protein_coding	0.720095	0.471467	1	0.0941186	rs11763307	0.322663
Adult	ADHD	TWAS	ENSG00000001631	KRIT1	7	92197498	92246166	protein_coding	1.02644	0.304682	1	0.0159409	rs2188177	0.000310953
Adult	ADHD	TWAS	ENSG00000002016	RAD52	12	911736	990053	protein_coding	-2.58639	0.00969872	1	0.267058	rs12816367	0.00211918
Adult	ADHD	TWAS	ENSG00000002549	LAP3	4	17577198	17607972	protein_coding	0.0757032	0.939655	1	0.0876156	rs1514985	0.000751682
Adult	ADHD	TWAS	ENSG00000002587	HS3ST1	4	11393150	11429564	protein_coding	1.84537	0.0649838	1	0.0262103	rs12651043	0.00802538
Adult	ADHD	TWAS	ENSG00000002745	WNT16	7	121325367	121341104	protein_coding	-0.0528504	0.957851	1	0.0471856	rs1725058	0.0538551
Adult	ADHD	TWAS	ENSG00000002746	HECW1	7	43112629	43566001	protein_coding	1.696	0.0898859	1	0.0104703	rs6962696	0.00404027
Adult	ADHD	TWAS	ENSG00000002822	MAD1L1	7	1815793	2233243	protein_coding	-4.31586	1.58986e-05	0.047952	0.0490006	rs1464541	3.29582e-05
Adult	ADHD	TWAS	ENSG00000002834	LASP1	17	38869859	38921770	protein_coding	1.42348	0.154597	1	0.0127992	rs16965356	0.00236578
Adult	ADHD	TWAS	ENSG00000002919	SNX11	17	48103357	48123601	protein_coding	-0.181231	0.856186	1	0.0731993	rs12941604	0.00397675
Adult	ADHD	TWAS	ENSG00000002933	TMEM176A	7	150800403	150805118	protein_coding	-0.575422	0.565006	1	0.17759	rs6464104	0.0380793
Adult	ADHD	TWAS	ENSG00000003056	M6PR	12	8940361	8949761	protein_coding	-0.125505	0.900124	1	0.0758335	rs6487253	0.296485
Adult	ADHD	TWAS	ENSG00000003137	CYP26B1	2	72129238	72147862	protein_coding	1.24932	0.211547	1	0.0605606	rs7557173	0.0120049
Adult	ADHD	TWAS	ENSG00000003147	ICA1	7	8113184	8262687	protein_coding	0.537637	0.590828	1	0.0415011	rs6463699	0.00211918
Adult	ADHD	TWAS	ENSG00000003249	DBNDD1	16	90004871	90019890	protein_coding	1.96939	0.0489085	1	0.121317	rs12918773	0.0268288
Adult	ADHD	TWAS	ENSG00000003402	CFLAR	2	201116154	201176687	protein_coding	0.660663	0.508829	1	0.0213273	rs16837131	0.0268288
Adult	ADHD	TWAS	ENSG00000003509	NDUFAF7	2	37231631	37253403	protein_coding	1.94101	0.0522573	1	0.0661527	rs3770888	1.94598e-05
Adult	ADHD	TWAS	ENSG00000003987	MTMR7	8	17296794	17413528	protein_coding	1.25291	0.21024	1	0.116369	rs13258423	0.0749125
Adult	ADHD	TWAS	ENSG00000003989	SLC7A2	8	17497088	17570573	protein_coding	-0.506551	0.61247	1	0.265772	rs7822451	0.0843474
Adult	ADHD	TWAS	ENSG00000004139	SARM1	17	28364356	28404049	protein_coding	-2.51866	0.0117802	1	0.0978687	rs9906526	0.00131814
Adult	ADHD	TWAS	ENSG00000004142	POLDIP2	17	28346633	28357527	protein_coding	0.720304	0.471338	1	0.193577	rs9906526	0.00131814
Adult	ADHD	TWAS	ENSG00000004399	PLXND1	3	129555214	129606676	protein_coding	-0.754327	0.450653	1	0.161073	rs7638782	0.0232683
Adult	ADHD	TWAS	ENSG00000004455	AK2	1	33007986	33080996	protein_coding	0.462417	0.643783	1	0.0158331	rs6678903	0.000165884
Adult	ADHD	TWAS	ENSG00000004468	CD38	4	15778275	15853232	protein_coding	-2.19901	0.0278771	1	0.249171	rs2532072	0.00256133
Adult	ADHD	TWAS	ENSG00000004487	KDM1A	1	23019443	23083689	protein_coding	1.1627	0.244952	1	0.0437735	rs12401982	0.000156828
Adult	ADHD	TWAS	ENSG00000004534	RBM6	3	49940007	50100045	protein_coding	1.59879	0.109867	1	0.418107	rs9824435	2.10926e-05
Adult	ADHD	TWAS	ENSG00000004700	RECQL	12	21468910	21501669	protein_coding	-0.0458751	0.96341	1	0.103406	rs11045338	0.0183243
Adult	ADHD	TWAS	ENSG00000004777	ARHGAP33	19	35774532	35788822	protein_coding	1.15455	0.248276	1	0.059251	rs1053216	0.00420977
Adult	ADHD	TWAS	ENSG00000004799	PDK4	7	95583499	95596516	protein_coding	-0.119739	0.90469	1	0.0225348	rs34931910	0.00262973
Adult	ADHD	TWAS	ENSG00000005020	SKAP2	7	26667068	26995239	protein_coding	-0.0682302	0.945602	1	0.188382	rs2214976	0.0440095
Adult	ADHD	TWAS	ENSG00000005059	MCUB	4	109560209	109688719	protein_coding	1.81065	0.0701955	1	0.0410271	rs17542770	0.088943
Adult	ADHD	TWAS	ENSG00000005075	POLR2J	7	102473128	102478922	protein_coding	-0.211812	0.832253	1	0.208766	rs366345	0.00747293
Adult	ADHD	TWAS	ENSG00000005100	DHX33	17	5440917	5468982	protein_coding	-0.771775	0.440248	1	0.0263061	rs1877699	0.0959128
Adult	ADHD	TWAS	ENSG00000005156	LIG3	17	34980512	35009743	protein_coding	1.46515	0.14288	1	0.173593	rs8075760	0.000386697
Adult	ADHD	TWAS	ENSG00000005194	CIAPIN1	16	57428187	57447420	protein_coding	-0.941791	0.3463	1	0.0425266	rs11642564	0.00786059
Adult	ADHD	TWAS	ENSG00000005381	MPO	17	58269855	58280935	protein_coding	-0.435887	0.662919	1	0.012542	rs9911607	0.487682
Adult	ADHD	TWAS	ENSG00000005421	PON1	7	95297676	95324532	protein_coding	-1.17173	0.241305	1	0.0120385	rs34931910	0.00262973
Adult	ADHD	TWAS	ENSG00000005436	GCFC2	2	75652000	75710985	protein_coding	-0.7659	0.443736	1	0.140976	rs7561389	0.0025529
Adult	ADHD	TWAS	ENSG00000005469	CROT	7	87345664	87399794	protein_coding	0.0625256	0.950144	1	0.0296534	rs10236274	0.0834518
Adult	ADHD	TWAS	ENSG00000005486	RHBDD2	7	75842602	75888926	protein_coding	3.11291	0.00185253	1	0.0206443	rs28444574	0.00848839
Adult	ADHD	TWAS	ENSG00000005700	IBTK	6	82169986	82247754	protein_coding	-0.299806	0.764325	1	0.0625401	rs285979	0.0116028
Adult	ADHD	TWAS	ENSG00000005801	ZNF195	11	3339261	3379222	protein_coding	-0.852562	0.393902	1	0.27369	rs1080015	0.0660624
Adult	ADHD	TWAS	ENSG00000005882	PDK2	17	50094737	50112152	protein_coding	-0.985598	0.32433	1	0.112981	rs11870428	0.00155617
Adult	ADHD	TWAS	ENSG00000005884	ITGA3	17	50055968	50090481	protein_coding	-0.777796	0.436689	1	0.120649	rs36036830	0.0154779
Adult	ADHD	TWAS	ENSG00000005981	ASB4	7	95478444	95540233	protein_coding	0.643165	0.520117	1	0.0998643	rs17776650	0.022966
Adult	ADHD	TWAS	ENSG00000006007	GDE1	16	19501693	19522123	protein_coding	2.60875	0.00908748	1	0.0482144	rs4238674	0.00237365
Adult	ADHD	TWAS	ENSG00000006016	CRLF1	19	18572220	18607741	protein_coding	1.94624	0.0516258	1	0.0752137	rs3819578	0.00142273
Adult	ADHD	TWAS	ENSG00000006042	TMEM98	17	32927910	32945106	protein_coding	0.294698	0.768224	1	0.179452	rs28917	0.005996
Adult	ADHD	TWAS	ENSG00000006047	YBX2	17	7288263	7294639	protein_coding	0.425705	0.670323	1	0.0977392	rs9904665	0.000209729
Adult	ADHD	TWAS	ENSG00000006071	ABCC8	11	17392498	17476894	protein_coding	-2.645	0.00816915	1	0.259659	rs2237976	0.00452552
Adult	ADHD	TWAS	ENSG00000006116	CACNG3	16	24256335	24362412	protein_coding	1.02459	0.305556	1	0.014447	rs198178	0.00134127
Adult	ADHD	TWAS	ENSG00000006118	TMEM132A	11	60924460	60937159	protein_coding	0.821189	0.411539	1	0.0786538	rs1812458	0.032598
Adult	ADHD	TWAS	ENSG00000006125	AP2B1	17	35578046	35726413	protein_coding	0.651372	0.514806	1	0.116316	rs17548596	0.00353416
Adult	ADHD	TWAS	ENSG00000006128	TAC1	7	97732084	97740472	protein_coding	0.108543	0.913565	1	0.015367	rs17147641	0.0109591
Adult	ADHD	TWAS	ENSG00000006194	ZNF263	16	3283283	3301401	protein_coding	-1.14234	0.253313	1	0.0459941	rs17611827	0.0637392
Adult	ADHD	TWAS	ENSG00000006282	SPATA20	17	50543058	50555852	protein_coding	-1.6127	0.10681	1	0.558014	rs2908435	0.00731835
Adult	ADHD	TWAS	ENSG00000006432	MAP3K9	14	70722526	70809534	protein_coding	-1.72259	0.0849619	1	0.0519867	rs1548586	0.0212226
Adult	ADHD	TWAS	ENSG00000006453	BAIAP2L1	7	98291650	98401090	protein_coding	-0.241127	0.809457	1	0.0114996	rs17147641	0.0109591
Adult	ADHD	TWAS	ENSG00000006459	KDM7A	7	140084746	140176983	protein_coding	0.128123	0.898052	1	0.0937314	rs193947	0.00417009
Adult	ADHD	TWAS	ENSG00000006555	TTC22	1	54779712	54801323	protein_coding	-0.414899	0.678216	1	0.0178196	rs11206349	0.00574485
Adult	ADHD	TWAS	ENSG00000006576	PHTF2	7	77798773	77957503	protein_coding	-1.75551	0.0791717	1	0.0143698	rs12705589	0.00475766
Adult	ADHD	TWAS	ENSG00000006625	GGCT	7	30496621	30504841	protein_coding	-1.62387	0.104403	1	0.212216	rs2267738	0.0424583
Adult	ADHD	TWAS	ENSG00000006695	COX10	17	14069490	14231736	protein_coding	2.1948	0.0281783	1	0.176065	rs9914753	0.025615
Adult	ADHD	TWAS	ENSG00000006740	ARHGAP44	17	12789498	12991643	protein_coding	-0.00558128	0.995547	1	0.0558125	rs12451752	0.00024066
Adult	ADHD	TWAS	ENSG00000006744	ELAC2	17	12991612	13018065	protein_coding	1.60117	0.10934	1	0.365078	rs12451752	0.00024066
Adult	ADHD	TWAS	ENSG00000006747	SCIN	7	12570577	12660182	protein_coding	0.272544	0.785204	1	0.146947	rs4555989	0.02464
Adult	ADHD	TWAS	ENSG00000006837	CDKL3	5	134286350	134371047	protein_coding	-1.42978	0.15278	1	0.0158902	rs11740470	0.00934958
Adult	ADHD	TWAS	ENSG00000007001	UPP2	2	157876702	158136154	protein_coding	-0.031694	0.974716	1	0.0469532	rs2883872	0.00131814
Adult	ADHD	TWAS	ENSG00000007062	PROM1	4	15963076	16084378	protein_coding	-2.01422	0.0439866	1	0.0928843	rs2531166	0.00380368
Adult	ADHD	TWAS	ENSG00000007080	CCDC124	19	17933015	17943991	protein_coding	-0.151889	0.879274	1	0.125671	rs7259348	0.000953158
Adult	ADHD	TWAS	ENSG00000007171	NOS2	17	27756766	27800529	protein_coding	-0.367015	0.713608	1	0.289851	rs11080072	0.00481735
Adult	ADHD	TWAS	ENSG00000007174	DNAH9	17	11598470	11969748	protein_coding	0.414124	0.678783	1	0.0302646	rs764644	0.174147
Adult	ADHD	TWAS	ENSG00000007237	GAS7	17	9910606	10198606	protein_coding	0.28469	0.775881	1	0.0168807	rs12940268	0.000143533
Adult	ADHD	TWAS	ENSG00000007255	TRAPPC6A	19	45162928	45178237	protein_coding	0.431795	0.66589	1	0.0384907	rs846886	0.0782384
Adult	ADHD	TWAS	ENSG00000007341	ST7L	1	112523514	112620825	protein_coding	1.2293	0.218959	1	0.0736773	rs2364831	0.00123358
Adult	ADHD	TWAS	ENSG00000007384	RHBDF1	16	58059	76355	protein_coding	-0.108575	0.913539	1	0.0475597	rs11639642	0.00518997
Adult	ADHD	TWAS	ENSG00000007516	BAIAP3	16	1333638	1349441	protein_coding	-0.166254	0.867957	1	0.0275686	rs8055183	0.00853849
Adult	ADHD	TWAS	ENSG00000007520	TSR3	16	1349240	1351878	protein_coding	1.9996	0.0455431	1	0.0176635	rs5029141	0.0213916
Adult	ADHD	TWAS	ENSG00000007541	PIGQ	16	566995	584109	protein_coding	-0.624228	0.532478	1	0.0242611	rs3852766	0.039879
Adult	ADHD	TWAS	ENSG00000007923	DNAJC11	1	6634168	6701924	protein_coding	0.411662	0.680588	1	0.0488825	rs11122125	0.0878221
Adult	ADHD	TWAS	ENSG00000007933	FMO3	1	171090901	171117819	protein_coding	-1.71956	0.0855128	1	0.0985094	rs16863990	0.0602445
Adult	ADHD	TWAS	ENSG00000007944	MYLIP	6	16129086	16148248	protein_coding	-0.98365	0.325288	1	0.0501588	rs2759207	0.000177541
Adult	ADHD	TWAS	ENSG00000008018	PSMB1	6	170535120	170553307	protein_coding	0.618844	0.536019	1	0.0496388	rs3749882	0.0343448
Adult	ADHD	TWAS	ENSG00000008118	CAMK1G	1	209583714	209613939	protein_coding	1.11016	0.26693	1	0.123312	rs17260119	0.0265548
Adult	ADHD	TWAS	ENSG00000008130	NADK	1	1751232	1780457	protein_coding	1.1727	0.240915	1	0.0217184	rs10797440	0.0063913
Adult	ADHD	TWAS	ENSG00000008277	ADAM22	7	87934143	88202889	protein_coding	-0.263979	0.791796	1	0.0803981	rs7797095	0.0556202
Adult	ADHD	TWAS	ENSG00000008283	CYB561	17	63432304	63446354	protein_coding	-1.10275	0.270135	1	0.661815	rs4968679	0.00335704
Adult	ADHD	TWAS	ENSG00000008324	SS18L2	3	42581840	42596934	protein_coding	-1.04786	0.294703	1	0.0200838	rs7650267	3.5962e-05
Adult	ADHD	TWAS	ENSG00000008382	MPND	19	4343527	4360086	protein_coding	-0.499309	0.617561	1	0.0347833	rs2230611	0.0124193
Adult	ADHD	TWAS	ENSG00000008394	MGST1	12	16347142	16609259	protein_coding	1.0381	0.299226	1	0.338516	rs3847916	0.0745863
Adult	ADHD	TWAS	ENSG00000008513	ST3GAL1	8	133454848	133571940	protein_coding	0.13961	0.888968	1	0.186648	rs2272703	0.005996
Adult	ADHD	TWAS	ENSG00000008517	IL32	16	3065297	3082192	protein_coding	0.487478	0.62592	1	0.0188427	rs909406	0.190534
Adult	ADHD	TWAS	ENSG00000008838	MED24	17	40019097	40061215	protein_coding	-1.06042	0.288954	1	0.301815	rs3923377	0.00466937
Adult	ADHD	TWAS	ENSG00000008853	RHOBTB2	8	22987417	23020509	protein_coding	0.0993374	0.92087	1	0.0256359	rs2246578	0.000313357
Adult	ADHD	TWAS	ENSG00000008988	RPS20	8	56067254	56074510	protein_coding	1.62641	0.103863	1	0.0629442	rs10108774	0.000544201
Adult	ADHD	TWAS	ENSG00000009307	CSDE1	1	114716913	114758676	protein_coding	-0.670896	0.502287	1	0.0183347	rs870475	0.261437
Adult	ADHD	TWAS	ENSG00000009335	UBE3C	7	157138916	157269370	protein_coding	1.25489	0.20952	1	0.0258555	rs221219	8.01337e-05
Adult	ADHD	TWAS	ENSG00000009413	REV3L	6	111299028	111483715	protein_coding	-1.65856	0.0972046	1	0.150628	rs1327200	0.00517394
Adult	ADHD	TWAS	ENSG00000009709	PAX7	1	18630846	18748866	protein_coding	0.936595	0.348967	1	0.102452	rs12408368	0.0040275
Adult	ADHD	TWAS	ENSG00000009830	POMT2	14	77274956	77320883	protein_coding	-0.0787789	0.937208	1	0.146459	rs2042045	0.00553717
Adult	ADHD	TWAS	ENSG00000009844	VTA1	6	142147162	142224685	protein_coding	0.434847	0.663674	1	0.122571	rs198663	0.000125564
Adult	ADHD	TWAS	ENSG00000009950	MLXIPL	7	73593194	73624543	protein_coding	0.711251	0.476929	1	0.0558999	rs6953474	0.0181277
Adult	ADHD	TWAS	ENSG00000010030	ETV7	6	36354091	36387800	protein_coding	0.77423	0.438795	1	0.0476819	rs9394397	0.00489292
Adult	ADHD	TWAS	ENSG00000010072	SPRTN	1	231337104	231355023	protein_coding	0.83176	0.405545	1	0.05271	rs914271	0.003877
Adult	ADHD	TWAS	ENSG00000010165	METTL13	1	171781660	171814023	protein_coding	-1.14243	0.253277	1	0.090497	rs11799938	0.0128825
Adult	ADHD	TWAS	ENSG00000010219	DYRK4	12	4562208	4615302	protein_coding	1.37886	0.167938	1	0.0512155	rs10491976	0.00381581
Adult	ADHD	TWAS	ENSG00000010270	STARD3NL	7	38178245	38230670	protein_coding	1.24513	0.213085	1	0.136871	rs4723754	0.0404621
Adult	ADHD	TWAS	ENSG00000010282	HHATL	3	42692663	42702824	protein_coding	0.844151	0.398585	1	0.327206	rs7650267	3.5962e-05
Adult	ADHD	TWAS	ENSG00000010292	NCAPD2	12	6493356	6531955	protein_coding	-0.697902	0.485238	1	0.0567483	rs2270151	0.00769883
Adult	ADHD	TWAS	ENSG00000010310	GIPR	19	45668221	45683722	protein_coding	-0.457498	0.647313	1	0.10424	rs4445998	0.0205037
Adult	ADHD	TWAS	ENSG00000010318	PHF7	3	52410660	52423641	protein_coding	-1.1949	0.232127	1	0.0342648	rs7615151	0.0022282
Adult	ADHD	TWAS	ENSG00000010322	NISCH	3	52455118	52493068	protein_coding	0.90838	0.363677	1	0.069375	rs7615151	0.0022282
Adult	ADHD	TWAS	ENSG00000010327	STAB1	3	52495338	52524495	protein_coding	-0.515787	0.606003	1	0.0189613	rs12490645	0.0135113
Adult	ADHD	TWAS	ENSG00000010361	FUZ	19	49806866	49817376	protein_coding	-0.506681	0.612379	1	0.0569046	rs17272680	0.0189761
Adult	ADHD	TWAS	ENSG00000010379	SLC6A13	12	220621	262873	protein_coding	1.43165	0.152244	1	0.0134384	rs2284328	0.0512954
Adult	ADHD	TWAS	ENSG00000010438	PRSS3	9	33750679	33799231	protein_coding	-0.621872	0.534026	1	0.230678	rs12002929	0.0209436
Adult	ADHD	TWAS	ENSG00000010539	ZNF200	16	3222325	3236221	protein_coding	-2.04322	0.0410305	1	0.0716198	rs17199009	0.00189637
Adult	ADHD	TWAS	ENSG00000010610	CD4	12	6786858	6820799	protein_coding	-0.0376943	0.969931	1	0.112567	rs951818	0.0227862
Adult	ADHD	TWAS	ENSG00000010626	LRRC23	12	6873569	6914241	protein_coding	-0.309419	0.757003	1	0.261148	rs2270151	0.00769883
Adult	ADHD	TWAS	ENSG00000010704	HFE	6	26087281	26098343	protein_coding	1.24221	0.214161	1	0.0432523	rs10946808	0.000936298
Adult	ADHD	TWAS	ENSG00000010810	FYN	6	111660332	111873452	protein_coding	0.127767	0.898334	1	0.0216348	rs6914091	0.0285968
Adult	ADHD	TWAS	ENSG00000011021	CLCN6	1	11806096	11848079	protein_coding	-0.714352	0.475009	1	0.0512056	rs10864520	0.00988003
Adult	ADHD	TWAS	ENSG00000011028	MRC2	17	62627670	62693597	protein_coding	0.0873091	0.930426	1	0.0580668	rs8072519	0.0296301
Adult	ADHD	TWAS	ENSG00000011052	NME1-NME2	17	51153590	51171744	protein_coding	-0.0279668	0.977689	1	0.457294	rs886076	0.0612066
Adult	ADHD	TWAS	ENSG00000011083	SLC6A7	5	150190062	150222788	protein_coding	1.94693	0.0515434	1	0.0998294	rs13185827	0.105663
Adult	ADHD	TWAS	ENSG00000011105	TSPAN9	12	3077355	3286564	protein_coding	0.927895	0.353462	1	0.152115	rs2239118	0.00041556
Adult	ADHD	TWAS	ENSG00000011114	BTBD7	14	93237550	93333092	protein_coding	-0.597483	0.550185	1	0.0219737	rs7146315	0.17798
Adult	ADHD	TWAS	ENSG00000011143	MKS1	17	58205441	58219605	protein_coding	0.662245	0.507814	1	0.0341539	rs11079321	0.000601361
Adult	ADHD	TWAS	ENSG00000011198	ABHD5	3	43690108	43734371	protein_coding	2.12245	0.0338	1	0.0677572	rs17473616	6.83378e-05
Adult	ADHD	TWAS	ENSG00000011260	UTP18	17	51260546	51297936	protein_coding	-0.559181	0.576038	1	0.325161	rs2769578	0.000176835
Adult	ADHD	TWAS	ENSG00000011275	RNF216	7	5620047	5781696	protein_coding	-2.18813	0.0286598	1	0.0450154	rs10261256	0.00856364
Adult	ADHD	TWAS	ENSG00000011295	TTC19	17	15999784	16045015	protein_coding	1.42427	0.154367	1	0.0685763	rs9903817	0.0520162
Adult	ADHD	TWAS	ENSG00000011332	DPF1	19	38211006	38229714	protein_coding	0.674189	0.500191	1	0.0237282	rs12984247	0.00819327
Adult	ADHD	TWAS	ENSG00000011376	LARS2	3	45388561	45554726	protein_coding	-0.546379	0.584806	1	0.181622	rs4327428	0.00418328
Adult	ADHD	TWAS	ENSG00000011426	ANLN	7	36389821	36453791	protein_coding	-1.07673	0.2816	1	0.0113253	rs197354	0.151858
Adult	ADHD	TWAS	ENSG00000011454	RABGAP1	9	122940833	123104866	protein_coding	-0.93754	0.348481	1	0.107898	rs989798	0.000233234
Adult	ADHD	TWAS	ENSG00000011465	DCN	12	91140484	91183217	protein_coding	0.173651	0.862139	1	0.0195663	rs1438987	0.00756256
Adult	ADHD	TWAS	ENSG00000011523	CEP68	2	65056354	65087004	protein_coding	0.190674	0.848781	1	0.109033	rs12470270	0.00776779
Adult	ADHD	TWAS	ENSG00000011590	ZBTB32	19	35704558	35717038	protein_coding	0.253549	0.799844	1	0.0111156	rs107878	0.103313
Adult	ADHD	TWAS	ENSG00000011638	LDAF1	16	21158377	21180616	protein_coding	-0.116225	0.907474	1	0.1236	rs9926996	0.0491832
Adult	ADHD	TWAS	ENSG00000012061	ERCC1	19	45407334	45478828	protein_coding	-0.784613	0.432681	1	0.0749317	rs4884	0.00221337
Adult	ADHD	TWAS	ENSG00000012223	LTF	3	46435645	46485234	protein_coding	-0.835089	0.403667	1	0.122207	rs6442021	0.0010831
Adult	ADHD	TWAS	ENSG00000012660	ELOVL5	6	53267398	53349179	protein_coding	-0.577099	0.563873	1	0.128635	rs2817090	0.000683784
Adult	ADHD	TWAS	ENSG00000012779	ALOX5	10	45374176	45446119	protein_coding	-0.360145	0.718739	1	0.170182	rs35267934	0.0172189
Adult	ADHD	TWAS	ENSG00000012963	UBR7	14	93207241	93229215	protein_coding	-0.770701	0.440884	1	0.0209045	rs10144530	0.263994
Adult	ADHD	TWAS	ENSG00000012983	MAP4K5	14	50418501	50561126	protein_coding	1.36402	0.172562	1	0.068925	rs17700640	0.00543589
Adult	ADHD	TWAS	ENSG00000013016	EHD3	2	31234152	31269451	protein_coding	1.485	0.137545	1	0.126434	rs11683782	0.00452552
Adult	ADHD	TWAS	ENSG00000013288	MAN2B2	4	6575189	6623362	protein_coding	1.08104	0.279681	1	0.220767	rs11727881	0.000163248
Adult	ADHD	TWAS	ENSG00000013293	SLC7A14	3	170459548	170586075	protein_coding	-1.87645	0.0605941	1	0.0293986	rs9851636	0.0621814
Adult	ADHD	TWAS	ENSG00000013306	SLC25A39	17	44319625	44324870	protein_coding	-0.693584	0.487943	1	0.22923	rs4792921	0.0313187
Adult	ADHD	TWAS	ENSG00000013364	MVP	16	29820394	29848039	protein_coding	0.160896	0.872175	1	0.0138006	rs4787488	0.126761
Adult	ADHD	TWAS	ENSG00000013375	PGM3	6	83147324	83193936	protein_coding	0.138261	0.890034	1	0.0235857	rs285976	0.00268212
Adult	ADHD	TWAS	ENSG00000013503	POLR3B	12	106357748	106510198	protein_coding	-0.531713	0.594925	1	0.0204305	rs7133279	0.0214482
Adult	ADHD	TWAS	ENSG00000013523	ANGEL1	14	76786009	76826246	protein_coding	-2.4127	0.0158348	1	0.141633	rs2037933	0.00057743
Adult	ADHD	TWAS	ENSG00000013561	RNF14	5	141958328	141990292	protein_coding	-0.924335	0.355312	1	0.0700666	rs618578	0.000554389
Adult	ADHD	TWAS	ENSG00000013573	DDX11	12	31073860	31104799	protein_coding	0.413448	0.679278	1	0.637785	rs956503	0.0176443
Adult	ADHD	TWAS	ENSG00000013583	HEBP1	12	12974870	13000265	protein_coding	0.165956	0.868191	1	0.0328394	rs1548836	0.0280919
Adult	ADHD	TWAS	ENSG00000013588	GPRC5A	12	12891559	12917937	protein_coding	-0.71633	0.473787	1	0.0102084	rs17820032	0.00350031
Adult	ADHD	TWAS	ENSG00000013725	CD6	11	60971680	61020377	protein_coding	-0.859021	0.390329	1	0.454712	rs11230781	0.000581714
Adult	ADHD	TWAS	ENSG00000013810	TACC3	4	1712858	1745171	protein_coding	-3.00202	0.00268196	1	0.111909	rs2071680	0.00226566
Adult	ADHD	TWAS	ENSG00000014123	UFL1	6	96521595	96555276	protein_coding	-1.90684	0.056541	1	0.13642	rs4839826	0.000244455
Adult	ADHD	TWAS	ENSG00000014138	POLA2	11	65261913	65305959	protein_coding	-1.69982	0.0891655	1	0.0548102	rs557675	0.00279892
Adult	ADHD	TWAS	ENSG00000014164	ZC3H3	8	143437659	143541447	protein_coding	-1.3874	0.16532	1	0.0307085	rs1809148	0.001309
Adult	ADHD	TWAS	ENSG00000014257	ACP3	3	132317369	132368302	protein_coding	-0.368355	0.712609	1	0.128931	rs1521282	0.0011024
Adult	ADHD	TWAS	ENSG00000014824	SLC30A9	4	41990502	42090461	protein_coding	1.68935	0.0911517	1	0.136319	rs6837759	0.0278779
Adult	ADHD	TWAS	ENSG00000014914	MTMR11	1	149928651	149936879	protein_coding	-1.15777	0.246956	1	0.027037	rs956796	0.00292989
Adult	ADHD	TWAS	ENSG00000014919	COX15	10	99710868	99732127	protein_coding	0.203296	0.838903	1	0.0244191	rs12260709	0.000426691
Adult	ADHD	TWAS	ENSG00000015133	CCDC88C	14	91271323	91417844	protein_coding	-0.270391	0.786859	1	0.235071	rs8012052	0.0570405
Adult	ADHD	TWAS	ENSG00000015475	BID	22	17734138	17774770	protein_coding	3.09461	0.0019707	1	0.0939512	rs5747339	0.0022282
Adult	ADHD	TWAS	ENSG00000015568	RGPD5	2	109792758	109857705	protein_coding	-0.85398	0.393116	1	0.0347922	rs6720695	0.0109278
Adult	ADHD	TWAS	ENSG00000015592	STMN4	8	27235308	27258420	protein_coding	-0.338174	0.735232	1	0.387984	rs11780592	0.000296888
Adult	ADHD	TWAS	ENSG00000016391	CHDH	3	53812335	53846419	protein_coding	-1.29898	0.193952	1	0.0368506	rs9880056	0.0698318
Adult	ADHD	TWAS	ENSG00000016402	IL20RA	6	136999971	137045180	protein_coding	-0.120822	0.903832	1	0.100295	rs9321637	0.0744237
Adult	ADHD	TWAS	ENSG00000016602	CLCA4	1	86547078	86580754	protein_coding	0.311195	0.755652	1	0.0879725	rs10747342	0.00455396
Adult	ADHD	TWAS	ENSG00000016864	GLT8D1	3	52694486	52706032	protein_coding	0.0143875	0.988521	1	0.0522155	rs13076890	0.0872659
Adult	ADHD	TWAS	ENSG00000017797	RALBP1	18	9475009	9538114	protein_coding	-0.0202058	0.983879	1	0.0744067	rs11659625	0.0566502
Adult	ADHD	TWAS	ENSG00000018189	RUFY3	4	70704204	70808619	protein_coding	0.315916	0.752066	1	0.0106366	rs6855744	0.0124896
Adult	ADHD	TWAS	ENSG00000018236	CNTN1	12	40692439	41072415	protein_coding	0.442936	0.657812	1	0.0259549	rs11179687	0.00945909
Adult	ADHD	TWAS	ENSG00000018280	SLC11A1	2	218382029	218396894	protein_coding	-0.539154	0.589781	1	0.0290469	rs17462354	0.00325048
Adult	ADHD	TWAS	ENSG00000018607	ZNF285CP	2	132309309	132318736	transcribed_unprocessed_pseudogene	-0.484755	0.62785	1	0.0140722	rs13395693	0.111835
Adult	ADHD	TWAS	ENSG00000018699	TTC27	2	32628032	32821051	protein_coding	-1.1937	0.232593	1	0.15467	rs2052998	0.0352044
Adult	ADHD	TWAS	ENSG00000019102	VSIG2	11	124747474	124752255	protein_coding	0.59275	0.553349	1	0.0423459	rs10893265	0.00446911
Adult	ADHD	TWAS	ENSG00000019186	CYP24A1	20	54153446	54173986	protein_coding	-0.271804	0.785773	1	0.318594	rs2766674	0.00131814
Adult	ADHD	TWAS	ENSG00000019485	PRDM11	11	45095806	45235110	protein_coding	0.523424	0.600679	1	0.0145602	rs7128538	0.000865346
Adult	ADHD	TWAS	ENSG00000019505	SYT13	11	45240302	45286341	protein_coding	-0.913677	0.360886	1	0.0674982	rs12283653	0.00442722
Adult	ADHD	TWAS	ENSG00000019549	SNAI2	8	48917598	48921740	protein_coding	0.981541	0.326326	1	0.0124446	rs6472054	0.0216759
Adult	ADHD	TWAS	ENSG00000019995	ZRANB1	10	124942123	124988189	protein_coding	1.31956	0.186983	1	0.0285629	rs11245440	0.0123494
Adult	ADHD	TWAS	ENSG00000020577	SAMD4A	14	54566117	54793315	protein_coding	-0.200401	0.841167	1	0.0250993	rs1212968	0.106527
Adult	ADHD	TWAS	ENSG00000020922	MRE11	11	94415570	94493885	protein_coding	0.73722	0.460988	1	0.404575	rs10765737	0.00461134
Adult	ADHD	TWAS	ENSG00000021300	PLEKHB1	11	73646178	73662819	protein_coding	0.103266	0.917752	1	0.22461	rs10751211	0.00149321
Adult	ADHD	TWAS	ENSG00000021355	SERPINB1	6	2832332	2841959	protein_coding	0.789973	0.429544	1	0.152266	rs6923735	0.0965128
Adult	ADHD	TWAS	ENSG00000021488	SLC7A9	19	32830509	32869767	protein_coding	0.0132864	0.989399	1	0.323394	rs8109973	0.000339671
Adult	ADHD	TWAS	ENSG00000021645	NRXN3	14	78170373	79868291	protein_coding	-0.312995	0.754284	1	0.0193874	rs7159558	0.000375114
Adult	ADHD	TWAS	ENSG00000021762	OSBPL5	11	3087107	3166739	protein_coding	-0.332246	0.739703	1	0.0525709	rs2074019	0.0715454
Adult	ADHD	TWAS	ENSG00000021776	AQR	15	34851782	34969742	protein_coding	-0.35653	0.721444	1	0.0616536	rs1992570	0.0744237
Adult	ADHD	TWAS	ENSG00000021826	CPS1	2	210477682	210679107	protein_coding	-0.246134	0.805578	1	0.03666	rs10804178	0.00145758
Adult	ADHD	TWAS	ENSG00000022277	RTF2	20	56468585	56519449	protein_coding	2.06538	0.0388873	1	0.0200955	rs6024901	0.0483817
Adult	ADHD	TWAS	ENSG00000022556	NLRP2	19	54953130	55001142	protein_coding	0.191674	0.847998	1	0.141737	rs4806637	0.0142065
Adult	ADHD	TWAS	ENSG00000022567	SLC45A4	8	141207166	141308305	protein_coding	0.440198	0.659794	1	0.0542447	rs4736167	0.00471333
Adult	ADHD	TWAS	ENSG00000022840	RNF10	12	120533480	120577588	protein_coding	-1.99293	0.0462691	1	0.0352584	rs3847964	0.00614392
Adult	ADHD	TWAS	ENSG00000022976	ZNF839	14	102317377	102342702	protein_coding	0.333861	0.738485	1	0.01587	rs7150548	0.000186971
Adult	ADHD	TWAS	ENSG00000023041	ZDHHC6	10	112424428	112447572	protein_coding	0.722088	0.47024	1	0.218048	rs1927157	0.000456607
Adult	ADHD	TWAS	ENSG00000023171	GRAMD1B	11	123358428	123627774	protein_coding	1.66767	0.0953803	1	0.0148844	rs4936721	0.00135532
Adult	ADHD	TWAS	ENSG00000023191	RNH1	11	494512	507300	protein_coding	1.71708	0.0859642	1	0.0509932	rs7946354	0.000158729
Adult	ADHD	TWAS	ENSG00000023228	NDUFS1	2	206114817	206159509	protein_coding	-1.59786	0.110074	1	0.177614	rs4271750	0.0082175
Adult	ADHD	TWAS	ENSG00000023445	BIRC3	11	102317450	102339403	protein_coding	-0.7241	0.469004	1	0.0176337	rs11224781	0.000312153
Adult	ADHD	TWAS	ENSG00000023516	AKAP11	13	42272152	42323261	protein_coding	-0.448927	0.653484	1	0.359733	rs9533093	0.0270358
Adult	ADHD	TWAS	ENSG00000023572	GLRX2	1	193090866	193106114	protein_coding	-1.09197	0.274845	1	0.20338	rs35766898	0.0815084
Adult	ADHD	TWAS	ENSG00000023608	SNAPC1	14	61762420	61796428	protein_coding	0.159304	0.873429	1	0.0932695	rs11158441	0.000198435
Adult	ADHD	TWAS	ENSG00000023839	ABCC2	10	99782640	99852594	protein_coding	-0.22918	0.818729	1	0.0114064	rs11190231	0.0729729
Adult	ADHD	TWAS	ENSG00000023902	PLEKHO1	1	150149183	150164720	protein_coding	0.227699	0.819881	1	0.0191886	rs956796	0.00292989
Adult	ADHD	TWAS	ENSG00000023909	GCLM	1	93885199	93909456	protein_coding	1.50712	0.131779	1	0.266995	rs859063	0.0293317
Adult	ADHD	TWAS	ENSG00000024862	CCDC28A	6	138773769	138793319	protein_coding	0.9549	0.339628	1	0.0279609	rs7773177	0.0718606
Adult	ADHD	TWAS	ENSG00000025039	RRAGD	6	89364616	89412273	protein_coding	0.244669	0.806713	1	0.070925	rs7760851	0.0401697
Adult	ADHD	TWAS	ENSG00000025156	HSF2	6	122399551	122433119	protein_coding	0.691608	0.489184	1	0.0643228	rs9401595	0.0310837
Adult	ADHD	TWAS	ENSG00000025423	HSD17B6	12	56752161	56787790	protein_coding	1.19848	0.230731	1	0.294621	rs10783815	0.0114714
Adult	ADHD	TWAS	ENSG00000025434	NR1H3	11	47248300	47269033	protein_coding	0.831911	0.405459	1	0.035231	rs10769255	0.0352913
Adult	ADHD	TWAS	ENSG00000025708	TYMP	22	50525752	50530032	protein_coding	0.90623	0.364814	1	0.0367268	rs1076780	0.00137905
Adult	ADHD	TWAS	ENSG00000025770	NCAPH2	22	50508224	50524780	protein_coding	0.493243	0.621841	1	0.0244678	rs3091400	0.00932238
Adult	ADHD	TWAS	ENSG00000025772	TOMM34	20	44942130	44960397	protein_coding	-1.5953	0.110646	1	0.043729	rs6031860	0.0264867
Adult	ADHD	TWAS	ENSG00000025796	SEC63	6	107867756	107958208	protein_coding	-0.281357	0.778437	1	0.0553515	rs17069590	0.00104545
Adult	ADHD	TWAS	ENSG00000026025	VIM	10	17228241	17237593	protein_coding	-3.81068	0.000138586	0.018981	0.116443	rs1687702	0.000903404
Adult	ADHD	TWAS	ENSG00000026103	FAS	10	88953813	89029605	protein_coding	2.19459	0.028193	1	0.528641	rs12571514	0.00237365
Adult	ADHD	TWAS	ENSG00000026508	CD44	11	35138882	35232402	protein_coding	0.695003	0.487053	1	0.026546	rs12417545	0.000227806
Adult	ADHD	TWAS	ENSG00000026559	KCNG1	20	51003656	51023107	protein_coding	2.09248	0.0363952	1	0.0341155	rs6126166	0.116183
Adult	ADHD	TWAS	ENSG00000026950	BTN3A1	6	26402237	26415208	protein_coding	0.561068	0.574751	1	0.106611	rs16891315	0.000540175
Adult	ADHD	TWAS	ENSG00000027001	MIPEP	13	23730189	23889400	protein_coding	-1.72972	0.0836812	1	0.109303	rs1972904	7.08896e-06
Adult	ADHD	TWAS	ENSG00000027697	IFNGR1	6	137197483	137219449	protein_coding	-0.549882	0.5824	1	0.0341771	rs643177	0.00334624
Adult	ADHD	TWAS	ENSG00000027847	B4GALT7	5	177600132	177610330	protein_coding	-0.468044	0.639753	1	0.0668979	rs17081072	0.0151823
Adult	ADHD	TWAS	ENSG00000028277	POU2F2	19	42086110	42196585	protein_coding	2.68206	0.00731696	1	0.0154512	rs17270169	0.00329273
Adult	ADHD	TWAS	ENSG00000028310	BRD9	5	850291	892801	protein_coding	1.07654	0.281685	1	0.0862867	rs2962057	0.00579785
Adult	ADHD	TWAS	ENSG00000028528	SNX1	15	64094123	64146090	protein_coding	0.243219	0.807836	1	0.0278554	rs1471834	0.0268288
Adult	ADHD	TWAS	ENSG00000029153	BMAL2	12	27332836	27425289	protein_coding	-0.780051	0.435361	1	0.0392004	rs11049085	0.003261
Adult	ADHD	TWAS	ENSG00000029534	ANK1	8	41653220	41896741	protein_coding	0.717868	0.472839	1	0.0733449	rs3739365	0.00699673
Adult	ADHD	TWAS	ENSG00000029725	RABEP1	17	5282265	5386340	protein_coding	0.758232	0.448312	1	0.0387135	rs4796467	0.197746
Adult	ADHD	TWAS	ENSG00000030066	NUP160	11	47778087	47848555	protein_coding	1.73052	0.0835383	1	0.0157898	rs11039850	3.1272e-05
Adult	ADHD	TWAS	ENSG00000030582	GRN	17	44345246	44353106	protein_coding	1.40559	0.159845	1	0.115752	rs721579	0.00945909
Adult	ADHD	TWAS	ENSG00000031081	ARHGAP31	3	119294383	119420714	protein_coding	0.911676	0.361939	1	0.0403992	rs2035669	0.00471333
Adult	ADHD	TWAS	ENSG00000031691	CENPQ	6	49463370	49493107	protein_coding	2.23887	0.0251647	1	0.495188	rs12191171	0.00876723
Adult	ADHD	TWAS	ENSG00000031698	SARS1	1	109213918	109238182	protein_coding	0.447336	0.654633	1	0.0365044	rs17641977	0.000166549
Adult	ADHD	TWAS	ENSG00000032389	EIPR1	2	3188925	3377830	protein_coding	-0.793006	0.427774	1	0.0197546	rs12619831	0.227432
Adult	ADHD	TWAS	ENSG00000032444	PNPLA6	19	7534004	7561764	protein_coding	-0.906873	0.364474	1	0.0687394	rs7250311	0.037894
Adult	ADHD	TWAS	ENSG00000032742	IFT88	13	20567138	20691444	protein_coding	-2.23804	0.0252185	1	0.326078	rs2442452	0.0113738
Adult	ADHD	TWAS	ENSG00000033011	ALG1	16	5033702	5087379	protein_coding	1.46285	0.143509	1	0.029578	rs11861310	1.27706e-05
Adult	ADHD	TWAS	ENSG00000033050	ABCF2	7	151211484	151227205	protein_coding	-1.36248	0.173047	1	0.0316319	rs6949587	0.191553
Adult	ADHD	TWAS	ENSG00000033100	CHPF2	7	151232483	151240979	protein_coding	-1.1278	0.259405	1	0.0470894	rs2108725	4.90727e-05
Adult	ADHD	TWAS	ENSG00000033122	LRRC7	1	69567922	70151945	protein_coding	-0.559879	0.575562	1	0.0634163	rs4625232	0.00678943
Adult	ADHD	TWAS	ENSG00000033170	FUT8	14	65410592	65744121	protein_coding	-1.00516	0.31482	1	0.0803664	rs12434854	0.0259473
Adult	ADHD	TWAS	ENSG00000033178	UBA6	4	67612652	67701155	protein_coding	0.146023	0.883903	1	0.121964	rs2646269	0.153292
Adult	ADHD	TWAS	ENSG00000033327	GAB2	11	78215293	78418348	protein_coding	0.916359	0.359479	1	0.0297189	rs10793370	0.0671005
Adult	ADHD	TWAS	ENSG00000034239	CLXN	8	48710789	48735311	protein_coding	0.876692	0.380654	1	0.566706	rs10108258	0.0149743
Adult	ADHD	TWAS	ENSG00000034533	ASTE1	3	131013875	131027649	protein_coding	-0.0188271	0.984979	1	0.0896995	rs1398766	0.00244554
Adult	ADHD	TWAS	ENSG00000034677	RNF19A	8	100257060	100336218	protein_coding	0.0684515	0.945426	1	0.0239563	rs3491	0.032274
Adult	ADHD	TWAS	ENSG00000034693	PEX3	6	143450805	143490616	protein_coding	1.4081	0.1591	1	0.0834529	rs761626	3.48823e-05
Adult	ADHD	TWAS	ENSG00000035115	SH3YL1	2	217730	266398	protein_coding	-2.13581	0.0326947	1	0.133811	rs2867109	0.000338372
Adult	ADHD	TWAS	ENSG00000035403	VCL	10	73995193	74121363	protein_coding	-0.180983	0.856381	1	0.0973753	rs11000801	0.0063913
Adult	ADHD	TWAS	ENSG00000035499	DEPDC1B	5	60596912	60700190	protein_coding	-0.388188	0.697877	1	0.0376235	rs2545493	0.00211918
Adult	ADHD	TWAS	ENSG00000035664	DAPK2	15	63907036	64072033	protein_coding	-0.0388868	0.968981	1	0.0169167	rs4776415	0.00456824
Adult	ADHD	TWAS	ENSG00000035681	NSMAF	8	58583508	58659853	protein_coding	-0.686751	0.49224	1	0.0472167	rs1457047	0.0205583
Adult	ADHD	TWAS	ENSG00000035687	ADSS2	1	244408494	244451909	protein_coding	0.513297	0.607744	1	0.0272156	rs12731710	0.0552379
Adult	ADHD	TWAS	ENSG00000035862	TIMP2	17	78852977	78925387	protein_coding	-2.40112	0.0163449	1	0.0249648	rs12450128	0.0692171
Adult	ADHD	TWAS	ENSG00000035928	RFC1	4	39287456	39366375	protein_coding	-0.956365	0.338888	1	0.0187074	rs7658907	0.00247812
Adult	ADHD	TWAS	ENSG00000036257	CUL3	2	224470150	224585397	protein_coding	0.0842579	0.932851	1	0.0400636	rs1908252	0.000825797
Adult	ADHD	TWAS	ENSG00000036448	MYOM2	8	2045046	2165552	protein_coding	-0.377584	0.705739	1	0.332548	rs17065707	0.00455396
Adult	ADHD	TWAS	ENSG00000037042	TUBG2	17	42659284	42667006	protein_coding	-0.145672	0.88418	1	0.258402	rs799916	0.0306182
Adult	ADHD	TWAS	ENSG00000037280	FLT4	5	180601506	180649624	protein_coding	0.746034	0.455647	1	0.0412457	rs7727787	0.00107928
Adult	ADHD	TWAS	ENSG00000037474	NSUN2	5	6599239	6633291	protein_coding	-0.129417	0.897027	1	0.572216	rs12658529	0.00347792
Adult	ADHD	TWAS	ENSG00000037637	FBXO42	1	16246840	16352480	protein_coding	-1.35312	0.176018	1	0.187132	rs9435732	0.0101113
Adult	ADHD	TWAS	ENSG00000037757	MRI1	19	13764522	13774282	protein_coding	2.11584	0.0343586	1	0.0733928	rs35201197	0.000167887
Adult	ADHD	TWAS	ENSG00000038002	AGA	4	177430774	177442437	protein_coding	0.427766	0.668821	1	0.445159	rs2666074	0.00528711
Adult	ADHD	TWAS	ENSG00000038210	PI4K2B	4	25160663	25279204	protein_coding	-0.336431	0.736546	1	0.0480831	rs13135230	0.00305648
Adult	ADHD	TWAS	ENSG00000038219	BOD1L1	4	13568738	13627725	protein_coding	1.94997	0.0511796	1	0.0556089	rs7349742	0.00804918
Adult	ADHD	TWAS	ENSG00000038295	TLL1	4	165873237	166104457	protein_coding	0.998375	0.318097	1	0.0619992	rs17588412	0.005996
Adult	ADHD	TWAS	ENSG00000038427	VCAN	5	83471618	83582303	protein_coding	0.62635	0.531085	1	0.0223561	rs309599	0.0501128
Adult	ADHD	TWAS	ENSG00000038945	MSR1	8	16107878	16567490	protein_coding	-0.810689	0.417545	1	0.107746	rs17121158	0.0135113
Adult	ADHD	TWAS	ENSG00000039068	CDH1	16	68737292	68835537	protein_coding	1.57525	0.115199	1	0.102181	rs1075959	0.0977218
Adult	ADHD	TWAS	ENSG00000039123	MTREX	5	55307989	55425579	protein_coding	-0.57711	0.563865	1	0.0250305	rs6869920	0.00703886
Adult	ADHD	TWAS	ENSG00000039139	DNAH5	5	13690328	14011818	protein_coding	-0.0882815	0.929653	1	0.0996653	rs27100	0.003261
Adult	ADHD	TWAS	ENSG00000039319	ZFYVE16	5	80408013	80483379	protein_coding	0.191429	0.848189	1	0.1586	rs12518982	0.11365
Adult	ADHD	TWAS	ENSG00000039560	RAI14	5	34656328	34832612	protein_coding	0.455787	0.648543	1	0.0675644	rs386950	0.0130281
Adult	ADHD	TWAS	ENSG00000039650	PNKP	19	49859882	49878351	protein_coding	1.34295	0.17929	1	0.227156	rs2293011	0.00296832
Adult	ADHD	TWAS	ENSG00000040199	PHLPP2	16	71637835	71724701	protein_coding	-1.67981	0.092994	1	0.0901257	rs12149307	0.0089489
Adult	ADHD	TWAS	ENSG00000040275	SPDL1	5	169583636	169604778	protein_coding	1.83977	0.0658013	1	0.0450043	rs12517302	0.00128638
Adult	ADHD	TWAS	ENSG00000040341	STAU2	8	73420369	73747708	protein_coding	-1.2355	0.216644	1	0.0374401	rs12547746	0.000683784
Adult	ADHD	TWAS	ENSG00000040487	SLC66A1	1	19312326	19329300	protein_coding	1.87245	0.061145	1	0.0319422	rs6690981	0.0300068
Adult	ADHD	TWAS	ENSG00000040531	CTNS	17	3636459	3663103	protein_coding	0.384087	0.700914	1	0.110978	rs6502686	0.0133984
Adult	ADHD	TWAS	ENSG00000040731	CDH10	5	24487100	24644978	protein_coding	0.200038	0.84145	1	0.0156491	rs4701480	0.0133236
Adult	ADHD	TWAS	ENSG00000040933	INPP4A	2	98444854	98594392	protein_coding	-0.932261	0.351202	1	0.0162656	rs3769689	0.0789178
Adult	ADHD	TWAS	ENSG00000041353	RAB27B	18	54717860	54895516	protein_coding	0.756059	0.449614	1	0.0913854	rs4632206	0.000746244
Adult	ADHD	TWAS	ENSG00000041357	PSMA4	15	78540405	78552417	protein_coding	-0.67198	0.501596	1	0.0475246	rs8037898	0.000822826
Adult	ADHD	TWAS	ENSG00000041515	MYO16	13	108596152	109208005	protein_coding	0.0483122	0.961467	1	0.0192076	rs1887124	0.0266915
Adult	ADHD	TWAS	ENSG00000041802	LSG1	3	194640791	194672463	protein_coding	-3.96783	7.25285e-05	0.000999001	0.3832	rs13320013	0.00290136
Adult	ADHD	TWAS	ENSG00000041880	PARP3	3	51942345	51948867	protein_coding	-1.19383	0.232544	1	0.0162818	rs11716837	0.000903404
Adult	ADHD	TWAS	ENSG00000041982	TNC	9	115019575	115118207	protein_coding	0.857248	0.391308	1	0.0135537	rs12551620	0.00334624
Adult	ADHD	TWAS	ENSG00000042088	TDP1	14	89954939	90044764	protein_coding	-1.2718	0.203445	1	0.110831	rs1286138	1.18136e-05
Adult	ADHD	TWAS	ENSG00000042286	AIFM2	10	70098223	70132934	protein_coding	-1.55362	0.120275	1	0.372742	rs7082392	0.0451773
Adult	ADHD	TWAS	ENSG00000042304	C2orf83	2	227632969	227648606	transcribed_unprocessed_pseudogene	-1.25298	0.210215	1	0.0114356	rs2272204	0.00136004
Adult	ADHD	TWAS	ENSG00000042317	SPATA7	14	88384924	88470350	protein_coding	0.587911	0.556592	1	0.602341	rs11159845	0.00145758
Adult	ADHD	TWAS	ENSG00000042429	MED17	11	93784227	93814963	protein_coding	-0.251741	0.801242	1	0.201776	rs1848081	0.0275243
Adult	ADHD	TWAS	ENSG00000042445	RETSAT	2	85341955	85354531	protein_coding	-0.0409211	0.967359	1	0.292187	rs1192372	0.000456607
Adult	ADHD	TWAS	ENSG00000042493	CAPG	2	85394753	85418432	protein_coding	-0.964342	0.334874	1	0.313262	rs1192372	0.000456607
Adult	ADHD	TWAS	ENSG00000043462	LCP2	5	170246233	170297815	protein_coding	0.785286	0.432286	1	0.0283634	rs17072023	0.00304657
Adult	ADHD	TWAS	ENSG00000043514	TRIT1	1	39838110	39883511	protein_coding	2.32898	0.0198601	1	0.310199	rs12123609	0.0115698
Adult	ADHD	TWAS	ENSG00000043591	ADRB1	10	114043866	114046904	protein_coding	-1.95588	0.0504787	1	0.0414147	rs11575663	0.000221624
Adult	ADHD	TWAS	ENSG00000044090	CUL7	6	43037617	43053943	protein_coding	-1.76728	0.0771814	1	0.119059	rs7767006	0.00148807
Adult	ADHD	TWAS	ENSG00000044115	CTNNA1	5	138610967	138935034	protein_coding	-0.4898	0.624275	1	0.0838754	rs740075	0.00321912
Adult	ADHD	TWAS	ENSG00000044459	CNTLN	9	17134982	17503923	protein_coding	-2.12272	0.0337776	1	0.237977	rs2791442	0.000392613
Adult	ADHD	TWAS	ENSG00000044524	EPHA3	3	89107621	89482134	protein_coding	0.300178	0.764041	1	0.147502	rs4859013	0.000348892
Adult	ADHD	TWAS	ENSG00000046889	PREX2	8	67952046	68237032	protein_coding	-0.752182	0.451942	1	0.130021	rs4737252	0.0671005
Adult	ADHD	TWAS	ENSG00000047056	WDR37	10	1049538	1160991	protein_coding	0.217885	0.827519	1	0.0464426	rs7087381	0.284169
Adult	ADHD	TWAS	ENSG00000047188	YTHDC2	5	113513694	113595285	protein_coding	0.273101	0.784776	1	0.37782	rs1882620	0.00289191
Adult	ADHD	TWAS	ENSG00000047249	ATP6V1H	8	53715543	53843558	protein_coding	0.190963	0.848555	1	0.0908844	rs7834635	0.00115
Adult	ADHD	TWAS	ENSG00000047346	ATOSA	15	52581317	52709817	protein_coding	0.28093	0.778764	1	0.132061	rs3794565	0.000174731
Adult	ADHD	TWAS	ENSG00000047365	ARAP2	4	35948221	36244514	protein_coding	1.8127	0.0698776	1	0.0722617	rs13129364	0.00793084
Adult	ADHD	TWAS	ENSG00000047457	CP	3	149162410	149221829	protein_coding	0.788277	0.430535	1	0.145338	rs718858	0.0011102
Adult	ADHD	TWAS	ENSG00000047578	KATNIP	16	27550133	27780344	protein_coding	-0.277613	0.781309	1	0.0228741	rs8060364	0.00272651
Adult	ADHD	TWAS	ENSG00000047579	DTNBP1	6	15522807	15663058	protein_coding	0.473568	0.635808	1	0.132464	rs2327881	0.00141291
Adult	ADHD	TWAS	ENSG00000047617	ANO2	12	5531869	5946232	protein_coding	0.148255	0.882141	1	0.0558975	rs670518	0.0101699
Adult	ADHD	TWAS	ENSG00000047621	C12orf4	12	4487735	4538508	protein_coding	1.73786	0.0822359	1	0.0182053	rs11063182	0.0315552
Adult	ADHD	TWAS	ENSG00000047662	FAM184B	4	17629306	17781621	protein_coding	-0.38948	0.696921	1	0.0657712	rs11724970	0.00278065
Adult	ADHD	TWAS	ENSG00000047849	MAP4	3	47850690	48089272	protein_coding	-2.58789	0.00965661	1	0.0126077	rs7629850	0.00135532
Adult	ADHD	TWAS	ENSG00000047932	GOPC	6	117560269	117602542	protein_coding	0.909845	0.362904	1	0.214179	rs28639589	0.0320329
Adult	ADHD	TWAS	ENSG00000047936	ROS1	6	117287353	117425942	protein_coding	-1.65441	0.0980443	1	0.296272	rs12203615	0.00176
Adult	ADHD	TWAS	ENSG00000048052	HDAC9	7	18086949	19002416	protein_coding	1.03676	0.299848	1	0.0453477	rs1548577	0.0282354
Adult	ADHD	TWAS	ENSG00000048140	TSPAN17	5	176647387	176659054	protein_coding	-0.872209	0.383094	1	0.298707	rs1545976	0.0159963
Adult	ADHD	TWAS	ENSG00000048162	NOP16	5	176383946	176388927	protein_coding	1.5278	0.126562	1	0.0342634	rs1545976	0.0159963
Adult	ADHD	TWAS	ENSG00000048342	CC2D2A	4	15469865	15601552	protein_coding	0.673136	0.500861	1	0.022773	rs6845349	0.00129991
Adult	ADHD	TWAS	ENSG00000048392	RRM2B	8	102204502	102238961	protein_coding	-1.18759	0.234994	1	0.039588	rs2436893	0.00437192
Adult	ADHD	TWAS	ENSG00000048405	ZNF800	7	127346790	127431924	protein_coding	1.58568	0.112812	1	0.0379263	rs17691394	0.00115405
Adult	ADHD	TWAS	ENSG00000048471	SNX29	16	11976734	12574287	protein_coding	1.63971	0.101065	1	0.158524	rs6498261	0.0270358
Adult	ADHD	TWAS	ENSG00000048540	LMO3	12	16548372	16610594	protein_coding	1.71417	0.0864968	1	0.0199265	rs10772947	0.0102287
Adult	ADHD	TWAS	ENSG00000048544	MRPS10	6	42206807	42217861	protein_coding	-1.72834	0.083928	1	0.245938	rs9394789	0.00296832
Adult	ADHD	TWAS	ENSG00000048545	GUCA1A	6	42173364	42181338	protein_coding	-0.583567	0.559512	1	0.188035	rs2068392	0.0125603
Adult	ADHD	TWAS	ENSG00000048649	RSF1	11	77660009	77820869	protein_coding	-0.672853	0.501041	1	0.0121249	rs616354	0.0206677
Adult	ADHD	TWAS	ENSG00000048707	VPS13D	1	12230030	12512047	protein_coding	1.53624	0.124479	1	0.0673419	rs10864520	0.00988003
Adult	ADHD	TWAS	ENSG00000048991	R3HDM1	2	135531455	135725270	protein_coding	1.76727	0.077183	1	0.0212824	rs12691874	0.0226077
Adult	ADHD	TWAS	ENSG00000049167	ERCC8	5	60866454	60945073	protein_coding	-2.46294	0.0137802	1	0.0371753	rs162231	0.0348584
Adult	ADHD	TWAS	ENSG00000049239	H6PD	1	9234774	9271337	protein_coding	-0.53825	0.590405	1	0.31199	rs9803660	0.00500052
Adult	ADHD	TWAS	ENSG00000049245	VAMP3	1	7771296	7781432	protein_coding	1.13345	0.257027	1	0.0551758	rs579992	0.00503166
Adult	ADHD	TWAS	ENSG00000049246	PER3	1	7784291	7845177	protein_coding	-0.470717	0.637843	1	0.0145914	rs697693	0.10059
Adult	ADHD	TWAS	ENSG00000049283	EPN3	17	50532682	50543750	protein_coding	-1.21428	0.224641	1	0.0696062	rs7211717	0.0634536
Adult	ADHD	TWAS	ENSG00000049323	LTBP1	2	32946953	33399509	protein_coding	0.260374	0.794576	1	0.0563002	rs773813	0.0162612
Adult	ADHD	TWAS	ENSG00000049449	RCN1	11	32091074	32105722	protein_coding	1.12613	0.260112	1	0.0902671	rs7106566	0.00481735
Adult	ADHD	TWAS	ENSG00000049860	HEXB	5	74640023	74722647	protein_coding	-1.22128	0.22198	1	0.147136	rs10057967	0.00533629
Adult	ADHD	TWAS	ENSG00000049883	PTCD2	5	72320367	72368395	protein_coding	0.000648713	0.999482	1	0.0322575	rs1217768	0.000249279
Adult	ADHD	TWAS	ENSG00000050130	JKAMP	14	59484443	59505410	protein_coding	1.20381	0.228662	1	0.0470409	rs9323351	0.0107107
Adult	ADHD	TWAS	ENSG00000050327	ARHGEF5	7	144355288	144380632	protein_coding	-1.0683	0.285383	1	0.110401	rs11978358	0.00902779
Adult	ADHD	TWAS	ENSG00000050393	MCUR1	6	13786557	13814568	protein_coding	1.1623	0.245112	1	0.383566	rs3823246	0.00203552
Adult	ADHD	TWAS	ENSG00000050426	LETMD1	12	51047962	51060424	protein_coding	-0.63015	0.528596	1	0.168477	rs1992294	0.055111
Adult	ADHD	TWAS	ENSG00000050438	SLC4A8	12	51391317	51515763	protein_coding	0.305313	0.760128	1	0.20751	rs4762040	0.171939
Adult	ADHD	TWAS	ENSG00000050555	LAMC3	9	131009174	131094473	protein_coding	-2.48135	0.0130884	1	0.0759913	rs6597676	0.00723131
Adult	ADHD	TWAS	ENSG00000050628	PTGER3	1	70852353	71047816	protein_coding	2.43955	0.0147056	1	0.542921	rs10889881	0.00710249
Adult	ADHD	TWAS	ENSG00000050730	TNIP3	4	121131408	121227466	protein_coding	-1.84893	0.0644686	1	0.0225073	rs4833229	0.000225137
Adult	ADHD	TWAS	ENSG00000050748	MAPK9	5	180233143	180292099	protein_coding	-0.546506	0.584718	1	0.114896	rs1867459	0.0324357
Adult	ADHD	TWAS	ENSG00000050820	BCAR1	16	75228181	75268053	protein_coding	0.779997	0.435393	1	0.0740713	rs9921632	0.00453972
Adult	ADHD	TWAS	ENSG00000051009	FHIP1B	11	6211345	6234711	protein_coding	-0.531784	0.594875	1	0.0258441	rs12294943	0.00666771
Adult	ADHD	TWAS	ENSG00000051128	HOMER3	19	18929201	18941261	protein_coding	0.508649	0.610998	1	0.0480452	rs11671506	0.0176443
Adult	ADHD	TWAS	ENSG00000051523	CYBA	16	88643275	88651083	protein_coding	1.05726	0.290391	1	0.0223884	rs12447451	0.0101699
Adult	ADHD	TWAS	ENSG00000051596	THOC3	5	175917873	176034680	protein_coding	0.119592	0.904806	1	0.0445645	rs1902602	0.00189637
Adult	ADHD	TWAS	ENSG00000051620	HEBP2	6	138403531	138422197	protein_coding	-0.763096	0.445406	1	0.0174492	rs643177	0.00334624
Adult	ADHD	TWAS	ENSG00000051825	MPHOSPH9	12	123152320	123244014	protein_coding	0.19779	0.843209	1	0.012662	rs416652	0.0110852
Adult	ADHD	TWAS	ENSG00000052126	PLEKHA5	12	19129669	19376400	protein_coding	1.1893	0.234321	1	0.02824	rs1816971	0.0028173
Adult	ADHD	TWAS	ENSG00000052749	RRP12	10	97356358	97426076	protein_coding	-1.32381	0.185567	1	0.0426988	rs6584123	0.134914
Adult	ADHD	TWAS	ENSG00000052795	FNIP2	4	158769026	158908050	protein_coding	0.795177	0.426511	1	0.0129448	rs6850521	0.00136004
Adult	ADHD	TWAS	ENSG00000052802	MSMO1	4	165327667	165343164	protein_coding	0.0305586	0.975622	1	0.0160708	rs6828824	0.247681
Adult	ADHD	TWAS	ENSG00000052841	TTC17	11	43358920	43494933	protein_coding	0.0111811	0.991079	1	0.0461762	rs4581433	8.67297e-05
Adult	ADHD	TWAS	ENSG00000052850	ALX4	11	44260440	44310139	protein_coding	-2.64099	0.00826641	1	0.0113595	rs4755797	0.00136477
Adult	ADHD	TWAS	ENSG00000053108	FSTL4	5	133196455	133612541	protein_coding	0.0203323	0.983778	1	0.0757038	rs2059805	0.0128464
Adult	ADHD	TWAS	ENSG00000053254	FOXN3	14	89124871	89619149	protein_coding	0.842536	0.399488	1	0.0161934	rs6575129	0.0096535
Adult	ADHD	TWAS	ENSG00000053328	METTL24	6	110243940	110358349	protein_coding	-0.322253	0.747261	1	0.0825095	rs7759856	0.0085134
Adult	ADHD	TWAS	ENSG00000053371	AKR7A2	1	19303965	19312144	protein_coding	0.61216	0.540432	1	0.0226527	rs4920496	7.37043e-05
Adult	ADHD	TWAS	ENSG00000053372	MRTO4	1	19251805	19260128	protein_coding	0.380752	0.703387	1	0.416424	rs599367	0.0144852
Adult	ADHD	TWAS	ENSG00000053524	MCF2L2	3	183178041	183428778	protein_coding	-0.110947	0.911659	1	0.0753623	rs512071	0.148739
Adult	ADHD	TWAS	ENSG00000053702	NRIP2	12	2825348	2835544	protein_coding	2.26452	0.023542	1	0.0977658	rs12828903	0.0213352
Adult	ADHD	TWAS	ENSG00000053770	AP5M1	14	57268924	57298742	protein_coding	-0.749307	0.453672	1	0.0259625	rs2345838	0.000292334
Adult	ADHD	TWAS	ENSG00000053900	ANAPC4	4	25377263	25418498	protein_coding	-0.986241	0.324015	1	0.313689	rs10939104	0.00219863
Adult	ADHD	TWAS	ENSG00000054219	LY75	2	159803355	159904756	protein_coding	-1.84072	0.065663	1	0.200151	rs12373732	0.00569228
Adult	ADHD	TWAS	ENSG00000054356	PTPRN	2	219289623	219309648	protein_coding	-0.0350936	0.972005	1	0.0463087	rs6711764	0.0142065
Adult	ADHD	TWAS	ENSG00000054392	HHAT	1	210328252	210676296	protein_coding	-0.0720752	0.942542	1	0.199364	rs1501559	0.0532362
Adult	ADHD	TWAS	ENSG00000054523	KIF1B	1	10210570	10381603	protein_coding	-1.83464	0.0665587	1	0.069916	rs616402	0.00393907
Adult	ADHD	TWAS	ENSG00000054690	PLEKHH1	14	67533290	67589612	protein_coding	-0.383154	0.701606	1	0.0332209	rs4902482	0.231307
Adult	ADHD	TWAS	ENSG00000054793	ATP9A	20	51596514	51768390	protein_coding	0.835814	0.40326	1	0.10711	rs6123082	0.0363492
Adult	ADHD	TWAS	ENSG00000054803	CBLN4	20	55997357	56005519	protein_coding	-1.73225	0.0832286	1	0.0232139	rs505165	0.0143652
Adult	ADHD	TWAS	ENSG00000054967	RELT	11	73376399	73397474	protein_coding	-1.74408	0.0811453	1	0.027179	rs7929689	0.000676327
Adult	ADHD	TWAS	ENSG00000054983	GALC	14	87837820	87993665	protein_coding	-0.308732	0.757525	1	0.120874	rs17123783	0.0363492
Adult	ADHD	TWAS	ENSG00000055044	NOP58	2	202265736	202303661	protein_coding	-3.31899	0.000903441	0.030969	0.0218405	rs2056145	0.00192218
Adult	ADHD	TWAS	ENSG00000055163	CYFIP2	5	157266079	157395595	protein_coding	1.79229	0.0730872	1	0.0502561	rs157346	0.00366081
Adult	ADHD	TWAS	ENSG00000055208	TAB2	6	149218641	149411613	protein_coding	-1.75832	0.0786928	1	0.0533611	rs7451236	0.00507869
Adult	ADHD	TWAS	ENSG00000055211	GINM1	6	149566294	149591748	protein_coding	-3.12024	0.00180705	1	0.0393501	rs2342764	0.000481216
Adult	ADHD	TWAS	ENSG00000055332	EIF2AK2	2	37099210	37157522	protein_coding	1.23612	0.216415	1	0.0429414	rs11689186	0.0135491
Adult	ADHD	TWAS	ENSG00000055483	USP36	17	78787381	78841441	protein_coding	0.766538	0.443356	1	0.0385219	rs6501249	0.469066
Adult	ADHD	TWAS	ENSG00000055732	MCOLN3	1	85018082	85048500	protein_coding	-1.49805	0.134119	1	0.195833	rs3738572	0.00157228
Adult	ADHD	TWAS	ENSG00000055950	MRPL43	10	100969458	100987515	protein_coding	0.319288	0.749508	1	0.108479	rs550	0.0011953
Adult	ADHD	TWAS	ENSG00000055955	ITIH4	3	52812962	52830688	protein_coding	0.290022	0.771799	1	0.274314	rs898417	7.03793e-05
Adult	ADHD	TWAS	ENSG00000056097	ZFR	5	32354350	32444740	protein_coding	0.8015	0.422842	1	0.0319737	rs437499	0.000748959
Adult	ADHD	TWAS	ENSG00000056291	NPFFR2	4	72031902	72148305	protein_coding	-1.36011	0.173796	1	0.0285885	rs13120821	0.0132492
Adult	ADHD	TWAS	ENSG00000056558	TRAF1	9	120902393	120929173	protein_coding	-0.82841	0.407438	1	0.322222	rs10739600	0.00130445
Adult	ADHD	TWAS	ENSG00000056736	IL17RB	3	53846568	53865794	protein_coding	-0.0994571	0.920775	1	0.0875121	rs3774419	0.000808116
Adult	ADHD	TWAS	ENSG00000056972	TRAF3IP2	6	111555381	111606906	protein_coding	-1.75078	0.0799845	1	0.0517924	rs241001	0.0385461
Adult	ADHD	TWAS	ENSG00000057019	DCBLD2	3	98795941	98901695	protein_coding	0.486218	0.626813	1	0.0830118	rs4857392	0.00204925
Adult	ADHD	TWAS	ENSG00000057252	SOAT1	1	179293714	179358680	protein_coding	-0.520978	0.602382	1	0.0938419	rs355632	0.160617
Adult	ADHD	TWAS	ENSG00000057468	MSH4	1	75796882	75913242	protein_coding	0.535767	0.592119	1	0.251577	rs5745325	0.0170791
Adult	ADHD	TWAS	ENSG00000057593	F7	13	113105788	113120685	protein_coding	0.0418058	0.966654	1	0.106928	rs3814264	0.0179329
Adult	ADHD	TWAS	ENSG00000057663	ATG5	6	106045423	106325791	protein_coding	-0.360499	0.718474	1	0.0334151	rs6933284	0.00242136
Adult	ADHD	TWAS	ENSG00000057704	TMCC3	12	94567122	94650557	protein_coding	-0.382269	0.702262	1	0.108345	rs7298631	0.0310837
Adult	ADHD	TWAS	ENSG00000057935	MTA3	2	42494569	42756947	protein_coding	1.93188	0.053374	1	0.0162827	rs13417597	0.000255184
Adult	ADHD	TWAS	ENSG00000058056	USP13	3	179653032	179804366	protein_coding	1.02979	0.303108	1	0.0374455	rs9879637	0.0162612
Adult	ADHD	TWAS	ENSG00000058085	LAMC2	1	183186238	183245127	protein_coding	-1.05036	0.293553	1	0.346116	rs9425569	0.0885681
Adult	ADHD	TWAS	ENSG00000058091	CDK14	7	90466424	91210590	protein_coding	-0.773275	0.439359	1	0.0327725	rs39040	0.00362587
Adult	ADHD	TWAS	ENSG00000058262	SEC61A1	3	128051641	128071705	protein_coding	-0.680327	0.496297	1	0.016857	rs9855048	8.21636e-05
Adult	ADHD	TWAS	ENSG00000058335	RASGRF1	15	78959906	79090780	protein_coding	-0.212167	0.831977	1	0.0943087	rs8037898	0.000822826
Adult	ADHD	TWAS	ENSG00000058453	CROCC	1	16740273	16972964	protein_coding	1.23419	0.21713	1	0.134196	rs6691985	0.000896955
Adult	ADHD	TWAS	ENSG00000058600	POLR3E	16	22297375	22335101	protein_coding	1.45164	0.146601	1	0.0384032	rs457812	0.0099374
Adult	ADHD	TWAS	ENSG00000058668	ATP2B4	1	203626832	203744081	protein_coding	-0.280532	0.779069	1	0.068113	rs12031912	0.0167112
Adult	ADHD	TWAS	ENSG00000058729	RIOK2	5	97160867	97183247	protein_coding	-0.0950385	0.924284	1	0.13626	rs17087757	0.0113414
Adult	ADHD	TWAS	ENSG00000058799	YIPF1	1	53851719	53889798	protein_coding	1.51111	0.130759	1	0.0963702	rs11206349	0.00574485
Adult	ADHD	TWAS	ENSG00000059122	FLYWCH1	16	2911931	2951208	protein_coding	-1.11061	0.266735	1	0.482609	rs17199009	0.00189637
Adult	ADHD	TWAS	ENSG00000059378	PARP12	7	140023749	140062951	protein_coding	1.67508	0.0939184	1	0.0131291	rs12667471	0.0809849
Adult	ADHD	TWAS	ENSG00000059588	TARBP1	1	234391313	234479179	protein_coding	-1.05264	0.292504	1	0.0163577	rs12726054	0.00644965
Adult	ADHD	TWAS	ENSG00000059691	GATB	4	151670504	151761007	protein_coding	-3.36149	0.000775246	0.0619381	0.193065	rs2175409	0.000852994
Adult	ADHD	TWAS	ENSG00000059758	CDK17	12	96278261	96400480	protein_coding	-0.586233	0.557719	1	0.0411155	rs12320913	0.000865346
Adult	ADHD	TWAS	ENSG00000060069	CTDP1	18	79679803	79754503	protein_coding	-0.776293	0.437576	1	0.0262451	rs503615	0.0245762
Adult	ADHD	TWAS	ENSG00000060138	YBX3	12	10699089	10723323	protein_coding	1.35216	0.176326	1	0.0595798	rs17809746	0.0865287
Adult	ADHD	TWAS	ENSG00000060140	STYK1	12	10618923	10674318	protein_coding	2.79767	0.00514722	1	0.0668483	rs10845179	0.0100821
Adult	ADHD	TWAS	ENSG00000060237	WNK1	12	752579	911452	protein_coding	0.343892	0.730928	1	0.0209049	rs12816367	0.00211918
Adult	ADHD	TWAS	ENSG00000060491	OGFR	20	62804835	62814000	protein_coding	1.60858	0.107708	1	0.0157285	rs3787105	0.000973761
Adult	ADHD	TWAS	ENSG00000060558	GNA15	19	3136033	3163749	protein_coding	-1.05512	0.291371	1	0.0723911	rs3752174	0.031873
Adult	ADHD	TWAS	ENSG00000060642	PIGV	1	26787054	26800659	protein_coding	0.498573	0.61808	1	0.112694	rs10794522	1.61784e-05
Adult	ADHD	TWAS	ENSG00000060709	RIMBP2	12	130396133	130768228	protein_coding	0.687844	0.491551	1	0.0209777	rs4760052	0.0243855
Adult	ADHD	TWAS	ENSG00000060718	COL11A1	1	102876467	103108872	protein_coding	-0.301359	0.763141	1	0.0463779	rs11164491	0.0241962
Adult	ADHD	TWAS	ENSG00000060749	QSER1	11	32892811	32993316	protein_coding	-0.538417	0.590289	1	0.106603	rs12285414	0.0423565
Adult	ADHD	TWAS	ENSG00000060762	MPC1	6	166364919	166383013	protein_coding	-1.28082	0.200257	1	0.0380945	rs11756707	0.000443077
Adult	ADHD	TWAS	ENSG00000060971	ACAA1	3	38103129	38137242	protein_coding	0.188356	0.850598	1	0.0783969	rs580454	0.00105662
Adult	ADHD	TWAS	ENSG00000060982	BCAT1	12	24810024	24949101	protein_coding	-0.919686	0.357737	1	0.244093	rs1353793	0.000275832
Adult	ADHD	TWAS	ENSG00000061273	HDAC7	12	47782722	47833132	protein_coding	-1.84469	0.0650823	1	0.0126507	rs7301176	0.000735479
Adult	ADHD	TWAS	ENSG00000061918	GUCY1B1	4	155758992	155807811	protein_coding	-0.933351	0.350639	1	0.0240189	rs6814688	0.00166655
Adult	ADHD	TWAS	ENSG00000061938	TNK2	3	195863364	195911945	protein_coding	1.41781	0.156247	1	0.0758637	rs11185515	0.0790884
Adult	ADHD	TWAS	ENSG00000061987	MON2	12	62466817	62600476	protein_coding	-1.08827	0.276476	1	0.0409552	rs10506443	0.00685103
Adult	ADHD	TWAS	ENSG00000062038	CDH3	16	68636189	68727468	protein_coding	2.1009	0.0356497	1	0.0955546	rs10500548	0.0150988
Adult	ADHD	TWAS	ENSG00000062370	ZNF112	19	44326555	44367217	protein_coding	1.09593	0.27311	1	0.0564722	rs2302421	0.00204238
Adult	ADHD	TWAS	ENSG00000062598	ELMO2	20	46366050	46432985	protein_coding	0.424179	0.671435	1	0.042328	rs6074022	1.9286e-05
Adult	ADHD	TWAS	ENSG00000062650	WAPL	10	86435256	86521792	protein_coding	-1.15433	0.248366	1	0.0259279	rs7911979	0.00718814
Adult	ADHD	TWAS	ENSG00000063127	SLC6A16	19	49289638	49325215	protein_coding	0.652745	0.513921	1	0.0119875	rs2280401	0.0259473
Adult	ADHD	TWAS	ENSG00000063176	SPHK2	19	48619291	48630717	protein_coding	-0.266712	0.789691	1	0.0464384	rs601338	0.00251941
Adult	ADHD	TWAS	ENSG00000063180	CA11	19	48637946	48646187	protein_coding	0.00171484	0.998632	1	0.098477	rs601338	0.00251941
Adult	ADHD	TWAS	ENSG00000063438	AHRR	5	321714	438291	protein_coding	-1.02174	0.306906	1	0.113381	rs35329108	0.0196481
Adult	ADHD	TWAS	ENSG00000063761	ADCK1	14	77800109	77935014	protein_coding	0.583878	0.559302	1	0.106537	rs2042045	0.00553717
Adult	ADHD	TWAS	ENSG00000063854	HAGH	16	1795620	1827157	protein_coding	1.09143	0.275085	1	0.28466	rs5029141	0.0213916
Adult	ADHD	TWAS	ENSG00000063978	RNF4	4	2462220	2515857	protein_coding	0.304076	0.76107	1	0.0701064	rs231695	0.0673996
Adult	ADHD	TWAS	ENSG00000064012	CASP8	2	201233443	201361836	protein_coding	-2.58339	0.00978345	1	0.268107	rs1105047	0.00413076
Adult	ADHD	TWAS	ENSG00000064115	TM7SF3	12	26971579	27014434	protein_coding	-1.43207	0.152125	1	0.259009	rs10842925	0.00444114
Adult	ADHD	TWAS	ENSG00000064199	SPA17	11	124673844	124697518	protein_coding	1.09367	0.274098	1	0.0570786	rs10893269	0.00879298
Adult	ADHD	TWAS	ENSG00000064205	CCN5	20	44714844	44728509	protein_coding	1.67684	0.0935729	1	0.0232453	rs285197	0.172253
Adult	ADHD	TWAS	ENSG00000064218	DMRT3	9	976655	991732	protein_coding	-2.28832	0.0221186	1	0.0671708	rs2175055	0.00145255
Adult	ADHD	TWAS	ENSG00000064225	ST3GAL6	3	98732236	98821201	protein_coding	0.459577	0.64582	1	0.0846533	rs4857392	0.00204925
Adult	ADHD	TWAS	ENSG00000064270	ATP2C2	16	84368527	84464187	protein_coding	-2.22239	0.0262572	1	0.120709	rs2132849	9.04042e-05
Adult	ADHD	TWAS	ENSG00000064309	CDON	11	125955796	126063335	protein_coding	0.898313	0.369019	1	0.43554	rs689051	0.00614392
Adult	ADHD	TWAS	ENSG00000064313	TAF2	8	119730774	119832863	protein_coding	-1.88294	0.0597082	1	0.163619	rs10808506	0.00405309
Adult	ADHD	TWAS	ENSG00000064393	HIPK2	7	139561570	139777998	protein_coding	-2.96739	0.00300342	1	0.0237338	rs1673214	0.00240536
Adult	ADHD	TWAS	ENSG00000064419	TNPO3	7	128954180	129055173	protein_coding	0.692197	0.488814	1	0.0313886	rs2290228	0.00285438
Adult	ADHD	TWAS	ENSG00000064490	RFXANK	19	19192229	19201869	protein_coding	-2.63105	0.00851224	1	0.023357	rs2074301	0.000386697
Adult	ADHD	TWAS	ENSG00000064601	CTSA	20	45890144	45898949	protein_coding	0.189944	0.849353	1	0.147107	rs2425688	0.00738424
Adult	ADHD	TWAS	ENSG00000064607	SUGP2	19	18990888	19034023	protein_coding	0.614034	0.539193	1	0.0634659	rs4808115	0.0195434
Adult	ADHD	TWAS	ENSG00000064651	SLC12A2	5	128083766	128189677	protein_coding	0.132722	0.894413	1	0.0330209	rs734642	0.0678503
Adult	ADHD	TWAS	ENSG00000064687	ABCA7	19	1039997	1065572	protein_coding	-0.260299	0.794633	1	0.081002	rs1020382	0.0064107
Adult	ADHD	TWAS	ENSG00000064692	SNCAIP	5	122311354	122464219	protein_coding	2.96822	0.00299532	1	0.0375672	rs2407110	0.0148507
Adult	ADHD	TWAS	ENSG00000064703	DDX20	1	111754832	111775602	protein_coding	0.124888	0.900612	1	0.0732472	rs3118208	0.0317138
Adult	ADHD	TWAS	ENSG00000064726	BTBD1	15	83016423	83067252	protein_coding	0.75487	0.450327	1	0.128218	rs7182097	0.00819327
Adult	ADHD	TWAS	ENSG00000064763	FAR2	12	29149016	29341121	protein_coding	-0.919022	0.358084	1	0.0313761	rs4931166	0.271768
Adult	ADHD	TWAS	ENSG00000064787	BCAS1	20	53936777	54070594	protein_coding	-1.60782	0.107875	1	0.0419287	rs2766674	0.00131814
Adult	ADHD	TWAS	ENSG00000064835	POU1F1	3	87259404	87276584	protein_coding	-2.1612	0.0306797	1	0.023929	rs7623440	0.00179018
Adult	ADHD	TWAS	ENSG00000064933	PMS1	2	189784085	189877629	protein_coding	-1.14715	0.251318	1	0.0337715	rs6716985	0.000874719
Adult	ADHD	TWAS	ENSG00000064989	CALCRL	2	187341964	187448460	protein_coding	0.714224	0.475089	1	0.0189327	rs1516132	0.0570405
Adult	ADHD	TWAS	ENSG00000064999	ANKS1A	6	34889255	35091406	protein_coding	-1.3684	0.171186	1	0.0233153	rs9380466	0.000966848
Adult	ADHD	TWAS	ENSG00000065000	AP3D1	19	2100988	2164468	protein_coding	0.0356858	0.971533	1	0.0443447	rs740051	0.0224893
Adult	ADHD	TWAS	ENSG00000065060	BLTP3A	6	34792083	34877514	protein_coding	-1.31325	0.1891	1	0.093908	rs1547668	0.000207259
Adult	ADHD	TWAS	ENSG00000065154	OAT	10	124397303	124418976	protein_coding	0.358114	0.720258	1	0.0247808	rs7096790	0.143194
Adult	ADHD	TWAS	ENSG00000065268	WDR18	19	984332	998438	protein_coding	-0.339467	0.734258	1	0.0678959	rs7256086	0.0467012
Adult	ADHD	TWAS	ENSG00000065308	TRAM2	6	52497408	52577060	protein_coding	1.02066	0.307415	1	0.0706411	rs12194847	0.0159088
Adult	ADHD	TWAS	ENSG00000065320	NTN1	17	9021510	9244000	protein_coding	-1.88822	0.0589968	1	0.0208829	rs1826930	8.49459e-05
Adult	ADHD	TWAS	ENSG00000065325	GLP2R	17	9822206	9892099	protein_coding	-1.7256	0.08442	1	0.277297	rs940850	0.00660759
Adult	ADHD	TWAS	ENSG00000065361	ERBB3	12	56076799	56103505	protein_coding	-0.727299	0.467043	1	0.0696156	rs11171998	0.000862243
Adult	ADHD	TWAS	ENSG00000065413	ANKRD44	2	196967017	197311173	protein_coding	-3.64954	0.000262708	0.00799201	0.0837721	rs767621	0.000147049
Adult	ADHD	TWAS	ENSG00000065427	KARS1	16	75627474	75648643	protein_coding	-0.294375	0.768472	1	0.024741	rs9939371	0.068759
Adult	ADHD	TWAS	ENSG00000065457	ADAT1	16	75596868	75623300	protein_coding	0.974883	0.329618	1	0.414046	rs2904419	0.0077909
Adult	ADHD	TWAS	ENSG00000065518	NDUFB4	3	120596328	120602507	protein_coding	-1.0878	0.276683	1	0.0151116	rs334550	0.00307639
Adult	ADHD	TWAS	ENSG00000065526	SPEN	1	15836095	15940456	protein_coding	-0.802879	0.422045	1	0.011903	rs848211	0.0755682
Adult	ADHD	TWAS	ENSG00000065548	ZC3H15	2	186486253	186509361	protein_coding	0.934751	0.349917	1	0.0136701	rs2887833	0.0173597
Adult	ADHD	TWAS	ENSG00000065600	PACC1	1	212363928	212414901	protein_coding	1.98179	0.0475027	1	0.159567	rs792447	0.00982296
Adult	ADHD	TWAS	ENSG00000065609	SNAP91	6	83552880	83709691	protein_coding	-0.255353	0.79845	1	0.11592	rs660956	0.104803
Adult	ADHD	TWAS	ENSG00000065613	SLK	10	103967140	104029233	protein_coding	0.618425	0.536296	1	0.0864365	rs9783122	4.04216e-08
Adult	ADHD	TWAS	ENSG00000065621	GSTO2	10	104268873	104304950	protein_coding	-0.16602	0.868142	1	0.477709	rs7900775	3.48823e-05
Adult	ADHD	TWAS	ENSG00000065802	ASB1	2	238426742	238452250	protein_coding	-0.446648	0.655129	1	0.082639	rs4663269	0.0927629
Adult	ADHD	TWAS	ENSG00000065809	FAM107B	10	14518557	14774897	protein_coding	-0.114112	0.909149	1	0.203374	rs11259220	2.26526e-05
Adult	ADHD	TWAS	ENSG00000065833	ME1	6	83210402	83431051	protein_coding	0.401475	0.68807	1	0.0560898	rs285976	0.00268212
Adult	ADHD	TWAS	ENSG00000065882	TBC1D1	4	37891084	38139175	protein_coding	0.511446	0.609039	1	0.3272	rs5743608	0.00976618
Adult	ADHD	TWAS	ENSG00000065911	MTHFD2	2	74186172	74217565	protein_coding	-0.128643	0.89764	1	0.042759	rs7564379	0.0046548
Adult	ADHD	TWAS	ENSG00000065970	FOXJ2	12	8032716	8055517	protein_coding	-0.490574	0.623728	1	0.015378	rs1868798	0.0130281
Adult	ADHD	TWAS	ENSG00000066027	PPP2R5A	1	212285410	212361853	protein_coding	0.534203	0.593201	1	0.0750747	rs6540732	0.0610684
Adult	ADHD	TWAS	ENSG00000066032	CTNNA2	2	79185231	80648861	protein_coding	1.52945	0.126153	1	0.0325812	rs1492554	0.0163503
Adult	ADHD	TWAS	ENSG00000066056	TIE1	1	43300982	43323108	protein_coding	-5.27318	1.34078e-07	0.015984	0.170346	rs2275180	3.25753e-08
Adult	ADHD	TWAS	ENSG00000066084	DIP2B	12	50504985	50748657	protein_coding	1.0609	0.288737	1	0.0789235	rs11169154	0.150718
Adult	ADHD	TWAS	ENSG00000066117	SMARCD1	12	50085200	50100707	protein_coding	0.363065	0.716556	1	0.0112259	rs10783337	0.446657
Adult	ADHD	TWAS	ENSG00000066136	NFYC	1	40691648	40771603	protein_coding	-0.871688	0.383378	1	0.0671255	rs6693041	0.0847078
Adult	ADHD	TWAS	ENSG00000066185	ZMYND12	1	42430329	42456253	protein_coding	0.378955	0.704721	1	0.201745	rs2275180	3.25753e-08
Adult	ADHD	TWAS	ENSG00000066230	SLC9A3	5	470456	524449	protein_coding	-0.448903	0.653502	1	0.0379323	rs2241971	0.0543546
Adult	ADHD	TWAS	ENSG00000066248	NGEF	2	232878701	233013256	protein_coding	1.53569	0.124615	1	0.0516393	rs1801251	0.000110635
Adult	ADHD	TWAS	ENSG00000066322	ELOVL1	1	43363398	43368074	protein_coding	-5.46802	4.55097e-08	0.0889111	0.0454981	rs12410155	1.08713e-12
Adult	ADHD	TWAS	ENSG00000066422	ZBTB11	3	101648889	101677135	protein_coding	0.165263	0.868737	1	0.0266729	rs11717579	0.00260389
Adult	ADHD	TWAS	ENSG00000066427	ATXN3	14	92044496	92106621	protein_coding	1.65543	0.0978374	1	0.0894681	rs11159989	2.13771e-05
Adult	ADHD	TWAS	ENSG00000066557	LRRC40	1	70144805	70205579	protein_coding	-1.04766	0.294796	1	0.0857464	rs4625232	0.00678943
Adult	ADHD	TWAS	ENSG00000066583	ISOC1	5	129094749	129114028	protein_coding	1.1046	0.269333	1	0.0867032	rs976607	0.0262158
Adult	ADHD	TWAS	ENSG00000066651	TRMT11	6	125986479	126203817	protein_coding	-0.778961	0.436003	1	0.0242808	rs6919397	0.00452552
Adult	ADHD	TWAS	ENSG00000066654	THUMPD1	16	20702816	20742084	protein_coding	-1.02692	0.304459	1	0.062178	rs2764779	0.0331716
Adult	ADHD	TWAS	ENSG00000066739	ATG2B	14	96279195	96363341	protein_coding	0.748855	0.453945	1	0.0229296	rs4905542	0.00251111
Adult	ADHD	TWAS	ENSG00000066827	ZFAT	8	134477788	134713049	protein_coding	0.549421	0.582717	1	0.0162063	rs4897646	0.0220213
Adult	ADHD	TWAS	ENSG00000066923	STAG3	7	100177563	100221488	protein_coding	-0.65179	0.514536	1	0.0105027	rs5015756	0.151287
Adult	ADHD	TWAS	ENSG00000066926	FECH	18	57544377	57586732	protein_coding	-0.403539	0.686552	1	0.244588	rs7237996	0.00336787
Adult	ADHD	TWAS	ENSG00000066933	MYO9A	15	71822291	72118577	protein_coding	-0.113752	0.909434	1	0.0305734	rs17811309	0.00725298
Adult	ADHD	TWAS	ENSG00000067057	PFKP	10	3066333	3137718	protein_coding	-0.441585	0.658789	1	0.0956937	rs10508237	0.000796524
Adult	ADHD	TWAS	ENSG00000067064	IDI1	10	1039152	1049119	protein_coding	-1.27267	0.203134	1	0.0209341	rs2813451	0.0755682
Adult	ADHD	TWAS	ENSG00000067066	SP100	2	230415942	230545606	protein_coding	-1.61397	0.106533	1	0.0203158	rs3731783	4.1315e-05
Adult	ADHD	TWAS	ENSG00000067167	TRAM1	8	70573218	70608416	protein_coding	0.0478063	0.961871	1	0.0616892	rs6472581	0.0423565
Adult	ADHD	TWAS	ENSG00000067182	TNFRSF1A	12	6328757	6342114	protein_coding	-0.431588	0.666041	1	0.0119787	rs2270151	0.00769883
Adult	ADHD	TWAS	ENSG00000067208	EVI5	1	92508696	92792404	protein_coding	0.474705	0.634997	1	0.0530984	rs486370	0.006257
Adult	ADHD	TWAS	ENSG00000067221	STOML1	15	73978926	73994622	protein_coding	0.978313	0.32792	1	0.267054	rs477377	0.0523797
Adult	ADHD	TWAS	ENSG00000067334	DNTTIP2	1	93866284	93879918	protein_coding	1.12537	0.260433	1	0.123493	rs486370	0.006257
Adult	ADHD	TWAS	ENSG00000067365	METTL22	16	8621683	8649654	protein_coding	0.333609	0.738674	1	0.116642	rs7190869	0.0683034
Adult	ADHD	TWAS	ENSG00000067533	RRP15	1	218285293	218337983	protein_coding	0.417663	0.676193	1	0.47998	rs4846427	0.0106188
Adult	ADHD	TWAS	ENSG00000067596	DHX8	17	43483865	43610338	protein_coding	1.49643	0.134541	1	0.0322062	rs8064459	0.0487239
Adult	ADHD	TWAS	ENSG00000067601	PMS2P4	7	67295608	67299424	transcribed_unprocessed_pseudogene	1.60505	0.108482	1	0.123064	rs4718718	0.00140803
Adult	ADHD	TWAS	ENSG00000067704	IARS2	1	220094132	220148041	protein_coding	0.869737	0.384444	1	0.0374554	rs7544735	0.000114319
Adult	ADHD	TWAS	ENSG00000067715	SYT1	12	78863993	79452008	protein_coding	-1.88872	0.0589299	1	0.012161	rs17224015	0.00407883
Adult	ADHD	TWAS	ENSG00000067798	NAV3	12	77324641	78213010	protein_coding	-0.80231	0.422374	1	0.0684251	rs696439	0.0221958
Adult	ADHD	TWAS	ENSG00000067836	ROGDI	16	4796968	4802880	protein_coding	2.11081	0.0347886	1	0.141136	rs11861310	1.27706e-05
Adult	ADHD	TWAS	ENSG00000067900	ROCK1	18	20946906	21111813	protein_coding	-0.125505	0.900124	1	0.0300487	rs10163732	0.0728132
Adult	ADHD	TWAS	ENSG00000068024	HDAC4	2	239048168	239401654	protein_coding	0.0956032	0.923836	1	0.0119285	rs12615667	0.00340054
Adult	ADHD	TWAS	ENSG00000068028	RASSF1	3	50329782	50340980	protein_coding	3.03697	0.00238971	1	0.0210196	rs11130217	1.64737e-05
Adult	ADHD	TWAS	ENSG00000068137	PLEKHH3	17	42667914	42676994	protein_coding	-0.751015	0.452644	1	0.0368875	rs35296742	0.080464
Adult	ADHD	TWAS	ENSG00000068305	MEF2A	15	99565417	99716488	protein_coding	0.973725	0.330193	1	0.0197639	rs6598266	0.00363748
Adult	ADHD	TWAS	ENSG00000068383	INPP5A	10	132537787	132783480	protein_coding	0.267005	0.789465	1	0.0587315	rs10781566	0.00307639
Adult	ADHD	TWAS	ENSG00000068489	PRR11	17	59155732	59206709	protein_coding	1.58663	0.112597	1	0.0111281	rs9903295	0.0283074
Adult	ADHD	TWAS	ENSG00000068650	ATP11A	13	112690038	112887168	protein_coding	2.03257	0.0420958	1	0.0200649	rs9577392	0.0601081
Adult	ADHD	TWAS	ENSG00000068745	IP6K2	3	48688003	48740353	protein_coding	1.00683	0.314016	1	0.147298	rs9824435	2.10926e-05
Adult	ADHD	TWAS	ENSG00000068781	STON1-GTF2A1L	2	48529925	48776517	protein_coding	0.694604	0.487303	1	0.0170261	rs6713506	0.00362587
Adult	ADHD	TWAS	ENSG00000068784	SRBD1	2	45388680	45612165	protein_coding	0.771039	0.440684	1	0.0481238	rs2341461	0.000696381
Adult	ADHD	TWAS	ENSG00000068878	PSME4	2	53864069	53970993	protein_coding	-0.643601	0.519834	1	0.0382128	rs17044122	0.0117022
Adult	ADHD	TWAS	ENSG00000068885	IFT80	3	160256986	160399880	protein_coding	3.87392	0.000107097	0.043956	0.139835	rs7627555	0.000109283
Adult	ADHD	TWAS	ENSG00000068903	SIRT2	19	38878555	38899862	protein_coding	-0.286685	0.774354	1	0.0125358	rs2303040	0.0914112
Adult	ADHD	TWAS	ENSG00000068912	ERLEC1	2	53787009	53833038	protein_coding	-0.297169	0.766338	1	0.0342706	rs888520	0.0780693
Adult	ADHD	TWAS	ENSG00000068971	PPP2R5B	11	64917553	64934475	protein_coding	-1.49662	0.134491	1	0.01017	rs557675	0.00279892
Adult	ADHD	TWAS	ENSG00000068976	PYGM	11	64746389	64759974	protein_coding	2.55076	0.0107487	1	0.117637	rs7103915	0.00466937
Adult	ADHD	TWAS	ENSG00000069020	MAST4	5	66596380	67169593	protein_coding	-0.603559	0.546137	1	0.0681015	rs6890124	0.000520458
Adult	ADHD	TWAS	ENSG00000069122	ADGRF5	6	46852522	46954943	protein_coding	-1.13834	0.254979	1	0.081088	rs6906620	0.000762667
Adult	ADHD	TWAS	ENSG00000069188	SDK2	17	73334384	73644445	protein_coding	-0.879627	0.379061	1	0.0246518	rs2567487	0.00211918
Adult	ADHD	TWAS	ENSG00000069248	NUP133	1	229440259	229508341	protein_coding	0.147294	0.8829	1	0.0206316	rs11122483	0.000391126
Adult	ADHD	TWAS	ENSG00000069431	ABCC9	12	21797389	21942543	protein_coding	-0.179796	0.857313	1	0.264358	rs10770872	0.0262833
Adult	ADHD	TWAS	ENSG00000069482	GAL	11	68683779	68691175	protein_coding	-0.212243	0.831917	1	0.169662	rs10896389	0.00507869
Adult	ADHD	TWAS	ENSG00000069493	CLEC2D	12	9664969	9699553	protein_coding	-1.58321	0.113373	1	0.0725265	rs717180	0.0265548
Adult	ADHD	TWAS	ENSG00000069696	DRD4	11	637269	640706	protein_coding	-0.73277	0.463698	1	0.0366543	rs7946354	0.000158729
Adult	ADHD	TWAS	ENSG00000069702	TGFBR3	1	91680343	91906335	protein_coding	0.989205	0.322563	1	0.0719897	rs6659942	0.0335033
Adult	ADHD	TWAS	ENSG00000069849	ATP1B3	3	141876124	141926549	protein_coding	-0.872193	0.383103	1	0.0359939	rs4398471	0.00405309
Adult	ADHD	TWAS	ENSG00000069869	NEDD4	15	55826922	55993660	protein_coding	-1.86825	0.061727	1	0.0202112	rs11856338	0.0103772
Adult	ADHD	TWAS	ENSG00000069943	PIGB	15	55318960	55355648	protein_coding	1.08482	0.278001	1	0.080976	rs16975213	0.0373425
Adult	ADHD	TWAS	ENSG00000069956	MAPK6	15	51952106	52067375	protein_coding	-0.894072	0.371283	1	0.0316278	rs2414128	0.0172189
Adult	ADHD	TWAS	ENSG00000069966	GNB5	15	52115100	52191392	protein_coding	0.138743	0.889654	1	0.0198913	rs3794565	0.000174731
Adult	ADHD	TWAS	ENSG00000069974	RAB27A	15	55202966	55319113	protein_coding	0.258466	0.796047	1	0.29983	rs12913147	0.0109591
Adult	ADHD	TWAS	ENSG00000069998	HDHD5	22	17137511	17165287	protein_coding	-0.727925	0.46666	1	0.0225925	rs5746449	0.00833966
Adult	ADHD	TWAS	ENSG00000070010	UFD1	22	19449911	19479202	protein_coding	1.5615	0.118406	1	0.0220131	rs5993606	0.00126856
Adult	ADHD	TWAS	ENSG00000070018	LRP6	12	12116025	12267044	protein_coding	-1.15269	0.249037	1	0.143331	rs1291346	0.0151405
Adult	ADHD	TWAS	ENSG00000070031	SCT	11	626309	627181	protein_coding	-1.99652	0.0458775	1	0.0244349	rs12418425	0.00451135
Adult	ADHD	TWAS	ENSG00000070061	ELP1	9	108866898	108934328	protein_coding	0.809066	0.418477	1	0.0946797	rs12335520	0.0232683
Adult	ADHD	TWAS	ENSG00000070081	NUCB2	11	17208153	17349980	protein_coding	1.21253	0.22531	1	0.0184681	rs10832918	0.00238154
Adult	ADHD	TWAS	ENSG00000070159	PTPN3	9	109375466	109498313	protein_coding	-3.20495	0.00135086	1	0.0214977	rs7046039	0.000376544
Adult	ADHD	TWAS	ENSG00000070193	FGF10	5	44300247	44389706	protein_coding	-0.706901	0.479628	1	0.0948612	rs1392970	0.000552337
Adult	ADHD	TWAS	ENSG00000070214	SLC44A1	9	105244622	105439171	protein_coding	0.04848	0.961334	1	0.0140586	rs10978431	0.000276904
Adult	ADHD	TWAS	ENSG00000070269	TMEM260	14	56488354	56650606	protein_coding	-1.02764	0.304121	1	0.129563	rs2345838	0.000292334
Adult	ADHD	TWAS	ENSG00000070366	SMG6	17	2059839	2303785	protein_coding	-0.647603	0.517242	1	0.0770292	rs8069947	0.080811
Adult	ADHD	TWAS	ENSG00000070371	CLTCL1	22	19179473	19291719	protein_coding	1.44431	0.148651	1	0.37244	rs5748260	0.00117451
Adult	ADHD	TWAS	ENSG00000070413	DGCR2	22	19036282	19122454	protein_coding	-1.73849	0.0821248	1	0.249857	rs7292766	0.00261248
Adult	ADHD	TWAS	ENSG00000070444	MNT	17	2384073	2401104	protein_coding	3.04657	0.00231471	1	0.0944113	rs6806	0.00122498
Adult	ADHD	TWAS	ENSG00000070476	ZXDC	3	126437601	126475891	protein_coding	0.822278	0.410919	1	0.297418	rs1127717	2.15687e-05
Adult	ADHD	TWAS	ENSG00000070495	JMJD6	17	76712832	76726799	protein_coding	0.156714	0.87547	1	0.0234549	rs1005644	0.0323548
Adult	ADHD	TWAS	ENSG00000070540	WIPI1	17	68420948	68457513	protein_coding	0.457965	0.646978	1	0.132419	rs4246425	5.03492e-05
Adult	ADHD	TWAS	ENSG00000070669	ASNS	7	97851677	97872542	protein_coding	0.9423	0.346039	1	0.135845	rs10486003	0.0329247
Adult	ADHD	TWAS	ENSG00000070718	AP3M2	8	42152946	42171673	protein_coding	0.307189	0.7587	1	0.0571588	rs7829867	0.0117355
Adult	ADHD	TWAS	ENSG00000070729	CNGB1	16	57882340	57971128	protein_coding	0.655101	0.512403	1	0.104774	rs8044657	0.000257182
Adult	ADHD	TWAS	ENSG00000070731	ST6GALNAC2	17	76565377	76586956	protein_coding	-1.32621	0.184771	1	0.0553401	rs8074682	0.00404027
Adult	ADHD	TWAS	ENSG00000070756	PABPC1	8	100685816	100722809	protein_coding	1.42053	0.155455	1	0.023364	rs1447013	0.00514201
Adult	ADHD	TWAS	ENSG00000070759	TESK2	1	45343883	45491163	protein_coding	-1.23196	0.217962	1	0.0840879	rs4660834	0.00321912
Adult	ADHD	TWAS	ENSG00000070778	PTPN21	14	88465778	88555007	protein_coding	-0.690106	0.490128	1	0.0228748	rs11159845	0.00145758
Adult	ADHD	TWAS	ENSG00000070785	EIF2B3	1	44850522	44986722	protein_coding	0.197476	0.843455	1	0.206376	rs3791101	5.30908e-11
Adult	ADHD	TWAS	ENSG00000070831	CDC42	1	22052627	22101360	protein_coding	2.05189	0.0401803	1	0.0454825	rs1569580	0.0071452
Adult	ADHD	TWAS	ENSG00000070886	EPHA8	1	22563489	22603595	protein_coding	0.961191	0.336456	1	0.0417985	rs1569580	0.0071452
Adult	ADHD	TWAS	ENSG00000070950	RAD18	3	8775402	8963773	protein_coding	0.577228	0.563786	1	0.0496419	rs2258768	0.0157785
Adult	ADHD	TWAS	ENSG00000071054	MAP4K4	2	101696850	101894690	protein_coding	-0.521793	0.601814	1	0.11651	rs6720988	0.011022
Adult	ADHD	TWAS	ENSG00000071127	WDR1	4	10068089	10116972	protein_coding	-0.125363	0.900236	1	0.0602767	rs4697779	0.279253
Adult	ADHD	TWAS	ENSG00000071205	ARHGAP10	4	147732063	148072776	protein_coding	-0.237921	0.811943	1	0.0200609	rs10519958	0.194631
Adult	ADHD	TWAS	ENSG00000071246	VASH1	14	76761468	76783015	protein_coding	0.356817	0.721229	1	0.0664967	rs4903529	0.0089489
Adult	ADHD	TWAS	ENSG00000071282	LMCD1	3	8501807	8574668	protein_coding	0.15354	0.877972	1	0.0200957	rs11712906	0.153004
Adult	ADHD	TWAS	ENSG00000071462	BUD23	7	73683597	73698212	protein_coding	-0.173582	0.862194	1	0.122994	rs6953474	0.0181277
Adult	ADHD	TWAS	ENSG00000071539	TRIP13	5	892884	919357	protein_coding	-0.104352	0.91689	1	0.107568	rs9312877	0.00441334
Adult	ADHD	TWAS	ENSG00000071575	TRIB2	2	12716910	12742734	protein_coding	0.692702	0.488497	1	0.0375114	rs12692488	0.00708123
Adult	ADHD	TWAS	ENSG00000071655	MBD3	19	1573596	1592865	protein_coding	0.553148	0.580162	1	0.0229724	rs740051	0.0224893
Adult	ADHD	TWAS	ENSG00000071794	HLTF	3	149030127	149086554	protein_coding	-0.411875	0.680431	1	0.276531	rs903051	0.00612525
Adult	ADHD	TWAS	ENSG00000071894	CPSF1	8	144393229	144409335	protein_coding	2.53168	0.0113519	1	0.0128419	rs1735166	0.0017362
Adult	ADHD	TWAS	ENSG00000071991	CDH19	18	66501083	66604138	protein_coding	-1.52287	0.12779	1	0.0453718	rs17726904	0.000661641
Adult	ADHD	TWAS	ENSG00000071994	PDCD2	6	170575295	170584692	protein_coding	-1.33996	0.180257	1	0.0867616	rs4710755	0.140751
Adult	ADHD	TWAS	ENSG00000072042	RDH11	14	67676800	67695793	protein_coding	-0.456392	0.648108	1	0.0708374	rs4144498	0.0425602
Adult	ADHD	TWAS	ENSG00000072110	ACTN1	14	68874128	68979440	protein_coding	0.503485	0.614623	1	0.0522505	rs6573852	0.153004
Adult	ADHD	TWAS	ENSG00000072134	EPN2	17	19215615	19336715	protein_coding	0.731727	0.464335	1	0.0493135	rs1737947	0.00772176
Adult	ADHD	TWAS	ENSG00000072135	PTPN18	2	130356045	130375405	protein_coding	-0.820632	0.411856	1	0.0693681	rs3814391	0.0404621
Adult	ADHD	TWAS	ENSG00000072163	LIMS2	2	127638381	127681786	protein_coding	1.24527	0.213034	1	0.0172581	rs17262062	0.000438101
Adult	ADHD	TWAS	ENSG00000072210	ALDH3A2	17	19648136	19685760	protein_coding	1.1461	0.251755	1	0.074541	rs12937946	0.154157
Adult	ADHD	TWAS	ENSG00000072401	UBE2D1	10	58334979	58370751	protein_coding	-1.28442	0.198993	1	0.0378368	rs12253773	0.0153506
Adult	ADHD	TWAS	ENSG00000072415	PALS1	14	67240713	67336061	protein_coding	1.01485	0.310177	1	0.0417856	rs8015454	0.0170328
Adult	ADHD	TWAS	ENSG00000072422	RHOBTB1	10	60869438	61001440	protein_coding	1.02951	0.303238	1	0.156845	rs11813307	3.01938e-05
Adult	ADHD	TWAS	ENSG00000072609	CHFR	12	132822187	132956304	protein_coding	-0.514493	0.606907	1	0.0303415	rs5744751	0.0089489
Adult	ADHD	TWAS	ENSG00000072694	FCGR2B	1	161663143	161678654	protein_coding	-0.554793	0.579036	1	0.0155482	rs17432038	0.099558
Adult	ADHD	TWAS	ENSG00000072756	TRNT1	3	3126933	3153435	protein_coding	-1.9255	0.0541672	1	0.0135611	rs7614036	0.000661641
Adult	ADHD	TWAS	ENSG00000072778	ACADVL	17	7217125	7225266	protein_coding	-0.238901	0.811182	1	0.118159	rs9904665	0.000209729
Adult	ADHD	TWAS	ENSG00000072818	ACAP1	17	7336529	7351477	protein_coding	-0.121894	0.902983	1	0.066597	rs9904665	0.000209729
Adult	ADHD	TWAS	ENSG00000072832	CRMP1	4	5748084	5893086	protein_coding	0.275557	0.782888	1	0.0568382	rs10020979	0.02464
Adult	ADHD	TWAS	ENSG00000072840	EVC	4	5711201	5814305	protein_coding	-0.551306	0.581424	1	0.0168768	rs11727881	0.000163248
Adult	ADHD	TWAS	ENSG00000072858	SIDT1	3	113532555	113629575	protein_coding	-0.530067	0.596066	1	0.134098	rs3732786	0.00954198
Adult	ADHD	TWAS	ENSG00000072864	NDE1	16	15643267	15734691	protein_coding	0.739917	0.459351	1	0.0114725	rs215059	0.191213
Adult	ADHD	TWAS	ENSG00000072952	IRAG1	11	10573091	10693988	protein_coding	-0.0694724	0.944614	1	0.333206	rs12271102	0.0863452
Adult	ADHD	TWAS	ENSG00000072954	TMEM38A	19	16661139	16690023	protein_coding	-2.3074	0.0210324	1	0.0974083	rs8102407	0.0222543
Adult	ADHD	TWAS	ENSG00000072958	AP1M1	19	16197854	16245906	protein_coding	-0.350316	0.726102	1	0.112006	rs7259348	0.000953158
Adult	ADHD	TWAS	ENSG00000073008	PVR	19	44643798	44666162	protein_coding	0.927412	0.353713	1	0.198291	rs4884	0.00221337
Adult	ADHD	TWAS	ENSG00000073050	XRCC1	19	43543311	43580473	protein_coding	-1.08257	0.279001	1	0.249537	rs2302421	0.00204238
Adult	ADHD	TWAS	ENSG00000073060	SCARB1	12	124776856	124882668	protein_coding	-0.72038	0.471291	1	0.040373	rs1918247	0.0068099
Adult	ADHD	TWAS	ENSG00000073146	MOV10L1	22	50089879	50161690	protein_coding	0.27236	0.785345	1	0.0700987	rs2273257	0.139408
Adult	ADHD	TWAS	ENSG00000073150	PANX2	22	50170731	50180295	protein_coding	-0.553603	0.57985	1	0.0658162	rs137888	0.0373425
Adult	ADHD	TWAS	ENSG00000073169	SELENOO	22	50201011	50217616	protein_coding	1.23665	0.216216	1	0.0626493	rs5770482	0.0116358
Adult	ADHD	TWAS	ENSG00000073331	ALPK1	4	112285509	112442621	protein_coding	-0.276117	0.782458	1	0.075752	rs17576773	1.69293e-06
Adult	ADHD	TWAS	ENSG00000073417	PDE8A	15	84980440	85139145	protein_coding	2.9945	0.00274891	1	0.145772	rs4843020	0.00298771
Adult	ADHD	TWAS	ENSG00000073578	SDHA	5	218303	257082	protein_coding	1.26294	0.206612	1	0.220729	rs737154	0.0109905
Adult	ADHD	TWAS	ENSG00000073605	GSDMB	17	39904595	39919854	protein_coding	2.21452	0.0267932	1	0.118991	rs3923377	0.00466937
Adult	ADHD	TWAS	ENSG00000073712	FERMT2	14	52857268	52952435	protein_coding	1.09972	0.271452	1	0.0430315	rs8004624	0.00256979
Adult	ADHD	TWAS	ENSG00000073849	ST6GAL1	3	186930325	187078553	protein_coding	0.373855	0.708512	1	0.145836	rs698092	0.00197477
Adult	ADHD	TWAS	ENSG00000073910	FRY	13	31846713	32299125	protein_coding	-1.5441	0.122565	1	0.0301263	rs7991339	0.0123843
Adult	ADHD	TWAS	ENSG00000073921	PICALM	11	85957175	86069882	protein_coding	1.87094	0.0613533	1	0.0224755	rs291241	0.000896955
Adult	ADHD	TWAS	ENSG00000073969	NSF	17	46590669	46757679	protein_coding	-0.785342	0.432253	1	0.0284086	rs2074404	0.000379419
Adult	ADHD	TWAS	ENSG00000074047	GLI2	2	120735623	120992653	protein_coding	0.195834	0.84474	1	0.0194044	rs4848580	0.0171256
Adult	ADHD	TWAS	ENSG00000074211	PPP2R2C	4	6320578	6563600	protein_coding	1.61603	0.106087	1	0.0357064	rs878948	0.0424583
Adult	ADHD	TWAS	ENSG00000074219	TEAD2	19	49340595	49362457	protein_coding	-0.379462	0.704345	1	0.100836	rs601338	0.00251941
Adult	ADHD	TWAS	ENSG00000074266	EED	11	86201212	86278813	protein_coding	0.516897	0.605228	1	0.0192923	rs19039	0.0557481
Adult	ADHD	TWAS	ENSG00000074317	SNCB	5	176620082	176630556	protein_coding	-0.482079	0.62975	1	0.0216733	rs4867858	0.157362
Adult	ADHD	TWAS	ENSG00000074370	ATP2A3	17	3923870	3964464	protein_coding	-0.704813	0.480927	1	0.0231679	rs2325756	0.0509382
Adult	ADHD	TWAS	ENSG00000074410	CA12	15	63321378	63381846	protein_coding	1.18332	0.236681	1	0.303996	rs7173285	0.0503475
Adult	ADHD	TWAS	ENSG00000074416	MGLL	3	127689062	128052190	protein_coding	-0.769162	0.441797	1	0.128158	rs2195914	0.000472289
Adult	ADHD	TWAS	ENSG00000074527	NTN4	12	95657807	95791189	protein_coding	2.20249	0.0276309	1	0.368199	rs10128879	0.00243745
Adult	ADHD	TWAS	ENSG00000074590	NUAK1	12	106063345	106138954	protein_coding	-0.188335	0.850614	1	0.0436014	rs2434080	0.160617
Adult	ADHD	TWAS	ENSG00000074603	DPP8	15	65442463	65517704	protein_coding	2.56529	0.0103089	1	0.0243574	rs11071877	0.000314566
Adult	ADHD	TWAS	ENSG00000074621	SLC24A1	15	65611366	65660995	protein_coding	0.773085	0.439472	1	0.0276978	rs11636566	0.000128665
Adult	ADHD	TWAS	ENSG00000074660	SCARF1	17	1633858	1645744	protein_coding	0.550656	0.581869	1	0.0123848	rs6806	0.00122498
Adult	ADHD	TWAS	ENSG00000074755	ZZEF1	17	4004445	4143030	protein_coding	-0.153003	0.878396	1	0.0414854	rs6502686	0.0133984
Adult	ADHD	TWAS	ENSG00000074800	ENO1	1	8861000	8879190	protein_coding	0.924568	0.355191	1	0.0186622	rs9803660	0.00500052
Adult	ADHD	TWAS	ENSG00000074855	ANO8	19	17323223	17334855	protein_coding	-0.891647	0.372582	1	0.0621608	rs1979261	0.0181766
Adult	ADHD	TWAS	ENSG00000074935	TUBE1	6	112070663	112087529	protein_coding	-0.326939	0.743714	1	0.0784249	rs1288157	0.00139347
Adult	ADHD	TWAS	ENSG00000074966	TXK	4	48066393	48134250	protein_coding	0.355965	0.721867	1	0.0698757	rs17461709	0.000916431
Adult	ADHD	TWAS	ENSG00000075035	WSCD2	12	108129288	108250537	protein_coding	-1.99934	0.0455718	1	0.109256	rs7976901	0.00198813
Adult	ADHD	TWAS	ENSG00000075043	KCNQ2	20	63400208	63472677	protein_coding	-0.292626	0.769808	1	0.0875341	rs13045292	0.101213
Adult	ADHD	TWAS	ENSG00000075073	TACR2	10	69403903	69416918	protein_coding	-1.64919	0.0991096	1	0.0131416	rs7903209	0.00152439
Adult	ADHD	TWAS	ENSG00000075131	TIPIN	15	66336191	66386746	protein_coding	-0.822101	0.411019	1	0.384982	rs4776776	0.00148295
Adult	ADHD	TWAS	ENSG00000075142	SRI	7	88205115	88226993	protein_coding	-0.25856	0.795975	1	0.104046	rs2263064	0.000346233
Adult	ADHD	TWAS	ENSG00000075151	EIF4G3	1	20806292	21177285	protein_coding	2.19436	0.0282097	1	0.0466911	rs17449243	0.000799407
Adult	ADHD	TWAS	ENSG00000075213	SEMA3A	7	83955777	84492724	protein_coding	0.309435	0.756991	1	0.0328745	rs6947059	0.000241603
Adult	ADHD	TWAS	ENSG00000075223	SEMA3C	7	80742538	80922359	protein_coding	-0.8551	0.392496	1	0.146169	rs7790316	0.0367077
Adult	ADHD	TWAS	ENSG00000075234	TTC38	22	46267961	46294008	protein_coding	-0.642194	0.520747	1	0.259799	rs2238810	0.00522217
Adult	ADHD	TWAS	ENSG00000075239	ACAT1	11	108116695	108147603	protein_coding	1.21759	0.22338	1	0.0395212	rs12291601	0.00763043
Adult	ADHD	TWAS	ENSG00000075290	WNT8B	10	100463009	100483744	protein_coding	-1.58171	0.113715	1	0.0189794	rs12260709	0.000426691
Adult	ADHD	TWAS	ENSG00000075303	SLC25A40	7	87833568	87876360	protein_coding	0.366677	0.71386	1	0.037052	rs1688891	0.116881
Adult	ADHD	TWAS	ENSG00000075336	TIMM21	18	74148523	74160531	protein_coding	0.465006	0.641927	1	0.0270634	rs3813118	0.0453924
Adult	ADHD	TWAS	ENSG00000075391	RASAL2	1	178094104	178484147	protein_coding	-0.028159	0.977535	1	0.0386192	rs3131308	0.000837784
Adult	ADHD	TWAS	ENSG00000075399	VPS9D1	16	89707134	89720898	protein_coding	-1.02709	0.304377	1	0.164647	rs4238828	0.0380793
Adult	ADHD	TWAS	ENSG00000075413	MARK3	14	103385377	103503831	protein_coding	-0.50591	0.61292	1	0.133392	rs7143775	0.208754
Adult	ADHD	TWAS	ENSG00000075415	SLC25A3	12	98593591	98606379	protein_coding	-1.31916	0.187114	1	0.0638093	rs734307	0.00716664
Adult	ADHD	TWAS	ENSG00000075429	CACNG5	17	66835117	66894751	protein_coding	-0.12611	0.899645	1	0.0645018	rs4791285	0.00200156
Adult	ADHD	TWAS	ENSG00000075568	TMEM131	2	97756333	97995948	protein_coding	0.898237	0.369059	1	0.0292682	rs17424787	0.0278069
Adult	ADHD	TWAS	ENSG00000075624	ACTB	7	5526409	5563902	protein_coding	0.00533142	0.995746	1	0.0160302	rs10250547	0.00409176
Adult	ADHD	TWAS	ENSG00000075643	MOCOS	18	36187497	36272157	protein_coding	0.838081	0.401985	1	0.19663	rs8087763	0.000966848
Adult	ADHD	TWAS	ENSG00000075651	PLD1	3	171600404	171810950	protein_coding	-0.909251	0.363218	1	0.132298	rs7619106	0.0528677
Adult	ADHD	TWAS	ENSG00000075790	BCAP29	7	107580246	107629170	protein_coding	-0.327199	0.743517	1	0.115622	rs4730292	0.0250261
Adult	ADHD	TWAS	ENSG00000075826	SEC31B	10	100486646	100519864	protein_coding	0.946379	0.343955	1	0.332825	rs12260709	0.000426691
Adult	ADHD	TWAS	ENSG00000075886	TUBA3D	2	131476119	131482934	protein_coding	-0.619789	0.535397	1	0.0316709	rs1962427	0.0109278
Adult	ADHD	TWAS	ENSG00000075975	MKRN2	3	12557057	12586208	protein_coding	0.048801	0.961078	1	0.100061	rs2012023	0.0194912
Adult	ADHD	TWAS	ENSG00000076003	MCM6	2	135839626	135876443	protein_coding	1.88218	0.0598115	1	0.188289	rs1649546	0.00623803
Adult	ADHD	TWAS	ENSG00000076043	REXO2	11	114439435	114450279	protein_coding	-0.197488	0.843446	1	0.0222682	rs2519200	0.00032564
Adult	ADHD	TWAS	ENSG00000076067	RBMS2	12	56521820	56596193	protein_coding	1.25083	0.210998	1	0.0362935	rs11171998	0.000862243
Adult	ADHD	TWAS	ENSG00000076242	MLH1	3	36993350	37050846	protein_coding	-0.136527	0.891405	1	0.0228054	rs749072	0.0184729
Adult	ADHD	TWAS	ENSG00000076248	UNG	12	109097597	109126725	protein_coding	-0.0917353	0.926908	1	0.0792671	rs7313402	0.0533595
Adult	ADHD	TWAS	ENSG00000076258	FMO4	1	171314183	171342084	protein_coding	0.679676	0.49671	1	0.0421357	rs2038111	0.090646
Adult	ADHD	TWAS	ENSG00000076344	RGS11	16	268301	275980	protein_coding	2.02624	0.0427398	1	0.0924407	rs11639642	0.00518997
Adult	ADHD	TWAS	ENSG00000076351	SLC46A1	17	28394642	28407197	protein_coding	0.635689	0.524979	1	0.0249873	rs8614	0.0326794
Adult	ADHD	TWAS	ENSG00000076356	PLXNA2	1	208022242	208244384	protein_coding	-1.64349	0.100281	1	0.0173327	rs11579848	0.000621623
Adult	ADHD	TWAS	ENSG00000076554	TPD52	8	80034745	80231232	protein_coding	-0.967445	0.333322	1	0.0805512	rs475628	0.000164561
Adult	ADHD	TWAS	ENSG00000076604	TRAF4	17	28744011	28750956	protein_coding	2.67955	0.00737203	1	0.122173	rs9895443	0.00433086
Adult	ADHD	TWAS	ENSG00000076641	PAG1	8	80967810	81112068	protein_coding	-0.701359	0.483079	1	0.13789	rs1445564	0.00317774
Adult	ADHD	TWAS	ENSG00000076650	GPATCH1	19	33080899	33130542	protein_coding	0.346872	0.728687	1	0.0597468	rs8109973	0.000339671
Adult	ADHD	TWAS	ENSG00000076662	ICAM3	19	10333776	10339661	protein_coding	-0.107193	0.914636	1	0.178609	rs8113425	0.0129188
Adult	ADHD	TWAS	ENSG00000076685	NT5C2	10	103087185	103277605	protein_coding	1.703	0.0885674	1	0.0815756	rs4147155	0.000849932
Adult	ADHD	TWAS	ENSG00000076706	MCAM	11	119308529	119321521	protein_coding	1.15691	0.247308	1	0.0183523	rs1893033	0.346193
Adult	ADHD	TWAS	ENSG00000076864	RAP1GAP	1	21596221	21669357	protein_coding	0.959908	0.337101	1	0.0369617	rs12568557	0.014167
Adult	ADHD	TWAS	ENSG00000076924	XAB2	19	7619525	7629545	protein_coding	0.679685	0.496704	1	0.0394171	rs890860	0.0157352
Adult	ADHD	TWAS	ENSG00000076984	MAP2K7	19	7903843	7914478	protein_coding	0.79232	0.428174	1	0.0280972	rs890860	0.0157352
Adult	ADHD	TWAS	ENSG00000077044	DGKD	2	233354494	233472104	protein_coding	-0.109142	0.91309	1	0.0518455	rs6748986	0.0491832
Adult	ADHD	TWAS	ENSG00000077152	UBE2T	1	202331544	202341984	protein_coding	0.417002	0.676677	1	0.0308642	rs6427901	0.296023
Adult	ADHD	TWAS	ENSG00000077232	DNAJC10	2	182716255	182794464	protein_coding	1.16004	0.246034	1	0.0682983	rs13398082	0.0016327
Adult	ADHD	TWAS	ENSG00000077235	GTF3C1	16	27459555	27549913	protein_coding	-1.12441	0.260839	1	0.014934	rs705914	0.137015
Adult	ADHD	TWAS	ENSG00000077238	IL4R	16	27313668	27364778	protein_coding	0.510883	0.609433	1	0.039563	rs1820264	0.000127106
Adult	ADHD	TWAS	ENSG00000077348	EXOSC5	19	41386371	41397362	protein_coding	-1.20094	0.229775	1	0.0417199	rs10421547	0.0597004
Adult	ADHD	TWAS	ENSG00000077420	APBB1IP	10	26438341	26567803	protein_coding	-1.2589	0.208066	1	0.0567656	rs1197585	0.00283578
Adult	ADHD	TWAS	ENSG00000077454	LRCH4	7	100574011	100586129	protein_coding	-2.10059	0.0356768	1	0.0267498	rs4727443	0.00086846
Adult	ADHD	TWAS	ENSG00000077458	FAM76B	11	95768953	95790409	protein_coding	0.205855	0.836904	1	0.0209289	rs1255538	0.000119573
Adult	ADHD	TWAS	ENSG00000077463	SIRT6	19	4174109	4182566	protein_coding	-1.01441	0.310385	1	0.133969	rs2602734	0.0127026
Adult	ADHD	TWAS	ENSG00000077514	POLD3	11	74493851	74669117	protein_coding	-1.99469	0.0460772	1	0.0205916	rs601904	0.0154354
Adult	ADHD	TWAS	ENSG00000077522	ACTN2	1	236664141	236764631	protein_coding	-1.64932	0.0990814	1	0.0662594	rs16835705	0.000436454
Adult	ADHD	TWAS	ENSG00000077549	CAPZB	1	19338775	19485539	protein_coding	-0.428979	0.667939	1	0.0757786	rs10458381	0.0432798
Adult	ADHD	TWAS	ENSG00000077585	GPR137B	1	236142505	236221865	protein_coding	0.746523	0.455352	1	0.145574	rs585298	0.0668026
Adult	ADHD	TWAS	ENSG00000077782	FGFR1	8	38400215	38468834	protein_coding	-0.900511	0.367848	1	0.0616613	rs6999014	0.0120049
Adult	ADHD	TWAS	ENSG00000077942	FBLN1	22	45502238	45601135	protein_coding	3.10778	0.00188499	1	0.115215	rs2138149	0.000552337
Adult	ADHD	TWAS	ENSG00000077984	CST7	20	24949269	24959928	protein_coding	0.474575	0.63509	1	0.0111888	rs1326298	0.262288
Adult	ADHD	TWAS	ENSG00000078043	PIAS2	18	46803218	46920160	protein_coding	-0.677074	0.498359	1	0.0940008	rs16949623	0.0115369
Adult	ADHD	TWAS	ENSG00000078053	AMPH	7	38383704	38631420	protein_coding	0.854833	0.392644	1	0.115193	rs2215032	0.0408549
Adult	ADHD	TWAS	ENSG00000078070	MCCC1	3	183015218	183116075	protein_coding	-1.86209	0.0625897	1	0.209151	rs675071	0.00148295
Adult	ADHD	TWAS	ENSG00000078098	FAP	2	162170684	162245151	protein_coding	-1.9603	0.049961	1	0.0247921	rs1267072	0.000209729
Adult	ADHD	TWAS	ENSG00000078114	NEBL	10	20779973	21293011	protein_coding	-0.294471	0.768398	1	0.0193766	rs7069644	0.0309278
Adult	ADHD	TWAS	ENSG00000078124	ACER3	11	76860859	77026797	protein_coding	-0.34019	0.733713	1	0.0364478	rs1939467	0.000757156
Adult	ADHD	TWAS	ENSG00000078142	PIK3C3	18	41955234	42087830	protein_coding	0.565123	0.57199	1	0.261855	rs7242858	3.2085e-06
Adult	ADHD	TWAS	ENSG00000078237	TIGAR	12	4307763	4360028	protein_coding	-0.532937	0.594077	1	0.202373	rs10849004	0.252209
Adult	ADHD	TWAS	ENSG00000078246	TULP3	12	2877223	2941138	protein_coding	0.292155	0.770168	1	0.320585	rs2239118	0.00041556
Adult	ADHD	TWAS	ENSG00000078295	ADCY2	5	7396138	7830081	protein_coding	-2.0109	0.0443361	1	0.0669567	rs429161	0.013855
Adult	ADHD	TWAS	ENSG00000078304	PPP2R5C	14	101761709	101927989	protein_coding	-1.12259	0.261614	1	0.097285	rs7150548	0.000186971
Adult	ADHD	TWAS	ENSG00000078319	PMS2P1	7	100328836	100335860	transcribed_unprocessed_pseudogene	0.420648	0.674012	1	0.0406123	rs35094522	0.00439949
Adult	ADHD	TWAS	ENSG00000078487	ZCWPW1	7	100400826	100428992	protein_coding	0.253751	0.799688	1	0.363799	rs6963345	0.00592325
Adult	ADHD	TWAS	ENSG00000078579	FGF20	8	16992181	17002345	protein_coding	0.240524	0.809924	1	0.0245671	rs1501595	2.95379e-05
Adult	ADHD	TWAS	ENSG00000078618	NRDC	1	51789191	51878805	protein_coding	0.169927	0.865068	1	0.087093	rs11205985	0.00678943
Adult	ADHD	TWAS	ENSG00000078674	PCM1	8	17922842	18029948	protein_coding	0.490407	0.623846	1	0.436558	rs6999315	0.000340974
Adult	ADHD	TWAS	ENSG00000078725	BRINP1	9	119153458	119369435	protein_coding	-1.58922	0.112012	1	0.0277705	rs7033417	0.000418712
Adult	ADHD	TWAS	ENSG00000078747	ITCH	20	34363235	34511773	protein_coding	-1.17711	0.239152	1	0.0224268	rs734484	0.00068129
Adult	ADHD	TWAS	ENSG00000078902	TOLLIP	11	1274371	1309654	protein_coding	0.249319	0.803114	1	0.0265505	rs7946354	0.000158729
Adult	ADHD	TWAS	ENSG00000078967	UBE2D4	7	43926436	43956136	protein_coding	1.07735	0.281324	1	0.0264756	rs6962696	0.00404027
Adult	ADHD	TWAS	ENSG00000079101	CLUL1	18	596988	650334	protein_coding	-1.178	0.238796	1	0.325078	rs16940526	0.051415
Adult	ADHD	TWAS	ENSG00000079156	OSBPL6	2	178194481	178402893	protein_coding	-0.897722	0.369334	1	0.0563304	rs7565742	0.0214482
Adult	ADHD	TWAS	ENSG00000079215	SLC1A3	5	36596588	36688334	protein_coding	-0.576531	0.564256	1	0.010077	rs16903041	0.0124896
Adult	ADHD	TWAS	ENSG00000079246	XRCC5	2	216107464	216206303	protein_coding	0.737981	0.460526	1	0.119985	rs764932	0.0763946
Adult	ADHD	TWAS	ENSG00000079257	LXN	3	158645822	158672648	protein_coding	-0.757958	0.448476	1	0.234685	rs1501295	0.0124896
Adult	ADHD	TWAS	ENSG00000079277	MKNK1	1	46557407	46616843	protein_coding	-0.0909018	0.927571	1	0.156031	rs12408243	0.00897513
Adult	ADHD	TWAS	ENSG00000079308	TNS1	2	217799588	218033982	protein_coding	0.309791	0.75672	1	0.0234761	rs17191752	0.0501128
Adult	ADHD	TWAS	ENSG00000079313	REXO1	19	1815248	1848483	protein_coding	-0.610672	0.541417	1	0.0234126	rs740051	0.0224893
Adult	ADHD	TWAS	ENSG00000079332	SAR1A	10	70147289	70170523	protein_coding	1.32168	0.186273	1	0.169248	rs7086578	0.00193521
Adult	ADHD	TWAS	ENSG00000079337	RAPGEF3	12	47734363	47771040	protein_coding	1.43281	0.151913	1	0.315788	rs2429474	0.00125533
Adult	ADHD	TWAS	ENSG00000079435	LIPE	19	42401514	42427388	protein_coding	-0.505538	0.613181	1	0.0115608	rs2159134	0.179596
Adult	ADHD	TWAS	ENSG00000079459	FDFT1	8	11795573	11839304	protein_coding	-1.00686	0.314002	1	0.0308584	rs2173117	0.00635267
Adult	ADHD	TWAS	ENSG00000079691	CARMIL1	6	25279078	25620530	protein_coding	-0.0967616	0.922916	1	0.0624403	rs10498722	0.0096535
Adult	ADHD	TWAS	ENSG00000079785	DDX1	2	15591178	15634346	protein_coding	-1.16843	0.242634	1	0.0466932	rs11892626	0.04145
Adult	ADHD	TWAS	ENSG00000079819	EPB41L2	6	130839347	131063322	protein_coding	-1.38477	0.166122	1	0.179954	rs13207727	0.00590519
Adult	ADHD	TWAS	ENSG00000079841	RIMS1	6	71886550	72403150	protein_coding	-0.184807	0.85338	1	0.021671	rs2460695	0.00188358
Adult	ADHD	TWAS	ENSG00000079931	MOXD1	6	132296055	132401475	protein_coding	0.137255	0.890829	1	0.0494475	rs17604042	0.00344456
Adult	ADHD	TWAS	ENSG00000079950	STX7	6	132445867	132513198	protein_coding	0.804915	0.420869	1	0.0789109	rs4140553	0.00270867
Adult	ADHD	TWAS	ENSG00000079974	RABL2B	22	50767501	50783667	protein_coding	1.47195	0.141034	1	0.04944	rs137888	0.0373425
Adult	ADHD	TWAS	ENSG00000080007	DDX43	6	73394828	73417566	protein_coding	-0.796281	0.425869	1	0.0624889	rs2882406	0.0601081
Adult	ADHD	TWAS	ENSG00000080031	PTPRH	19	55181247	55209506	protein_coding	1.05647	0.290752	1	0.0135172	rs4806637	0.0142065
Adult	ADHD	TWAS	ENSG00000080166	DCT	13	94436811	94479682	protein_coding	-1.12557	0.260349	1	0.388903	rs9561466	0.0367978
Adult	ADHD	TWAS	ENSG00000080189	SLC35C2	20	46345980	46364458	protein_coding	-0.716008	0.473986	1	0.0140239	rs678086	0.190534
Adult	ADHD	TWAS	ENSG00000080200	CRYBG3	3	97822011	97944984	protein_coding	0.996188	0.319159	1	0.318555	rs4857392	0.00204925
Adult	ADHD	TWAS	ENSG00000080345	RIF1	2	151409883	151508013	protein_coding	-0.554926	0.578945	1	0.191277	rs4664025	0.0444312
Adult	ADHD	TWAS	ENSG00000080371	RAB21	12	71754863	71800286	protein_coding	0.571949	0.567357	1	0.0171768	rs12231356	0.0011995
Adult	ADHD	TWAS	ENSG00000080493	SLC4A4	4	71062667	71572087	protein_coding	1.90174	0.0572053	1	0.036722	rs6855744	0.0124896
Adult	ADHD	TWAS	ENSG00000080546	SESN1	6	108984309	109094846	protein_coding	-1.66876	0.0951644	1	0.021491	rs17069590	0.00104545
Adult	ADHD	TWAS	ENSG00000080573	COL5A3	19	9959561	10010504	protein_coding	0.411972	0.68036	1	0.0995174	rs17698352	0.0188239
Adult	ADHD	TWAS	ENSG00000080815	PSEN1	14	73136418	73223691	protein_coding	0.372038	0.709865	1	0.0262235	rs17780783	0.0710747
Adult	ADHD	TWAS	ENSG00000080819	CPOX	3	98579446	98593648	protein_coding	-0.155829	0.876167	1	0.0228645	rs832042	0.00853849
Adult	ADHD	TWAS	ENSG00000080823	MOK	14	102224500	102305190	protein_coding	1.17782	0.238868	1	0.0368921	rs11621560	0.00763043
Adult	ADHD	TWAS	ENSG00000080947	CROCCP3	1	16474396	16491307	transcribed_unprocessed_pseudogene	-0.581848	0.560669	1	0.0448423	rs2647208	0.144565
Adult	ADHD	TWAS	ENSG00000081014	AP4E1	15	50908672	51005895	protein_coding	-1.8358	0.0663874	1	0.117982	rs12441734	5.23231e-05
Adult	ADHD	TWAS	ENSG00000081041	CXCL2	4	74097040	74099196	protein_coding	-0.802932	0.422014	1	0.0107097	rs4859467	0.00273546
Adult	ADHD	TWAS	ENSG00000081087	OSTM1	6	108029245	108165854	protein_coding	0.00117296	0.999064	1	0.167061	rs17069590	0.00104545
Adult	ADHD	TWAS	ENSG00000081148	IMPG2	3	101222546	101320575	protein_coding	-0.402158	0.687568	1	0.126458	rs11717579	0.00260389
Adult	ADHD	TWAS	ENSG00000081154	PCNP	3	101574180	101594465	protein_coding	-0.923375	0.355812	1	0.0294093	rs11717579	0.00260389
Adult	ADHD	TWAS	ENSG00000081277	PKP1	1	201283452	201332993	protein_coding	-0.244798	0.806613	1	0.0853427	rs4576706	0.00487772
Adult	ADHD	TWAS	ENSG00000081307	UBA5	3	132654446	132679794	protein_coding	-1.28858	0.197545	1	0.0223983	rs1521282	0.0011024
Adult	ADHD	TWAS	ENSG00000081320	STK17B	2	196133583	196176503	protein_coding	2.06289	0.0391233	1	0.0290877	rs13006360	0.00262109
Adult	ADHD	TWAS	ENSG00000081479	LRP2	2	169127109	169362534	protein_coding	-0.775986	0.437757	1	0.0617626	rs3845735	0.00190923
Adult	ADHD	TWAS	ENSG00000081665	ZNF506	19	19785839	19821751	protein_coding	-0.972068	0.331017	1	0.0918128	rs2074301	0.000386697
Adult	ADHD	TWAS	ENSG00000081760	AACS	12	125065434	125143333	protein_coding	0.00202385	0.998385	1	0.0810048	rs10773136	0.0232683
Adult	ADHD	TWAS	ENSG00000081791	DELE1	5	141923855	141942047	protein_coding	-0.862725	0.388289	1	0.0162934	rs618578	0.000554389
Adult	ADHD	TWAS	ENSG00000081803	CADPS2	7	122318411	122886759	protein_coding	-0.238483	0.811507	1	0.141413	rs13241158	1.94598e-05
Adult	ADHD	TWAS	ENSG00000081842	PCDHA6	5	140827958	141012347	protein_coding	1.84607	0.0648819	1	0.126134	rs618578	0.000554389
Adult	ADHD	TWAS	ENSG00000081853	PCDHGA2	5	141338760	141512975	protein_coding	-0.755872	0.449726	1	0.059394	rs10062604	0.00861413
Adult	ADHD	TWAS	ENSG00000081870	HSPB11	1	53916574	53945699	protein_coding	0.607931	0.543233	1	0.0291715	rs11206349	0.00574485
Adult	ADHD	TWAS	ENSG00000081985	IL12RB2	1	67307364	67398724	protein_coding	0.165369	0.868654	1	0.10677	rs6682033	0.0011953
Adult	ADHD	TWAS	ENSG00000082146	STRADB	2	201387858	201480846	protein_coding	-0.437821	0.661516	1	0.0176525	rs2056145	0.00192218
Adult	ADHD	TWAS	ENSG00000082175	PGR	11	101029624	101129813	protein_coding	0.142948	0.886331	1	0.0343716	rs11224781	0.000312153
Adult	ADHD	TWAS	ENSG00000082196	C1QTNF3	5	34017858	34043213	protein_coding	1.18842	0.234669	1	0.189209	rs3765146	0.014167
Adult	ADHD	TWAS	ENSG00000082212	ME2	18	50879080	50954257	protein_coding	-0.781786	0.43434	1	0.0402765	rs1562004	0.0089489
Adult	ADHD	TWAS	ENSG00000082213	C5orf22	5	31532287	31555053	protein_coding	0.0607269	0.951577	1	0.0640642	rs4867311	0.00272651
Adult	ADHD	TWAS	ENSG00000082258	CCNT2	2	134918235	134959342	protein_coding	1.60616	0.108238	1	0.196308	rs12613804	0.0315552
Adult	ADHD	TWAS	ENSG00000082293	COL19A1	6	69866556	70212468	protein_coding	3.56795	0.000359789	0.01998	0.0603442	rs3806041	4.1055e-07
Adult	ADHD	TWAS	ENSG00000082397	EPB41L3	18	5392381	5630700	protein_coding	0.905669	0.365111	1	0.0400831	rs6506343	0.000208903
Adult	ADHD	TWAS	ENSG00000082438	COBLL1	2	164653624	164843679	protein_coding	-0.259179	0.795497	1	0.0992404	rs1949284	0.00130445
Adult	ADHD	TWAS	ENSG00000082482	KCNK2	1	215005775	215237090	protein_coding	3.28865	0.0010067	1	0.0242464	rs12133857	0.00115811
Adult	ADHD	TWAS	ENSG00000082497	SERTAD4	1	210232796	210246631	protein_coding	-0.359878	0.718938	1	0.0338084	rs11587591	0.190196
Adult	ADHD	TWAS	ENSG00000082512	TRAF5	1	211326615	211374946	protein_coding	1.41627	0.156697	1	0.0737274	rs10494947	0.0525013
Adult	ADHD	TWAS	ENSG00000082556	OPRK1	8	53225724	53251637	protein_coding	-1.9102	0.0561073	1	0.0697783	rs4873640	0.0512954
Adult	ADHD	TWAS	ENSG00000082684	SEMA5B	3	122909082	123028605	protein_coding	1.32844	0.184032	1	0.287265	rs9826728	0.0286696
Adult	ADHD	TWAS	ENSG00000082781	ITGB5	3	124761948	124901418	protein_coding	-0.331177	0.740511	1	0.0175636	rs3887233	0.0242591
Adult	ADHD	TWAS	ENSG00000082805	ERC1	12	990509	1495933	protein_coding	0.429222	0.667762	1	0.0622277	rs12816367	0.00211918
Adult	ADHD	TWAS	ENSG00000082898	XPO1	2	61476032	61538741	protein_coding	0.701586	0.482938	1	0.0648181	rs4672441	0.00213343
Adult	ADHD	TWAS	ENSG00000083067	TRPM3	9	70529060	71446904	protein_coding	1.59952	0.109705	1	0.321812	rs3812533	0.0102879
Adult	ADHD	TWAS	ENSG00000083099	LYRM2	6	89568144	89638749	protein_coding	0.947976	0.343141	1	0.237407	rs4707569	0.0163503
Adult	ADHD	TWAS	ENSG00000083123	BCKDHB	6	80106647	80346270	protein_coding	-0.835712	0.403317	1	0.147855	rs12526331	0.0115042
Adult	ADHD	TWAS	ENSG00000083223	TUT7	9	86287733	86354454	protein_coding	-1.60299	0.108936	1	0.0427252	rs791323	0.0309278
Adult	ADHD	TWAS	ENSG00000083290	ULK2	17	19770829	19867936	protein_coding	-0.377706	0.705649	1	0.0779828	rs2469862	0.0146061
Adult	ADHD	TWAS	ENSG00000083444	PLOD1	1	11934205	11975538	protein_coding	-1.10183	0.270534	1	0.106155	rs10864520	0.00988003
Adult	ADHD	TWAS	ENSG00000083454	P2RX5	17	3672199	3696240	protein_coding	-0.412526	0.679954	1	0.13035	rs3809806	0.0431764
Adult	ADHD	TWAS	ENSG00000083457	ITGAE	17	3714628	3801188	protein_coding	1.6039	0.108737	1	0.0165301	rs6502686	0.0133984
Adult	ADHD	TWAS	ENSG00000083535	PIBF1	13	72782133	73016461	protein_coding	0.0788627	0.937142	1	0.328635	rs9542930	0.00990868
Adult	ADHD	TWAS	ENSG00000083544	TDRD3	13	60396457	60573878	protein_coding	-0.872944	0.382694	1	0.047687	rs9317078	0.000363856
Adult	ADHD	TWAS	ENSG00000083635	NUFIP1	13	44939249	44989471	protein_coding	0.242949	0.808045	1	0.0656553	rs876508	0.0468117
Adult	ADHD	TWAS	ENSG00000083642	PDS5B	13	32586452	32778019	protein_coding	-0.19226	0.847539	1	0.0315108	rs11571686	0.0110536
Adult	ADHD	TWAS	ENSG00000083807	SLC27A5	19	58479512	58512413	protein_coding	1.38813	0.165096	1	0.0354834	rs11670864	0.00477252
Adult	ADHD	TWAS	ENSG00000083814	ZNF671	19	57719751	57727624	protein_coding	-0.129306	0.897116	1	0.0120585	rs3794966	0.00324
Adult	ADHD	TWAS	ENSG00000083828	ZNF586	19	57769655	57819939	protein_coding	0.765018	0.444261	1	0.206358	rs12462228	0.0425602
Adult	ADHD	TWAS	ENSG00000083844	ZNF264	19	57191500	57222846	protein_coding	1.12363	0.26117	1	0.0262977	rs3746226	0.038923
Adult	ADHD	TWAS	ENSG00000083845	RPS5	19	58386400	58394806	protein_coding	0.701626	0.482913	1	0.215879	rs10424571	0.000319443
Adult	ADHD	TWAS	ENSG00000083857	FAT1	4	186587794	186726722	protein_coding	-1.09397	0.273969	1	0.167908	rs11132449	0.00879298
Adult	ADHD	TWAS	ENSG00000083937	CHMP2B	3	87227271	87255556	protein_coding	1.40444	0.160187	1	0.0249624	rs7623440	0.00179018
Adult	ADHD	TWAS	ENSG00000084070	SMAP2	1	40344850	40423326	protein_coding	-0.974742	0.329688	1	0.0169683	rs12127002	0.00528711
Adult	ADHD	TWAS	ENSG00000084073	ZMPSTE24	1	40258041	40294180	protein_coding	0.740734	0.458854	1	0.0898156	rs12127002	0.00528711
Adult	ADHD	TWAS	ENSG00000084090	STARD7	2	96184859	96208827	protein_coding	1.08906	0.276127	1	0.0461254	rs1724120	0.0534831
Adult	ADHD	TWAS	ENSG00000084092	NOA1	4	56963350	56977606	protein_coding	-2.03349	0.0420034	1	0.0387545	rs6851308	0.000647251
Adult	ADHD	TWAS	ENSG00000084093	REST	4	56907876	56966808	protein_coding	0.199159	0.842138	1	0.024274	rs6830518	0.0101699
Adult	ADHD	TWAS	ENSG00000084112	SSH1	12	108778191	108857590	protein_coding	0.156161	0.875906	1	0.0207014	rs3764002	0.000181836
Adult	ADHD	TWAS	ENSG00000084207	GSTP1	11	67583742	67586656	protein_coding	0.393813	0.693719	1	0.367858	rs7948839	0.091028
Adult	ADHD	TWAS	ENSG00000084444	FAM234B	12	13044381	13142521	protein_coding	0.823992	0.409944	1	0.242545	rs17820032	0.00350031
Adult	ADHD	TWAS	ENSG00000084453	SLCO1A2	12	21264600	21419594	protein_coding	0.479577	0.631528	1	0.156361	rs11045344	0.00558844
Adult	ADHD	TWAS	ENSG00000084463	WBP11	12	14784582	14803486	protein_coding	1.46148	0.143885	1	0.091411	rs9668725	0.00569228
Adult	ADHD	TWAS	ENSG00000084623	EIF3I	1	32221077	32245397	protein_coding	0.292138	0.770181	1	0.0168135	rs1934287	0.010024
Adult	ADHD	TWAS	ENSG00000084628	NKAIN1	1	31179745	31239887	protein_coding	0.450634	0.652254	1	0.279597	rs16834529	4.2035e-05
Adult	ADHD	TWAS	ENSG00000084636	COL16A1	1	31652263	31704319	protein_coding	2.33711	0.0194334	1	0.441055	rs1889571	0.000160008
Adult	ADHD	TWAS	ENSG00000084676	NCOA1	2	24491254	24770702	protein_coding	0.841649	0.399984	1	0.0913909	rs10865289	0.125522
Adult	ADHD	TWAS	ENSG00000084710	EFR3B	2	25042076	25159135	protein_coding	2.76336	0.00572096	1	0.0393238	rs3731631	0.000579569
Adult	ADHD	TWAS	ENSG00000084764	MAPRE3	2	26970637	27027219	protein_coding	2.82913	0.00466752	1	0.039458	rs920435	0.00143261
Adult	ADHD	TWAS	ENSG00000084774	CAD	2	27217369	27243943	protein_coding	1.20116	0.229691	1	0.0239398	rs920435	0.00143261
Adult	ADHD	TWAS	ENSG00000085063	CD59	11	33703010	33736479	protein_coding	0.896868	0.369789	1	0.134601	rs2273121	0.105878
Adult	ADHD	TWAS	ENSG00000085117	CD82	11	44564427	44620358	protein_coding	0.715604	0.474236	1	0.0634377	rs4755797	0.00136477
Adult	ADHD	TWAS	ENSG00000085274	MYNN	3	169773396	169789716	protein_coding	-0.0836781	0.933312	1	0.0324813	rs448378	0.0616228
Adult	ADHD	TWAS	ENSG00000085377	PREP	6	105273218	105454062	protein_coding	-0.715722	0.474163	1	0.0351203	rs7759938	0.000394105
Adult	ADHD	TWAS	ENSG00000085382	HACE1	6	104728094	104859919	protein_coding	0.427271	0.669182	1	0.281659	rs13215256	0.013625
Adult	ADHD	TWAS	ENSG00000085415	SEH1L	18	12947133	12987536	protein_coding	-0.994072	0.320188	1	0.0457542	rs11080639	0.00111412
Adult	ADHD	TWAS	ENSG00000085449	WDFY1	2	223855716	223945357	protein_coding	-1.42253	0.154871	1	0.0508906	rs6717500	0.00968156
Adult	ADHD	TWAS	ENSG00000085465	OVGP1	1	111414319	111427735	protein_coding	0.805342	0.420622	1	0.165099	rs2364831	0.00123358
Adult	ADHD	TWAS	ENSG00000085491	SLC25A24	1	108134043	108200849	protein_coding	-2.27875	0.0226819	1	0.43918	rs17641977	0.000166549
Adult	ADHD	TWAS	ENSG00000085514	PILRA	7	100367530	100400096	protein_coding	-0.999615	0.317497	1	0.417433	rs4727443	0.00086846
Adult	ADHD	TWAS	ENSG00000085644	ZNF213	16	3129777	3142804	protein_coding	0.990305	0.322025	1	0.0197565	rs17199009	0.00189637
Adult	ADHD	TWAS	ENSG00000085662	AKR1B1	7	134442356	134459284	protein_coding	-0.15874	0.873873	1	0.0282416	rs13246630	0.000508952
Adult	ADHD	TWAS	ENSG00000085719	CPNE3	8	86514435	86561498	protein_coding	1.14591	0.251832	1	0.19272	rs7823154	0.00214059
Adult	ADHD	TWAS	ENSG00000085721	RRN3	16	15060033	15094311	protein_coding	1.51437	0.129931	1	0.207966	rs4781689	8.42851e-06
Adult	ADHD	TWAS	ENSG00000085733	CTTN	11	70398404	70436584	protein_coding	0.567501	0.570374	1	0.020235	rs2515274	0.000512761
Adult	ADHD	TWAS	ENSG00000085760	MTIF2	2	55236595	55269347	protein_coding	-1.12561	0.260329	1	0.0384239	rs10496043	0.000635482
Adult	ADHD	TWAS	ENSG00000085788	DDHD2	8	38225218	38275558	protein_coding	2.0824	0.0373058	1	0.136306	rs1015003	0.0121417
Adult	ADHD	TWAS	ENSG00000085831	TTC39A	1	51287258	51345116	protein_coding	0.783455	0.43336	1	0.0256653	rs12748999	0.013587
Adult	ADHD	TWAS	ENSG00000085832	EPS15	1	51354263	51519328	protein_coding	-0.899114	0.368592	1	0.0177561	rs17398598	0.0643135
Adult	ADHD	TWAS	ENSG00000085871	MGST2	4	139665768	139740745	protein_coding	1.02395	0.305859	1	0.148699	rs2604918	0.000369445
Adult	ADHD	TWAS	ENSG00000085978	ATG16L1	2	233210051	233295674	protein_coding	-0.921175	0.356959	1	0.0407321	rs2166441	0.00716664
Adult	ADHD	TWAS	ENSG00000085982	USP40	2	233475526	233566782	protein_coding	1.59645	0.110387	1	0.280493	rs1801251	0.000110635
Adult	ADHD	TWAS	ENSG00000085998	POMGNT1	1	46188683	46220305	protein_coding	1.63607	0.101824	1	0.0145953	rs3820082	0.0557481
Adult	ADHD	TWAS	ENSG00000086061	DNAJA1	9	33025273	33039907	protein_coding	-2.26443	0.0235477	1	0.117176	rs1567255	0.000642519
Adult	ADHD	TWAS	ENSG00000086102	NFX1	9	33290512	33371157	protein_coding	1.211	0.225897	1	0.0651521	rs12351178	0.00271758
Adult	ADHD	TWAS	ENSG00000086189	DIMT1	5	62347284	62403943	protein_coding	-1.56835	0.1168	1	0.0505825	rs1948493	0.00312669
Adult	ADHD	TWAS	ENSG00000086200	IPO11	5	62403972	62628582	protein_coding	-1.25672	0.208856	1	0.0332903	rs6449555	0.0250909
Adult	ADHD	TWAS	ENSG00000086205	FOLH1	11	49145092	49208638	protein_coding	-3.18897	0.00142779	1	0.193386	rs1829948	1.66233e-05
Adult	ADHD	TWAS	ENSG00000086232	EIF2AK1	7	6022247	6059175	protein_coding	0.511269	0.609162	1	0.264933	rs10250547	0.00409176
Adult	ADHD	TWAS	ENSG00000086289	EPDR1	7	37920640	37951936	protein_coding	-1.0593	0.289465	1	0.310997	rs4720237	0.022966
Adult	ADHD	TWAS	ENSG00000086504	MRPL28	16	366969	371289	protein_coding	1.33826	0.180811	1	0.100941	rs11639642	0.00518997
Adult	ADHD	TWAS	ENSG00000086506	HBQ1	16	180459	181179	protein_coding	-0.884087	0.376649	1	0.0938405	rs11639642	0.00518997
Adult	ADHD	TWAS	ENSG00000086544	ITPKC	19	40717112	40740860	protein_coding	-0.5803	0.561712	1	0.0903295	rs17713068	0.258898
Adult	ADHD	TWAS	ENSG00000086570	FAT2	5	151504092	151591331	protein_coding	1.28332	0.199382	1	0.0213994	rs9324686	0.000423483
Adult	ADHD	TWAS	ENSG00000086619	ERO1B	1	236214681	236282019	protein_coding	1.16633	0.24348	1	0.428739	rs4660139	0.00236578
Adult	ADHD	TWAS	ENSG00000086967	MYBPC2	19	50432892	50466321	protein_coding	-2.39736	0.0165137	1	0.205316	rs3810276	0.00812094
Adult	ADHD	TWAS	ENSG00000087008	ACOX3	4	8366282	8440723	protein_coding	0.0134161	0.989296	1	0.0897126	rs16840373	0.0143652
Adult	ADHD	TWAS	ENSG00000087076	HSD17B14	19	48813018	48836510	protein_coding	0.714001	0.475226	1	0.108136	rs632111	0.00448315
Adult	ADHD	TWAS	ENSG00000087077	TRIP6	7	100867387	100873454	protein_coding	-0.774461	0.438658	1	0.0194959	rs17469756	0.0146873
Adult	ADHD	TWAS	ENSG00000087085	ACHE	7	100889994	100896974	protein_coding	0.610606	0.541461	1	0.0100389	rs17319250	0.00956975
Adult	ADHD	TWAS	ENSG00000087111	PIGS	17	28553383	28571794	protein_coding	-0.113173	0.909893	1	0.110127	rs8081659	0.0099662
Adult	ADHD	TWAS	ENSG00000087116	ADAMTS2	5	179110853	179345461	protein_coding	0.521882	0.601753	1	0.0259733	rs6892009	0.000324392
Adult	ADHD	TWAS	ENSG00000087157	PGS1	17	78378649	78425114	protein_coding	-1.06682	0.286055	1	0.236579	rs4527079	0.00786059
Adult	ADHD	TWAS	ENSG00000087191	PSMC5	17	63827152	63832026	protein_coding	1.3539	0.175768	1	0.10816	rs9903807	0.0138165
Adult	ADHD	TWAS	ENSG00000087206	UIMC1	5	176905005	177022633	protein_coding	-1.33002	0.18351	1	0.0494486	rs11747451	0.0406581
Adult	ADHD	TWAS	ENSG00000087253	LPCAT2	16	55509072	55586666	protein_coding	2.30207	0.0213312	1	0.229893	rs4784523	0.00658766
Adult	ADHD	TWAS	ENSG00000087258	GNAO1	16	56191390	56357444	protein_coding	-0.979128	0.327517	1	0.0208717	rs8047921	0.0580924
Adult	ADHD	TWAS	ENSG00000087263	OGFOD1	16	56451521	56479104	protein_coding	-1.76	0.0784084	1	0.0521169	rs16956086	0.000241603
Adult	ADHD	TWAS	ENSG00000087274	ADD1	4	2843844	2930076	protein_coding	-1.0695	0.284846	1	0.0199412	rs663871	0.00216943
Adult	ADHD	TWAS	ENSG00000087299	L2HGDH	14	50237563	50312229	protein_coding	0.879733	0.379004	1	0.0484898	rs12879001	0.00449723
Adult	ADHD	TWAS	ENSG00000087301	TXNDC16	14	52430596	52552522	protein_coding	-2.22924	0.0257983	1	0.164052	rs10144981	0.0162168
Adult	ADHD	TWAS	ENSG00000087303	NID2	14	52004809	52069059	protein_coding	-1.03579	0.3003	1	0.0113715	rs10873052	0.081859
Adult	ADHD	TWAS	ENSG00000087338	GMCL1	2	69829660	69881384	protein_coding	1.49703	0.134386	1	0.207713	rs6546548	0.0527453
Adult	ADHD	TWAS	ENSG00000087365	SF3B2	11	66050729	66069308	protein_coding	-2.24778	0.0245899	1	0.276944	rs557675	0.00279892
Adult	ADHD	TWAS	ENSG00000087494	PTHLH	12	27958084	27972733	protein_coding	0.173973	0.861887	1	0.0126243	rs11049068	0.0102287
Adult	ADHD	TWAS	ENSG00000087502	ERGIC2	12	29337352	29381189	protein_coding	0.640368	0.521933	1	0.0352209	rs10771592	0.00162712
Adult	ADHD	TWAS	ENSG00000087510	TFAP2C	20	56629306	56639283	protein_coding	1.20779	0.227126	1	0.0461069	rs2064863	0.00041556
Adult	ADHD	TWAS	ENSG00000087589	CASS4	20	56412112	56460387	protein_coding	-0.363506	0.716227	1	0.0440669	rs2064863	0.00041556
Adult	ADHD	TWAS	ENSG00000087884	AAMDC	11	77821109	77918432	protein_coding	0.405342	0.685226	1	0.0622422	rs4945228	0.0292575
Adult	ADHD	TWAS	ENSG00000087903	RFX2	19	5993164	6199572	protein_coding	-0.788664	0.430309	1	0.0213313	rs2230611	0.0124193
Adult	ADHD	TWAS	ENSG00000088002	SULT2B1	19	48552172	48599425	protein_coding	0.384214	0.70082	1	0.0250196	rs516246	0.003017
Adult	ADHD	TWAS	ENSG00000088035	ALG6	1	63367575	63438553	protein_coding	-0.569401	0.569084	1	0.0240646	rs7552955	0.00204238
Adult	ADHD	TWAS	ENSG00000088053	GP6	19	55013705	55038264	protein_coding	0.129404	0.897038	1	0.0554351	rs2365725	0.0859792
Adult	ADHD	TWAS	ENSG00000088179	PTPN4	2	119759922	119984899	protein_coding	1.7922	0.0731014	1	0.0319616	rs922619	0.0339218
Adult	ADHD	TWAS	ENSG00000088205	DDX18	2	117814691	117832377	protein_coding	-1.28024	0.20046	1	0.114061	rs17047398	0.00863948
Adult	ADHD	TWAS	ENSG00000088280	ASAP3	1	23428563	23484568	protein_coding	-0.440143	0.659834	1	0.127171	rs7516962	0.0290358
Adult	ADHD	TWAS	ENSG00000088298	EDEM2	20	35115364	35147336	protein_coding	-0.352311	0.724605	1	0.0770375	rs2425019	0.0856144
Adult	ADHD	TWAS	ENSG00000088340	FER1L4	20	35558737	35607562	transcribed_unitary_pseudogene	0.164192	0.86958	1	0.0262557	rs6060244	0.014167
Adult	ADHD	TWAS	ENSG00000088367	EPB41L1	20	36091504	36232799	protein_coding	-1.15919	0.246379	1	0.0162262	rs6030620	8.67297e-05
Adult	ADHD	TWAS	ENSG00000088387	DOCK9	13	98793429	99086625	protein_coding	-0.168512	0.86618	1	0.0289751	rs9557170	0.205871
Adult	ADHD	TWAS	ENSG00000088448	ANKRD10	13	110878540	110915069	protein_coding	0.128725	0.897575	1	0.26157	rs9555756	4.46498e-05
Adult	ADHD	TWAS	ENSG00000088543	C3orf18	3	50558025	50571027	protein_coding	1.26249	0.206774	1	0.0656034	rs9870755	9.42331e-06
Adult	ADHD	TWAS	ENSG00000088682	COQ9	16	57447425	57461270	protein_coding	-1.45587	0.145429	1	0.213212	rs8044657	0.000257182
Adult	ADHD	TWAS	ENSG00000088727	KIF9	3	47227998	47283451	protein_coding	0.305279	0.760153	1	0.0107956	rs6442021	0.0010831
Adult	ADHD	TWAS	ENSG00000088756	ARHGAP28	18	6729716	6915716	protein_coding	-1.21749	0.223417	1	0.0887495	rs6506343	0.000208903
Adult	ADHD	TWAS	ENSG00000088766	CRLS1	20	6006093	6040053	protein_coding	0.0850077	0.932255	1	0.101113	rs16992851	0.0165299
Adult	ADHD	TWAS	ENSG00000088808	PPP1R13B	14	103733195	103847575	protein_coding	-0.55542	0.578607	1	0.0283429	rs747164	0.117349
Adult	ADHD	TWAS	ENSG00000088812	ATRN	20	3471018	3651118	protein_coding	-2.12119	0.0339062	1	0.0233929	rs11697620	0.00410472
Adult	ADHD	TWAS	ENSG00000088832	FKBP1A	20	1368977	1393164	protein_coding	0.556432	0.577916	1	0.0361273	rs6033554	0.0491832
Adult	ADHD	TWAS	ENSG00000088833	NSFL1C	20	1442162	1473842	protein_coding	-0.962296	0.335901	1	0.0181582	rs2253427	2.80186e-05
Adult	ADHD	TWAS	ENSG00000088836	SLC4A11	20	3227417	3239559	protein_coding	0.166317	0.867908	1	0.12476	rs8120592	0.0112447
Adult	ADHD	TWAS	ENSG00000088854	DNAAF9	20	3249306	3407669	protein_coding	2.64891	0.0080752	1	0.228904	rs6084472	0.0166204
Adult	ADHD	TWAS	ENSG00000088882	CPXM1	20	2794074	2800627	protein_coding	0.647777	0.517129	1	0.0381305	rs6051387	0.0236357
Adult	ADHD	TWAS	ENSG00000088970	KIZ	20	21125983	21246622	protein_coding	-2.88961	0.00385717	1	0.0515308	rs2144782	1.33146e-06
Adult	ADHD	TWAS	ENSG00000088986	DYNLL1	12	120469850	120498493	protein_coding	-1.60072	0.109439	1	0.0773389	rs3847964	0.00614392
Adult	ADHD	TWAS	ENSG00000088992	TESC	12	117038923	117099479	protein_coding	1.18553	0.235806	1	0.307634	rs1607817	0.0175015
Adult	ADHD	TWAS	ENSG00000089006	SNX5	20	17941597	17968980	protein_coding	0.349572	0.72666	1	0.0339647	rs13043171	0.000338372
Adult	ADHD	TWAS	ENSG00000089022	MAPKAPK5	12	111842228	111902222	protein_coding	-1.58034	0.11403	1	0.195389	rs876896	5.86942e-05
Adult	ADHD	TWAS	ENSG00000089041	P2RX7	12	121132819	121188032	protein_coding	-0.726613	0.467463	1	0.205496	rs566124	0.00672832
Adult	ADHD	TWAS	ENSG00000089050	RBBP9	20	18486540	18497225	protein_coding	-0.570101	0.568609	1	0.135359	rs11537702	0.0197534
Adult	ADHD	TWAS	ENSG00000089057	SLC23A2	20	4852356	5010293	protein_coding	1.93229	0.0533237	1	0.047702	rs6084706	0.00481735
Adult	ADHD	TWAS	ENSG00000089063	TMEM230	20	5068232	5113103	protein_coding	-1.57405	0.115475	1	0.26495	rs6139405	0.0701409
Adult	ADHD	TWAS	ENSG00000089091	DZANK1	20	18383367	18467281	protein_coding	0.703399	0.481807	1	0.0225315	rs6136365	0.0419516
Adult	ADHD	TWAS	ENSG00000089101	CFAP61	20	20052514	20360703	protein_coding	1.65569	0.0977846	1	0.151716	rs2144782	1.33146e-06
Adult	ADHD	TWAS	ENSG00000089127	OAS1	12	112905856	112933219	protein_coding	-0.970238	0.331928	1	0.0181304	rs4583033	0.0360822
Adult	ADHD	TWAS	ENSG00000089154	GCN1	12	120127202	120194715	protein_coding	-0.666447	0.505126	1	0.0907812	rs4102203	0.0184232
Adult	ADHD	TWAS	ENSG00000089157	RPLP0	12	120196699	120201235	protein_coding	-1.07767	0.281179	1	0.0299462	rs10735071	0.321198
Adult	ADHD	TWAS	ENSG00000089169	RPH3A	12	112570380	112898881	protein_coding	-0.640378	0.521927	1	0.032284	rs876896	5.86942e-05
Adult	ADHD	TWAS	ENSG00000089177	KIF16B	20	16272104	16573448	protein_coding	0.991202	0.321587	1	0.195565	rs6044143	0.0138165
Adult	ADHD	TWAS	ENSG00000089195	TRMT6	20	5937228	5950558	protein_coding	0.0666207	0.946884	1	0.0566442	rs1028549	0.0250261
Adult	ADHD	TWAS	ENSG00000089199	CHGB	20	5911510	5925353	protein_coding	-0.679047	0.497108	1	0.0956221	rs1028549	0.0250261
Adult	ADHD	TWAS	ENSG00000089220	PEBP1	12	118136124	118145584	protein_coding	-1.82589	0.0678672	1	0.192784	rs11068826	0.000147049
Adult	ADHD	TWAS	ENSG00000089250	NOS1	12	117208142	117452170	protein_coding	-0.0609687	0.951384	1	0.129968	rs499776	0.00522217
Adult	ADHD	TWAS	ENSG00000089327	FXYD5	19	35154730	35169881	protein_coding	-1.46822	0.142043	1	0.0640748	rs9807905	0.0758979
Adult	ADHD	TWAS	ENSG00000089335	ZNF302	19	34677639	34686397	protein_coding	0.669463	0.5032	1	0.2398	rs1053216	0.00420977
Adult	ADHD	TWAS	ENSG00000089351	GRAMD1A	19	34994784	35026471	protein_coding	0.516892	0.605232	1	0.104071	rs1053216	0.00420977
Adult	ADHD	TWAS	ENSG00000089486	CDIP1	16	4510669	4538828	protein_coding	0.786627	0.4315	1	0.132503	rs8046065	0.013855
Adult	ADHD	TWAS	ENSG00000089639	GMIP	19	19629476	19643657	protein_coding	-0.858632	0.390544	1	0.0398324	rs1579446	0.000698926
Adult	ADHD	TWAS	ENSG00000089693	MLF2	12	6747996	6767475	protein_coding	-0.691532	0.489231	1	0.0749396	rs12304718	0.0206677
Adult	ADHD	TWAS	ENSG00000089723	OTUB2	14	94026340	94048930	protein_coding	0.270935	0.786441	1	0.036392	rs17826482	0.0605181
Adult	ADHD	TWAS	ENSG00000089737	DDX24	14	94048287	94081202	protein_coding	1.23725	0.215994	1	0.0138452	rs4608262	0.047816
Adult	ADHD	TWAS	ENSG00000089775	ZBTB25	14	64449106	64505213	protein_coding	-0.0846001	0.932579	1	0.0865246	rs1255994	0.00298771
Adult	ADHD	TWAS	ENSG00000089847	ANKRD24	19	4182689	4224814	protein_coding	0.269577	0.787486	1	0.0736266	rs4807651	0.119946
Adult	ADHD	TWAS	ENSG00000089916	GPATCH2L	14	76151916	76254342	protein_coding	1.148	0.250968	1	0.0646896	rs4903526	0.0126669
Adult	ADHD	TWAS	ENSG00000090013	BLVRB	19	40447765	40465764	protein_coding	0.560258	0.575304	1	0.0633129	rs874269	0.0599719
Adult	ADHD	TWAS	ENSG00000090054	SPTLC1	9	92000087	92115413	protein_coding	0.413578	0.679183	1	0.256506	rs17501728	0.000190721
Adult	ADHD	TWAS	ENSG00000090238	YPEL3	16	30092314	30096915	protein_coding	-0.234605	0.814515	1	0.0787286	rs12922100	0.00344456
Adult	ADHD	TWAS	ENSG00000090263	MRPS33	7	141002610	141015228	protein_coding	0.677864	0.497858	1	0.0458961	rs10952668	0.0486096
Adult	ADHD	TWAS	ENSG00000090266	NDUFB2	7	140690777	140722790	protein_coding	0.261816	0.793464	1	0.046607	rs6958644	0.0301587
Adult	ADHD	TWAS	ENSG00000090273	NUDC	1	26900238	26946871	protein_coding	0.218794	0.82681	1	0.237789	rs10794522	1.61784e-05
Adult	ADHD	TWAS	ENSG00000090372	STRN4	19	46719511	46746994	protein_coding	-0.468738	0.639257	1	0.052517	rs4804000	0.0028173
Adult	ADHD	TWAS	ENSG00000090382	LYZ	12	69348381	69354234	protein_coding	-1.44027	0.14979	1	0.126804	rs10784774	0.0843474
Adult	ADHD	TWAS	ENSG00000090432	MUL1	1	20499448	20508151	protein_coding	0.450699	0.652206	1	0.276784	rs17449243	0.000799407
Adult	ADHD	TWAS	ENSG00000090487	SPG21	15	64963022	64990310	protein_coding	-1.57413	0.115457	1	0.215014	rs34988193	0.00464027
Adult	ADHD	TWAS	ENSG00000090539	CHRD	3	184380054	184390736	protein_coding	-0.0263541	0.978975	1	0.0393584	rs9831802	0.0140493
Adult	ADHD	TWAS	ENSG00000090612	ZNF268	12	133181409	133214832	protein_coding	-1.69034	0.0909632	1	0.266273	rs4883520	0.0453924
Adult	ADHD	TWAS	ENSG00000090615	GOLGA3	12	132768902	132829143	protein_coding	-1.04659	0.295289	1	0.104907	rs5744942	0.0198591
Adult	ADHD	TWAS	ENSG00000090686	USP48	1	21678298	21783606	protein_coding	-1.14029	0.254164	1	0.0155986	rs17449243	0.000799407
Adult	ADHD	TWAS	ENSG00000090861	AARS1	16	70251983	70289707	protein_coding	0.0273401	0.978189	1	0.0636933	rs16958711	0.0168484
Adult	ADHD	TWAS	ENSG00000090863	GLG1	16	74447427	74607144	protein_coding	0.716061	0.473954	1	0.0173193	rs9921632	0.00453972
Adult	ADHD	TWAS	ENSG00000090971	NAT14	19	55485188	55487568	protein_coding	0.199991	0.841488	1	0.0406016	rs11669150	0.249732
Adult	ADHD	TWAS	ENSG00000090989	EXOC1	4	55853648	55905086	protein_coding	0.891438	0.372694	1	0.070645	rs17727149	0.00137428
Adult	ADHD	TWAS	ENSG00000091073	DTX2	7	76461676	76505995	protein_coding	-1.0269	0.304468	1	0.0488994	rs2286427	0.0758979
Adult	ADHD	TWAS	ENSG00000091137	SLC26A4	7	107660828	107717809	protein_coding	-0.720752	0.471062	1	0.108055	rs1269662	0.000221624
Adult	ADHD	TWAS	ENSG00000091140	DLD	7	107891162	107931730	protein_coding	0.504934	0.613605	1	0.286619	rs422011	0.00863948
Adult	ADHD	TWAS	ENSG00000091262	ABCC6	16	16149565	16223522	protein_coding	0.787767	0.430833	1	0.0261769	rs2384935	0.00466937
Adult	ADHD	TWAS	ENSG00000091317	CMTM6	3	32481312	32502852	protein_coding	-0.179754	0.857346	1	0.0590336	rs6772958	0.00318804
Adult	ADHD	TWAS	ENSG00000091409	ITGA6	2	172427354	172506459	protein_coding	0.0308765	0.975368	1	0.106981	rs1515811	0.00332474
Adult	ADHD	TWAS	ENSG00000091436	MAP3K20	2	173075435	173268015	protein_coding	1.62997	0.103108	1	0.0560274	rs10191574	1.10264e-05
Adult	ADHD	TWAS	ENSG00000091490	SEL1L3	4	25747433	25863760	protein_coding	-0.28524	0.77546	1	0.207182	rs6828703	0.0290358
Adult	ADHD	TWAS	ENSG00000091536	MYO15A	17	18108756	18179802	protein_coding	0.664802	0.506177	1	0.145515	rs4924891	0.0134736
Adult	ADHD	TWAS	ENSG00000091622	PITPNM3	17	6451263	6556555	protein_coding	-0.420418	0.67418	1	0.158533	rs16955115	0.0458252
Adult	ADHD	TWAS	ENSG00000091640	SPAG7	17	4959226	4967817	protein_coding	-0.988304	0.323004	1	0.22814	rs9916878	0.0533595
Adult	ADHD	TWAS	ENSG00000091664	SLC17A6	11	22338381	22379503	protein_coding	1.75113	0.0799239	1	0.224195	rs453700	0.0185227
Adult	ADHD	TWAS	ENSG00000091831	ESR1	6	151656691	152129619	protein_coding	0.457325	0.647437	1	0.0147926	rs6557171	0.000909896
Adult	ADHD	TWAS	ENSG00000091972	CD200	3	112332347	112362812	protein_coding	-0.247731	0.804343	1	0.0372912	rs9857092	0.0439046
Adult	ADHD	TWAS	ENSG00000091986	CCDC80	3	112596797	112649530	protein_coding	-0.21529	0.829541	1	0.0147179	rs13083322	0.00424979
Adult	ADHD	TWAS	ENSG00000092010	PSME1	14	24136163	24138967	protein_coding	0.198452	0.842692	1	0.0170414	rs10129213	0.00496956
Adult	ADHD	TWAS	ENSG00000092020	PPP2R3C	14	35085467	35122517	protein_coding	1.33449	0.182044	1	0.344222	rs2217488	0.00586921
Adult	ADHD	TWAS	ENSG00000092054	MYH7	14	23412740	23435660	protein_coding	0.679142	0.497048	1	0.0162276	rs8003791	6.388e-05
Adult	ADHD	TWAS	ENSG00000092068	SLC7A8	14	23125295	23183674	protein_coding	0.669756	0.503014	1	0.021857	rs8003791	6.388e-05
Adult	ADHD	TWAS	ENSG00000092094	OSGEP	14	20446401	20455089	protein_coding	0.0546988	0.956378	1	0.614491	rs1952517	0.0406581
Adult	ADHD	TWAS	ENSG00000092108	SCFD1	14	30622291	30737694	protein_coding	3.74267	0.000182078	0.004995	0.205971	rs17096870	0.00113392
Adult	ADHD	TWAS	ENSG00000092140	G2E3	14	30559158	30620064	protein_coding	-3.25909	0.00111771	1	0.134644	rs17096174	0.000310953
Adult	ADHD	TWAS	ENSG00000092295	TGM1	14	24249114	24264432	protein_coding	-0.160219	0.872708	1	0.110796	rs1461646	0.0247681
Adult	ADHD	TWAS	ENSG00000092421	SEMA6A	5	116443555	116574823	protein_coding	0.145905	0.883996	1	0.0498253	rs10519510	0.0100821
Adult	ADHD	TWAS	ENSG00000092439	TRPM7	15	50552473	50686797	protein_coding	1.25144	0.210776	1	0.109537	rs12441734	5.23231e-05
Adult	ADHD	TWAS	ENSG00000092445	TYRO3	15	41557675	41583589	protein_coding	0.554574	0.579186	1	0.0256054	rs752012	0.00495415
Adult	ADHD	TWAS	ENSG00000092470	WDR76	15	43826980	43868412	protein_coding	1.56593	0.117366	1	0.0615163	rs35302555	0.00262973
Adult	ADHD	TWAS	ENSG00000092531	SNAP23	15	42491233	42545356	protein_coding	-0.993747	0.320346	1	0.0261372	rs10467975	0.00581562
Adult	ADHD	TWAS	ENSG00000092621	PHGDH	1	119648411	119744218	protein_coding	-1.07367	0.282971	1	0.0799289	rs1779430	0.00637196
Adult	ADHD	TWAS	ENSG00000092758	COL9A3	20	62816244	62841159	protein_coding	-0.0860323	0.931441	1	0.0255335	rs3787105	0.000973761
Adult	ADHD	TWAS	ENSG00000092871	RFFL	17	35005990	35089319	protein_coding	2.69005	0.0071441	1	0.075848	rs8075760	0.000386697
Adult	ADHD	TWAS	ENSG00000092929	UNC13D	17	75827225	75844785	protein_coding	1.33647	0.181396	1	0.025594	rs12450432	0.00418328
Adult	ADHD	TWAS	ENSG00000092931	MFSD11	17	76735865	76781449	protein_coding	2.14695	0.0317971	1	0.0268292	rs2240772	0.0971158
Adult	ADHD	TWAS	ENSG00000092964	DPYSL2	8	26514031	26658178	protein_coding	-0.213544	0.830903	1	0.0128918	rs4872390	0.0183737
Adult	ADHD	TWAS	ENSG00000092978	GPATCH2	1	217426992	217631090	protein_coding	0.234158	0.814862	1	0.0158063	rs11117890	0.0113738
Adult	ADHD	TWAS	ENSG00000093000	NUP50	22	45163925	45188017	protein_coding	1.61095	0.107191	1	0.202016	rs5766565	0.014167
Adult	ADHD	TWAS	ENSG00000093010	COMT	22	19941371	19969975	protein_coding	0.136362	0.891535	1	0.0477845	rs5748260	0.00117451
Adult	ADHD	TWAS	ENSG00000093072	ADA2	22	17178790	17258235	protein_coding	0.297152	0.766351	1	0.230617	rs174313	0.00120371
Adult	ADHD	TWAS	ENSG00000093144	ECHDC1	6	127288712	127343609	protein_coding	0.81089	0.417429	1	0.0775194	rs9388518	0.0340905
Adult	ADHD	TWAS	ENSG00000093167	LRRFIP2	3	37052626	37183689	protein_coding	2.06277	0.0391348	1	0.150587	rs4624520	0.0160402
Adult	ADHD	TWAS	ENSG00000093183	SEC22C	3	42547969	42601080	protein_coding	0.664986	0.50606	1	0.0566681	rs17473616	6.83378e-05
Adult	ADHD	TWAS	ENSG00000093217	XYLB	3	38346760	38421348	protein_coding	-0.328399	0.74261	1	0.023773	rs580454	0.00105662
Adult	ADHD	TWAS	ENSG00000094796	KRT31	17	41393721	41397608	protein_coding	-0.0215359	0.982818	1	0.146825	rs9893794	0.192234
Adult	ADHD	TWAS	ENSG00000094880	CDC23	5	138187650	138213343	protein_coding	-0.278505	0.780624	1	0.0152539	rs2189087	0.000388168
Adult	ADHD	TWAS	ENSG00000094916	CBX5	12	54230942	54280133	protein_coding	-1.51524	0.129713	1	0.0253603	rs2178395	0.0226671
Adult	ADHD	TWAS	ENSG00000094963	FMO2	1	171185249	171212686	protein_coding	-1.22548	0.220395	1	0.288999	rs1547282	0.00158856
Adult	ADHD	TWAS	ENSG00000095203	EPB41L4B	9	109171974	109321059	protein_coding	1.02983	0.303088	1	0.0116199	rs10816813	0.00101261
Adult	ADHD	TWAS	ENSG00000095209	TMEM38B	9	105694541	105776629	protein_coding	2.2274	0.0259204	1	0.0272953	rs7020666	0.000248307
Adult	ADHD	TWAS	ENSG00000095261	PSMD5	9	120815496	120842951	protein_coding	1.05008	0.293682	1	0.154185	rs7025550	0.002978
Adult	ADHD	TWAS	ENSG00000095303	PTGS1	9	122370530	122395703	protein_coding	-0.452506	0.650905	1	0.0280714	rs4436195	0.118288
Adult	ADHD	TWAS	ENSG00000095321	CRAT	9	129094142	129111189	protein_coding	0.517123	0.60507	1	0.104379	rs13298331	0.00179627
Adult	ADHD	TWAS	ENSG00000095380	NANS	9	98056732	98083077	protein_coding	0.872768	0.382789	1	0.0404876	rs7870926	0.0203409
Adult	ADHD	TWAS	ENSG00000095383	TBC1D2	9	98199011	98255649	protein_coding	1.67145	0.0946326	1	0.321322	rs7863354	0.0122106
Adult	ADHD	TWAS	ENSG00000095397	WHRN	9	114402080	114505473	protein_coding	0.958761	0.337679	1	0.162951	rs4979427	0.0220794
Adult	ADHD	TWAS	ENSG00000095464	PDE6C	10	93612537	93666010	protein_coding	-1.87031	0.0614405	1	0.0135826	rs1538648	0.00228081
Adult	ADHD	TWAS	ENSG00000095485	CWF19L1	10	100232298	100267680	protein_coding	1.88209	0.0598244	1	0.56264	rs11190456	0.00238154
Adult	ADHD	TWAS	ENSG00000095564	BTAF1	10	91923770	92031437	protein_coding	1.19342	0.232704	1	0.0239491	rs2265195	0.00057743
Adult	ADHD	TWAS	ENSG00000095585	BLNK	10	96189171	96271587	protein_coding	1.54602	0.1221	1	0.0298329	rs4146727	0.000356981
Adult	ADHD	TWAS	ENSG00000095587	TLL2	10	96364608	96513926	protein_coding	0.616284	0.537707	1	0.0526244	rs12784975	0.00335704
Adult	ADHD	TWAS	ENSG00000095596	CYP26A1	10	93073475	93077885	protein_coding	1.48638	0.13718	1	0.0669153	rs12411618	0.00646921
Adult	ADHD	TWAS	ENSG00000095627	TDRD1	10	114179270	114232666	protein_coding	1.28484	0.19885	1	0.0168508	rs11575663	0.000221624
Adult	ADHD	TWAS	ENSG00000095637	SORBS1	10	95311771	95561414	protein_coding	2.12917	0.03324	1	0.0512464	rs10882746	0.00199484
Adult	ADHD	TWAS	ENSG00000095713	CRTAC1	10	97865000	98030828	protein_coding	-0.893034	0.371839	1	0.105689	rs2784934	0.00142273
Adult	ADHD	TWAS	ENSG00000095739	BAMBI	10	28677510	28682932	protein_coding	-0.0807986	0.935602	1	0.0278574	rs2790459	0.00141291
Adult	ADHD	TWAS	ENSG00000095787	WAC	10	28532493	28623112	protein_coding	0.64987	0.515776	1	0.0221483	rs332166	0.0945243
Adult	ADHD	TWAS	ENSG00000095794	CREM	10	35126791	35212958	protein_coding	0.452444	0.650949	1	0.013136	rs315588	0.00120793
Adult	ADHD	TWAS	ENSG00000095906	NUBP2	16	1782932	1789186	protein_coding	-0.0240003	0.980852	1	0.0828507	rs8055183	0.00853849
Adult	ADHD	TWAS	ENSG00000095951	HIVEP1	6	12008762	12164999	protein_coding	0.0886368	0.929371	1	0.0247945	rs12211506	0.00369607
Adult	ADHD	TWAS	ENSG00000095970	TREM2	6	41158506	41163186	protein_coding	0.390337	0.696287	1	0.0658408	rs9296359	0.220199
Adult	ADHD	TWAS	ENSG00000096063	SRPK1	6	35832966	35921342	protein_coding	-0.529062	0.596762	1	0.165552	rs9380466	0.000966848
Adult	ADHD	TWAS	ENSG00000096088	PGC	6	41736711	41754109	protein_coding	-0.200577	0.841029	1	0.0166205	rs9394789	0.00296832
Adult	ADHD	TWAS	ENSG00000096092	TMEM14A	6	52671113	52686588	protein_coding	1.95501	0.0505822	1	0.0946907	rs2817090	0.000683784
Adult	ADHD	TWAS	ENSG00000096093	EFHC1	6	52362123	52529886	protein_coding	-0.92421	0.355377	1	0.044059	rs10948723	0.099558
Adult	ADHD	TWAS	ENSG00000096384	HSP90AB1	6	44246166	44253888	protein_coding	1.42574	0.153943	1	0.0135381	rs3757283	0.0383588
Adult	ADHD	TWAS	ENSG00000096401	CDC5L	6	44387706	44450425	protein_coding	-1.02989	0.303062	1	0.0166356	rs1761769	0.000484831
Adult	ADHD	TWAS	ENSG00000096654	ZNF184	6	27450743	27473118	protein_coding	-1.2736	0.202806	1	0.0606198	rs6456781	0.11116
Adult	ADHD	TWAS	ENSG00000096696	DSP	6	7541617	7586714	protein_coding	-0.368947	0.712167	1	0.0193521	rs2182801	0.0101992
Adult	ADHD	TWAS	ENSG00000096872	IFT74	9	26947039	27066134	protein_coding	0.0249539	0.980092	1	0.0995857	rs10812628	0.00760775
Adult	ADHD	TWAS	ENSG00000096968	JAK2	9	4984390	5129948	protein_coding	-1.22312	0.221283	1	0.0476514	rs10758589	6.52426e-05
Adult	ADHD	TWAS	ENSG00000096996	IL12RB1	19	18058995	18098944	protein_coding	-0.351535	0.725187	1	0.061444	rs6511002	0.0255489
Adult	ADHD	TWAS	ENSG00000097007	ABL1	9	130713043	130887675	protein_coding	-1.06475	0.28699	1	0.0809633	rs10739772	0.0135113
Adult	ADHD	TWAS	ENSG00000097046	CDC7	1	91500851	91525764	protein_coding	-1.43054	0.152562	1	0.441549	rs13447450	0.0343448
Adult	ADHD	TWAS	ENSG00000097096	SYDE2	1	85156889	85201724	protein_coding	1.63483	0.102084	1	0.0197936	rs709766	0.0379865
Adult	ADHD	TWAS	ENSG00000099139	PCSK5	9	75890644	76362975	protein_coding	-0.742262	0.457929	1	0.0313354	rs9314838	0.0106493
Adult	ADHD	TWAS	ENSG00000099204	ABLIM1	10	114431112	114768061	protein_coding	1.81628	0.0693278	1	0.0930191	rs2475224	0.00697574
Adult	ADHD	TWAS	ENSG00000099219	ERMP1	9	5749832	5879537	protein_coding	1.34735	0.177866	1	0.0986702	rs16923640	0.0086649
Adult	ADHD	TWAS	ENSG00000099250	NRP1	10	33177492	33336262	protein_coding	0.989958	0.322195	1	0.0374071	rs2474710	0.0198591
Adult	ADHD	TWAS	ENSG00000099251	HSD17B7P2	10	38356455	38378107	transcribed_unprocessed_pseudogene	0.884919	0.376201	1	0.0351252	rs2754428	0.00754006
Adult	ADHD	TWAS	ENSG00000099256	PRTFDC1	10	24848614	24952606	protein_coding	-0.843244	0.399092	1	0.105498	rs220355	3.54955e-05
Adult	ADHD	TWAS	ENSG00000099282	TSPAN15	10	69451465	69507666	protein_coding	-2.14168	0.032219	1	0.20111	rs12769200	0.0378016
Adult	ADHD	TWAS	ENSG00000099290	WASHC2A	10	50067888	50133509	protein_coding	1.68588	0.0918199	1	0.0620474	rs2574983	0.00070148
Adult	ADHD	TWAS	ENSG00000099308	MAST3	19	18097778	18151692	protein_coding	1.10422	0.269498	1	0.0468917	rs7256986	0.0484956
Adult	ADHD	TWAS	ENSG00000099326	MZF1	19	58561931	58573575	protein_coding	1.22752	0.219625	1	0.018119	rs2889010	0.00182083
Adult	ADHD	TWAS	ENSG00000099330	OCEL1	19	17226213	17229219	protein_coding	1.05525	0.291311	1	0.135723	rs7259348	0.000953158
Adult	ADHD	TWAS	ENSG00000099331	MYO9B	19	17075777	17214537	protein_coding	-0.980983	0.326601	1	0.0778092	rs7259348	0.000953158
Adult	ADHD	TWAS	ENSG00000099337	KCNK6	19	38319845	38332076	protein_coding	-0.84016	0.400819	1	0.0521325	rs10993	0.0150572
Adult	ADHD	TWAS	ENSG00000099338	CATSPERG	19	38335775	38370943	protein_coding	2.27471	0.0229233	1	0.0314323	rs12984247	0.00819327
Adult	ADHD	TWAS	ENSG00000099377	HSD3B7	16	30985207	30989147	protein_coding	0.862156	0.388602	1	0.108999	rs8050812	0.0453924
Adult	ADHD	TWAS	ENSG00000099385	BCL7C	16	30833626	30894302	protein_coding	-1.25559	0.209264	1	0.0195821	rs12922100	0.00344456
Adult	ADHD	TWAS	ENSG00000099769	IGFALS	16	1790413	1794971	protein_coding	-1.46519	0.14287	1	0.0559522	rs8055183	0.00853849
Adult	ADHD	TWAS	ENSG00000099785	MARCHF2	19	8413270	8439017	protein_coding	0.455193	0.64897	1	0.0795584	rs12980113	0.0211106
Adult	ADHD	TWAS	ENSG00000099797	TECR	19	14517085	14565980	protein_coding	-1.93988	0.0523939	1	0.0339684	rs10418939	0.0571712
Adult	ADHD	TWAS	ENSG00000099800	TIMM13	19	2425625	2427586	protein_coding	-0.241254	0.809358	1	0.202275	rs740051	0.0224893
Adult	ADHD	TWAS	ENSG00000099810	MTAP	9	21802636	21937651	protein_coding	0.07706	0.938576	1	0.248021	rs655497	0.000226024
Adult	ADHD	TWAS	ENSG00000099817	POLR2E	19	1086574	1095380	protein_coding	-0.359956	0.71888	1	0.153797	rs1020382	0.0064107
Adult	ADHD	TWAS	ENSG00000099849	RASSF7	11	560404	564025	protein_coding	2.15755	0.0309628	1	0.0526276	rs7946354	0.000158729
Adult	ADHD	TWAS	ENSG00000099875	MKNK2	19	2037465	2051244	protein_coding	1.03253	0.301823	1	0.0119302	rs740051	0.0224893
Adult	ADHD	TWAS	ENSG00000099889	ARVCF	22	19969896	20016823	protein_coding	-0.191257	0.848324	1	0.0741565	rs5748260	0.00117451
Adult	ADHD	TWAS	ENSG00000099904	ZDHHC8	22	20129456	20148007	protein_coding	-1.65684	0.0975528	1	0.0203047	rs5748260	0.00117451
Adult	ADHD	TWAS	ENSG00000099910	KLHL22	22	20441519	20495844	protein_coding	-0.692435	0.488664	1	0.0152366	rs1058990	0.0428674
Adult	ADHD	TWAS	ENSG00000099917	MED15	22	20495913	20587632	protein_coding	0.220514	0.825471	1	0.108267	rs2073759	0.0126669
Adult	ADHD	TWAS	ENSG00000099937	SERPIND1	22	20774113	20787720	protein_coding	0.649918	0.515745	1	0.0335744	rs9607272	0.00203552
Adult	ADHD	TWAS	ENSG00000099940	SNAP29	22	20859007	20891214	protein_coding	1.42427	0.154367	1	0.296754	rs9607272	0.00203552
Adult	ADHD	TWAS	ENSG00000099942	CRKL	22	20917407	20953747	protein_coding	1.21133	0.22577	1	0.0489404	rs9607272	0.00203552
Adult	ADHD	TWAS	ENSG00000099949	LZTR1	22	20982269	20999032	protein_coding	-1.58842	0.112192	1	0.0555631	rs175164	0.0194912
Adult	ADHD	TWAS	ENSG00000099956	SMARCB1	22	23786931	23838009	protein_coding	-0.254314	0.799253	1	0.0437424	rs2070454	0.0369786
Adult	ADHD	TWAS	ENSG00000099957	P2RX6	22	21009808	21028013	protein_coding	-0.257569	0.796739	1	0.158854	rs382407	0.00706002
Adult	ADHD	TWAS	ENSG00000099958	DERL3	22	23834503	23839128	protein_coding	-2.0129	0.0441247	1	0.0244402	rs3788341	0.00581562
Adult	ADHD	TWAS	ENSG00000099968	BCL2L13	22	17628855	17730855	protein_coding	2.59417	0.00948188	1	0.113467	rs174313	0.00120371
Adult	ADHD	TWAS	ENSG00000099977	DDT	22	23970542	23980525	protein_coding	-1.49217	0.135654	1	0.0644008	rs6003942	0.0692171
Adult	ADHD	TWAS	ENSG00000099991	CABIN1	22	24011192	24178628	protein_coding	-0.895529	0.370505	1	0.0786462	rs2027609	0.0271746
Adult	ADHD	TWAS	ENSG00000099994	SUSD2	22	24181487	24189106	protein_coding	-1.58983	0.111874	1	0.107093	rs2267016	0.0217905
Adult	ADHD	TWAS	ENSG00000099995	SF3A1	22	30331988	30356919	protein_coding	-0.737766	0.460656	1	0.0180308	rs7286640	0.000626211
Adult	ADHD	TWAS	ENSG00000099998	GGT5	22	24219654	24245108	protein_coding	-0.697239	0.485653	1	0.0333103	rs5760781	0.00658766
Adult	ADHD	TWAS	ENSG00000099999	RNF215	22	30368811	30421771	protein_coding	-0.166963	0.867399	1	0.0710759	rs42929	0.133874
Adult	ADHD	TWAS	ENSG00000100003	SEC14L2	22	30396941	30425303	protein_coding	0.390738	0.695991	1	0.0910047	rs7289553	0.0838091
Adult	ADHD	TWAS	ENSG00000100014	SPECC1L	22	24270817	24417739	protein_coding	-0.528932	0.596853	1	0.0299512	rs5760781	0.00658766
Adult	ADHD	TWAS	ENSG00000100023	PPIL2	22	21666000	21700015	protein_coding	1.44701	0.147894	1	0.015271	rs9607272	0.00203552
Adult	ADHD	TWAS	ENSG00000100024	UPB1	22	24494107	24528390	protein_coding	-0.382562	0.702044	1	0.0465377	rs5760781	0.00658766
Adult	ADHD	TWAS	ENSG00000100027	YPEL1	22	21697536	21735794	protein_coding	-0.732613	0.463794	1	0.220598	rs2543398	0.0473674
Adult	ADHD	TWAS	ENSG00000100029	PES1	22	30576625	30607083	protein_coding	1.26063	0.207444	1	0.0144634	rs4561750	0.0148097
Adult	ADHD	TWAS	ENSG00000100033	PRODH	22	18912777	18936553	protein_coding	2.2827	0.0224481	1	0.0729376	rs5748260	0.00117451
Adult	ADHD	TWAS	ENSG00000100034	PPM1F	22	21919425	21952848	protein_coding	-1.64564	0.0998379	1	0.0584653	rs1210601	0.00863948
Adult	ADHD	TWAS	ENSG00000100038	TOP3B	22	21957025	21982813	protein_coding	-1.03914	0.298741	1	0.224618	rs9612177	0.00889666
Adult	ADHD	TWAS	ENSG00000100053	CRYBB3	22	25199858	25207359	protein_coding	-0.931403	0.351645	1	0.021435	rs5760781	0.00658766
Adult	ADHD	TWAS	ENSG00000100058	CRYBB2P1	22	25455712	25459681	transcribed_unprocessed_pseudogene	-0.758372	0.448228	1	0.0366375	rs5760781	0.00658766
Adult	ADHD	TWAS	ENSG00000100068	LRP5L	22	25351612	25405274	transcribed_unprocessed_pseudogene	1.27191	0.203403	1	0.0127284	rs5752300	0.0150988
Adult	ADHD	TWAS	ENSG00000100075	SLC25A1	22	19175581	19178739	protein_coding	0.359466	0.719246	1	0.1535	rs5748260	0.00117451
Adult	ADHD	TWAS	ENSG00000100084	HIRA	22	19330698	19447450	protein_coding	1.50649	0.131942	1	0.0111568	rs5748260	0.00117451
Adult	ADHD	TWAS	ENSG00000100092	SH3BP1	22	37634654	37656117	protein_coding	-0.180137	0.857045	1	0.0445542	rs9610671	0.00110629
Adult	ADHD	TWAS	ENSG00000100095	SEZ6L	22	26169462	26383597	protein_coding	-1.4565	0.145254	1	0.0392702	rs737774	0.00316747
Adult	ADHD	TWAS	ENSG00000100097	LGALS1	22	37675636	37679802	protein_coding	0.435888	0.662918	1	0.0137913	rs9622773	0.0201255
Adult	ADHD	TWAS	ENSG00000100099	HPS4	22	26443107	26483931	protein_coding	1.73364	0.0829821	1	0.239252	rs737774	0.00316747
Adult	ADHD	TWAS	ENSG00000100100	PIK3IP1	22	31281594	31292534	protein_coding	-0.606126	0.544431	1	0.0217714	rs9621114	0.00795438
Adult	ADHD	TWAS	ENSG00000100106	TRIOBP	22	37697048	37776556	protein_coding	2.5357	0.0112224	1	0.257839	rs4239889	0.0182257
Adult	ADHD	TWAS	ENSG00000100109	TFIP11	22	26491225	26512505	protein_coding	-1.25079	0.211011	1	0.0564518	rs737774	0.00316747
Adult	ADHD	TWAS	ENSG00000100116	GCAT	22	37807905	37817176	protein_coding	1.0249	0.305409	1	0.0104651	rs9610671	0.00110629
Adult	ADHD	TWAS	ENSG00000100122	CRYBB1	22	26599278	26618027	protein_coding	-1.11612	0.264373	1	0.115245	rs684503	0.0221375
Adult	ADHD	TWAS	ENSG00000100124	ANKRD54	22	37830855	37849327	protein_coding	-1.3991	0.161782	1	0.019255	rs9610671	0.00110629
Adult	ADHD	TWAS	ENSG00000100129	EIF3L	22	37848868	37889407	protein_coding	-0.788602	0.430345	1	0.0433237	rs17749540	0.0353784
Adult	ADHD	TWAS	ENSG00000100139	MICALL1	22	37905657	37942822	protein_coding	0.553782	0.579728	1	0.0570564	rs6001209	0.0313974
Adult	ADHD	TWAS	ENSG00000100142	POLR2F	22	37952607	38041915	protein_coding	0.23834	0.811617	1	0.0338505	rs9610671	0.00110629
Adult	ADHD	TWAS	ENSG00000100146	SOX10	22	37970686	37987422	protein_coding	0.211253	0.832689	1	0.020911	rs84445	0.0917958
Adult	ADHD	TWAS	ENSG00000100151	PICK1	22	38056311	38075701	protein_coding	0.180974	0.856388	1	0.125355	rs5756568	0.00115
Adult	ADHD	TWAS	ENSG00000100162	CENPM	22	41938737	41947152	protein_coding	1.44393	0.14876	1	0.12451	rs8140100	0.0138165
Adult	ADHD	TWAS	ENSG00000100167	SEPTIN3	22	41969443	41998221	protein_coding	1.03181	0.30216	1	0.0281592	rs8140100	0.0138165
Adult	ADHD	TWAS	ENSG00000100191	SLC5A4	22	32218464	32255347	protein_coding	0.965653	0.334218	1	0.291925	rs5998320	0.00562286
Adult	ADHD	TWAS	ENSG00000100196	KDELR3	22	38468078	38483447	protein_coding	-0.0946245	0.924613	1	0.023216	rs9611012	0.00756256
Adult	ADHD	TWAS	ENSG00000100197	CYP2D6	22	42126499	42130865	protein_coding	0.0458093	0.963462	1	0.258152	rs3752591	0.0825638
Adult	ADHD	TWAS	ENSG00000100201	DDX17	22	38483438	38507660	protein_coding	-0.860758	0.389372	1	0.0656902	rs9611012	0.00756256
Adult	ADHD	TWAS	ENSG00000100209	HSCB	22	28742039	28757515	protein_coding	0.444291	0.656832	1	0.0163073	rs6005605	0.0775638
Adult	ADHD	TWAS	ENSG00000100211	CBY1	22	38656636	38673854	protein_coding	1.71966	0.0854942	1	0.0476836	rs9611012	0.00756256
Adult	ADHD	TWAS	ENSG00000100216	TOMM22	22	38681957	38685421	protein_coding	1.93682	0.0527668	1	0.0858951	rs9611012	0.00756256
Adult	ADHD	TWAS	ENSG00000100218	RSPH14	22	23059415	23145021	protein_coding	1.31414	0.188797	1	0.10883	rs12628766	0.037894
Adult	ADHD	TWAS	ENSG00000100219	XBP1	22	28794555	28800597	protein_coding	0.265298	0.79078	1	0.108829	rs7286640	0.000626211
Adult	ADHD	TWAS	ENSG00000100220	RTCB	22	32387582	32412248	protein_coding	0.880312	0.378691	1	0.0326631	rs2097390	0.000235993
Adult	ADHD	TWAS	ENSG00000100221	JOSD1	22	38685543	38701556	protein_coding	1.38445	0.166222	1	0.0738687	rs9611012	0.00756256
Adult	ADHD	TWAS	ENSG00000100225	FBXO7	22	32474676	32498829	protein_coding	-1.58482	0.113007	1	0.535396	rs2097390	0.000235993
Adult	ADHD	TWAS	ENSG00000100228	RAB36	22	23145366	23165663	protein_coding	-1.00769	0.313604	1	0.262758	rs2070453	0.0315552
Adult	ADHD	TWAS	ENSG00000100234	TIMP3	22	32801705	32863041	protein_coding	-1.01252	0.311287	1	0.0152696	rs2097390	0.000235993
Adult	ADHD	TWAS	ENSG00000100239	PPP6R2	22	50343304	50445090	protein_coding	-1.84168	0.0655218	1	0.114052	rs12159113	0.000288961
Adult	ADHD	TWAS	ENSG00000100241	SBF1	22	50443219	50483923	protein_coding	-2.76714	0.00565497	1	0.0351135	rs1076780	0.00137905
Adult	ADHD	TWAS	ENSG00000100242	SUN2	22	38733290	38794143	protein_coding	1.76211	0.0780499	1	0.0429262	rs6001064	0.0113091
Adult	ADHD	TWAS	ENSG00000100243	CYB5R3	22	42615730	42720870	protein_coding	0.0488911	0.961006	1	0.0973866	rs135001	0.0534831
Adult	ADHD	TWAS	ENSG00000100249	C22orf31	22	29058672	29061831	protein_coding	-0.983798	0.325215	1	0.0373252	rs7286640	0.000626211
Adult	ADHD	TWAS	ENSG00000100258	LMF2	22	50502949	50507702	protein_coding	-0.96526	0.334415	1	0.0764717	rs2334099	0.00614392
Adult	ADHD	TWAS	ENSG00000100263	RHBDD3	22	29259872	29268209	protein_coding	0.415477	0.677793	1	0.0653017	rs5763138	0.088943
Adult	ADHD	TWAS	ENSG00000100266	PACSIN2	22	42835412	43015149	protein_coding	-0.410262	0.681614	1	0.246466	rs738387	0.0834518
Adult	ADHD	TWAS	ENSG00000100271	TTLL1	22	43039516	43089419	protein_coding	0.953238	0.34047	1	0.0803249	rs8140775	0.0191294
Adult	ADHD	TWAS	ENSG00000100276	RASL10A	22	29312933	29319679	protein_coding	-0.172377	0.863141	1	0.0115846	rs7286640	0.000626211
Adult	ADHD	TWAS	ENSG00000100280	AP1B1	22	29327680	29388583	protein_coding	-0.458819	0.646364	1	0.0442966	rs695388	0.0131751
Adult	ADHD	TWAS	ENSG00000100284	TOM1	22	35299275	35347992	protein_coding	-0.68863	0.491056	1	0.0218355	rs6000135	0.00166655
Adult	ADHD	TWAS	ENSG00000100288	CHKB	22	50578959	50601455	protein_coding	0.846882	0.397061	1	0.258828	rs1076780	0.00137905
Adult	ADHD	TWAS	ENSG00000100294	MCAT	22	43132209	43143398	protein_coding	1.58027	0.114046	1	0.102223	rs8140100	0.0138165
Adult	ADHD	TWAS	ENSG00000100296	THOC5	22	29505879	29555216	protein_coding	0.11832	0.905814	1	0.101522	rs5753021	0.0605181
Adult	ADHD	TWAS	ENSG00000100299	ARSA	22	50622754	50628173	protein_coding	0.0480319	0.961691	1	0.129381	rs1076780	0.00137905
Adult	ADHD	TWAS	ENSG00000100300	TSPO	22	43151547	43163242	protein_coding	-0.716762	0.473521	1	0.0582583	rs2267591	0.00533629
Adult	ADHD	TWAS	ENSG00000100302	RASD2	22	35540831	35553999	protein_coding	-0.897184	0.369621	1	0.0744629	rs4821451	0.0114063
Adult	ADHD	TWAS	ENSG00000100304	TTLL12	22	43166622	43187134	protein_coding	-0.18437	0.853723	1	0.403851	rs998409	0.0139713
Adult	ADHD	TWAS	ENSG00000100307	CBX7	22	39120167	39152680	protein_coding	-0.837214	0.402472	1	0.0258289	rs9611012	0.00756256
Adult	ADHD	TWAS	ENSG00000100314	CABP7	22	29720003	29731833	protein_coding	-0.0282893	0.977431	1	0.0429216	rs1033667	0.0981275
Adult	ADHD	TWAS	ENSG00000100316	RPL3	22	39312882	39320389	protein_coding	-0.948346	0.342953	1	0.0224458	rs2413583	0.0348584
Adult	ADHD	TWAS	ENSG00000100321	SYNGR1	22	39349925	39385575	protein_coding	1.5903	0.111766	1	0.0565009	rs4820372	0.049879
Adult	ADHD	TWAS	ENSG00000100335	MIEF1	22	39499432	39518132	protein_coding	-1.09493	0.273546	1	0.0552956	rs9611012	0.00756256
Adult	ADHD	TWAS	ENSG00000100336	APOL4	22	36189124	36204840	protein_coding	1.20273	0.229079	1	0.0587159	rs6000135	0.00166655
Adult	ADHD	TWAS	ENSG00000100341	PNPLA5	22	43879678	43892013	protein_coding	0.513226	0.607793	1	0.188984	rs19985	0.04165
Adult	ADHD	TWAS	ENSG00000100345	MYH9	22	36281280	36388010	protein_coding	1.5574	0.119377	1	0.0256201	rs9610671	0.00110629
Adult	ADHD	TWAS	ENSG00000100347	SAMM50	22	43955442	44010531	protein_coding	-0.87606	0.380997	1	0.113467	rs9614950	0.0037675
Adult	ADHD	TWAS	ENSG00000100348	TXN2	22	36467046	36481640	protein_coding	0.0325256	0.974053	1	0.0950503	rs9610671	0.00110629
Adult	ADHD	TWAS	ENSG00000100350	FOXRED2	22	36487190	36507221	protein_coding	-0.767605	0.442722	1	0.311789	rs6000130	0.00392659
Adult	ADHD	TWAS	ENSG00000100353	EIF3D	22	36510855	36529184	protein_coding	-0.663661	0.506907	1	0.050278	rs9610671	0.00110629
Adult	ADHD	TWAS	ENSG00000100359	SGSM3	22	40370591	40410289	protein_coding	1.37821	0.168139	1	0.018065	rs6001794	0.0191807
Adult	ADHD	TWAS	ENSG00000100360	IFT27	22	36758202	36776256	protein_coding	0.802224	0.422424	1	0.133385	rs878847	0.00514201
Adult	ADHD	TWAS	ENSG00000100362	PVALB	22	36800684	36819479	protein_coding	0.910447	0.362587	1	0.0745259	rs9610671	0.00110629
Adult	ADHD	TWAS	ENSG00000100364	KIAA0930	22	45192244	45240894	protein_coding	-2.572	0.0101114	1	0.290986	rs2138149	0.000552337
Adult	ADHD	TWAS	ENSG00000100372	SLC25A17	22	40769630	40819399	protein_coding	-0.180398	0.85684	1	0.0779262	rs6001913	0.0407564
Adult	ADHD	TWAS	ENSG00000100376	FAM118A	22	45308968	45341955	protein_coding	0.710235	0.477559	1	0.533499	rs3788667	0.011937
Adult	ADHD	TWAS	ENSG00000100379	KCTD17	22	37051739	37063390	protein_coding	1.0461	0.295515	1	0.0406003	rs9610671	0.00110629
Adult	ADHD	TWAS	ENSG00000100395	L3MBTL2	22	41205282	41231271	protein_coding	0.582557	0.560191	1	0.109598	rs4821942	0.0143652
Adult	ADHD	TWAS	ENSG00000100399	CHADL	22	41229510	41240931	protein_coding	1.27535	0.202185	1	0.0846593	rs4821942	0.0143652
Adult	ADHD	TWAS	ENSG00000100401	RANGAP1	22	41244779	41286187	protein_coding	0.0255251	0.979636	1	0.0321994	rs4821942	0.0143652
Adult	ADHD	TWAS	ENSG00000100403	ZC3H7B	22	41301525	41360147	protein_coding	0.350737	0.725786	1	0.0747296	rs4821942	0.0143652
Adult	ADHD	TWAS	ENSG00000100412	ACO2	22	41447830	41529273	protein_coding	0.0073934	0.994101	1	0.0125679	rs5751276	0.0285968
Adult	ADHD	TWAS	ENSG00000100413	POLR3H	22	41525799	41544606	protein_coding	-0.49986	0.617174	1	0.372744	rs5751276	0.0285968
Adult	ADHD	TWAS	ENSG00000100416	TRMU	22	46330875	46357340	protein_coding	-0.928161	0.353324	1	0.0164612	rs7292762	0.0403644
Adult	ADHD	TWAS	ENSG00000100417	PMM1	22	41576900	41589871	protein_coding	0.5908	0.554654	1	0.0618277	rs5751276	0.0285968
Adult	ADHD	TWAS	ENSG00000100418	DESI1	22	41598028	41621043	protein_coding	0.142227	0.886901	1	0.0361585	rs5751278	0.0365281
Adult	ADHD	TWAS	ENSG00000100422	CERK	22	46684410	46738252	protein_coding	0.44767	0.654391	1	0.0716387	rs5767664	0.00590519
Adult	ADHD	TWAS	ENSG00000100427	MLC1	22	50059391	50085426	protein_coding	-0.711012	0.477077	1	0.082371	rs1076780	0.00137905
Adult	ADHD	TWAS	ENSG00000100441	KHNYN	14	24429286	24441843	protein_coding	0.710982	0.477095	1	0.245414	rs10129213	0.00496956
Adult	ADHD	TWAS	ENSG00000100445	SDR39U1	14	24439766	24442905	protein_coding	0.0832038	0.93369	1	0.119423	rs10129213	0.00496956
Adult	ADHD	TWAS	ENSG00000100461	RBM23	14	22893204	22919182	protein_coding	-1.13532	0.256242	1	0.0200577	rs1570342	0.114566
Adult	ADHD	TWAS	ENSG00000100473	COCH	14	30874514	30895065	protein_coding	-0.377914	0.705495	1	0.133494	rs17096880	0.00189637
Adult	ADHD	TWAS	ENSG00000100478	AP4S1	14	31025106	31130996	protein_coding	0.00637303	0.994915	1	0.042795	rs17096870	0.00113392
Adult	ADHD	TWAS	ENSG00000100479	POLE2	14	49643555	49688422	protein_coding	1.00231	0.316195	1	0.0162018	rs12879001	0.00449723
Adult	ADHD	TWAS	ENSG00000100483	VCPKMT	14	50108632	50116600	protein_coding	-0.0982126	0.921763	1	0.263132	rs4309322	0.0291834
Adult	ADHD	TWAS	ENSG00000100485	SOS2	14	50117130	50231578	protein_coding	0.332304	0.73966	1	0.040932	rs8003924	0.020395
Adult	ADHD	TWAS	ENSG00000100490	CDKL1	14	50326265	50416461	protein_coding	0.859682	0.389965	1	0.18321	rs11157738	0.027384
Adult	ADHD	TWAS	ENSG00000100504	PYGL	14	50857891	50944483	protein_coding	-2.47137	0.0134596	1	0.144631	rs7153066	0.00481735
Adult	ADHD	TWAS	ENSG00000100505	TRIM9	14	50975262	51096061	protein_coding	2.43459	0.0149086	1	0.0472106	rs17123266	0.0131751
Adult	ADHD	TWAS	ENSG00000100523	DDHD1	14	53036745	53153323	protein_coding	-0.108019	0.91398	1	0.180849	rs17125742	0.00330337
Adult	ADHD	TWAS	ENSG00000100528	CNIH1	14	54423561	54441391	protein_coding	-0.749153	0.453765	1	0.217706	rs7154592	0.00400205
Adult	ADHD	TWAS	ENSG00000100532	CGRRF1	14	54509812	54539292	protein_coding	-0.898569	0.368882	1	0.0102889	rs7154592	0.00400205
Adult	ADHD	TWAS	ENSG00000100554	ATP6V1D	14	67294371	67360265	protein_coding	-0.78223	0.434079	1	0.0362799	rs8015454	0.0170328
Adult	ADHD	TWAS	ENSG00000100564	PIGH	14	67581955	67600286	protein_coding	1.05646	0.29076	1	0.303584	rs8015454	0.0170328
Adult	ADHD	TWAS	ENSG00000100568	VTI1B	14	67647085	67674820	protein_coding	-1.25859	0.208179	1	0.0801479	rs12589622	0.0628855
Adult	ADHD	TWAS	ENSG00000100577	GSTZ1	14	77320996	77331597	protein_coding	2.35447	0.0185491	1	0.34752	rs2287387	0.00109851
Adult	ADHD	TWAS	ENSG00000100578	KIAA0586	14	58427385	58551297	protein_coding	1.08575	0.277589	1	0.0381156	rs12184986	0.0017362
Adult	ADHD	TWAS	ENSG00000100580	TMED8	14	77335029	77377094	protein_coding	-1.52115	0.128223	1	0.148448	rs4903567	0.00107547
Adult	ADHD	TWAS	ENSG00000100583	SAMD15	14	77376689	77392163	protein_coding	-1.64151	0.100692	1	0.0923331	rs7159558	0.000375114
Adult	ADHD	TWAS	ENSG00000100591	AHSA1	14	77457870	77469472	protein_coding	2.60783	0.00911187	1	0.0290855	rs8009733	0.00128638
Adult	ADHD	TWAS	ENSG00000100592	DAAM1	14	59188646	59371405	protein_coding	-0.573087	0.566586	1	0.0964436	rs11624978	0.0114714
Adult	ADHD	TWAS	ENSG00000100596	SPTLC2	14	77505997	77616637	protein_coding	0.969	0.332545	1	0.0698595	rs7159558	0.000375114
Adult	ADHD	TWAS	ENSG00000100599	RIN3	14	92513781	92688994	protein_coding	0.25302	0.800253	1	0.0426849	rs11623214	0.032274
Adult	ADHD	TWAS	ENSG00000100600	LGMN	14	92703807	92748679	protein_coding	-0.148914	0.881622	1	0.102976	rs7146315	0.17798
Adult	ADHD	TWAS	ENSG00000100601	ALKBH1	14	77672404	77708023	protein_coding	-1.6474	0.0994755	1	0.0136935	rs7160307	0.0310837
Adult	ADHD	TWAS	ENSG00000100604	CHGA	14	92923150	92935285	protein_coding	-2.36126	0.018213	1	0.0208099	rs736395	0.00656778
Adult	ADHD	TWAS	ENSG00000100605	ITPK1	14	92936914	93116320	protein_coding	-0.280898	0.778788	1	0.06091	rs10143434	0.178303
Adult	ADHD	TWAS	ENSG00000100612	DHRS7	14	60144119	60169856	protein_coding	1.54231	0.122998	1	0.075596	rs2757117	0.034006
Adult	ADHD	TWAS	ENSG00000100614	PPM1A	14	60245752	60299087	protein_coding	-1.6304	0.103016	1	0.0765367	rs1254330	0.000338372
Adult	ADHD	TWAS	ENSG00000100626	GALNT16	14	69259277	69357033	protein_coding	1.27087	0.203777	1	0.21434	rs958057	0.00293945
Adult	ADHD	TWAS	ENSG00000100628	ASB2	14	93934166	93976739	protein_coding	-1.65889	0.0971371	1	0.154026	rs4905179	0.000190721
Adult	ADHD	TWAS	ENSG00000100629	CEP128	14	80476983	80959517	protein_coding	1.29848	0.194123	1	0.125421	rs10140845	0.00153492
Adult	ADHD	TWAS	ENSG00000100664	EIF5	14	103333544	103345025	protein_coding	0.0756211	0.939721	1	0.0147558	rs7150548	0.000186971
Adult	ADHD	TWAS	ENSG00000100678	SLC8A3	14	70044215	70189480	protein_coding	-0.801561	0.422807	1	0.0280628	rs958057	0.00293945
Adult	ADHD	TWAS	ENSG00000100697	DICER1	14	95086228	95158010	protein_coding	-0.33945	0.734271	1	0.0253118	rs4905179	0.000190721
Adult	ADHD	TWAS	ENSG00000100711	ZFYVE21	14	103715730	103733668	protein_coding	-0.0429575	0.965735	1	0.0203253	rs10133111	0.00113392
Adult	ADHD	TWAS	ENSG00000100714	MTHFD1	14	64388031	64463457	protein_coding	0.432603	0.665303	1	0.130109	rs1255994	0.00298771
Adult	ADHD	TWAS	ENSG00000100722	ZC3H14	14	88562970	88627596	protein_coding	0.4002	0.689009	1	0.0504216	rs12888612	0.00166655
Adult	ADHD	TWAS	ENSG00000100726	TELO2	16	1493344	1510457	protein_coding	-1.67071	0.0947787	1	0.275101	rs8055183	0.00853849
Adult	ADHD	TWAS	ENSG00000100731	PCNX1	14	70907405	71115382	protein_coding	-1.89799	0.057697	1	0.196226	rs12880887	0.0532362
Adult	ADHD	TWAS	ENSG00000100744	GSKIP	14	96363452	96387288	protein_coding	0.90321	0.366414	1	0.139465	rs17092615	0.189183
Adult	ADHD	TWAS	ENSG00000100749	VRK1	14	96797304	96954846	protein_coding	0.697552	0.485457	1	0.138682	rs17093541	0.00970969
Adult	ADHD	TWAS	ENSG00000100784	RPS6KA5	14	90847861	91060641	protein_coding	1.28859	0.197542	1	0.0214293	rs11620623	0.0424583
Adult	ADHD	TWAS	ENSG00000100814	CCNB1IP1	14	20311368	20333312	protein_coding	-0.964936	0.334577	1	0.216271	rs7495	0.093152
Adult	ADHD	TWAS	ENSG00000100815	TRIP11	14	91965991	92040896	protein_coding	-1.16934	0.242265	1	0.0492336	rs17224404	0.0086649
Adult	ADHD	TWAS	ENSG00000100842	EFS	14	23356403	23365752	protein_coding	0.581662	0.560794	1	0.0290255	rs8003791	6.388e-05
Adult	ADHD	TWAS	ENSG00000100865	CINP	14	102341102	102362916	protein_coding	1.86819	0.0617357	1	0.0131112	rs7150548	0.000186971
Adult	ADHD	TWAS	ENSG00000100889	PCK2	14	24094053	24110598	protein_coding	1.00861	0.31316	1	0.0763753	rs12892202	0.0153084
Adult	ADHD	TWAS	ENSG00000100890	PRORP	14	35121846	35277622	protein_coding	0.851798	0.394326	1	0.0245741	rs7140782	0.0158653
Adult	ADHD	TWAS	ENSG00000100902	PSMA6	14	35278633	35317493	protein_coding	1.69867	0.0893812	1	0.0189803	rs4900717	0.000173341
Adult	ADHD	TWAS	ENSG00000100908	EMC9	14	24138959	24141591	protein_coding	-1.86133	0.0626972	1	0.044462	rs4982851	0.0758979
Adult	ADHD	TWAS	ENSG00000100916	BRMS1L	14	35826338	35932325	protein_coding	0.156479	0.875655	1	0.028531	rs4900717	0.000173341
Adult	ADHD	TWAS	ENSG00000100934	SEC23A	14	39031919	39109646	protein_coding	0.545986	0.585076	1	0.0280004	rs11622000	0.0762287
Adult	ADHD	TWAS	ENSG00000100941	PNN	14	39175183	39183220	protein_coding	-0.886341	0.375434	1	0.0311793	rs1957056	0.0021913
Adult	ADHD	TWAS	ENSG00000100949	RABGGTA	14	24265538	24271611	protein_coding	-0.0212094	0.983079	1	0.013601	rs10129213	0.00496956
Adult	ADHD	TWAS	ENSG00000100979	PLTP	20	45898621	45912155	protein_coding	-1.14368	0.252756	1	0.0628576	rs2868364	0.0134736
Adult	ADHD	TWAS	ENSG00000100983	GSS	20	34928432	34956027	protein_coding	-0.946657	0.343813	1	0.0154827	rs6060244	0.014167
Adult	ADHD	TWAS	ENSG00000100987	VSX1	20	25070885	25082141	protein_coding	0.964999	0.334545	1	0.313599	rs6050690	0.0683034
Adult	ADHD	TWAS	ENSG00000100991	TRPC4AP	20	35002404	35092807	protein_coding	1.77687	0.0755889	1	0.0162546	rs17092215	0.0170328
Adult	ADHD	TWAS	ENSG00000100994	PYGB	20	25248085	25298012	protein_coding	0.663251	0.50717	1	0.21106	rs13044759	0.0616228
Adult	ADHD	TWAS	ENSG00000100997	ABHD12	20	25294742	25390835	protein_coding	-0.397493	0.691004	1	0.286008	rs6138357	0.0180788
Adult	ADHD	TWAS	ENSG00000101000	PROCR	20	35172072	35216240	protein_coding	1.96922	0.0489276	1	0.0301758	rs6060244	0.014167
Adult	ADHD	TWAS	ENSG00000101003	GINS1	20	25391008	25452700	protein_coding	0.144948	0.884752	1	0.0619289	rs11699316	0.18286
Adult	ADHD	TWAS	ENSG00000101004	NINL	20	25451594	25585531	protein_coding	-0.948855	0.342694	1	0.297202	rs6138357	0.0180788
Adult	ADHD	TWAS	ENSG00000101017	CD40	20	46118271	46129863	protein_coding	3.11239	0.00185579	1	0.0740819	rs1569723	1.7157e-05
Adult	ADHD	TWAS	ENSG00000101019	UQCC1	20	35302566	35412031	protein_coding	1.60126	0.109318	1	0.0709353	rs6087733	0.0166204
Adult	ADHD	TWAS	ENSG00000101052	IFT52	20	43590937	43647299	protein_coding	-0.547898	0.583762	1	0.126224	rs2067061	0.00337873
Adult	ADHD	TWAS	ENSG00000101076	HNF4A	20	44355699	44432845	protein_coding	-1.24193	0.214264	1	0.231324	rs6130803	0.0867125
Adult	ADHD	TWAS	ENSG00000101098	RIMS4	20	44751808	44810546	protein_coding	1.0894	0.27598	1	0.0264725	rs6073744	0.0202329
Adult	ADHD	TWAS	ENSG00000101104	PABPC1L	20	44910060	44959035	protein_coding	2.25745	0.0239803	1	0.274893	rs2425672	0.00269095
Adult	ADHD	TWAS	ENSG00000101109	STK4	20	44966494	45080021	protein_coding	0.595536	0.551485	1	0.0524408	rs2425672	0.00269095
Adult	ADHD	TWAS	ENSG00000101126	ADNP	20	50888916	50931437	protein_coding	2.02375	0.0429958	1	0.0109512	rs6063533	0.0011995
Adult	ADHD	TWAS	ENSG00000101138	CSTF1	20	56392371	56406362	protein_coding	0.261451	0.793745	1	0.0209884	rs2064863	0.00041556
Adult	ADHD	TWAS	ENSG00000101144	BMP7	20	57168753	57266641	protein_coding	-0.934144	0.350229	1	0.0816284	rs230191	0.0171722
Adult	ADHD	TWAS	ENSG00000101150	TPD52L2	20	63865228	63891545	protein_coding	-0.516477	0.605521	1	0.114199	rs3787105	0.000973761
Adult	ADHD	TWAS	ENSG00000101158	NELFCD	20	58981208	58995133	protein_coding	0.322761	0.746876	1	0.183002	rs965808	0.0106799
Adult	ADHD	TWAS	ENSG00000101161	PRPF6	20	63981132	64033100	protein_coding	-1.03064	0.302709	1	0.0800424	rs3787105	0.000973761
Adult	ADHD	TWAS	ENSG00000101190	TCFL5	20	62841005	62861822	protein_coding	-0.812123	0.416721	1	0.383567	rs3787105	0.000973761
Adult	ADHD	TWAS	ENSG00000101191	DIDO1	20	62877738	62937952	protein_coding	0.0823389	0.934377	1	0.143509	rs3787105	0.000973761
Adult	ADHD	TWAS	ENSG00000101193	GID8	20	62938147	62948475	protein_coding	0.108742	0.913407	1	0.0282466	rs2297434	0.0292575
Adult	ADHD	TWAS	ENSG00000101198	NKAIN4	20	63240784	63272694	protein_coding	-1.92211	0.0545917	1	0.298396	rs3787105	0.000973761
Adult	ADHD	TWAS	ENSG00000101203	COL20A1	20	63293186	63334851	protein_coding	0.628695	0.529549	1	0.0272307	rs3787105	0.000973761
Adult	ADHD	TWAS	ENSG00000101204	CHRNA4	20	63343223	63378401	protein_coding	0.0429994	0.965702	1	0.0199739	rs11908424	0.0822108
Adult	ADHD	TWAS	ENSG00000101220	C20orf27	20	3753508	3767781	protein_coding	-0.976691	0.328722	1	0.0809094	rs3761218	0.0101113
Adult	ADHD	TWAS	ENSG00000101224	CDC25B	20	3786772	3806121	protein_coding	-0.411007	0.681068	1	0.0170886	rs3761219	0.00800165
Adult	ADHD	TWAS	ENSG00000101230	ISM1	20	13221274	13300651	protein_coding	-0.510951	0.609386	1	0.0179809	rs6042333	0.00235012
Adult	ADHD	TWAS	ENSG00000101236	RNF24	20	3927309	4015558	protein_coding	-1.73617	0.0825343	1	0.0936866	rs998132	0.00892275
Adult	ADHD	TWAS	ENSG00000101246	ARFRP1	20	63698642	63708025	protein_coding	0.799084	0.424242	1	0.0676059	rs3787105	0.000973761
Adult	ADHD	TWAS	ENSG00000101247	NDUFAF5	20	13785007	13821580	protein_coding	1.58312	0.113394	1	0.147389	rs6042365	0.00517394
Adult	ADHD	TWAS	ENSG00000101255	TRIB3	20	362835	397559	protein_coding	-0.324722	0.745391	1	0.14894	rs6033064	0.0947217
Adult	ADHD	TWAS	ENSG00000101282	RSPO4	20	958452	1002311	protein_coding	-0.367787	0.713032	1	0.189182	rs3746807	0.0212788
Adult	ADHD	TWAS	ENSG00000101290	CDS2	20	5126879	5197887	protein_coding	-1.7852	0.0742292	1	0.373052	rs6053199	0.068455
Adult	ADHD	TWAS	ENSG00000101292	PROKR2	20	5299218	5316954	protein_coding	-0.5544	0.579305	1	0.169474	rs16990756	0.0394942
Adult	ADHD	TWAS	ENSG00000101298	SNPH	20	1266280	1309328	protein_coding	1.29381	0.195732	1	0.142901	rs4815701	0.0272443
Adult	ADHD	TWAS	ENSG00000101306	MYLK2	20	31819308	31834689	protein_coding	0.680711	0.496055	1	0.0570391	rs7266642	0.0143253
Adult	ADHD	TWAS	ENSG00000101307	SIRPB1	20	1561385	1620061	protein_coding	-0.0445037	0.964503	1	0.138674	rs6078462	0.0199653
Adult	ADHD	TWAS	ENSG00000101310	SEC23B	20	18507520	18561415	protein_coding	0.686541	0.492372	1	0.341096	rs3748483	0.000302675
Adult	ADHD	TWAS	ENSG00000101311	FERMT1	20	6074845	6123214	protein_coding	0.547165	0.584266	1	0.05184	rs232657	0.000330678
Adult	ADHD	TWAS	ENSG00000101327	PDYN	20	1978757	1994285	protein_coding	0.0730261	0.941785	1	0.115391	rs2253427	2.80186e-05
Adult	ADHD	TWAS	ENSG00000101331	CCM2L	20	32010438	32032180	protein_coding	0.41598	0.677425	1	0.0196394	rs7266642	0.0143253
Adult	ADHD	TWAS	ENSG00000101343	CRNKL1	20	20034368	20056046	protein_coding	-0.9294	0.352682	1	0.0212119	rs3748491	0.0419516
Adult	ADHD	TWAS	ENSG00000101347	SAMHD1	20	36890229	36951893	protein_coding	1.08362	0.278531	1	0.0373594	rs12481143	0.00227322
Adult	ADHD	TWAS	ENSG00000101350	KIF3B	20	32277651	32335011	protein_coding	0.107538	0.914362	1	0.0688226	rs17124372	0.0243223
Adult	ADHD	TWAS	ENSG00000101353	MROH8	20	37101226	37179588	protein_coding	-2.7804	0.00542915	1	0.173374	rs1744767	0.000287845
Adult	ADHD	TWAS	ENSG00000101361	NOP56	20	2652593	2658393	protein_coding	0.306045	0.75957	1	0.0846336	rs6139030	0.0123146
Adult	ADHD	TWAS	ENSG00000101363	MANBAL	20	37289649	37317260	protein_coding	0.176339	0.860028	1	0.0576636	rs765630	0.00956975
Adult	ADHD	TWAS	ENSG00000101365	IDH3B	20	2658395	2664219	protein_coding	0.297308	0.766232	1	0.188426	rs11697620	0.00410472
Adult	ADHD	TWAS	ENSG00000101412	E2F1	20	33675477	33686385	protein_coding	-0.11183	0.910958	1	0.0580587	rs734484	0.00068129
Adult	ADHD	TWAS	ENSG00000101413	RPRD1B	20	38033725	38127780	protein_coding	0.350794	0.725743	1	0.0452382	rs1936994	0.000141232
Adult	ADHD	TWAS	ENSG00000101421	CHMP4B	20	33811348	33854366	protein_coding	3.00777	0.00263171	1	0.0372777	rs734484	0.00068129
Adult	ADHD	TWAS	ENSG00000101439	CST3	20	23626706	23638473	protein_coding	-0.541299	0.588301	1	0.068557	rs6048372	0.0663577
Adult	ADHD	TWAS	ENSG00000101442	ACTR5	20	38748460	38772520	protein_coding	1.12864	0.259052	1	0.0497712	rs6027273	0.00258679
Adult	ADHD	TWAS	ENSG00000101443	WFDC2	20	45469753	45481532	protein_coding	1.31787	0.187548	1	0.0309609	rs1569723	1.7157e-05
Adult	ADHD	TWAS	ENSG00000101444	AHCY	20	34280268	34311802	protein_coding	-1.50458	0.132433	1	0.024228	rs17124619	0.0099662
Adult	ADHD	TWAS	ENSG00000101452	DHX35	20	38962299	39039723	protein_coding	1.53812	0.124018	1	0.20119	rs13039424	0.00126856
Adult	ADHD	TWAS	ENSG00000101457	DNTTIP1	20	45791954	45811427	protein_coding	-1.72025	0.0853871	1	0.114045	rs1569723	1.7157e-05
Adult	ADHD	TWAS	ENSG00000101460	MAP1LC3A	20	34546854	34560345	protein_coding	-0.455697	0.648608	1	0.218999	rs6120401	0.0201255
Adult	ADHD	TWAS	ENSG00000101463	SYNDIG1	20	24469629	24666616	protein_coding	0.45333	0.650311	1	0.0430322	rs226665	0.0175015
Adult	ADHD	TWAS	ENSG00000101470	TNNC2	20	45823214	45833745	protein_coding	-1.02934	0.303322	1	0.0765331	rs1569723	1.7157e-05
Adult	ADHD	TWAS	ENSG00000101473	ACOT8	20	45841721	45857405	protein_coding	-0.378181	0.705296	1	0.0546855	rs636493	0.00441334
Adult	ADHD	TWAS	ENSG00000101474	APMAP	20	24962925	24992751	protein_coding	-0.583509	0.559551	1	0.158524	rs6050690	0.0683034
Adult	ADHD	TWAS	ENSG00000101546	RBFA	18	80034389	80050651	protein_coding	-0.918022	0.358607	1	0.178035	rs4497762	0.0101992
Adult	ADHD	TWAS	ENSG00000101557	USP14	18	158383	214629	protein_coding	-1.89429	0.0581865	1	0.104959	rs16951554	0.00723131
Adult	ADHD	TWAS	ENSG00000101558	VAPA	18	9914016	9960021	protein_coding	-0.444062	0.656998	1	0.0220619	rs7506330	0.0156921
Adult	ADHD	TWAS	ENSG00000101574	METTL4	18	2537525	2571509	protein_coding	-0.532149	0.594623	1	0.167872	rs11662708	0.012039
Adult	ADHD	TWAS	ENSG00000101577	LPIN2	18	2885296	3013144	protein_coding	0.826563	0.408485	1	0.186543	rs10460009	0.0742613
Adult	ADHD	TWAS	ENSG00000101596	SMCHD1	18	2655726	2805017	protein_coding	-0.0351964	0.971923	1	0.0889059	rs11662708	0.012039
Adult	ADHD	TWAS	ENSG00000101605	MYOM1	18	3066807	3219968	protein_coding	-1.79795	0.0721849	1	0.113287	rs8089777	0.0291095
Adult	ADHD	TWAS	ENSG00000101608	MYL12A	18	3247481	3256236	protein_coding	1.10637	0.268565	1	0.0143256	rs629534	0.0198591
Adult	ADHD	TWAS	ENSG00000101638	ST8SIA5	18	46667821	46759257	protein_coding	-0.428454	0.668321	1	0.0518449	rs7229231	0.0335866
Adult	ADHD	TWAS	ENSG00000101639	CEP192	18	12991362	13125052	protein_coding	-0.18368	0.854264	1	0.46196	rs11080639	0.00111412
Adult	ADHD	TWAS	ENSG00000101665	SMAD7	18	48919853	48950965	protein_coding	1.23936	0.215213	1	0.0107286	rs9304382	0.0393985
Adult	ADHD	TWAS	ENSG00000101670	LIPG	18	49560699	49599185	protein_coding	1.27817	0.201188	1	0.0640386	rs9304382	0.0393985
Adult	ADHD	TWAS	ENSG00000101680	LAMA1	18	6941742	7117797	protein_coding	0.860442	0.389545	1	0.0839185	rs17566876	0.00620023
Adult	ADHD	TWAS	ENSG00000101695	RNF125	18	32018825	32073219	protein_coding	0.191641	0.848024	1	0.0459605	rs9960741	0.000448107
Adult	ADHD	TWAS	ENSG00000101745	ANKRD12	18	9136228	9285985	protein_coding	1.84617	0.0648669	1	0.0384513	rs9304048	0.00338962
Adult	ADHD	TWAS	ENSG00000101746	NOL4	18	33851100	34224952	protein_coding	0.560928	0.574847	1	0.0141592	rs4258695	0.0605181
Adult	ADHD	TWAS	ENSG00000101751	POLI	18	54269517	54321266	protein_coding	-0.533238	0.593869	1	0.430371	rs4632206	0.000746244
Adult	ADHD	TWAS	ENSG00000101752	MIB1	18	21704957	21870953	protein_coding	-0.743995	0.456879	1	0.180021	rs2110136	0.0209991
Adult	ADHD	TWAS	ENSG00000101782	RIOK3	18	23453287	23486603	protein_coding	-1.95083	0.0510772	1	0.0551927	rs3745029	0.0270358
Adult	ADHD	TWAS	ENSG00000102189	EEA1	12	92770637	92929331	protein_coding	1.39797	0.162123	1	0.0165626	rs10859349	0.032274
Adult	ADHD	TWAS	ENSG00000102445	RUBCNL	13	46334681	46438190	protein_coding	-1.26118	0.207243	1	0.0667749	rs7989860	1.32461e-05
Adult	ADHD	TWAS	ENSG00000102452	NALCN	13	101053776	101416508	protein_coding	2.01883	0.0435051	1	0.0910778	rs3916912	0.00223564
Adult	ADHD	TWAS	ENSG00000102468	HTR2A	13	46831546	46897076	protein_coding	-0.271359	0.786115	1	0.0989238	rs2802397	4.64114e-05
Adult	ADHD	TWAS	ENSG00000102471	NDFIP2	13	79481155	79556077	protein_coding	-0.379636	0.704216	1	0.0579988	rs11149155	0.0266915
Adult	ADHD	TWAS	ENSG00000102543	CDADC1	13	49247925	49293485	protein_coding	0.466311	0.640993	1	0.0602919	rs6561510	0.00809695
Adult	ADHD	TWAS	ENSG00000102547	CAB39L	13	49308650	49444064	protein_coding	-1.29657	0.19478	1	0.41902	rs12867475	0.0225484
Adult	ADHD	TWAS	ENSG00000102572	STK24	13	98445185	98577940	protein_coding	0.959577	0.337268	1	0.0754343	rs3742134	0.184178
Adult	ADHD	TWAS	ENSG00000102580	DNAJC3	13	95677139	95794988	protein_coding	1.06374	0.287445	1	0.0152434	rs912697	0.0140103
Adult	ADHD	TWAS	ENSG00000102595	UGGT2	13	95801580	96053482	protein_coding	-1.49807	0.134114	1	0.0574601	rs17189965	0.00144754
Adult	ADHD	TWAS	ENSG00000102606	ARHGEF7	13	111114559	111305737	protein_coding	-3.94481	7.98646e-05	0.004995	0.164539	rs7985441	0.000169235
Adult	ADHD	TWAS	ENSG00000102683	SGCG	13	23180979	23325162	protein_coding	-0.0199853	0.984055	1	0.039554	rs9510308	0.0279491
Adult	ADHD	TWAS	ENSG00000102699	PARP4	13	24420931	24512778	protein_coding	-0.21294	0.831373	1	0.110142	rs1972904	7.08896e-06
Adult	ADHD	TWAS	ENSG00000102710	SUPT20H	13	37009312	37059713	protein_coding	-2.31756	0.0204734	1	0.0970116	rs9532055	6.77649e-05
Adult	ADHD	TWAS	ENSG00000102738	MRPS31	13	40729128	40771190	protein_coding	-2.26228	0.0236803	1	0.0199979	rs1536808	0.00282653
Adult	ADHD	TWAS	ENSG00000102743	SLC25A15	13	40789412	40812460	protein_coding	-2.75562	0.00585818	1	0.0447773	rs9315803	0.000196091
Adult	ADHD	TWAS	ENSG00000102753	KPNA3	13	49699320	49792682	protein_coding	-0.63407	0.526035	1	0.0111156	rs9316498	0.00518997
Adult	ADHD	TWAS	ENSG00000102760	RGCC	13	41457550	41470871	protein_coding	-0.773399	0.439286	1	0.0231571	rs11619622	0.00464027
Adult	ADHD	TWAS	ENSG00000102763	VWA8	13	41566835	41961120	protein_coding	-0.0975219	0.922312	1	0.248126	rs1854420	0.00294904
Adult	ADHD	TWAS	ENSG00000102780	DGKH	13	42040036	42256578	protein_coding	0.00374091	0.997015	1	0.0319098	rs17534263	0.0157352
Adult	ADHD	TWAS	ENSG00000102781	KATNAL1	13	30202630	30307551	protein_coding	-0.713727	0.475396	1	0.188399	rs9508711	0.00101621
Adult	ADHD	TWAS	ENSG00000102796	DHRS12	13	51767993	51804163	protein_coding	-1.44773	0.147693	1	0.0399887	rs9536066	0.0241962
Adult	ADHD	TWAS	ENSG00000102802	MEDAG	13	30906271	30925572	protein_coding	0.13688	0.891126	1	0.0372223	rs9506244	0.0701409
Adult	ADHD	TWAS	ENSG00000102805	CLN5	13	76990660	77019143	protein_coding	-1.15173	0.249433	1	0.0576542	rs7490707	0.00121643
Adult	ADHD	TWAS	ENSG00000102837	OLFM4	13	53028813	53052057	protein_coding	-0.770552	0.440973	1	0.0372225	rs9596788	1.01948e-05
Adult	ADHD	TWAS	ENSG00000102858	MGRN1	16	4616493	4690974	protein_coding	-0.969576	0.332258	1	0.425262	rs11861487	0.000970299
Adult	ADHD	TWAS	ENSG00000102882	MAPK3	16	30114105	30123506	protein_coding	-1.45695	0.14513	1	0.225132	rs12922100	0.00344456
Adult	ADHD	TWAS	ENSG00000102886	GDPD3	16	30104810	30113537	protein_coding	0.308115	0.757995	1	0.0157904	rs12922100	0.00344456
Adult	ADHD	TWAS	ENSG00000102893	PHKB	16	47461123	47701523	protein_coding	-0.000961527	0.999233	1	0.0227198	rs3095627	0.110043
Adult	ADHD	TWAS	ENSG00000102897	LYRM1	16	20899868	20925006	protein_coding	-0.045129	0.964004	1	0.0100356	rs2764779	0.0331716
Adult	ADHD	TWAS	ENSG00000102904	TSNAXIP1	16	67806765	67832148	protein_coding	0.366954	0.713653	1	0.0434354	rs12599393	0.0586243
Adult	ADHD	TWAS	ENSG00000102910	LONP2	16	48244300	48363122	protein_coding	0.184414	0.853689	1	0.186471	rs7189009	0.00152439
Adult	ADHD	TWAS	ENSG00000102924	CBLN1	16	49277917	49281838	protein_coding	-0.98817	0.323069	1	0.0996222	rs4785264	0.00141291
Adult	ADHD	TWAS	ENSG00000102934	PLLP	16	57248547	57284672	protein_coding	-0.895019	0.370777	1	0.0166385	rs17372800	0.258476
Adult	ADHD	TWAS	ENSG00000102967	DHODH	16	72008588	72027664	protein_coding	-2.36206	0.0181737	1	0.136254	rs12924285	3.1841e-08
Adult	ADHD	TWAS	ENSG00000102978	POLR2C	16	57462660	57472009	protein_coding	0.321417	0.747894	1	0.095211	rs8044657	0.000257182
Adult	ADHD	TWAS	ENSG00000102996	MMP15	16	58025754	58046901	protein_coding	2.4204	0.0155036	1	0.0237898	rs1055273	0.000558514
Adult	ADHD	TWAS	ENSG00000103018	CYB5B	16	69398402	69466264	protein_coding	2.86627	0.00415336	1	0.0754966	rs7191855	0.0349446
Adult	ADHD	TWAS	ENSG00000103021	CCDC113	16	58231157	58283836	protein_coding	-0.949937	0.342144	1	0.23069	rs1349335	0.0244489
Adult	ADHD	TWAS	ENSG00000103034	NDRG4	16	58462846	58513628	protein_coding	-0.970675	0.33171	1	0.0351112	rs9927812	0.0349446
Adult	ADHD	TWAS	ENSG00000103037	SETD6	16	58515479	58523842	protein_coding	1.55766	0.119315	1	0.110013	rs11644694	0.0295553
Adult	ADHD	TWAS	ENSG00000103042	SLC38A7	16	58665109	58684770	protein_coding	-0.401756	0.687863	1	0.0174638	rs8044657	0.000257182
Adult	ADHD	TWAS	ENSG00000103051	COG4	16	70480568	70523560	protein_coding	0.0894761	0.928704	1	0.168404	rs8046337	0.011022
Adult	ADHD	TWAS	ENSG00000103056	SMPD3	16	68358327	68448508	protein_coding	-1.24382	0.213567	1	0.0315544	rs3815821	0.00982296
Adult	ADHD	TWAS	ENSG00000103111	MON1B	16	77190835	77202398	protein_coding	0.984904	0.324671	1	0.239055	rs4887882	0.000417133
Adult	ADHD	TWAS	ENSG00000103121	CMC2	16	80966448	81020270	protein_coding	0.721551	0.47057	1	0.129591	rs4456499	0.0393985
Adult	ADHD	TWAS	ENSG00000103126	AXIN1	16	287440	352723	protein_coding	0.200811	0.840846	1	0.0388562	rs3743898	0.0429702
Adult	ADHD	TWAS	ENSG00000103148	NPRL3	16	84271	138677	protein_coding	0.145367	0.884421	1	0.310633	rs11639642	0.00518997
Adult	ADHD	TWAS	ENSG00000103150	MLYCD	16	83899115	83951445	protein_coding	0.716394	0.473748	1	0.082676	rs2132849	9.04042e-05
Adult	ADHD	TWAS	ENSG00000103154	NECAB2	16	83968244	84002776	protein_coding	-0.357353	0.720828	1	0.082858	rs12924791	0.00157769
Adult	ADHD	TWAS	ENSG00000103160	HSDL1	16	84122141	84145192	protein_coding	0.974509	0.329804	1	0.180837	rs2132849	9.04042e-05
Adult	ADHD	TWAS	ENSG00000103168	TAF1C	16	84177847	84187070	protein_coding	1.80992	0.0703084	1	0.547385	rs8054976	0.00643015
Adult	ADHD	TWAS	ENSG00000103174	NAGPA	16	5024844	5034141	protein_coding	-1.59685	0.110299	1	0.180888	rs11861310	1.27706e-05
Adult	ADHD	TWAS	ENSG00000103175	WFDC1	16	84294846	84329844	protein_coding	-0.100885	0.919642	1	0.126217	rs8060632	0.014246
Adult	ADHD	TWAS	ENSG00000103184	SEC14L5	16	4958330	5019157	protein_coding	0.973595	0.330258	1	0.0890539	rs11861487	0.000970299
Adult	ADHD	TWAS	ENSG00000103187	COTL1	16	84565596	84618078	protein_coding	-0.0412006	0.967136	1	0.026832	rs3784985	0.0313974
Adult	ADHD	TWAS	ENSG00000103196	CRISPLD2	16	84819985	84920768	protein_coding	-0.0159036	0.987311	1	0.0893196	rs12597526	0.0543546
Adult	ADHD	TWAS	ENSG00000103197	TSC2	16	2047967	2089491	protein_coding	0.71891	0.472197	1	0.036854	rs11648529	0.0161725
Adult	ADHD	TWAS	ENSG00000103199	ZNF500	16	4748239	4767624	protein_coding	0.307541	0.758432	1	0.149186	rs2075639	0.00129991
Adult	ADHD	TWAS	ENSG00000103202	NME4	16	396725	410367	protein_coding	-1.01222	0.311433	1	0.0169478	rs11639642	0.00518997
Adult	ADHD	TWAS	ENSG00000103226	NOMO3	16	16232506	16300806	protein_coding	-0.649487	0.516024	1	0.0410177	rs4781689	8.42851e-06
Adult	ADHD	TWAS	ENSG00000103227	LMF1	16	853634	981318	protein_coding	-2.56636	0.0102772	1	0.289712	rs6600238	0.0206129
Adult	ADHD	TWAS	ENSG00000103248	MTHFSD	16	86530178	86555235	protein_coding	-1.50999	0.131046	1	0.013472	rs4843365	0.000232321
Adult	ADHD	TWAS	ENSG00000103249	CLCN7	16	1444934	1475077	protein_coding	-1.56845	0.116776	1	0.024282	rs4984727	0.0243855
Adult	ADHD	TWAS	ENSG00000103253	HAGHL	16	726936	735525	protein_coding	-0.715452	0.47433	1	0.0117553	rs11639642	0.00518997
Adult	ADHD	TWAS	ENSG00000103316	CRYM	16	21238874	21303083	protein_coding	1.26529	0.205767	1	0.0604174	rs2075520	0.0546058
Adult	ADHD	TWAS	ENSG00000103319	EEF2K	16	22206278	22288738	protein_coding	1.12583	0.260235	1	0.281894	rs457812	0.0099374
Adult	ADHD	TWAS	ENSG00000103326	CAPN15	16	527712	554636	protein_coding	0.410595	0.68137	1	0.0212204	rs11639642	0.00518997
Adult	ADHD	TWAS	ENSG00000103351	CLUAP1	16	3500976	3539048	protein_coding	-1.16072	0.245754	1	0.403944	rs17199009	0.00189637
Adult	ADHD	TWAS	ENSG00000103356	EARS2	16	23520754	23557731	protein_coding	-0.878363	0.379747	1	0.290141	rs198178	0.00134127
Adult	ADHD	TWAS	ENSG00000103363	ELOB	16	2771414	2777289	protein_coding	1.21312	0.225082	1	0.0315716	rs758748	0.00710249
Adult	ADHD	TWAS	ENSG00000103365	GGA2	16	23463542	23521995	protein_coding	0.181635	0.855869	1	0.0123149	rs198178	0.00134127
Adult	ADHD	TWAS	ENSG00000103381	CPPED1	16	12659799	12803887	protein_coding	-0.971478	0.33131	1	0.028979	rs886248	2.95389e-06
Adult	ADHD	TWAS	ENSG00000103404	USP31	16	23061406	23149452	protein_coding	1.29728	0.194536	1	0.0278706	rs457812	0.0099374
Adult	ADHD	TWAS	ENSG00000103423	DNAJA3	16	4425805	4456775	protein_coding	0.35495	0.722627	1	0.0649439	rs11861487	0.000970299
Adult	ADHD	TWAS	ENSG00000103426	CORO7-PAM16	16	4340251	4420494	protein_coding	0.550427	0.582027	1	0.0113472	rs11861487	0.000970299
Adult	ADHD	TWAS	ENSG00000103429	BFAR	16	14632931	14669236	protein_coding	-1.68612	0.0917729	1	0.0177364	rs12919246	0.000151865
Adult	ADHD	TWAS	ENSG00000103460	TOX3	16	52436417	52547802	protein_coding	1.59805	0.110031	1	0.0308294	rs12931290	0.0359936
Adult	ADHD	TWAS	ENSG00000103472	RRN3P2	16	29074976	29116718	lncRNA	-0.641285	0.521337	1	0.102366	rs1131543	0.0116028
Adult	ADHD	TWAS	ENSG00000103479	RBL2	16	53433977	53491648	protein_coding	-2.85302	0.00433054	1	0.504444	rs1558685	0.00120793
Adult	ADHD	TWAS	ENSG00000103485	QPRT	16	29663279	29698699	protein_coding	1.89313	0.0583405	1	0.415539	rs34564246	0.00712382
Adult	ADHD	TWAS	ENSG00000103489	XYLT1	16	17101769	17470960	protein_coding	-0.254333	0.799238	1	0.0176017	rs2158231	5.21369e-06
Adult	ADHD	TWAS	ENSG00000103494	RPGRIP1L	16	53598153	53703938	protein_coding	0.624088	0.53257	1	0.0641946	rs17194040	0.0105883
Adult	ADHD	TWAS	ENSG00000103496	STX4	16	31032889	31042975	protein_coding	0.0291626	0.976735	1	0.0975778	rs7193268	0.270462
Adult	ADHD	TWAS	ENSG00000103510	KAT8	16	31114489	31131393	protein_coding	-1.11062	0.266732	1	0.218508	rs12922100	0.00344456
Adult	ADHD	TWAS	ENSG00000103512	NOMO1	16	14833721	14896157	protein_coding	0.713313	0.475652	1	0.0181823	rs4781689	8.42851e-06
Adult	ADHD	TWAS	ENSG00000103528	SYT17	16	19167971	19268332	protein_coding	-1.4225	0.15488	1	0.0379142	rs4238674	0.00237365
Adult	ADHD	TWAS	ENSG00000103540	CCP110	16	19523811	19553408	protein_coding	-0.328975	0.742175	1	0.0351219	rs8045799	0.00552017
Adult	ADHD	TWAS	ENSG00000103544	VPS35L	16	19555240	19706793	protein_coding	0.999394	0.317604	1	0.0978701	rs4238674	0.00237365
Adult	ADHD	TWAS	ENSG00000103549	RNF40	16	30761745	30776307	protein_coding	-0.829439	0.406856	1	0.151455	rs12716972	0.0663577
Adult	ADHD	TWAS	ENSG00000103550	KNOP1	16	19701937	19718235	protein_coding	0.103701	0.917407	1	0.478951	rs4238674	0.00237365
Adult	ADHD	TWAS	ENSG00000103591	AAGAB	15	67200667	67255195	protein_coding	0.761484	0.446368	1	0.059909	rs11636566	0.000128665
Adult	ADHD	TWAS	ENSG00000103642	LACTB	15	63121833	63142061	protein_coding	-0.546818	0.584504	1	0.260157	rs11853808	0.0702958
Adult	ADHD	TWAS	ENSG00000103671	TRIP4	15	64387748	64455303	protein_coding	0.864183	0.387487	1	0.0253358	rs4776415	0.00456824
Adult	ADHD	TWAS	ENSG00000103707	MTFMT	15	65001512	65029639	protein_coding	-0.791117	0.428876	1	0.013585	rs4776415	0.00456824
Adult	ADHD	TWAS	ENSG00000103723	AP3B2	15	82659281	82710112	protein_coding	0.607143	0.543756	1	0.197736	rs8035833	0.037894
Adult	ADHD	TWAS	ENSG00000103740	ACSBG1	15	78167468	78245688	protein_coding	-1.47258	0.140864	1	0.0113652	rs12148472	0.0280204
Adult	ADHD	TWAS	ENSG00000103742	IGDCC4	15	65381484	65422947	protein_coding	-0.25704	0.797148	1	0.050533	rs750295	0.0016327
Adult	ADHD	TWAS	ENSG00000103811	CTSH	15	78921058	78949574	protein_coding	-1.1381	0.255078	1	0.111743	rs7168964	0.00411772
Adult	ADHD	TWAS	ENSG00000103852	TTC23	15	99136323	99251223	protein_coding	0.149521	0.881143	1	0.271988	rs11630479	4.2035e-05
Adult	ADHD	TWAS	ENSG00000103888	CEMIP	15	80779343	80951776	protein_coding	-2.6746	0.00748193	1	0.105679	rs12913581	0.00113392
Adult	ADHD	TWAS	ENSG00000103932	RPAP1	15	41517176	41544269	protein_coding	-0.949367	0.342434	1	0.194782	rs11070293	0.00337873
Adult	ADHD	TWAS	ENSG00000103942	HOMER2	15	82836946	82986153	protein_coding	-0.478067	0.632602	1	0.076114	rs12148608	0.155899
Adult	ADHD	TWAS	ENSG00000103966	EHD4	15	41895933	41972557	protein_coding	-0.825529	0.409071	1	0.1919	rs10467975	0.00581562
Adult	ADHD	TWAS	ENSG00000103995	CEP152	15	48712928	48811146	protein_coding	-1.37181	0.170124	1	0.0632348	rs873107	0.00410472
Adult	ADHD	TWAS	ENSG00000104043	ATP8B4	15	49858238	50182817	protein_coding	0.421476	0.673408	1	0.104802	rs2899441	0.00948665
Adult	ADHD	TWAS	ENSG00000104044	OCA2	15	27754875	28099315	protein_coding	-0.327039	0.743638	1	0.0434986	rs6422906	0.0306182
Adult	ADHD	TWAS	ENSG00000104047	DTWD1	15	49621037	49656232	protein_coding	1.80693	0.0707729	1	0.0459951	rs873107	0.00410472
Adult	ADHD	TWAS	ENSG00000104059	ENTREP2	15	29120252	29570979	protein_coding	1.55293	0.120441	1	0.0257254	rs3797	0.00496956
Adult	ADHD	TWAS	ENSG00000104093	DMXL2	15	51447711	51622833	protein_coding	-1.01908	0.308165	1	0.040563	rs2445750	0.0989429
Adult	ADHD	TWAS	ENSG00000104112	SCG3	15	51681492	51721026	protein_coding	0.430015	0.667185	1	0.121502	rs12441734	5.23231e-05
Adult	ADHD	TWAS	ENSG00000104140	RHOV	15	40872214	40874234	protein_coding	-1.02885	0.303549	1	0.178985	rs11070293	0.00337873
Adult	ADHD	TWAS	ENSG00000104154	SLC30A4	15	45479606	45522755	protein_coding	1.26126	0.207214	1	0.0236175	rs2453531	0.156776
Adult	ADHD	TWAS	ENSG00000104164	BLOC1S6	15	45587214	45615945	protein_coding	0.931022	0.351842	1	0.0606953	rs11070487	0.0215049
Adult	ADHD	TWAS	ENSG00000104213	PDGFRL	8	17576433	17644071	protein_coding	-1.32905	0.183832	1	0.0885388	rs1501595	2.95379e-05
Adult	ADHD	TWAS	ENSG00000104219	ZDHHC2	8	17156482	17224799	protein_coding	-1.25722	0.208675	1	0.0871215	rs6997598	0.0208882
Adult	ADHD	TWAS	ENSG00000104228	TRIM35	8	27284886	27311272	protein_coding	-0.543885	0.586521	1	0.308373	rs2640723	0.0765607
Adult	ADHD	TWAS	ENSG00000104231	ZFAND1	8	81701334	81732903	protein_coding	-0.744966	0.456292	1	0.207046	rs7002811	0.114336
Adult	ADHD	TWAS	ENSG00000104267	CA2	8	85463968	85481493	protein_coding	0.433453	0.664685	1	0.0347093	rs4740018	0.0902653
Adult	ADHD	TWAS	ENSG00000104312	RIPK2	8	89757806	89791064	protein_coding	-1.25736	0.208623	1	0.0323935	rs2103445	0.0323548
Adult	ADHD	TWAS	ENSG00000104320	NBN	8	89924515	90003228	protein_coding	0.733362	0.463337	1	0.0310877	rs12548743	0.0143253
Adult	ADHD	TWAS	ENSG00000104321	TRPA1	8	72019917	72075584	protein_coding	0.51975	0.603238	1	0.0784269	rs7844770	0.000831771
Adult	ADHD	TWAS	ENSG00000104324	CPQ	8	96645242	97149654	protein_coding	0.237726	0.812094	1	0.151237	rs2280264	0.00578014
Adult	ADHD	TWAS	ENSG00000104325	DECR1	8	90001405	90053633	protein_coding	0.170347	0.864737	1	0.0551516	rs4735201	0.00506297
Adult	ADHD	TWAS	ENSG00000104332	SFRP1	8	41261962	41309473	protein_coding	1.36958	0.170819	1	0.138248	rs1541622	0.00590519
Adult	ADHD	TWAS	ENSG00000104341	LAPTM4B	8	97775057	97853013	protein_coding	0.772349	0.439908	1	0.0663199	rs6982941	0.00215497
Adult	ADHD	TWAS	ENSG00000104343	UBE2W	8	73780097	73878910	protein_coding	-1.83997	0.065772	1	0.0349012	rs12546223	0.00268212
Adult	ADHD	TWAS	ENSG00000104356	POP1	8	98117293	98159835	protein_coding	0.323736	0.746138	1	0.0124509	rs6982941	0.00215497
Adult	ADHD	TWAS	ENSG00000104361	NIPAL2	8	98189826	98294393	protein_coding	1.4624	0.143632	1	0.196361	rs6982941	0.00215497
Adult	ADHD	TWAS	ENSG00000104369	JPH1	8	74234700	74321540	protein_coding	0.103961	0.917201	1	0.0398417	rs716009	0.2485
Adult	ADHD	TWAS	ENSG00000104381	GDAP1	8	74320613	74518007	protein_coding	-1.24288	0.213912	1	0.0139333	rs12547746	0.000683784
Adult	ADHD	TWAS	ENSG00000104388	RAB2A	8	60516936	60623644	protein_coding	-0.535587	0.592244	1	0.0309105	rs11784285	0.00199484
Adult	ADHD	TWAS	ENSG00000104408	EIF3E	8	108162787	108443496	protein_coding	-0.188613	0.850396	1	0.0610596	rs374810	0.349788
Adult	ADHD	TWAS	ENSG00000104412	EMC2	8	108443601	108489196	protein_coding	-0.0543068	0.956691	1	0.0293405	rs16876914	0.151287
Adult	ADHD	TWAS	ENSG00000104413	ESRP1	8	94641074	94707466	protein_coding	0.00175772	0.998598	1	0.091634	rs6471480	0.297876
Adult	ADHD	TWAS	ENSG00000104415	CCN4	8	133191039	133231690	protein_coding	1.25228	0.210466	1	0.0501723	rs10505605	0.0320329
Adult	ADHD	TWAS	ENSG00000104419	NDRG1	8	133237175	133302022	protein_coding	-0.14689	0.883219	1	0.0949536	rs2069561	0.0169865
Adult	ADHD	TWAS	ENSG00000104432	IL7	8	78675743	78805523	protein_coding	0.891813	0.372493	1	0.0393553	rs475628	0.000164561
Adult	ADHD	TWAS	ENSG00000104442	ARMC1	8	65602458	65634217	protein_coding	2.55775	0.0105352	1	0.212509	rs4355757	0.000913158
Adult	ADHD	TWAS	ENSG00000104447	TRPS1	8	115408496	115809673	protein_coding	-0.440528	0.659554	1	0.0384159	rs1039135	0.0040275
Adult	ADHD	TWAS	ENSG00000104450	SPAG1	8	100157906	100259278	protein_coding	-0.19505	0.845354	1	0.0325917	rs17468203	0.011022
Adult	ADHD	TWAS	ENSG00000104490	NCALD	8	101686542	102124907	protein_coding	1.36669	0.171722	1	0.122397	rs2436893	0.00437192
Adult	ADHD	TWAS	ENSG00000104497	SNX16	8	81799581	81842866	protein_coding	-1.51159	0.130638	1	0.377375	rs1445560	0.00620023
Adult	ADHD	TWAS	ENSG00000104518	GSDMD	8	143553207	143563062	protein_coding	-2.4677	0.0135985	1	0.226044	rs4874156	0.00318804
Adult	ADHD	TWAS	ENSG00000104522	GFUS	8	143612618	143618048	protein_coding	-1.00926	0.312849	1	0.0334098	rs13275065	0.0156061
Adult	ADHD	TWAS	ENSG00000104524	PYCR3	8	143603210	143609773	protein_coding	-2.352	0.0186726	1	0.131249	rs1809148	0.001309
Adult	ADHD	TWAS	ENSG00000104549	SQLE	8	124998497	125022283	protein_coding	0.0550436	0.956104	1	0.027283	rs10111787	0.0599719
Adult	ADHD	TWAS	ENSG00000104611	SH2D4A	8	19313693	19396218	protein_coding	-0.238119	0.811789	1	0.0514884	rs28834434	4.48424e-05
Adult	ADHD	TWAS	ENSG00000104626	ERI1	8	9002147	9116746	protein_coding	-1.13124	0.257952	1	0.0373264	rs1045528	0.0433834
Adult	ADHD	TWAS	ENSG00000104671	DCTN6	8	30156319	30183639	protein_coding	0.451605	0.651554	1	0.0148012	rs11991132	0.000493979
Adult	ADHD	TWAS	ENSG00000104679	R3HCC1	8	23270120	23296279	protein_coding	0.553672	0.579804	1	0.0274143	rs2246578	0.000313357
Adult	ADHD	TWAS	ENSG00000104687	GSR	8	30678066	30727846	protein_coding	-1.43956	0.149993	1	0.0574201	rs1421331	0.035031
Adult	ADHD	TWAS	ENSG00000104689	TNFRSF10A	8	23190452	23225102	protein_coding	2.29695	0.0216217	1	0.0726849	rs2246578	0.000313357
Adult	ADHD	TWAS	ENSG00000104691	UBXN8	8	30729131	30767006	protein_coding	-1.75856	0.0786516	1	0.0264818	rs7813272	0.000877864
Adult	ADHD	TWAS	ENSG00000104695	PPP2CB	8	30774457	30814314	protein_coding	0.203893	0.838437	1	0.0125786	rs13278931	0.0233292
Adult	ADHD	TWAS	ENSG00000104714	ERICH1	8	614746	738106	protein_coding	1.43171	0.152228	1	0.251142	rs1669652	0.000266354
Adult	ADHD	TWAS	ENSG00000104723	TUSC3	8	15417215	15766649	protein_coding	1.33711	0.181187	1	0.0916916	rs1455067	0.0332543
Adult	ADHD	TWAS	ENSG00000104728	ARHGEF10	8	1823926	1958641	protein_coding	1.56875	0.116706	1	0.198015	rs10093077	0.00422307
Adult	ADHD	TWAS	ENSG00000104731	KLHDC4	16	87696485	87765992	protein_coding	1.20941	0.226506	1	0.181735	rs12933937	0.032598
Adult	ADHD	TWAS	ENSG00000104738	MCM4	8	47960185	47978160	protein_coding	-0.409741	0.681996	1	0.23271	rs4388466	0.00456824
Adult	ADHD	TWAS	ENSG00000104756	KCTD9	8	25427847	25458476	protein_coding	1.28401	0.199137	1	0.0451813	rs17053106	0.0439046
Adult	ADHD	TWAS	ENSG00000104760	FGL1	8	17864380	17910365	protein_coding	1.96873	0.0489843	1	0.127795	rs17633132	0.00229604
Adult	ADHD	TWAS	ENSG00000104763	ASAH1	8	18055992	18084998	protein_coding	-1.53413	0.124997	1	0.206264	rs6984438	0.0439046
Adult	ADHD	TWAS	ENSG00000104774	MAN2B1	19	12646511	12666742	protein_coding	2.44103	0.0146453	1	0.0752973	rs8104385	0.00138865
Adult	ADHD	TWAS	ENSG00000104783	KCNN4	19	43766533	43780976	protein_coding	0.679085	0.497084	1	0.290023	rs1233434	0.0896967
Adult	ADHD	TWAS	ENSG00000104804	TULP2	19	48880965	48898744	protein_coding	1.18992	0.234078	1	0.0980493	rs601338	0.00251941
Adult	ADHD	TWAS	ENSG00000104805	NUCB1	19	48900050	48923473	protein_coding	-2.04079	0.0412715	1	0.0564427	rs676388	0.00462578
Adult	ADHD	TWAS	ENSG00000104812	GYS1	19	48968130	48993310	protein_coding	-1.08037	0.279976	1	0.0484692	rs601338	0.00251941
Adult	ADHD	TWAS	ENSG00000104823	ECH1	19	38815422	38831841	protein_coding	-0.115891	0.907739	1	0.0501732	rs11083515	0.00982296
Adult	ADHD	TWAS	ENSG00000104824	HNRNPL	19	38836370	38852347	protein_coding	-0.499284	0.617579	1	0.015728	rs6508871	0.145116
Adult	ADHD	TWAS	ENSG00000104825	NFKBIB	19	38899700	38908893	protein_coding	-0.794937	0.42665	1	0.184385	rs11879005	0.0178845
Adult	ADHD	TWAS	ENSG00000104853	CLPTM1	19	44954585	44993341	protein_coding	0.456578	0.647974	1	0.0797941	rs4884	0.00221337
Adult	ADHD	TWAS	ENSG00000104863	LIN7B	19	49114324	49118460	protein_coding	0.385456	0.699899	1	0.0313092	rs8182501	0.0034891
Adult	ADHD	TWAS	ENSG00000104866	PPP1R37	19	45091396	45148077	protein_coding	-0.692569	0.48858	1	0.0382346	rs7251736	0.175099
Adult	ADHD	TWAS	ENSG00000104870	FCGRT	19	49506816	49526428	protein_coding	-0.325203	0.745027	1	0.0876749	rs2293011	0.00296832
Adult	ADHD	TWAS	ENSG00000104872	PIH1D1	19	49446298	49453497	protein_coding	1.03707	0.299701	1	0.0142182	rs12975598	0.022846
Adult	ADHD	TWAS	ENSG00000104880	ARHGEF18	19	7348937	7472485	protein_coding	-0.296502	0.766846	1	0.0478771	rs890860	0.0157352
Adult	ADHD	TWAS	ENSG00000104883	PEX11G	19	7476875	7497449	protein_coding	0.95948	0.337317	1	0.123751	rs890860	0.0157352
Adult	ADHD	TWAS	ENSG00000104884	ERCC2	19	45349837	45370918	protein_coding	2.07363	0.0381141	1	0.0618152	rs12981382	0.0182749
Adult	ADHD	TWAS	ENSG00000104885	DOT1L	19	2163933	2232578	protein_coding	1.64802	0.099348	1	0.0310764	rs740051	0.0224893
Adult	ADHD	TWAS	ENSG00000104886	PLEKHJ1	19	2230084	2237704	protein_coding	1.60701	0.108052	1	0.0369957	rs740051	0.0224893
Adult	ADHD	TWAS	ENSG00000104892	KLC3	19	45333434	45351520	protein_coding	-2.62686	0.00861772	1	0.0405421	rs4884	0.00221337
Adult	ADHD	TWAS	ENSG00000104894	CD37	19	49335171	49343335	protein_coding	-1.3408	0.179984	1	0.0185615	rs601338	0.00251941
Adult	ADHD	TWAS	ENSG00000104897	SF3A2	19	2236824	2248655	protein_coding	-0.270624	0.78668	1	0.0132634	rs740051	0.0224893
Adult	ADHD	TWAS	ENSG00000104899	AMH	19	2249309	2252073	protein_coding	-2.2689	0.0232741	1	0.160669	rs740051	0.0224893
Adult	ADHD	TWAS	ENSG00000104903	LYL1	19	13099033	13103161	protein_coding	-0.224944	0.822023	1	0.014826	rs4804197	0.000298037
Adult	ADHD	TWAS	ENSG00000104936	DMPK	19	45769709	45782552	protein_coding	-0.146407	0.8836	1	0.0368452	rs11672827	0.0310057
Adult	ADHD	TWAS	ENSG00000104946	TBC1D17	19	49877666	49888750	protein_coding	-1.38967	0.164629	1	0.011656	rs2293011	0.00296832
Adult	ADHD	TWAS	ENSG00000104957	YJU2B	19	13731760	13763296	protein_coding	0.109125	0.913103	1	0.0201628	rs346172	0.834448
Adult	ADHD	TWAS	ENSG00000104960	PTOV1	19	49850735	49860744	protein_coding	0.83833	0.401845	1	0.0249421	rs2293011	0.00296832
Adult	ADHD	TWAS	ENSG00000104969	SGTA	19	2754715	2783362	protein_coding	-0.015054	0.987989	1	0.0198506	rs740051	0.0224893
Adult	ADHD	TWAS	ENSG00000104972	LILRB1	19	54617158	54638022	protein_coding	0.483724	0.628582	1	0.0625148	rs4806637	0.0142065
Adult	ADHD	TWAS	ENSG00000104973	MED25	19	49818282	49840383	protein_coding	0.101678	0.919012	1	0.0797411	rs2293011	0.00296832
Adult	ADHD	TWAS	ENSG00000104979	C19orf53	19	13774456	13778773	protein_coding	3.0094	0.00261762	1	0.127397	rs35201197	0.000167887
Adult	ADHD	TWAS	ENSG00000104980	TIMM44	19	7926718	7943667	protein_coding	0.763798	0.444988	1	0.0557603	rs890860	0.0157352
Adult	ADHD	TWAS	ENSG00000104983	CCDC61	19	45995461	46021318	protein_coding	0.205798	0.836949	1	0.0296254	rs17271272	0.0852508
Adult	ADHD	TWAS	ENSG00000105048	TNNT1	19	55132698	55149206	protein_coding	1.00931	0.312824	1	0.0295961	rs4806637	0.0142065
Adult	ADHD	TWAS	ENSG00000105053	VRK3	19	49976468	50025946	protein_coding	0.0423725	0.966202	1	0.0277944	rs2293011	0.00296832
Adult	ADHD	TWAS	ENSG00000105058	FAM32A	19	16185380	16192046	protein_coding	-0.561172	0.57468	1	0.0195462	rs7259348	0.000953158
Adult	ADHD	TWAS	ENSG00000105072	C19orf44	19	16496394	16521352	protein_coding	0.6557	0.512017	1	0.121894	rs7259348	0.000953158
Adult	ADHD	TWAS	ENSG00000105088	OLFM2	19	9853718	9936515	protein_coding	1.07266	0.283426	1	0.159312	rs2233679	0.0175015
Adult	ADHD	TWAS	ENSG00000105127	AKAP8	19	15353385	15379815	protein_coding	2.2364	0.0253256	1	0.339022	rs2269931	0.00595953
Adult	ADHD	TWAS	ENSG00000105135	ILVBL	19	15114984	15125786	protein_coding	-1.61472	0.106372	1	0.0879137	rs35201197	0.000167887
Adult	ADHD	TWAS	ENSG00000105136	ZNF419	19	57487711	57496098	protein_coding	-0.138142	0.890128	1	0.372271	rs7251873	0.0484956
Adult	ADHD	TWAS	ENSG00000105143	SLC1A6	19	14950033	15022990	protein_coding	1.02311	0.306258	1	0.19722	rs35201197	0.000167887
Adult	ADHD	TWAS	ENSG00000105146	AURKC	19	57231009	57235548	protein_coding	-1.2416	0.214384	1	0.134637	rs10424571	0.000319443
Adult	ADHD	TWAS	ENSG00000105171	POP4	19	29606283	29617237	protein_coding	-2.03754	0.0415957	1	0.0357744	rs7257460	0.000467007
Adult	ADHD	TWAS	ENSG00000105185	PDCD5	19	32581190	32587453	protein_coding	-0.398602	0.690187	1	0.252363	rs8182584	0.0101992
Adult	ADHD	TWAS	ENSG00000105186	ANKRD27	19	32597006	32676597	protein_coding	-0.915811	0.359766	1	0.34395	rs12977061	0.0138165
Adult	ADHD	TWAS	ENSG00000105202	FBL	19	39834458	39846379	protein_coding	-0.939424	0.347513	1	0.0179004	rs3810389	0.00216219
Adult	ADHD	TWAS	ENSG00000105221	AKT2	19	40230317	40285536	protein_coding	0.00465511	0.996286	1	0.0325597	rs3810389	0.00216219
Adult	ADHD	TWAS	ENSG00000105223	PLD3	19	40348456	40389472	protein_coding	-0.183213	0.854631	1	0.0309689	rs11881124	0.0403644
Adult	ADHD	TWAS	ENSG00000105248	YJU2	19	4247080	4269088	protein_coding	-1.59213	0.111356	1	0.294811	rs2230611	0.0124193
Adult	ADHD	TWAS	ENSG00000105251	SHD	19	4279266	4290722	protein_coding	-1.43189	0.152175	1	0.10818	rs10432299	0.0709183
Adult	ADHD	TWAS	ENSG00000105254	TBCB	19	36114289	36125947	protein_coding	0.950468	0.341874	1	0.0147841	rs4806380	0.00514201
Adult	ADHD	TWAS	ENSG00000105255	FSD1	19	4304598	4323843	protein_coding	-0.853865	0.39318	1	0.0362981	rs2230611	0.0124193
Adult	ADHD	TWAS	ENSG00000105258	POLR2I	19	36113709	36115213	protein_coding	1.05629	0.290834	1	0.055981	rs12981566	0.0487239
Adult	ADHD	TWAS	ENSG00000105270	CLIP3	19	36014660	36033343	protein_coding	0.400155	0.689042	1	0.013856	rs4806380	0.00514201
Adult	ADHD	TWAS	ENSG00000105278	ZFR2	19	3804024	3869038	protein_coding	-0.386373	0.69922	1	0.0444147	rs11085096	0.0328428
Adult	ADHD	TWAS	ENSG00000105287	PRKD2	19	46674275	46717127	protein_coding	-0.936607	0.348961	1	0.379306	rs425105	0.0053693
Adult	ADHD	TWAS	ENSG00000105323	HNRNPUL1	19	41262496	41307787	protein_coding	-0.278599	0.780552	1	0.0179309	rs12980267	0.364407
Adult	ADHD	TWAS	ENSG00000105339	DENND3	8	141117278	141195808	protein_coding	-0.262177	0.793185	1	0.123864	rs3864659	0.0254173
Adult	ADHD	TWAS	ENSG00000105341	DMAC2	19	41431318	41440717	protein_coding	-0.275729	0.782756	1	0.243315	rs10408650	0.0346008
Adult	ADHD	TWAS	ENSG00000105355	PLIN3	19	4838341	4867694	protein_coding	-1.11152	0.266343	1	0.0712502	rs2230611	0.0124193
Adult	ADHD	TWAS	ENSG00000105364	MRPL4	19	10251901	10260055	protein_coding	0.639866	0.52226	1	0.0329186	rs8110654	0.0919886
Adult	ADHD	TWAS	ENSG00000105373	NOP53	19	47745546	47757058	protein_coding	0.884435	0.376461	1	0.0619268	rs919804	0.00708123
Adult	ADHD	TWAS	ENSG00000105379	ETFB	19	51345169	51366388	protein_coding	0.194505	0.84578	1	0.0686868	rs1978454	0.00538588
Adult	ADHD	TWAS	ENSG00000105383	CD33	19	51225064	51243860	protein_coding	-0.175579	0.860625	1	0.0215441	rs2134068	0.110489
Adult	ADHD	TWAS	ENSG00000105393	BABAM1	19	17267376	17281249	protein_coding	-0.873833	0.382209	1	0.0149943	rs706761	0.0718606
Adult	ADHD	TWAS	ENSG00000105397	TYK2	19	10350533	10380608	protein_coding	-0.692563	0.488584	1	0.0339541	rs754528	0.129014
Adult	ADHD	TWAS	ENSG00000105402	NAPA	19	47487637	47515091	protein_coding	2.58037	0.00986947	1	0.0682302	rs4804000	0.0028173
Adult	ADHD	TWAS	ENSG00000105404	RABAC1	19	41956681	41959321	protein_coding	1.88629	0.0592552	1	0.0235999	rs17270169	0.00329273
Adult	ADHD	TWAS	ENSG00000105419	MEIS3	19	47403124	47419527	protein_coding	-0.506329	0.612626	1	0.0578241	rs4804000	0.0028173
Adult	ADHD	TWAS	ENSG00000105438	KDELR1	19	48382575	48391551	protein_coding	2.45119	0.0142386	1	0.0261331	rs17295412	0.00871593
Adult	ADHD	TWAS	ENSG00000105443	CYTH2	19	48469208	48482314	protein_coding	-0.891968	0.37241	1	0.105993	rs8102349	0.00325048
Adult	ADHD	TWAS	ENSG00000105447	GRWD1	19	48445841	48457022	protein_coding	0.15331	0.878154	1	0.0997833	rs2293011	0.00296832
Adult	ADHD	TWAS	ENSG00000105472	CLEC11A	19	50723364	50725708	protein_coding	-0.100184	0.920199	1	0.0261518	rs1978454	0.00538588
Adult	ADHD	TWAS	ENSG00000105479	ODAD1	19	48296457	48321971	protein_coding	0.258486	0.796032	1	0.128285	rs602662	0.00391414
Adult	ADHD	TWAS	ENSG00000105483	CARD8	19	48180770	48255946	protein_coding	0.193495	0.846571	1	0.078801	rs281379	0.0131382
Adult	ADHD	TWAS	ENSG00000105486	LIG1	19	48115445	48170603	protein_coding	-0.955138	0.339508	1	0.198011	rs601338	0.00251941
Adult	ADHD	TWAS	ENSG00000105497	ZNF175	19	51571283	51592510	protein_coding	0.925308	0.354806	1	0.176571	rs10500308	0.0710747
Adult	ADHD	TWAS	ENSG00000105499	PLA2G4C	19	48047843	48110817	protein_coding	0.185021	0.853213	1	0.243845	rs516246	0.003017
Adult	ADHD	TWAS	ENSG00000105509	HAS1	19	51713112	51723991	protein_coding	0.589629	0.55544	1	0.0947114	rs4802932	0.135437
Adult	ADHD	TWAS	ENSG00000105519	CAPS	19	5912339	5916211	protein_coding	-2.00648	0.0448056	1	0.0923287	rs8108064	0.0168026
Adult	ADHD	TWAS	ENSG00000105556	MIER2	19	305573	344815	protein_coding	-1.3039	0.192267	1	0.0292023	rs1020382	0.0064107
Adult	ADHD	TWAS	ENSG00000105568	PPP2R1A	19	52170936	52229518	protein_coding	-0.264875	0.791106	1	0.0205921	rs12609697	0.00483238
Adult	ADHD	TWAS	ENSG00000105607	GCDH	19	12891160	12914207	protein_coding	-0.183	0.854798	1	0.320707	rs8104385	0.00138865
Adult	ADHD	TWAS	ENSG00000105612	DNASE2	19	12875209	12881595	protein_coding	0.959555	0.337279	1	0.0126356	rs1865033	0.0357288
Adult	ADHD	TWAS	ENSG00000105618	PRPF31	19	54115410	54131719	protein_coding	-0.322139	0.747347	1	0.029739	rs2195310	0.0283074
Adult	ADHD	TWAS	ENSG00000105643	ARRDC2	19	18001132	18014102	protein_coding	-0.114432	0.908895	1	0.0214846	rs7507441	0.00292989
Adult	ADHD	TWAS	ENSG00000105649	RAB3A	19	18196784	18204042	protein_coding	-0.309741	0.756758	1	0.0378913	rs3890384	0.00139347
Adult	ADHD	TWAS	ENSG00000105650	PDE4C	19	18207965	18248200	protein_coding	1.11907	0.263108	1	0.020654	rs755124	0.0859792
Adult	ADHD	TWAS	ENSG00000105669	COPE	19	18899514	18919387	protein_coding	-1.16437	0.244275	1	0.156901	rs2074301	0.000386697
Adult	ADHD	TWAS	ENSG00000105671	DDX49	19	18919705	18929189	protein_coding	-0.441039	0.659184	1	0.0576068	rs6511040	0.0119032
Adult	ADHD	TWAS	ENSG00000105676	ARMC6	19	19033575	19060311	protein_coding	-0.75975	0.447404	1	0.0169429	rs8108647	0.000790786
Adult	ADHD	TWAS	ENSG00000105698	USF2	19	35268962	35279821	protein_coding	0.229491	0.818487	1	0.0496662	rs1053216	0.00420977
Adult	ADHD	TWAS	ENSG00000105700	KXD1	19	18557762	18569387	protein_coding	-1.9778	0.0479515	1	0.0138132	rs2239370	0.00413076
Adult	ADHD	TWAS	ENSG00000105707	HPN	19	35040506	35066573	protein_coding	-0.910139	0.362749	1	0.0142325	rs1053216	0.00420977
Adult	ADHD	TWAS	ENSG00000105708	ZNF14	19	19710472	19733112	protein_coding	-1.02565	0.305057	1	0.242017	rs7250811	0.0216759
Adult	ADHD	TWAS	ENSG00000105750	ZNF85	19	20923222	20950697	protein_coding	-1.82495	0.0680092	1	0.171395	rs4485501	0.00207697
Adult	ADHD	TWAS	ENSG00000105755	ETHE1	19	43506719	43527230	protein_coding	-0.100148	0.920226	1	0.0199497	rs2854496	0.649829
Adult	ADHD	TWAS	ENSG00000105771	SMG9	19	43727983	43754962	protein_coding	0.0452153	0.963936	1	0.0427709	rs2302421	0.00204238
Adult	ADHD	TWAS	ENSG00000105784	RUNDC3B	7	87627548	87832296	protein_coding	0.490077	0.62408	1	0.0609341	rs2519713	0.073776
Adult	ADHD	TWAS	ENSG00000105792	CFAP69	7	90245174	90311063	protein_coding	0.805402	0.420588	1	0.209168	rs39040	0.00362587
Adult	ADHD	TWAS	ENSG00000105793	GTPBP10	7	90335223	90391453	protein_coding	-1.9324	0.0533107	1	0.155976	rs6977978	0.00469863
Adult	ADHD	TWAS	ENSG00000105808	RASA4	7	102579646	102616756	protein_coding	0.35002	0.726324	1	0.201302	rs391234	0.00489292
Adult	ADHD	TWAS	ENSG00000105810	CDK6	7	92604921	92836573	protein_coding	0.494607	0.620877	1	0.0478968	rs6948574	0.0109278
Adult	ADHD	TWAS	ENSG00000105849	POLR1F	7	19695461	19709037	protein_coding	-0.613607	0.539475	1	0.0168366	rs10282743	0.00227322
Adult	ADHD	TWAS	ENSG00000105851	PIK3CG	7	106865278	106908980	protein_coding	-1.44129	0.149502	1	0.0737676	rs17315922	0.00934958
Adult	ADHD	TWAS	ENSG00000105852	PON3	7	95359872	95396375	protein_coding	-0.0952602	0.924108	1	0.038234	rs6465467	0.11876
Adult	ADHD	TWAS	ENSG00000105854	PON2	7	95404862	95435329	protein_coding	0.985323	0.324466	1	0.032592	rs34931910	0.00262973
Adult	ADHD	TWAS	ENSG00000105855	ITGB8	7	20330702	20415754	protein_coding	1.79504	0.0726466	1	0.0434052	rs10279064	0.000308566
Adult	ADHD	TWAS	ENSG00000105866	SP4	7	21428043	21514822	protein_coding	-0.0673697	0.946287	1	0.0205867	rs10226205	0.0867125
Adult	ADHD	TWAS	ENSG00000105875	WDR91	7	135183839	135211555	protein_coding	-0.0550909	0.956066	1	0.172107	rs1421477	0.0346008
Adult	ADHD	TWAS	ENSG00000105887	MTPN	7	135926760	135977359	protein_coding	-0.166628	0.867662	1	0.0100384	rs10271552	0.000768215
Adult	ADHD	TWAS	ENSG00000105889	STEAP1B	7	22419444	22727613	protein_coding	0.450878	0.652077	1	0.172419	rs4722108	0.000913158
Adult	ADHD	TWAS	ENSG00000105894	PTN	7	137227341	137343774	protein_coding	0.349848	0.726453	1	0.0823235	rs1364402	0.000536177
Adult	ADHD	TWAS	ENSG00000105939	ZC3HAV1	7	139043515	139132122	protein_coding	-1.53519	0.124737	1	0.0594854	rs1673214	0.00240536
Adult	ADHD	TWAS	ENSG00000105963	ADAP1	7	897900	955407	protein_coding	-1.46794	0.142122	1	0.0185892	rs4357190	0.121622
Adult	ADHD	TWAS	ENSG00000105968	H2AZ2	7	44826791	44848087	protein_coding	0.204808	0.837722	1	0.0532224	rs6962696	0.00404027
Adult	ADHD	TWAS	ENSG00000105971	CAV2	7	116287380	116508541	protein_coding	2.02048	0.0433332	1	0.0832448	rs3807986	0.00125973
Adult	ADHD	TWAS	ENSG00000105974	CAV1	7	116524994	116561179	protein_coding	1.73691	0.0824031	1	0.124633	rs38845	0.0119709
Adult	ADHD	TWAS	ENSG00000105976	MET	7	116672196	116798377	protein_coding	0.431833	0.665863	1	0.0666563	rs3807997	0.000217305
Adult	ADHD	TWAS	ENSG00000105982	RNF32	7	156640281	156677130	protein_coding	-0.316504	0.75162	1	0.0429366	rs758927	0.0306953
Adult	ADHD	TWAS	ENSG00000105983	LMBR1	7	156668946	156893216	protein_coding	0.502635	0.615221	1	0.0475616	rs10254071	0.00327155
Adult	ADHD	TWAS	ENSG00000105989	WNT2	7	117275451	117323152	protein_coding	0.420647	0.674013	1	0.103314	rs2402120	0.000129715
Adult	ADHD	TWAS	ENSG00000106012	IQCE	7	2558972	2614733	protein_coding	-0.466325	0.640983	1	0.144619	rs2280552	0.000135084
Adult	ADHD	TWAS	ENSG00000106013	ANKRD7	7	118214669	118496171	protein_coding	2.20317	0.0275828	1	0.112374	rs1015424	0.00129991
Adult	ADHD	TWAS	ENSG00000106018	VIPR2	7	159028175	159144867	protein_coding	0.0167655	0.986624	1	0.20553	rs12540718	0.0091073
Adult	ADHD	TWAS	ENSG00000106034	CPED1	7	120988697	121297442	protein_coding	0.91577	0.359788	1	0.0114926	rs41700	0.144565
Adult	ADHD	TWAS	ENSG00000106049	HIBADH	7	27525442	27662883	protein_coding	-0.102716	0.918188	1	0.144961	rs42699	0.000292334
Adult	ADHD	TWAS	ENSG00000106052	TAX1BP1	7	27739331	27844564	protein_coding	0.0982118	0.921764	1	0.106665	rs12374788	0.003877
Adult	ADHD	TWAS	ENSG00000106066	CPVL	7	28995235	29195451	protein_coding	1.3793	0.167802	1	0.315847	rs979915	0.000488471
Adult	ADHD	TWAS	ENSG00000106069	CHN2	7	29146547	29514328	protein_coding	0.702545	0.482339	1	0.0640061	rs1859020	0.00772176
Adult	ADHD	TWAS	ENSG00000106077	ABHD11	7	73736094	73738852	protein_coding	0.711372	0.476854	1	0.0688108	rs13241670	0.0438
Adult	ADHD	TWAS	ENSG00000106078	COBL	7	51016212	51316818	protein_coding	-0.515624	0.606117	1	0.0491326	rs2237482	0.0459339
Adult	ADHD	TWAS	ENSG00000106089	STX1A	7	73699206	73719672	protein_coding	-0.644421	0.519303	1	0.0386094	rs6953474	0.0181277
Adult	ADHD	TWAS	ENSG00000106105	GARS1	7	30580533	30634033	protein_coding	-0.624821	0.532088	1	0.0295504	rs9655313	0.000862243
Adult	ADHD	TWAS	ENSG00000106113	CRHR2	7	30651942	30700129	protein_coding	-0.663364	0.507097	1	0.127903	rs9655313	0.000862243
Adult	ADHD	TWAS	ENSG00000106125	MINDY4	7	30771417	30892387	protein_coding	-0.324041	0.745907	1	0.0408188	rs4722964	0.0385461
Adult	ADHD	TWAS	ENSG00000106144	CASP2	7	143288215	143307696	protein_coding	-1.11453	0.265051	1	0.0152746	rs4726618	0.00317774
Adult	ADHD	TWAS	ENSG00000106153	CHCHD2	7	56101573	56106476	protein_coding	-0.447544	0.654482	1	0.425658	rs11976696	0.124784
Adult	ADHD	TWAS	ENSG00000106261	ZKSCAN1	7	100015572	100041689	protein_coding	0.553625	0.579835	1	0.0279536	rs2283017	0.0204493
Adult	ADHD	TWAS	ENSG00000106263	EIF3B	7	2354086	2380745	protein_coding	-0.0414929	0.966903	1	0.133187	rs10226762	8.63702e-05
Adult	ADHD	TWAS	ENSG00000106299	WASL	7	123681943	123749003	protein_coding	0.218968	0.826675	1	0.0371978	rs4588795	0.234833
Adult	ADHD	TWAS	ENSG00000106305	AIMP2	7	6009255	6023834	protein_coding	-0.412608	0.679894	1	0.049009	rs7791772	0.0133236
Adult	ADHD	TWAS	ENSG00000106341	PPP1R17	7	31687215	31708455	protein_coding	0.90645	0.364698	1	0.0216375	rs17336609	0.000323148
Adult	ADHD	TWAS	ENSG00000106344	RBM28	7	128297685	128343908	protein_coding	-0.232256	0.816339	1	0.0434643	rs1053124	0.0212226
Adult	ADHD	TWAS	ENSG00000106348	IMPDH1	7	128392277	128410252	protein_coding	1.21228	0.225406	1	0.0211679	rs2290228	0.00285438
Adult	ADHD	TWAS	ENSG00000106355	LSM5	7	32485338	32495283	protein_coding	-1.37505	0.169115	1	0.125451	rs17336609	0.000323148
Adult	ADHD	TWAS	ENSG00000106366	SERPINE1	7	101127104	101139247	protein_coding	-0.157379	0.874946	1	0.0317057	rs2690926	0.00375551
Adult	ADHD	TWAS	ENSG00000106367	AP1S1	7	101154456	101161596	protein_coding	-0.119973	0.904505	1	0.0165433	rs2690926	0.00375551
Adult	ADHD	TWAS	ENSG00000106392	C1GALT1	7	7156934	7248616	protein_coding	-1.63478	0.102095	1	0.373637	rs7800009	0.000516596
Adult	ADHD	TWAS	ENSG00000106399	RPA3	7	7636518	7718607	protein_coding	-0.0731412	0.941694	1	0.144729	rs3757526	6.80508e-05
Adult	ADHD	TWAS	ENSG00000106400	ZNHIT1	7	101218165	101224190	protein_coding	-2.40061	0.0163676	1	0.0493136	rs2690926	0.00375551
Adult	ADHD	TWAS	ENSG00000106404	CLDN15	7	101232092	101238820	protein_coding	-1.4256	0.153983	1	0.156604	rs35094522	0.00439949
Adult	ADHD	TWAS	ENSG00000106415	GLCCI1	7	7968796	8094272	protein_coding	-0.140955	0.887906	1	0.145633	rs10255964	0.000828779
Adult	ADHD	TWAS	ENSG00000106443	PHF14	7	10973336	11169623	protein_coding	-0.48197	0.629827	1	0.018993	rs4720971	0.000956564
Adult	ADHD	TWAS	ENSG00000106459	NRF1	7	129611720	129757082	protein_coding	-0.255079	0.798662	1	0.125299	rs11765940	8.81823e-05
Adult	ADHD	TWAS	ENSG00000106460	TMEM106B	7	12211270	12243367	protein_coding	0.02745	0.978101	1	0.0379657	rs1623083	0.000776608
Adult	ADHD	TWAS	ENSG00000106477	CEP41	7	130393771	130442433	protein_coding	1.38791	0.165164	1	0.0739813	rs11765940	8.81823e-05
Adult	ADHD	TWAS	ENSG00000106479	ZNF862	7	149838375	149867479	protein_coding	-0.0795203	0.936619	1	0.0346362	rs6971236	0.0436955
Adult	ADHD	TWAS	ENSG00000106483	SFRP4	7	37905932	38025695	protein_coding	-0.407394	0.683719	1	0.01075	rs9648447	0.0108653
Adult	ADHD	TWAS	ENSG00000106526	ACTR3C	7	150243916	150323725	protein_coding	-0.237078	0.812597	1	0.182815	rs4726000	0.00364913
Adult	ADHD	TWAS	ENSG00000106538	RARRES2	7	150338317	150341662	protein_coding	-0.452521	0.650894	1	0.0303741	rs4726000	0.00364913
Adult	ADHD	TWAS	ENSG00000106560	GIMAP2	7	150685697	150693641	protein_coding	-0.81645	0.414243	1	0.0416619	rs975017	0.0133984
Adult	ADHD	TWAS	ENSG00000106565	TMEM176B	7	150791285	150801360	protein_coding	0.141451	0.887514	1	0.256889	rs2058495	0.0198062
Adult	ADHD	TWAS	ENSG00000106588	PSMA2	7	42916828	42932185	protein_coding	-0.489202	0.624699	1	0.0355946	rs1029619	0.011937
Adult	ADHD	TWAS	ENSG00000106603	COA1	7	43608456	43729717	protein_coding	-0.142978	0.886307	1	0.140022	rs6962696	0.00404027
Adult	ADHD	TWAS	ENSG00000106605	BLVRA	7	43758680	43807342	protein_coding	-0.0363661	0.97099	1	0.13659	rs10215311	0.2928
Adult	ADHD	TWAS	ENSG00000106608	URGCP	7	43875894	43926411	protein_coding	-0.697816	0.485292	1	0.0177984	rs7799558	0.0278779
Adult	ADHD	TWAS	ENSG00000106609	TMEM248	7	66921225	66958551	protein_coding	-0.188416	0.85055	1	0.0440769	rs7791092	0.00501607
Adult	ADHD	TWAS	ENSG00000106610	STAG3L4	7	67305987	67309715	transcribed_unprocessed_pseudogene	0.966895	0.333597	1	0.476641	rs9647886	0.00916065
Adult	ADHD	TWAS	ENSG00000106617	PRKAG2	7	151556124	151877125	protein_coding	2.31013	0.0208808	1	0.0153517	rs4726207	0.00318804
Adult	ADHD	TWAS	ENSG00000106624	AEBP1	7	44104345	44114562	protein_coding	3.02463	0.00248934	1	0.311108	rs2979422	0.00706002
Adult	ADHD	TWAS	ENSG00000106628	POLD2	7	44114631	44124358	protein_coding	2.36028	0.0182613	1	0.0605944	rs6962696	0.00404027
Adult	ADHD	TWAS	ENSG00000106633	GCK	7	44143213	44198170	protein_coding	2.89063	0.00384467	1	0.0160258	rs6962696	0.00404027
Adult	ADHD	TWAS	ENSG00000106638	TBL2	7	73567537	73578791	protein_coding	-0.141866	0.887186	1	0.13239	rs13241670	0.0438
Adult	ADHD	TWAS	ENSG00000106648	GALNTL5	7	151956379	152019929	protein_coding	0.574664	0.565519	1	0.201393	rs7778047	0.000151255
Adult	ADHD	TWAS	ENSG00000106665	CLIP2	7	74289407	74405935	protein_coding	0.5814	0.560971	1	0.0295934	rs6953474	0.0181277
Adult	ADHD	TWAS	ENSG00000106683	LIMK1	7	74082933	74122525	protein_coding	0.112428	0.910484	1	0.0712667	rs6953474	0.0181277
Adult	ADHD	TWAS	ENSG00000106686	SPATA6L	9	4553386	4666674	protein_coding	2.41139	0.0158919	1	0.185203	rs1385453	0.0268976
Adult	ADHD	TWAS	ENSG00000106688	SLC1A1	9	4490468	4587469	protein_coding	-0.801319	0.422947	1	0.155287	rs7849638	0.0165299
Adult	ADHD	TWAS	ENSG00000106692	FKTN	9	105558122	105653820	protein_coding	1.15991	0.246086	1	0.093651	rs7020666	0.000248307
Adult	ADHD	TWAS	ENSG00000106701	FSD1L	9	105447796	105552433	protein_coding	-1.08529	0.277792	1	0.0235911	rs7020666	0.000248307
Adult	ADHD	TWAS	ENSG00000106733	NMRK1	9	75060573	75088217	protein_coding	-1.36205	0.173184	1	0.693221	rs3793517	0.0091073
Adult	ADHD	TWAS	ENSG00000106771	TMEM245	9	109015135	109119947	protein_coding	-0.62118	0.534481	1	0.268845	rs1879069	0.00968156
Adult	ADHD	TWAS	ENSG00000106772	PRUNE2	9	76611376	76906114	protein_coding	1.65763	0.0973918	1	0.0396923	rs4745637	0.000884185
Adult	ADHD	TWAS	ENSG00000106785	TRIM14	9	98069275	98119222	protein_coding	1.06816	0.285448	1	0.0917017	rs2808538	0.000302675
Adult	ADHD	TWAS	ENSG00000106789	CORO2A	9	98120975	98192637	protein_coding	-0.605516	0.544836	1	0.118024	rs10819641	0.00574485
Adult	ADHD	TWAS	ENSG00000106804	C5	9	120932987	121075195	protein_coding	-0.590237	0.555032	1	0.0659183	rs10739600	0.00130445
Adult	ADHD	TWAS	ENSG00000106809	OGN	9	92383268	92404696	protein_coding	-0.680078	0.496455	1	0.0681598	rs16907444	0.00392659
Adult	ADHD	TWAS	ENSG00000106823	ECM2	9	92493554	92536655	protein_coding	-0.749961	0.453278	1	0.140534	rs4744198	0.0345153
Adult	ADHD	TWAS	ENSG00000106853	PTGR1	9	111549722	111599893	protein_coding	1.15264	0.249058	1	0.295961	rs41465450	0.00968156
Adult	ADHD	TWAS	ENSG00000106976	DNM1	9	128191655	128255248	protein_coding	-1.25436	0.209711	1	0.0548057	rs7871140	0.00363748
Adult	ADHD	TWAS	ENSG00000106993	CDC37L1	9	4679559	4708399	protein_coding	0.400564	0.688741	1	0.0801504	rs11789122	0.0103176
Adult	ADHD	TWAS	ENSG00000107018	RLN1	9	5334930	5339876	protein_coding	-0.910336	0.362645	1	0.0117159	rs10758715	0.0574331
Adult	ADHD	TWAS	ENSG00000107077	KDM4C	9	6720863	7175648	protein_coding	2.18917	0.0285846	1	0.0151566	rs2381634	0.00231138
Adult	ADHD	TWAS	ENSG00000107099	DOCK8	9	214854	465259	protein_coding	-1.0904	0.275538	1	0.182659	rs2175055	0.00145255
Adult	ADHD	TWAS	ENSG00000107104	KANK1	9	470291	746105	protein_coding	0.223864	0.822863	1	0.0711109	rs10756005	0.00528711
Adult	ADHD	TWAS	ENSG00000107147	KCNT1	9	135702185	135795508	protein_coding	1.26212	0.206907	1	0.187703	rs3811156	0.0016327
Adult	ADHD	TWAS	ENSG00000107165	TYRP1	9	12685439	12710285	protein_coding	0.153844	0.877733	1	0.0617183	rs4278236	0.00902779
Adult	ADHD	TWAS	ENSG00000107186	MPDZ	9	13105706	13279692	protein_coding	-0.198666	0.842524	1	0.0996507	rs2149988	0.0260142
Adult	ADHD	TWAS	ENSG00000107201	RIGI	9	32455302	32526208	protein_coding	0.655475	0.512162	1	0.105384	rs1567255	0.000642519
Adult	ADHD	TWAS	ENSG00000107242	PIP5K1B	9	68705240	69009176	protein_coding	-0.0244159	0.980521	1	0.0521289	rs10869401	0.00468398
Adult	ADHD	TWAS	ENSG00000107249	GLIS3	9	3824127	4348392	protein_coding	-1.65623	0.0976754	1	0.0225591	rs17212955	0.00678943
Adult	ADHD	TWAS	ENSG00000107281	NPDC1	9	137039463	137046179	protein_coding	1.24567	0.212887	1	0.0460308	rs13631	0.196357
Adult	ADHD	TWAS	ENSG00000107282	APBA1	9	69427532	69672371	protein_coding	-1.42488	0.154192	1	0.0704609	rs10869401	0.00468398
Adult	ADHD	TWAS	ENSG00000107290	SETX	9	132261356	132354986	protein_coding	2.10861	0.034978	1	0.0478974	rs1412076	0.00758512
Adult	ADHD	TWAS	ENSG00000107295	SH3GL2	9	17579066	17797124	protein_coding	-0.494952	0.620634	1	0.242556	rs10756778	0.00538588
Adult	ADHD	TWAS	ENSG00000107338	SHB	9	37915898	38069227	protein_coding	0.221361	0.824811	1	0.166848	rs10758476	0.294639
Adult	ADHD	TWAS	ENSG00000107341	UBE2R2	9	33817160	33920399	protein_coding	0.382246	0.702279	1	0.0264455	rs12351178	0.00271758
Adult	ADHD	TWAS	ENSG00000107362	ABHD17B	9	71862452	71911193	protein_coding	-0.587391	0.556941	1	0.0135684	rs719788	0.210206
Adult	ADHD	TWAS	ENSG00000107371	EXOSC3	9	37759234	37832117	protein_coding	0.341208	0.732947	1	0.0329734	rs1006087	0.00112596
Adult	ADHD	TWAS	ENSG00000107438	PDLIM1	10	95237572	95291012	protein_coding	-0.591626	0.554101	1	0.0194762	rs7911684	0.0173126
Adult	ADHD	TWAS	ENSG00000107521	HPS1	10	98410939	98446963	protein_coding	-0.387405	0.698457	1	0.187033	rs11189556	0.00211209
Adult	ADHD	TWAS	ENSG00000107537	PHYH	10	13277796	13302412	protein_coding	0.617905	0.536638	1	0.130513	rs4636552	0.000599148
Adult	ADHD	TWAS	ENSG00000107551	RASSF4	10	44959407	44995891	protein_coding	-2.39388	0.0166712	1	0.0990567	rs17598923	0.00145255
Adult	ADHD	TWAS	ENSG00000107554	DNMBP	10	99875577	100009947	protein_coding	0.95791	0.338108	1	0.0688836	rs12260709	0.000426691
Adult	ADHD	TWAS	ENSG00000107562	CXCL12	10	44370165	44386493	protein_coding	-0.416341	0.677161	1	0.0244475	rs12764778	0.0226671
Adult	ADHD	TWAS	ENSG00000107593	PKD2L1	10	100288149	100330264	protein_coding	0.677978	0.497786	1	0.255566	rs12260709	0.000426691
Adult	ADHD	TWAS	ENSG00000107614	TRDMT1	10	17137336	17202054	protein_coding	-2.05019	0.0403456	1	0.0852947	rs4335444	5.89837e-06
Adult	ADHD	TWAS	ENSG00000107643	MAPK8	10	48306639	48439360	protein_coding	1.643	0.100383	1	0.030085	rs12264297	0.000966848
Adult	ADHD	TWAS	ENSG00000107651	SEC23IP	10	119892707	119944657	protein_coding	3.74592	0.000179734	0.038961	0.0970568	rs7077126	0.000135633
Adult	ADHD	TWAS	ENSG00000107672	NSMCE4A	10	121957091	121975217	protein_coding	0.0110409	0.991191	1	0.0333822	rs1897195	3.18248e-05
Adult	ADHD	TWAS	ENSG00000107719	PALD1	10	70478767	70668754	protein_coding	-0.611933	0.540582	1	0.0434265	rs16928377	0.000628517
Adult	ADHD	TWAS	ENSG00000107736	CDH23	10	71396920	71815947	protein_coding	-0.490552	0.623743	1	0.12122	rs12783388	0.0150988
Adult	ADHD	TWAS	ENSG00000107738	VSIR	10	71747556	71773520	protein_coding	-0.758223	0.448317	1	0.0543423	rs12573684	0.0131382
Adult	ADHD	TWAS	ENSG00000107742	SPOCK2	10	72059034	72089032	protein_coding	-2.75226	0.00591862	1	0.0123208	rs16928377	0.000628517
Adult	ADHD	TWAS	ENSG00000107745	MICU1	10	72367340	72626131	protein_coding	1.93606	0.0528602	1	0.164804	rs16929563	0.0115369
Adult	ADHD	TWAS	ENSG00000107758	PPP3CB	10	73436433	73496024	protein_coding	0.722902	0.46974	1	0.021242	rs11000801	0.0063913
Adult	ADHD	TWAS	ENSG00000107771	CCSER2	10	84328586	84518521	protein_coding	0.890371	0.373267	1	0.124865	rs12219420	0.000379419
Adult	ADHD	TWAS	ENSG00000107779	BMPR1A	10	86756601	86932825	protein_coding	0.19443	0.845839	1	0.134303	rs10788561	0.00177202
Adult	ADHD	TWAS	ENSG00000107798	LIPA	10	89213569	89414557	protein_coding	0.51259	0.608238	1	0.150552	rs286492	0.00013729
Adult	ADHD	TWAS	ENSG00000107816	LZTS2	10	100996618	101007836	protein_coding	1.63427	0.102202	1	0.0283988	rs11190790	0.00184569
Adult	ADHD	TWAS	ENSG00000107819	SFXN3	10	101031234	101041241	protein_coding	0.665261	0.505884	1	0.168916	rs11190456	0.00238154
Adult	ADHD	TWAS	ENSG00000107833	NPM3	10	101781325	101783446	protein_coding	-2.28501	0.022312	1	0.0600427	rs12413996	0.000673859
Adult	ADHD	TWAS	ENSG00000107854	TNKS2	10	91798426	91865475	protein_coding	-1.7627	0.077951	1	0.0722675	rs2265195	0.00057743
Adult	ADHD	TWAS	ENSG00000107863	ARHGAP21	10	24583609	24723887	protein_coding	1.85774	0.063206	1	0.0679922	rs1572364	0.00148807
Adult	ADHD	TWAS	ENSG00000107874	CUEDC2	10	102423245	102432584	protein_coding	-1.26581	0.205582	1	0.0198356	rs12415071	0.00103074
Adult	ADHD	TWAS	ENSG00000107890	ANKRD26	10	26973793	27100494	protein_coding	0.912128	0.361701	1	0.122219	rs1197586	0.00567485
Adult	ADHD	TWAS	ENSG00000107902	LHPP	10	124461823	124617888	protein_coding	-0.52761	0.59777	1	0.216788	rs7918322	0.00251111
Adult	ADHD	TWAS	ENSG00000107937	GTPBP4	10	988434	1019932	protein_coding	-0.82567	0.408992	1	0.0439071	rs7916968	0.0106799
Adult	ADHD	TWAS	ENSG00000107951	MTPAP	10	30309801	30374448	protein_coding	1.00066	0.316992	1	0.281531	rs4749516	0.00990868
Adult	ADHD	TWAS	ENSG00000107954	NEURL1	10	103493705	103592546	protein_coding	-0.00144465	0.998847	1	0.0306333	rs2986015	0.0170328
Adult	ADHD	TWAS	ENSG00000107959	PITRM1	10	3137728	3172841	protein_coding	-1.72071	0.085303	1	0.341087	rs2388258	0.00841373
Adult	ADHD	TWAS	ENSG00000107960	STN1	10	103856806	103918332	protein_coding	0.130143	0.896454	1	0.146945	rs867626	0.00345565
Adult	ADHD	TWAS	ENSG00000107984	DKK1	10	52314281	52318042	protein_coding	0.32558	0.744742	1	0.0809675	rs1881597	0.215716
Adult	ADHD	TWAS	ENSG00000108010	GLRX3	10	130136391	130184521	protein_coding	-0.408024	0.683256	1	0.0882558	rs11017093	0.00555421
Adult	ADHD	TWAS	ENSG00000108018	SORCS1	10	106573663	107164706	protein_coding	0.73694	0.461159	1	0.0432802	rs7089127	0.0179329
Adult	ADHD	TWAS	ENSG00000108039	XPNPEP1	10	109864766	109923553	protein_coding	-1.15844	0.246684	1	0.0252262	rs7081449	0.00879298
Adult	ADHD	TWAS	ENSG00000108061	SHOC2	10	110919367	111017307	protein_coding	-0.0392115	0.968722	1	0.0367007	rs10787372	0.00413076
Adult	ADHD	TWAS	ENSG00000108064	TFAM	10	58385345	58399220	protein_coding	-1.23138	0.218182	1	0.229671	rs12253773	0.0153506
Adult	ADHD	TWAS	ENSG00000108091	CCDC6	10	59788747	59906556	protein_coding	1.12099	0.262294	1	0.0974896	rs4948418	0.00153492
Adult	ADHD	TWAS	ENSG00000108107	RPL28	19	55385932	55403250	protein_coding	-0.54983	0.582436	1	0.144752	rs8106073	0.00918743
Adult	ADHD	TWAS	ENSG00000108175	ZMIZ1	10	79068966	79316519	protein_coding	-1.86268	0.0625067	1	0.0246796	rs10762854	0.00204238
Adult	ADHD	TWAS	ENSG00000108176	DNAJC12	10	67796669	67838188	protein_coding	1.77109	0.0765452	1	0.0289676	rs10997458	0.0123146
Adult	ADHD	TWAS	ENSG00000108187	PBLD	10	68282660	68333049	protein_coding	0.0999953	0.920348	1	0.107939	rs7903209	0.00152439
Adult	ADHD	TWAS	ENSG00000108219	TSPAN14	10	80454265	80533124	protein_coding	-1.42692	0.153603	1	0.237702	rs882682	0.0208329
Adult	ADHD	TWAS	ENSG00000108256	NUFIP2	17	29255839	29294148	protein_coding	2.89654	0.00377298	1	0.0695144	rs9906526	0.00131814
Adult	ADHD	TWAS	ENSG00000108262	GIT1	17	29573475	29594054	protein_coding	1.16924	0.242309	1	0.0125733	rs797973	0.0867125
Adult	ADHD	TWAS	ENSG00000108306	FBXL20	17	39252663	39402523	protein_coding	0.253543	0.799848	1	0.0694642	rs16965356	0.00236578
Adult	ADHD	TWAS	ENSG00000108344	PSMD3	17	39980807	39997959	protein_coding	-1.44242	0.149185	1	0.0321103	rs4795402	0.0072097
Adult	ADHD	TWAS	ENSG00000108349	CASC3	17	40140318	40172171	protein_coding	-0.886555	0.375319	1	0.050186	rs2715554	0.0142065
Adult	ADHD	TWAS	ENSG00000108352	RAPGEFL1	17	40177010	40195656	protein_coding	2.16286	0.0305517	1	0.125747	rs2715554	0.0142065
Adult	ADHD	TWAS	ENSG00000108370	RGS9	17	65100812	65227703	protein_coding	0.341692	0.732583	1	0.0435435	rs429583	0.000286733
Adult	ADHD	TWAS	ENSG00000108379	WNT3	17	46762506	46833154	protein_coding	2.31103	0.0208314	1	0.451242	rs2074404	0.000379419
Adult	ADHD	TWAS	ENSG00000108381	ASPA	17	3472374	3503405	protein_coding	1.11626	0.264312	1	0.161375	rs2469786	0.0215049
Adult	ADHD	TWAS	ENSG00000108384	RAD51C	17	58692573	58735611	protein_coding	-1.36112	0.173477	1	0.491426	rs11869269	0.0274541
Adult	ADHD	TWAS	ENSG00000108395	TRIM37	17	58982638	59106921	protein_coding	1.07649	0.281708	1	0.0860411	rs2680701	0.00546946
Adult	ADHD	TWAS	ENSG00000108406	DHX40	17	59565558	59608345	protein_coding	0.980407	0.326885	1	0.0179202	rs1267543	0.0107723
Adult	ADHD	TWAS	ENSG00000108424	KPNB1	17	47649476	47685505	protein_coding	1.41096	0.158257	1	0.0265236	rs16955960	0.0132492
Adult	ADHD	TWAS	ENSG00000108433	GOSR2	17	46923075	46975524	protein_coding	-1.67635	0.0936698	1	0.0398351	rs2074404	0.000379419
Adult	ADHD	TWAS	ENSG00000108439	PNPO	17	47941506	47949308	protein_coding	-1.76326	0.0778559	1	0.224472	rs12941604	0.00397675
Adult	ADHD	TWAS	ENSG00000108443	RPS6KB1	17	59893046	59950574	protein_coding	-1.32229	0.186071	1	0.068544	rs34852567	0.0138937
Adult	ADHD	TWAS	ENSG00000108448	TRIM16L	17	18722237	18735460	transcribed_unprocessed_pseudogene	-1.53998	0.123565	1	0.129844	rs1737947	0.00772176
Adult	ADHD	TWAS	ENSG00000108465	CDK5RAP3	17	47967810	47981781	protein_coding	2.85381	0.00431988	1	0.349905	rs8071879	0.017549
Adult	ADHD	TWAS	ENSG00000108468	CBX1	17	48070052	48101478	protein_coding	2.34138	0.0192128	1	0.0344279	rs12941604	0.00397675
Adult	ADHD	TWAS	ENSG00000108510	MED13	17	61942605	62065278	protein_coding	0.468672	0.639304	1	0.0376383	rs8072519	0.0296301
Adult	ADHD	TWAS	ENSG00000108515	ENO3	17	4948092	4957131	protein_coding	0.616669	0.537453	1	0.0691698	rs8065781	0.0626031
Adult	ADHD	TWAS	ENSG00000108518	PFN1	17	4945652	4949061	protein_coding	1.14335	0.252893	1	0.0120397	rs8067594	0.217949
Adult	ADHD	TWAS	ENSG00000108528	SLC25A11	17	4937130	4940053	protein_coding	-0.25228	0.800824	1	0.011303	rs16955107	0.0195434
Adult	ADHD	TWAS	ENSG00000108556	CHRNE	17	4897771	4934438	protein_coding	-0.595812	0.551301	1	0.127878	rs16955107	0.0195434
Adult	ADHD	TWAS	ENSG00000108559	NUP88	17	5359668	5420164	protein_coding	-0.116036	0.907624	1	0.144896	rs2871228	0.0943273
Adult	ADHD	TWAS	ENSG00000108561	C1QBP	17	5432777	5448830	protein_coding	0.343835	0.73097	1	0.0416036	rs16955107	0.0195434
Adult	ADHD	TWAS	ENSG00000108578	BLMH	17	30248203	30292056	protein_coding	-1.94137	0.0522134	1	0.0174561	rs216465	0.0270358
Adult	ADHD	TWAS	ENSG00000108582	CPD	17	30378927	30469989	protein_coding	-1.52279	0.12781	1	0.0435394	rs12939390	0.0412508
Adult	ADHD	TWAS	ENSG00000108587	GOSR1	17	30477362	30527592	protein_coding	2.04545	0.0408108	1	0.268655	rs216483	0.035031
Adult	ADHD	TWAS	ENSG00000108590	MED31	17	6643311	6651634	protein_coding	-0.82701	0.408231	1	0.0492233	rs7212842	0.000564754
Adult	ADHD	TWAS	ENSG00000108591	DRG2	17	18087892	18107970	protein_coding	-0.705094	0.480752	1	0.0946952	rs1263507	0.00620023
Adult	ADHD	TWAS	ENSG00000108592	FTSJ3	17	63819433	63830012	protein_coding	1.30366	0.192349	1	0.558577	rs3760237	0.00166087
Adult	ADHD	TWAS	ENSG00000108599	AKAP10	17	19904302	19978343	protein_coding	0.104972	0.916398	1	0.0159588	rs11650399	0.32758
Adult	ADHD	TWAS	ENSG00000108604	SMARCD2	17	63832081	63843065	protein_coding	1.17258	0.240964	1	0.0363109	rs3760237	0.00166087
Adult	ADHD	TWAS	ENSG00000108622	ICAM2	17	64002594	64020634	protein_coding	-0.0632708	0.949551	1	0.0371691	rs3760237	0.00166087
Adult	ADHD	TWAS	ENSG00000108651	UTP6	17	31860904	31901708	protein_coding	-0.421219	0.673595	1	0.10438	rs321152	0.0859792
Adult	ADHD	TWAS	ENSG00000108654	DDX5	17	64498254	64508199	protein_coding	-2.22096	0.0263536	1	0.0130604	rs4791235	0.00541917
Adult	ADHD	TWAS	ENSG00000108666	C17orf75	17	32324565	32350023	protein_coding	-1.24181	0.214307	1	0.185862	rs28957	0.0016383
Adult	ADHD	TWAS	ENSG00000108684	ASIC2	17	33013087	34174964	protein_coding	0.36984	0.711501	1	0.0538427	rs8075760	0.000386697
Adult	ADHD	TWAS	ENSG00000108733	PEX12	17	35574795	35578863	protein_coding	-1.11441	0.265103	1	0.0675504	rs321599	0.127759
Adult	ADHD	TWAS	ENSG00000108771	DHX58	17	42101404	42112714	protein_coding	-0.874526	0.381832	1	0.081043	rs9252	0.0512954
Adult	ADHD	TWAS	ENSG00000108774	RAB5C	17	42124978	42155044	protein_coding	0.926502	0.354185	1	0.0889308	rs7214006	0.0106799
Adult	ADHD	TWAS	ENSG00000108784	NAGLU	17	42536241	42544449	protein_coding	-0.0922103	0.926531	1	0.0512399	rs799916	0.0306182
Adult	ADHD	TWAS	ENSG00000108797	CNTNAP1	17	42682531	42699993	protein_coding	0.794138	0.427115	1	0.0567339	rs16940102	0.0137013
Adult	ADHD	TWAS	ENSG00000108799	EZH1	17	42700275	42745049	protein_coding	0.941031	0.346689	1	0.0328482	rs16940102	0.0137013
Adult	ADHD	TWAS	ENSG00000108823	SGCA	17	50164214	50175928	protein_coding	1.12219	0.261782	1	0.11106	rs4794167	0.0235127
Adult	ADHD	TWAS	ENSG00000108825	PTGES3L-AARSD1	17	42950526	42980528	protein_coding	-0.977527	0.328308	1	0.0152626	rs1642592	0.0107723
Adult	ADHD	TWAS	ENSG00000108826	MRPL27	17	50367857	50373207	protein_coding	-0.570104	0.568607	1	0.0138124	rs7218003	0.152717
Adult	ADHD	TWAS	ENSG00000108830	RND2	17	43025231	43032041	protein_coding	-2.08236	0.03731	1	0.0218406	rs915945	0.0606553
Adult	ADHD	TWAS	ENSG00000108840	HDAC5	17	44076746	44123702	protein_coding	0.86851	0.385115	1	0.019007	rs1398882	0.0367978
Adult	ADHD	TWAS	ENSG00000108846	ABCC3	17	50634777	50692253	protein_coding	-0.165023	0.868926	1	0.0291871	rs11365	0.297412
Adult	ADHD	TWAS	ENSG00000108852	MPP2	17	43875357	43909711	protein_coding	0.302905	0.761962	1	0.178703	rs1642592	0.0107723
Adult	ADHD	TWAS	ENSG00000108861	DUSP3	17	43766125	43778977	protein_coding	-2.44106	0.014644	1	0.0881114	rs1642592	0.0107723
Adult	ADHD	TWAS	ENSG00000108883	EFTUD2	17	44849948	44899445	protein_coding	0.17632	0.860043	1	0.0209377	rs3760379	0.30348
Adult	ADHD	TWAS	ENSG00000108924	HLF	17	55264960	55325187	protein_coding	1.33754	0.181047	1	0.0352659	rs12940636	0.112966
Adult	ADHD	TWAS	ENSG00000108932	SLC16A6	17	68267026	68291267	protein_coding	1.47491	0.140237	1	0.032233	rs4246425	5.03492e-05
Adult	ADHD	TWAS	ENSG00000108946	PRKAR1A	17	68511780	68551319	protein_coding	-0.244806	0.806607	1	0.0254647	rs8080306	0.275713
Adult	ADHD	TWAS	ENSG00000108947	EFNB3	17	7705202	7711372	protein_coding	1.4736	0.140588	1	0.0257085	rs4796547	0.0132492
Adult	ADHD	TWAS	ENSG00000108953	YWHAE	17	1344275	1400222	protein_coding	-0.551798	0.581087	1	0.0193521	rs3803806	0.0338377
Adult	ADHD	TWAS	ENSG00000108960	MMD	17	55392622	55421924	protein_coding	0.96507	0.33451	1	0.275511	rs8070676	0.031873
Adult	ADHD	TWAS	ENSG00000108963	DPH1	17	2030137	2043898	protein_coding	-2.7967	0.00516276	1	0.182504	rs3752962	0.0152243
Adult	ADHD	TWAS	ENSG00000108984	MAP2K6	17	69414697	69553865	protein_coding	0.755203	0.450127	1	0.0169293	rs4246425	5.03492e-05
Adult	ADHD	TWAS	ENSG00000109047	RCVRN	17	9896320	9905271	protein_coding	0.46607	0.641166	1	0.540818	rs7207023	0.000530231
Adult	ADHD	TWAS	ENSG00000109062	SLC9A3R1	17	74748628	74769353	protein_coding	-0.419533	0.674827	1	0.0156785	rs1457820	0.0025529
Adult	ADHD	TWAS	ENSG00000109063	MYH3	17	10628526	10657309	protein_coding	0.389271	0.697076	1	0.138503	rs12940268	0.000143533
Adult	ADHD	TWAS	ENSG00000109072	VTN	17	28367284	28373091	protein_coding	1.07966	0.280293	1	0.0417894	rs4795503	0.0671005
Adult	ADHD	TWAS	ENSG00000109084	TMEM97	17	28319200	28328685	protein_coding	1.00176	0.316459	1	0.0524225	rs9906526	0.00131814
Adult	ADHD	TWAS	ENSG00000109089	CDR2L	17	74987632	75005800	protein_coding	0.158755	0.873862	1	0.0147025	rs1457820	0.0025529
Adult	ADHD	TWAS	ENSG00000109107	ALDOC	17	28573115	28576948	protein_coding	-0.904972	0.36548	1	0.0124411	rs9906526	0.00131814
Adult	ADHD	TWAS	ENSG00000109133	TMEM33	4	41935129	41960803	protein_coding	-0.800599	0.423364	1	0.0574704	rs4861156	0.0654751
Adult	ADHD	TWAS	ENSG00000109163	GNRHR	4	67737118	67754388	protein_coding	0.264706	0.791236	1	0.164723	rs4533820	0.00227322
Adult	ADHD	TWAS	ENSG00000109171	SLAIN2	4	48341529	48426201	protein_coding	-0.172946	0.862694	1	0.0353186	rs17461709	0.000916431
Adult	ADHD	TWAS	ENSG00000109180	OCIAD1	4	48805212	48861817	protein_coding	0.0635125	0.949358	1	0.0477345	rs12499541	0.00404027
Adult	ADHD	TWAS	ENSG00000109184	DCUN1D4	4	51843000	51916837	protein_coding	0.815083	0.415025	1	0.0142717	rs17612170	0.328074
Adult	ADHD	TWAS	ENSG00000109189	USP46	4	52590960	52659301	protein_coding	-0.705713	0.480367	1	0.015205	rs11929934	0.0116358
Adult	ADHD	TWAS	ENSG00000109265	CRACD	4	56049098	56330609	protein_coding	-3.22179	0.00127393	1	0.0748976	rs6851308	0.000647251
Adult	ADHD	TWAS	ENSG00000109270	LAMTOR3	4	99878336	99894428	protein_coding	-1.30974	0.190283	1	0.40031	rs11936939	1.37385e-05
Adult	ADHD	TWAS	ENSG00000109390	NDUFC1	4	139266880	139302551	protein_coding	-0.611956	0.540567	1	0.0298556	rs2604918	0.000369445
Adult	ADHD	TWAS	ENSG00000109436	TBC1D9	4	140620782	140756385	protein_coding	-1.99765	0.0457541	1	0.0244941	rs795989	0.00147784
Adult	ADHD	TWAS	ENSG00000109445	ZNF330	4	141220887	141234697	protein_coding	-1.19496	0.232103	1	0.0161582	rs17701271	0.0298557
Adult	ADHD	TWAS	ENSG00000109452	INPP4B	4	142023160	142847432	protein_coding	-1.26745	0.204994	1	0.0219079	rs1561152	0.000238783
Adult	ADHD	TWAS	ENSG00000109458	GAB1	4	143336876	143474565	protein_coding	1.0112	0.311919	1	0.0186941	rs6537153	0.384847
Adult	ADHD	TWAS	ENSG00000109472	CPE	4	165361194	165498547	protein_coding	-0.687562	0.491729	1	0.114553	rs4692008	0.000819864
Adult	ADHD	TWAS	ENSG00000109501	WFS1	4	6269849	6303265	protein_coding	-0.172392	0.863129	1	0.0728198	rs11727881	0.000163248
Adult	ADHD	TWAS	ENSG00000109519	GRPEL1	4	7058671	7068085	protein_coding	0.319555	0.749305	1	0.145694	rs6838042	0.0012379
Adult	ADHD	TWAS	ENSG00000109534	GAR1	4	109815510	109824740	protein_coding	-1.34852	0.177492	1	0.2043	rs987695	0.0206129
Adult	ADHD	TWAS	ENSG00000109576	AADAT	4	170060222	170091699	protein_coding	1.42838	0.153182	1	0.194313	rs4521311	0.00800165
Adult	ADHD	TWAS	ENSG00000109586	GALNT7	4	173168811	173323967	protein_coding	-1.63077	0.102939	1	0.0481563	rs6851312	0.0152243
Adult	ADHD	TWAS	ENSG00000109654	TRIM2	4	153152163	153339319	protein_coding	-2.0837	0.0371874	1	0.129562	rs6535914	0.0185726
Adult	ADHD	TWAS	ENSG00000109667	SLC2A9	4	9771153	10054936	protein_coding	0.30011	0.764093	1	0.0934708	rs12650576	0.0159088
Adult	ADHD	TWAS	ENSG00000109680	TBC1D19	4	26576437	26756223	protein_coding	0.315847	0.752119	1	0.0195221	rs13118735	0.00147275
Adult	ADHD	TWAS	ENSG00000109686	SH3D19	4	151102751	151325605	protein_coding	1.09884	0.271838	1	0.0894962	rs17361412	9.73397e-06
Adult	ADHD	TWAS	ENSG00000109689	STIM2	4	26857601	27025381	protein_coding	-0.108191	0.913844	1	0.0796491	rs1488290	0.00448315
Adult	ADHD	TWAS	ENSG00000109736	MFSD10	4	2930561	2934834	protein_coding	-2.69245	0.00709291	1	0.0110048	rs2471327	0.0010344
Adult	ADHD	TWAS	ENSG00000109738	GLRB	4	157076125	157172090	protein_coding	-0.400717	0.688628	1	0.114799	rs9990937	0.00635267
Adult	ADHD	TWAS	ENSG00000109758	HGFAC	4	3441968	3449486	protein_coding	-0.438346	0.661136	1	0.147159	rs1751848	0.0171256
Adult	ADHD	TWAS	ENSG00000109771	LRP2BP	4	185363872	185395924	protein_coding	0.827714	0.407833	1	0.354407	rs3816807	0.0237593
Adult	ADHD	TWAS	ENSG00000109775	UFSP2	4	185399537	185425979	protein_coding	0.51398	0.607266	1	0.436397	rs7687961	0.00149321
Adult	ADHD	TWAS	ENSG00000109790	KLHL5	4	39045039	39126857	protein_coding	-1.0469	0.295147	1	0.17783	rs7658907	0.00247812
Adult	ADHD	TWAS	ENSG00000109794	FAM149A	4	186104419	186175337	protein_coding	-0.925942	0.354476	1	0.426154	rs7687961	0.00149321
Adult	ADHD	TWAS	ENSG00000109832	DDX25	11	125903348	125943702	protein_coding	-0.352315	0.724602	1	0.181114	rs683399	0.011669
Adult	ADHD	TWAS	ENSG00000109846	CRYAB	11	111908564	111923722	protein_coding	-0.00451908	0.996394	1	0.013805	rs7127627	0.0266915
Adult	ADHD	TWAS	ENSG00000109854	HTATIP2	11	20363685	20383782	protein_coding	-0.877752	0.380079	1	0.219834	rs10766639	9.46158e-05
Adult	ADHD	TWAS	ENSG00000109861	CTSC	11	88265069	88359684	protein_coding	1.1862	0.235545	1	0.0656894	rs12295107	0.000544201
Adult	ADHD	TWAS	ENSG00000109911	ELP4	11	31509755	31790324	protein_coding	1.16351	0.244622	1	0.0638122	rs435026	0.00420977
Adult	ADHD	TWAS	ENSG00000109917	ZPR1	11	116773799	116788039	protein_coding	-1.41151	0.158093	1	0.152302	rs2279013	0.00079365
Adult	ADHD	TWAS	ENSG00000109919	MTCH2	11	47617315	47642607	protein_coding	-0.601146	0.547743	1	0.128748	rs11039358	0.000423483
Adult	ADHD	TWAS	ENSG00000109944	JHY	11	122882683	122963862	protein_coding	-2.10179	0.0355719	1	0.124081	rs7941607	0.0152243
Adult	ADHD	TWAS	ENSG00000109956	B3GAT1	11	134378504	134412242	protein_coding	0.637733	0.523648	1	0.153762	rs1496246	0.0102879
Adult	ADHD	TWAS	ENSG00000110002	VWA5A	11	124115404	124147721	protein_coding	0.787583	0.430941	1	0.154737	rs10893265	0.00446911
Adult	ADHD	TWAS	ENSG00000110011	DNAJC4	11	64230278	64234286	protein_coding	-1.33596	0.181562	1	0.0190671	rs477549	0.0091073
Adult	ADHD	TWAS	ENSG00000110025	SNX15	11	65027439	65040572	protein_coding	-1.08644	0.277285	1	0.0995196	rs2845570	0.0219056
Adult	ADHD	TWAS	ENSG00000110042	DTX4	11	59171430	59208588	protein_coding	-0.0672875	0.946353	1	0.0430383	rs1800169	0.000434812
Adult	ADHD	TWAS	ENSG00000110046	ATG2A	11	64894546	64917211	protein_coding	-0.150715	0.880201	1	0.0131277	rs557675	0.00279892
Adult	ADHD	TWAS	ENSG00000110047	EHD1	11	64851642	64888296	protein_coding	-1.27338	0.202884	1	0.0350638	rs664226	0.0706065
Adult	ADHD	TWAS	ENSG00000110063	DCPS	11	126304060	126350005	protein_coding	-0.571872	0.567409	1	0.155904	rs11603211	0.0346008
Adult	ADHD	TWAS	ENSG00000110074	FOXRED1	11	126269024	126278131	protein_coding	-1.43745	0.150589	1	0.405228	rs632023	0.0288156
Adult	ADHD	TWAS	ENSG00000110076	NRXN2	11	64606174	64723197	protein_coding	1.39918	0.161758	1	0.0189969	rs2284301	0.00662758
Adult	ADHD	TWAS	ENSG00000110079	MS4A4A	11	60185657	60318080	protein_coding	1.818	0.069064	1	0.0937161	rs562028	0.0258139
Adult	ADHD	TWAS	ENSG00000110080	ST3GAL4	11	126355640	126440344	protein_coding	0.354764	0.722766	1	0.0711443	rs4937066	0.0099662
Adult	ADHD	TWAS	ENSG00000110090	CPT1A	11	68754620	68844410	protein_coding	-1.34805	0.177644	1	0.03367	rs7938117	0.00086846
Adult	ADHD	TWAS	ENSG00000110092	CCND1	11	69641156	69654474	protein_coding	0.984645	0.324799	1	0.0254496	rs11600377	0.000113852
Adult	ADHD	TWAS	ENSG00000110104	CCDC86	11	60842113	60851081	protein_coding	1.66919	0.0950807	1	0.0132754	rs3758866	0.0443255
Adult	ADHD	TWAS	ENSG00000110107	PRPF19	11	60890547	60906585	protein_coding	0.216392	0.828682	1	0.0212195	rs11230781	0.000581714
Adult	ADHD	TWAS	ENSG00000110148	CCKBR	11	6259806	6272127	protein_coding	-0.679211	0.497004	1	0.0586929	rs16923667	0.080291
Adult	ADHD	TWAS	ENSG00000110169	HPX	11	6431049	6442617	protein_coding	0.637649	0.523702	1	0.0434878	rs7940008	0.0440095
Adult	ADHD	TWAS	ENSG00000110172	CHORDC1	11	90200429	90223077	protein_coding	0.929295	0.352736	1	0.0873236	rs1943381	0.00110629
Adult	ADHD	TWAS	ENSG00000110218	PANX1	11	94128841	94181968	protein_coding	2.00358	0.045115	1	0.170863	rs1071	0.00871593
Adult	ADHD	TWAS	ENSG00000110274	CEP164	11	117314557	117413266	protein_coding	3.04536	0.00232405	1	0.194347	rs477036	0.00136477
Adult	ADHD	TWAS	ENSG00000110315	RNF141	11	10511673	10541230	protein_coding	0.918559	0.358327	1	0.252902	rs11602104	0.0128464
Adult	ADHD	TWAS	ENSG00000110318	CEP126	11	101915010	102001062	protein_coding	-0.364774	0.71528	1	0.0293249	rs12362157	0.000540175
Adult	ADHD	TWAS	ENSG00000110395	CBL	11	119206298	119313926	protein_coding	-1.38661	0.16556	1	0.107021	rs4938643	0.0935425
Adult	ADHD	TWAS	ENSG00000110400	NECTIN1	11	119623408	119729200	protein_coding	-0.739747	0.459454	1	0.0539013	rs1944505	0.00122498
Adult	ADHD	TWAS	ENSG00000110429	FBXO3	11	33740939	33774543	protein_coding	1.26012	0.207627	1	0.0447963	rs7119840	0.0921817
Adult	ADHD	TWAS	ENSG00000110435	PDHX	11	34915829	35020591	protein_coding	0.206771	0.836188	1	0.136735	rs378517	0.0343448
Adult	ADHD	TWAS	ENSG00000110442	COMMD9	11	36269284	36289449	protein_coding	0.267926	0.788756	1	0.0329788	rs12417545	0.000227806
Adult	ADHD	TWAS	ENSG00000110448	CD5	11	61102489	61127852	protein_coding	0.659016	0.509886	1	0.0154183	rs11230781	0.000581714
Adult	ADHD	TWAS	ENSG00000110455	ACCS	11	44065925	44084237	protein_coding	0.093293	0.925671	1	0.468391	rs897005	0.0150157
Adult	ADHD	TWAS	ENSG00000110492	MDK	11	46380756	46383837	protein_coding	2.73897	0.00616318	1	0.0435786	rs7481312	0.00495415
Adult	ADHD	TWAS	ENSG00000110514	MADD	11	47269161	47330031	protein_coding	-2.13153	0.0330459	1	0.195092	rs3751097	0.00201508
Adult	ADHD	TWAS	ENSG00000110536	PTPMT1	11	47565430	47573461	protein_coding	0.196069	0.844556	1	0.0423847	rs11607518	0.000740844
Adult	ADHD	TWAS	ENSG00000110619	CARS1	11	3000922	3057613	protein_coding	0.964452	0.33482	1	0.0156117	rs11025909	0.000125054
Adult	ADHD	TWAS	ENSG00000110628	SLC22A18	11	2899721	2925246	protein_coding	-1.2318	0.218024	1	0.239072	rs11025909	0.000125054
Adult	ADHD	TWAS	ENSG00000110651	CD81	11	2376177	2397802	protein_coding	0.624771	0.532121	1	0.0444792	rs11025909	0.000125054
Adult	ADHD	TWAS	ENSG00000110665	C11orf21	11	2295628	2303049	protein_coding	0.836209	0.403037	1	0.0561412	rs10840606	0.0121761
Adult	ADHD	TWAS	ENSG00000110700	RPS13	11	17074388	17077715	protein_coding	1.02827	0.303823	1	0.0505656	rs4351794	0.00329273
Adult	ADHD	TWAS	ENSG00000110717	NDUFS8	11	68030617	68036644	protein_coding	0.490057	0.624093	1	0.0704138	rs11600377	0.000113852
Adult	ADHD	TWAS	ENSG00000110719	TCIRG1	11	68039025	68050895	protein_coding	-0.607624	0.543437	1	0.0135217	rs11600377	0.000113852
Adult	ADHD	TWAS	ENSG00000110723	EXPH5	11	108505435	108593768	protein_coding	-0.557216	0.57738	1	0.0318857	rs2847190	0.181549
Adult	ADHD	TWAS	ENSG00000110801	PSMD9	12	121888732	121918297	protein_coding	0.123609	0.901625	1	0.012768	rs12824701	0.00336787
Adult	ADHD	TWAS	ENSG00000110811	P3H3	12	6828407	6839847	protein_coding	-1.33176	0.18294	1	0.176843	rs2857234	0.0345153
Adult	ADHD	TWAS	ENSG00000110841	PPFIBP1	12	27523431	27695564	protein_coding	-0.63455	0.525722	1	0.203497	rs12826974	0.0213916
Adult	ADHD	TWAS	ENSG00000110851	PRDM4	12	107732871	107761272	protein_coding	-0.300514	0.763785	1	0.0998888	rs3764002	0.000181836
Adult	ADHD	TWAS	ENSG00000110852	CLEC2B	12	9852369	9869386	protein_coding	-0.524306	0.600066	1	0.0547481	rs4418897	0.00434451
Adult	ADHD	TWAS	ENSG00000110871	COQ5	12	120503279	120534434	protein_coding	-2.1254	0.0335532	1	0.286429	rs3847964	0.00614392
Adult	ADHD	TWAS	ENSG00000110880	CORO1C	12	108645109	108731526	protein_coding	0.613659	0.539441	1	0.0535612	rs11066394	0.0392077
Adult	ADHD	TWAS	ENSG00000110881	ASIC1	12	50057548	50083611	protein_coding	1.03734	0.299577	1	0.0581571	rs11169082	1.7787e-05
Adult	ADHD	TWAS	ENSG00000110888	CAPRIN2	12	30709552	30823302	protein_coding	0.659379	0.509653	1	0.241727	rs1438910	0.0188745
Adult	ADHD	TWAS	ENSG00000110900	TSPAN11	12	30926428	30996602	protein_coding	1.64831	0.0992881	1	0.476035	rs35071	0.00926819
Adult	ADHD	TWAS	ENSG00000110906	KCTD10	12	109448655	109477359	protein_coding	0.529491	0.596465	1	0.0960822	rs11613412	0.00259533
Adult	ADHD	TWAS	ENSG00000110917	MLEC	12	120687149	120701859	protein_coding	0.197686	0.843291	1	0.0566418	rs206956	0.159427
Adult	ADHD	TWAS	ENSG00000110921	MVK	12	109573255	109598125	protein_coding	-0.99719	0.318672	1	0.071452	rs10774641	0.000956564
Adult	ADHD	TWAS	ENSG00000110931	CAMKK2	12	121237675	121298308	protein_coding	-0.161347	0.87182	1	0.186078	rs7963565	0.0159525
Adult	ADHD	TWAS	ENSG00000110975	SYT10	12	33374238	33439819	protein_coding	-1.36982	0.170744	1	0.242726	rs10506085	0.00377952
Adult	ADHD	TWAS	ENSG00000110987	BCL7A	12	122019422	122062044	protein_coding	-0.737836	0.460614	1	0.0263731	rs12824701	0.00336787
Adult	ADHD	TWAS	ENSG00000111052	LIN7A	12	80792520	80937934	protein_coding	-0.172717	0.862874	1	0.0201329	rs7959125	0.0291834
Adult	ADHD	TWAS	ENSG00000111058	ACSS3	12	80936414	81261210	protein_coding	-1.55557	0.119811	1	0.15038	rs2574743	0.0482681
Adult	ADHD	TWAS	ENSG00000111077	TNS2	12	53046969	53064379	protein_coding	-0.678069	0.497728	1	0.113803	rs7488334	0.000391126
Adult	ADHD	TWAS	ENSG00000111144	LTA4H	12	96000753	96043520	protein_coding	1.521	0.128259	1	0.0337887	rs7307510	0.0686069
Adult	ADHD	TWAS	ENSG00000111196	MAGOHB	12	10604193	10613609	protein_coding	-0.678669	0.497347	1	0.0378272	rs2305853	0.0266231
Adult	ADHD	TWAS	ENSG00000111215	PRR4	12	10845849	10849475	protein_coding	0.389101	0.697201	1	0.0589507	rs10772497	0.075076
Adult	ADHD	TWAS	ENSG00000111224	PARP11	12	3791047	3873448	protein_coding	0.0867296	0.930886	1	0.134054	rs4765757	0.0565206
Adult	ADHD	TWAS	ENSG00000111237	VPS29	12	110491083	110502111	protein_coding	1.03389	0.301189	1	0.0604624	rs10849944	0.000628517
Adult	ADHD	TWAS	ENSG00000111254	AKAP3	12	4615508	4649051	protein_coding	0.6066	0.544117	1	0.354049	rs11062846	0.00175402
Adult	ADHD	TWAS	ENSG00000111262	KCNA1	12	4909905	4918256	protein_coding	0.573584	0.56625	1	0.0409486	rs758533	0.00101261
Adult	ADHD	TWAS	ENSG00000111266	DUSP16	12	12473282	12562863	protein_coding	-0.738738	0.460066	1	0.0324469	rs17820032	0.00350031
Adult	ADHD	TWAS	ENSG00000111269	CREBL2	12	12611827	12645108	protein_coding	-0.602021	0.54716	1	0.133729	rs2961557	0.0276653
Adult	ADHD	TWAS	ENSG00000111275	ALDH2	12	111766887	111817532	protein_coding	2.18373	0.0289822	1	0.146255	rs876896	5.86942e-05
Adult	ADHD	TWAS	ENSG00000111300	NAA25	12	112026689	112108796	protein_coding	-1.66873	0.0951715	1	0.0805954	rs12298022	6.22804e-05
Adult	ADHD	TWAS	ENSG00000111321	LTBR	12	6375045	6391571	protein_coding	-0.222784	0.823704	1	0.0181949	rs4013722	0.0830957
Adult	ADHD	TWAS	ENSG00000111325	OGFOD2	12	122974580	122980043	protein_coding	1.30594	0.191573	1	0.034363	rs12824701	0.00336787
Adult	ADHD	TWAS	ENSG00000111328	CDK2AP1	12	123250112	123272334	protein_coding	-2.72616	0.00640761	1	0.0390684	rs12824701	0.00336787
Adult	ADHD	TWAS	ENSG00000111331	OAS3	12	112938051	112976460	protein_coding	-0.379682	0.704181	1	0.0536955	rs7967700	0.0347723
Adult	ADHD	TWAS	ENSG00000111344	RASAL1	12	113098819	113136239	protein_coding	0.494047	0.621273	1	0.0181319	rs12581345	0.00156152
Adult	ADHD	TWAS	ENSG00000111348	ARHGDIB	12	14942031	14961728	protein_coding	-1.58959	0.111927	1	0.0123432	rs3748300	0.0091073
Adult	ADHD	TWAS	ENSG00000111358	GTF2H3	12	123633739	123662604	protein_coding	1.78671	0.0739844	1	0.0555267	rs7133829	0.00304657
Adult	ADHD	TWAS	ENSG00000111361	EIF2B1	12	123620406	123633766	protein_coding	-0.214151	0.830429	1	0.104955	rs4765352	0.0268976
Adult	ADHD	TWAS	ENSG00000111364	DDX55	12	123602077	123620943	protein_coding	-0.124974	0.900544	1	0.457496	rs7133829	0.00304657
Adult	ADHD	TWAS	ENSG00000111404	RERGL	12	18080869	18320107	protein_coding	-0.316967	0.751269	1	0.0204766	rs1816971	0.0028173
Adult	ADHD	TWAS	ENSG00000111424	VDR	12	47841537	47943048	protein_coding	0.504445	0.613949	1	0.0185702	rs739707	0.0912194
Adult	ADHD	TWAS	ENSG00000111445	RFC5	12	118013588	118033130	protein_coding	-0.226921	0.820485	1	0.0285604	rs11068826	0.000147049
Adult	ADHD	TWAS	ENSG00000111450	STX2	12	130789600	130839254	protein_coding	0.623099	0.533219	1	0.0581306	rs12832504	0.000103601
Adult	ADHD	TWAS	ENSG00000111452	ADGRD1	12	130953907	131141469	protein_coding	2.38227	0.0172061	1	0.0740478	rs10848279	0.0182749
Adult	ADHD	TWAS	ENSG00000111490	TBC1D30	12	64759484	64881033	protein_coding	-1.5581	0.119209	1	0.0270511	rs939876	0.00666771
Adult	ADHD	TWAS	ENSG00000111530	CAND1	12	67269358	67319953	protein_coding	1.47019	0.14151	1	0.0661159	rs10878729	0.00590519
Adult	ADHD	TWAS	ENSG00000111540	RAB5B	12	55973913	55996683	protein_coding	2.44251	0.0145854	1	0.0388861	rs41392645	0.000871584
Adult	ADHD	TWAS	ENSG00000111554	MDM1	12	68272443	68332381	protein_coding	-0.4025	0.687316	1	0.0748446	rs11177576	0.00503166
Adult	ADHD	TWAS	ENSG00000111581	NUP107	12	68686951	68745809	protein_coding	0.872232	0.383082	1	0.0783556	rs962292	0.0317933
Adult	ADHD	TWAS	ENSG00000111596	CNOT2	12	70243002	70354993	protein_coding	-0.0180112	0.98563	1	0.0135899	rs4761192	0.0115698
Adult	ADHD	TWAS	ENSG00000111605	CPSF6	12	69239569	69274358	protein_coding	1.66578	0.095758	1	0.0140307	rs776421	0.000122036
Adult	ADHD	TWAS	ENSG00000111615	KRR1	12	75490863	75511636	protein_coding	-1.84189	0.0654912	1	0.448659	rs1795669	0.00747293
Adult	ADHD	TWAS	ENSG00000111639	MRPL51	12	6491886	6493841	protein_coding	-1.16768	0.242936	1	0.0607652	rs2270151	0.00769883
Adult	ADHD	TWAS	ENSG00000111652	COPS7A	12	6724014	6731875	protein_coding	0.869507	0.38457	1	0.0221046	rs2270151	0.00769883
Adult	ADHD	TWAS	ENSG00000111664	GNB3	12	6839954	6847393	protein_coding	-1.04129	0.297743	1	0.347548	rs2270151	0.00769883
Adult	ADHD	TWAS	ENSG00000111666	CHPT1	12	101696947	101744140	protein_coding	-2.08332	0.0372219	1	0.366459	rs2162679	0.0400726
Adult	ADHD	TWAS	ENSG00000111669	TPI1	12	6867119	6870948	protein_coding	-0.917344	0.358963	1	0.0269208	rs12580233	0.0991476
Adult	ADHD	TWAS	ENSG00000111670	GNPTAB	12	101745499	101830959	protein_coding	-0.345044	0.730061	1	0.0803389	rs164365	0.0250909
Adult	ADHD	TWAS	ENSG00000111671	SPSB2	12	6870935	6889358	protein_coding	-0.941496	0.346451	1	0.247336	rs2270151	0.00769883
Adult	ADHD	TWAS	ENSG00000111674	ENO2	12	6913745	6923698	protein_coding	0.119876	0.904581	1	0.0361552	rs2270151	0.00769883
Adult	ADHD	TWAS	ENSG00000111678	C12orf57	12	6942978	6946003	protein_coding	-0.96171	0.336195	1	0.0133888	rs870849	0.171312
Adult	ADHD	TWAS	ENSG00000111696	NT5DC3	12	103770453	103841234	protein_coding	-1.44691	0.147923	1	0.381566	rs7133215	0.000142954
Adult	ADHD	TWAS	ENSG00000111711	GOLT1B	12	21501781	21518408	protein_coding	-0.592445	0.553553	1	0.0377128	rs11608437	0.0042632
Adult	ADHD	TWAS	ENSG00000111725	PRKAB1	12	119667864	119681624	protein_coding	0.054143	0.956821	1	0.0975748	rs11069172	0.000796524
Adult	ADHD	TWAS	ENSG00000111728	ST8SIA1	12	22063773	22437041	protein_coding	0.337889	0.735447	1	0.155416	rs11046743	0.0528677
Adult	ADHD	TWAS	ENSG00000111731	C2CD5	12	22448583	22544546	protein_coding	1.20742	0.227272	1	0.0683106	rs10841907	0.164833
Adult	ADHD	TWAS	ENSG00000111752	PHC1	12	8913896	8941467	protein_coding	0.211059	0.832841	1	0.0707531	rs717180	0.0265548
Adult	ADHD	TWAS	ENSG00000111775	COX6A1	12	120438090	120440737	protein_coding	0.631031	0.52802	1	0.140719	rs12824557	0.0532362
Adult	ADHD	TWAS	ENSG00000111780		12	120438198	120460006	protein_coding	0.382562	0.702045	1	0.0221999	rs3847964	0.00614392
Adult	ADHD	TWAS	ENSG00000111786	SRSF9	12	120461672	120495946	protein_coding	1.7925	0.0730525	1	0.0289486	rs4102203	0.0184232
Adult	ADHD	TWAS	ENSG00000111788		12	9277235	9313241	unprocessed_pseudogene	-0.221356	0.824815	1	0.63781	rs717180	0.0265548
Adult	ADHD	TWAS	ENSG00000111799	COL12A1	6	75084326	75206267	protein_coding	-1.27066	0.20385	1	0.152481	rs9350593	0.0635962
Adult	ADHD	TWAS	ENSG00000111801	BTN3A3	6	26440472	26453415	protein_coding	1.09345	0.274197	1	0.111775	rs10484433	0.000790786
Adult	ADHD	TWAS	ENSG00000111802	TDP2	6	24649979	24666930	protein_coding	0.0232849	0.981423	1	0.14709	rs16889506	0.039879
Adult	ADHD	TWAS	ENSG00000111816	FRK	6	115931149	116060891	protein_coding	-0.122596	0.902427	1	0.128937	rs2640882	0.0054025
Adult	ADHD	TWAS	ENSG00000111817	DSE	6	116254173	116444861	protein_coding	-0.710603	0.47733	1	0.108467	rs1405212	0.0173597
Adult	ADHD	TWAS	ENSG00000111843	TMEM14C	6	10722915	10731129	protein_coding	-0.838005	0.402028	1	0.0322021	rs9379840	0.00342249
Adult	ADHD	TWAS	ENSG00000111846	GCNT2	6	10492223	10629368	protein_coding	-0.910902	0.362347	1	0.0132295	rs9379840	0.00342249
Adult	ADHD	TWAS	ENSG00000111859	NEDD9	6	11183298	11382348	protein_coding	1.29713	0.194586	1	0.058502	rs494305	0.0217905
Adult	ADHD	TWAS	ENSG00000111863	ADTRP	6	11712054	11807046	protein_coding	-0.695611	0.486673	1	0.175317	rs2235391	0.0475913
[truncated: 196,492 more rows]
