# Supplementary material for: Isoform-level transcriptome-wide association uncovers genetic risk mechanisms for neuropsychiatric disorders in the human brain
Source: Nat Genet. 2023 Nov 30;55(12):2117–28. doi: 10.1038/s41588-023-01560-2 (PMC10703692; doi:10.1038/s41588-023-01560-2)
Supplement: Supplementary file 15 — Raw isoTWAS results across 15 neuropsychiatric traits using adult brain cortex expression models. Data here underlies Extended Data Figs. 8–9. [file 41588_2023_1560_MOESM15_ESM.xlsx]

## Sheet: Adult_AllRawAssociations_isoTWA
Dataset	Trait	Method	Gene	HGNC	Transcript	Chromosome	Start	End	Biotype	Z	P	Permutation P	R2	Top GWAS SNP	Top GWAS P
Adult	ADHD	isoTWAS	ENSG00000000419	DPM1	ENST00000682366	20	50934867	50959140	protein_coding	0.840355	0.40071	1	0.0310598	rs12480466	0.0309278
Adult	ADHD	isoTWAS	ENSG00000000419	DPM1	ENST00000682713	20	50934867	50959140	protein_coding	-0.953817	0.340176	1	0.0206043	rs2426207	0.00427666
Adult	ADHD	isoTWAS	ENSG00000000419	DPM1	ENST00000684628	20	50934867	50959140	protein_coding	-2.0278	0.0425808	1	0.0211542	rs6063533	0.0011995
Adult	ADHD	isoTWAS	ENSG00000000457	SCYL3	ENST00000367771	1	169849631	169894267	protein_coding	-0.322568	0.747023	1	0.0840249	rs2901029	0.112513
Adult	ADHD	isoTWAS	ENSG00000000460	C1orf112	ENST00000286031	1	169662007	169854080	protein_coding	-0.159012	0.87366	1	0.00966243	rs4437927	0.0023268
Adult	ADHD	isoTWAS	ENSG00000000460	C1orf112	ENST00000459772	1	169662007	169854080	protein_coding	0.747593	0.454706	1	0.0294962	rs4437927	0.0023268
Adult	ADHD	isoTWAS	ENSG00000000971	CFH	ENST00000367429	1	196651754	196752476	protein_coding	-2.07436	0.0380463	1	0.0502244	rs7535696	0.0219634
Adult	ADHD	isoTWAS	ENSG00000000971	CFH	ENST00000466229	1	196651754	196752476	protein_coding	-1.83054	0.0671691	1	0.045915	rs1538687	0.0167112
Adult	ADHD	isoTWAS	ENSG00000000971	CFH	ENST00000630130	1	196651754	196752476	protein_coding	0.500284	0.616875	1	0.0268032	rs1538686	0.00370789
Adult	ADHD	isoTWAS	ENSG00000000971	CFH	ENST00000496761	1	196651754	196752476	protein_coding	-1.99697	0.0458289	1	0.00985389	rs17641524	0.0132864
Adult	ADHD	isoTWAS	ENSG00000001036	FUCA2	ENST00000367585	6	143494812	143511720	protein_coding	0.959569	0.337272	1	0.0101735	rs1080022	0.316827
Adult	ADHD	isoTWAS	ENSG00000001084	GCLC	ENST00000514004	6	53497341	53616970	protein_coding	-0.966661	0.333713	1	0.169823	rs1417391	0.0367978
Adult	ADHD	isoTWAS	ENSG00000001084	GCLC	ENST00000509541	6	53497341	53616970	protein_coding	-0.999469	0.317568	1	0.243293	rs243801	0.000169235
Adult	ADHD	isoTWAS	ENSG00000001167	NFYA	ENST00000341376	6	41072974	41102403	protein_coding	-0.379877	0.704037	1	0.0223055	rs9381025	0.38649
Adult	ADHD	isoTWAS	ENSG00000001167	NFYA	ENST00000353205	6	41072974	41102403	protein_coding	-0.801603	0.422783	1	0.0172191	rs16893893	0.00708123
Adult	ADHD	isoTWAS	ENSG00000001460	STPG1	ENST00000003583	1	24356999	24416934	protein_coding	-0.920497	0.357313	1	0.415398	rs501748	0.0839882
Adult	ADHD	isoTWAS	ENSG00000001460	STPG1	ENST00000483261	1	24356999	24416934	protein_coding	1.14611	0.251748	1	0.0251614	rs1929301	0.0508196
Adult	ADHD	isoTWAS	ENSG00000001460	STPG1	ENST00000468303	1	24356999	24416934	protein_coding	1.94727	0.0515025	1	0.134925	rs12401982	0.000156828
Adult	ADHD	isoTWAS	ENSG00000001460	STPG1	ENST00000337248	1	24356999	24416934	protein_coding	1.24071	0.214713	1	0.344057	rs1016209	0.0981275
Adult	ADHD	isoTWAS	ENSG00000001461	NIPAL3	ENST00000374399	1	24415802	24472976	protein_coding	-1.11665	0.264146	1	0.016655	rs3091242	0.00307639
Adult	ADHD	isoTWAS	ENSG00000001561	ENPP4	ENST00000321037	6	46129989	46146688	protein_coding	0.562904	0.5735	1	0.194689	rs6906620	0.000762667
Adult	ADHD	isoTWAS	ENSG00000001617	SEMA3F	ENST00000413852	3	50155045	50189075	protein_coding	1.08111	0.279648	1	0.0135585	rs9870755	9.42331e-06
Adult	ADHD	isoTWAS	ENSG00000001626	CFTR	ENST00000003084	7	117287120	117715971	protein_coding	-0.181084	0.856301	1	0.026777	rs254538	0.391998
Adult	ADHD	isoTWAS	ENSG00000001629	ANKIB1	ENST00000265742	7	92245974	92401383	protein_coding	0.224254	0.822559	1	0.0152191	rs2111200	0.150434
Adult	ADHD	isoTWAS	ENSG00000001630	CYP51A1	ENST00000450723	7	92084987	92134803	protein_coding	-1.14627	0.251684	1	0.0180386	rs2188177	0.000310953
Adult	ADHD	isoTWAS	ENSG00000001630	CYP51A1	ENST00000003100	7	92084987	92134803	protein_coding	-0.851691	0.394385	1	0.0626359	rs13231820	0.290055
Adult	ADHD	isoTWAS	ENSG00000001631	KRIT1	ENST00000412043	7	92197498	92246166	protein_coding	-0.905741	0.365073	1	0.011272	rs2188178	0.000929632
Adult	ADHD	isoTWAS	ENSG00000001631	KRIT1	ENST00000394507	7	92197498	92246166	protein_coding	-1.09685	0.272708	1	0.0288268	rs4729068	0.000913158
Adult	ADHD	isoTWAS	ENSG00000001631	KRIT1	ENST00000475770	7	92197498	92246166	protein_coding	0.73153	0.464455	1	0.0142581	rs7796370	0.447853
Adult	ADHD	isoTWAS	ENSG00000002016	RAD52	ENST00000488642	12	911736	990053	protein_coding	2.5085	0.0121245	1	0.0740585	rs12816367	0.00211918
Adult	ADHD	isoTWAS	ENSG00000002016	RAD52	ENST00000481052	12	911736	990053	protein_coding	2.31858	0.020418	1	0.0305422	rs12816367	0.00211918
Adult	ADHD	isoTWAS	ENSG00000002016	RAD52	ENST00000358495	12	911736	990053	protein_coding	2.83445	0.00459041	1	0.111946	rs12816367	0.00211918
Adult	ADHD	isoTWAS	ENSG00000002016	RAD52	ENST00000228345	12	911736	990053	protein_coding	1.96802	0.0490653	1	0.019383	rs12816367	0.00211918
Adult	ADHD	isoTWAS	ENSG00000002016	RAD52	ENST00000463750	12	911736	990053	protein_coding	2.07538	0.0379513	1	0.0093779	rs12816367	0.00211918
Adult	ADHD	isoTWAS	ENSG00000002016	RAD52	ENST00000536177	12	911736	990053	protein_coding	2.49478	0.0126035	1	0.0178434	rs12816367	0.00211918
Adult	ADHD	isoTWAS	ENSG00000002016	RAD52	ENST00000542297	12	911736	990053	protein_coding	3.00408	0.00266386	1	0.0173041	rs12816367	0.00211918
Adult	ADHD	isoTWAS	ENSG00000002016	RAD52	ENST00000430095	12	911736	990053	protein_coding	1.8732	0.0610413	1	0.0093113	rs12816367	0.00211918
Adult	ADHD	isoTWAS	ENSG00000002549	LAP3	ENST00000606142	4	17577198	17607972	protein_coding	0.150803	0.880131	1	0.013676	rs4698502	0.0161725
Adult	ADHD	isoTWAS	ENSG00000002549	LAP3	ENST00000508014	4	17577198	17607972	protein_coding	0.122473	0.902525	1	0.00908983	rs1514985	0.000751682
Adult	ADHD	isoTWAS	ENSG00000002549	LAP3	ENST00000509583	4	17577198	17607972	protein_coding	-0.855415	0.392321	1	0.0128721	rs2254416	0.0736148
Adult	ADHD	isoTWAS	ENSG00000002549	LAP3	ENST00000512397	4	17577198	17607972	protein_coding	0.210023	0.83365	1	0.0140243	rs931837	0.0785775
Adult	ADHD	isoTWAS	ENSG00000002587	HS3ST1	ENST00000002596	4	11393150	11429564	protein_coding	-1.65708	0.0975028	1	0.0232962	rs2866059	0.127259
Adult	ADHD	isoTWAS	ENSG00000002745	WNT16	ENST00000222462	7	121325367	121341104	protein_coding	0.0528504	0.957851	1	0.0471856	rs1725058	0.0538551
Adult	ADHD	isoTWAS	ENSG00000002746	HECW1	ENST00000471043	7	43112629	43566001	protein_coding	-0.676876	0.498484	1	0.124711	rs2292	0.370253
Adult	ADHD	isoTWAS	ENSG00000002822	MAD1L1	ENST00000437877	7	1815793	2233243	protein_coding	2.41898	0.0155639	1	0.061861	rs1464541	3.29582e-05
Adult	ADHD	isoTWAS	ENSG00000002822	MAD1L1	ENST00000265854	7	1815793	2233243	protein_coding	3.37905	0.000727378	0.031968	0.0201003	rs1464541	3.29582e-05
Adult	ADHD	isoTWAS	ENSG00000002822	MAD1L1	ENST00000450235	7	1815793	2233243	protein_coding	1.02843	0.303746	1	0.0146011	rs4719317	2.95379e-05
Adult	ADHD	isoTWAS	ENSG00000002834	LASP1	ENST00000318008	17	38869859	38921770	protein_coding	-2.15384	0.0312526	1	0.0135846	rs1239185	0.0223715
Adult	ADHD	isoTWAS	ENSG00000002919	SNX11	ENST00000359238	17	48103357	48123601	protein_coding	0.567875	0.57012	1	0.0131338	rs2325750	0.099558
Adult	ADHD	isoTWAS	ENSG00000002919	SNX11	ENST00000393405	17	48103357	48123601	protein_coding	-0.13306	0.894146	1	0.0521043	rs12941604	0.00397675
Adult	ADHD	isoTWAS	ENSG00000002919	SNX11	ENST00000583320	17	48103357	48123601	protein_coding	0.448246	0.653976	1	0.012482	rs12941604	0.00397675
Adult	ADHD	isoTWAS	ENSG00000002933	TMEM176A	ENST00000484928	7	150800403	150805118	protein_coding	-0.139752	0.888856	1	0.118626	rs438559	0.00648881
Adult	ADHD	isoTWAS	ENSG00000002933	TMEM176A	ENST00000004103	7	150800403	150805118	protein_coding	0.571885	0.5674	1	0.18325	rs11765015	0.026351
Adult	ADHD	isoTWAS	ENSG00000002933	TMEM176A	ENST00000475536	7	150800403	150805118	protein_coding	0.322393	0.747155	1	0.0355932	rs438559	0.00648881
Adult	ADHD	isoTWAS	ENSG00000002933	TMEM176A	ENST00000462826	7	150800403	150805118	protein_coding	-2.09126	0.0365044	1	0.0099965	rs2240628	0.0276653
Adult	ADHD	isoTWAS	ENSG00000003056	M6PR	ENST00000544245	12	8940361	8949761	protein_coding	0.38035	0.703685	1	0.259505	rs4418897	0.00434451
Adult	ADHD	isoTWAS	ENSG00000003056	M6PR	ENST00000000412	12	8940361	8949761	protein_coding	-0.211361	0.832606	1	0.0364762	rs11609005	0.122105
Adult	ADHD	isoTWAS	ENSG00000003056	M6PR	ENST00000536844	12	8940361	8949761	protein_coding	0.296711	0.766687	1	0.0117308	rs1805725	0.185503
Adult	ADHD	isoTWAS	ENSG00000003056	M6PR	ENST00000537621	12	8940361	8949761	protein_coding	-0.159758	0.873071	1	0.012957	rs1805725	0.185503
Adult	ADHD	isoTWAS	ENSG00000003137	CYP26B1	ENST00000001146	2	72129238	72147862	protein_coding	-0.549602	0.582592	1	0.0134567	rs17557755	0.000481216
Adult	ADHD	isoTWAS	ENSG00000003147	ICA1	ENST00000402384	7	8113184	8262687	protein_coding	-0.573975	0.565985	1	0.0121598	rs3757526	6.80508e-05
Adult	ADHD	isoTWAS	ENSG00000003147	ICA1	ENST00000470696	7	8113184	8262687	protein_coding	-0.51999	0.60307	1	0.0152212	rs17136898	8.96577e-05
Adult	ADHD	isoTWAS	ENSG00000003147	ICA1	ENST00000422063	7	8113184	8262687	protein_coding	-0.734586	0.462592	1	0.061236	rs17136898	8.96577e-05
Adult	ADHD	isoTWAS	ENSG00000003249	DBNDD1	ENST00000623401	16	90004871	90019890	protein_coding	-1.71133	0.0870205	1	0.0335002	rs3785181	0.0245125
Adult	ADHD	isoTWAS	ENSG00000003249	DBNDD1	ENST00000002501	16	90004871	90019890	protein_coding	-2.10751	0.0350733	1	0.0415061	rs12918773	0.0268288
Adult	ADHD	isoTWAS	ENSG00000003402	CFLAR	ENST00000341222	2	201116154	201176687	protein_coding	1.47851	0.139272	1	0.217078	rs1914265	0.00415694
Adult	ADHD	isoTWAS	ENSG00000003402	CFLAR	ENST00000309955	2	201116154	201176687	protein_coding	-0.110265	0.912199	1	0.0275673	rs1914265	0.00415694
Adult	ADHD	isoTWAS	ENSG00000003402	CFLAR	ENST00000457277	2	201116154	201176687	protein_coding	-1.80172	0.0715894	1	0.00968771	rs1914265	0.00415694
Adult	ADHD	isoTWAS	ENSG00000003402	CFLAR	ENST00000494258	2	201116154	201176687	protein_coding	-1.24504	0.213117	1	0.0838122	rs1914265	0.00415694
Adult	ADHD	isoTWAS	ENSG00000003402	CFLAR	ENST00000340870	2	201116154	201176687	protein_coding	-0.954773	0.339693	1	0.00930848	rs16836710	0.196704
Adult	ADHD	isoTWAS	ENSG00000003509	NDUFAF7	ENST00000002125	2	37231631	37253403	protein_coding	-2.03915	0.0414352	1	0.0106759	rs3770888	1.94598e-05
Adult	ADHD	isoTWAS	ENSG00000003509	NDUFAF7	ENST00000441905	2	37231631	37253403	protein_coding	-1.09718	0.272564	1	0.309419	rs3770888	1.94598e-05
Adult	ADHD	isoTWAS	ENSG00000003756	RBM5	ENST00000475128	3	50088919	50119021	protein_coding	1.75215	0.0797476	1	0.019556	rs9870755	9.42331e-06
Adult	ADHD	isoTWAS	ENSG00000003987	MTMR7	ENST00000521857	8	17296794	17413528	protein_coding	-0.233621	0.81528	1	0.0092795	rs2246488	0.11206
Adult	ADHD	isoTWAS	ENSG00000003987	MTMR7	ENST00000180173	8	17296794	17413528	protein_coding	-0.885636	0.375814	1	0.10172	rs1502150	0.0693704
Adult	ADHD	isoTWAS	ENSG00000003989	SLC7A2	ENST00000494857	8	17497088	17570573	protein_coding	0.280084	0.779413	1	0.0427607	rs1501595	2.95379e-05
Adult	ADHD	isoTWAS	ENSG00000003989	SLC7A2	ENST00000522656	8	17497088	17570573	protein_coding	0.63701	0.524119	1	0.0231563	rs1521357	0.181549
Adult	ADHD	isoTWAS	ENSG00000004139	SARM1	ENST00000585482	17	28364356	28404049	protein_coding	2.34086	0.0192395	1	0.0357851	rs739439	0.0262833
Adult	ADHD	isoTWAS	ENSG00000004139	SARM1	ENST00000379061	17	28364356	28404049	protein_coding	0.569577	0.568965	1	0.0159357	rs739439	0.0262833
Adult	ADHD	isoTWAS	ENSG00000004139	SARM1	ENST00000585453	17	28364356	28404049	protein_coding	1.0841	0.278321	1	0.182532	rs9906526	0.00131814
Adult	ADHD	isoTWAS	ENSG00000004142	POLDIP2	ENST00000540200	17	28346633	28357527	protein_coding	-0.118765	0.905462	1	0.142389	rs797960	0.00501607
Adult	ADHD	isoTWAS	ENSG00000004399	PLXND1	ENST00000504524	3	129555214	129606676	protein_coding	-0.44542	0.656016	1	0.0175574	rs16825560	0.0109591
Adult	ADHD	isoTWAS	ENSG00000004399	PLXND1	ENST00000512807	3	129555214	129606676	protein_coding	1.04071	0.298008	1	0.0193139	rs1136553	0.296948
Adult	ADHD	isoTWAS	ENSG00000004399	PLXND1	ENST00000324093	3	129555214	129606676	protein_coding	0.664696	0.506245	1	0.104386	rs7638782	0.0232683
Adult	ADHD	isoTWAS	ENSG00000004399	PLXND1	ENST00000514990	3	129555214	129606676	protein_coding	0.158516	0.87405	1	0.0378956	rs16889	0.0189761
Adult	ADHD	isoTWAS	ENSG00000004455	AK2	ENST00000373449	1	33007986	33080996	protein_coding	-1.15818	0.246789	1	0.0111128	rs10914650	0.225512
Adult	ADHD	isoTWAS	ENSG00000004455	AK2	ENST00000487289	1	33007986	33080996	protein_coding	1.15818	0.246789	1	0.0109377	rs10914650	0.225512
Adult	ADHD	isoTWAS	ENSG00000004455	AK2	ENST00000673291	1	33007986	33080996	protein_coding	0.528528	0.597133	1	0.0248164	rs6678903	0.000165884
Adult	ADHD	isoTWAS	ENSG00000004455	AK2	ENST00000629371	1	33007986	33080996	protein_coding	1.15818	0.246789	1	0.00973773	rs10914650	0.225512
Adult	ADHD	isoTWAS	ENSG00000004468	CD38	ENST00000511430	4	15778275	15853232	protein_coding	1.83608	0.0663463	1	0.0271649	rs17385493	0.0326794
Adult	ADHD	isoTWAS	ENSG00000004468	CD38	ENST00000226279	4	15778275	15853232	protein_coding	2.1186	0.0341241	1	0.190846	rs16893682	0.0474792
Adult	ADHD	isoTWAS	ENSG00000004468	CD38	ENST00000502843	4	15778275	15853232	protein_coding	2.95387	0.00313813	1	0.0121103	rs17385493	0.0326794
Adult	ADHD	isoTWAS	ENSG00000004487	KDM1A	ENST00000356634	1	23019443	23083689	protein_coding	-1.36326	0.172799	1	0.0132576	rs4655141	0.0726537
Adult	ADHD	isoTWAS	ENSG00000004534	RBM6	ENST00000442092	3	49940007	50100045	protein_coding	-2.07866	0.0376488	1	0.0789796	rs11720964	0.00104176
Adult	ADHD	isoTWAS	ENSG00000004534	RBM6	ENST00000441115	3	49940007	50100045	protein_coding	-2.71274	0.0066729	1	0.0122357	rs9870755	9.42331e-06
Adult	ADHD	isoTWAS	ENSG00000004534	RBM6	ENST00000425608	3	49940007	50100045	protein_coding	-3.01745	0.00254914	1	0.0455119	rs13071931	0.00106037
Adult	ADHD	isoTWAS	ENSG00000004534	RBM6	ENST00000454079	3	49940007	50100045	protein_coding	-2.05123	0.0402448	1	0.319726	rs13100173	5.96983e-05
Adult	ADHD	isoTWAS	ENSG00000004534	RBM6	ENST00000433811	3	49940007	50100045	protein_coding	-1.83908	0.0659039	1	0.0333991	rs17304079	0.001309
Adult	ADHD	isoTWAS	ENSG00000004534	RBM6	ENST00000446471	3	49940007	50100045	protein_coding	-2.16797	0.0301613	1	0.115983	rs13100173	5.96983e-05
Adult	ADHD	isoTWAS	ENSG00000004534	RBM6	ENST00000478026	3	49940007	50100045	protein_coding	1.51612	0.129488	1	0.00989362	rs9870755	9.42331e-06
Adult	ADHD	isoTWAS	ENSG00000004700	RECQL	ENST00000444129	12	21468910	21501669	protein_coding	-0.350509	0.725956	1	0.0705797	rs11608437	0.0042632
Adult	ADHD	isoTWAS	ENSG00000004766	VPS50	ENST00000485140	7	93232340	93361123	protein_coding	-0.572196	0.567189	1	0.0102872	rs2188177	0.000310953
Adult	ADHD	isoTWAS	ENSG00000004766	VPS50	ENST00000305866	7	93232340	93361123	protein_coding	-1.38676	0.165514	1	0.0102636	rs10953097	0.0635962
Adult	ADHD	isoTWAS	ENSG00000004777	ARHGAP33	ENST00000378944	19	35774532	35788822	protein_coding	-1.02636	0.304724	1	0.020356	rs2651109	0.00874154
Adult	ADHD	isoTWAS	ENSG00000004777	ARHGAP33	ENST00000587984	19	35774532	35788822	protein_coding	-1.75996	0.0784138	1	0.0327595	rs2651109	0.00874154
Adult	ADHD	isoTWAS	ENSG00000004777	ARHGAP33	ENST00000314737	19	35774532	35788822	protein_coding	0.0662173	0.947205	1	0.0402593	rs2651109	0.00874154
Adult	ADHD	isoTWAS	ENSG00000004777	ARHGAP33	ENST00000589133	19	35774532	35788822	protein_coding	0.0577112	0.953979	1	0.134163	rs1053216	0.00420977
Adult	ADHD	isoTWAS	ENSG00000004779	NDUFAB1	ENST00000567761	16	23581014	23596316	protein_coding	-0.56653	0.571034	1	0.0167051	rs198178	0.00134127
Adult	ADHD	isoTWAS	ENSG00000004799	PDK4	ENST00000468445	7	95583499	95596516	protein_coding	0.661673	0.508181	1	0.0165281	rs2299269	0.198443
Adult	ADHD	isoTWAS	ENSG00000004897	CDC27	ENST00000573502	17	47117703	47189422	protein_coding	0.331126	0.740549	1	0.0124692	rs9905800	0.086162
Adult	ADHD	isoTWAS	ENSG00000005020	SKAP2	ENST00000468712	7	26667068	26995239	protein_coding	-1.38052	0.167428	1	0.0301559	rs11763972	0.00122927
Adult	ADHD	isoTWAS	ENSG00000005020	SKAP2	ENST00000345317	7	26667068	26995239	protein_coding	0.606604	0.544114	1	0.163209	rs11763972	0.00122927
Adult	ADHD	isoTWAS	ENSG00000005020	SKAP2	ENST00000487720	7	26667068	26995239	protein_coding	0.179738	0.857358	1	0.169682	rs11763972	0.00122927
Adult	ADHD	isoTWAS	ENSG00000005059	MCUB	ENST00000394650	4	109560209	109688719	protein_coding	-1.13459	0.256545	1	0.0403716	rs3212153	0.110712
Adult	ADHD	isoTWAS	ENSG00000005075	POLR2J	ENST00000292614	7	102473128	102478922	protein_coding	0.246591	0.805224	1	0.23154	rs11973739	0.00876723
Adult	ADHD	isoTWAS	ENSG00000005075	POLR2J	ENST00000393794	7	102473128	102478922	protein_coding	-0.23449	0.814605	1	0.0749989	rs11973739	0.00876723
Adult	ADHD	isoTWAS	ENSG00000005100	DHX33	ENST00000574023	17	5440917	5468982	protein_coding	0.554183	0.579454	1	0.0160488	rs7213832	0.26485
Adult	ADHD	isoTWAS	ENSG00000005100	DHX33	ENST00000225296	17	5440917	5468982	protein_coding	0.476375	0.633807	1	0.0204085	rs2106233	0.0128825
Adult	ADHD	isoTWAS	ENSG00000005156	LIG3	ENST00000593099	17	34980512	35009743	protein_coding	-2.30172	0.0213512	1	0.0385644	rs936656	0.00352284
Adult	ADHD	isoTWAS	ENSG00000005156	LIG3	ENST00000378526	17	34980512	35009743	protein_coding	-1.67598	0.0937417	1	0.0609981	rs936656	0.00352284
Adult	ADHD	isoTWAS	ENSG00000005194	CIAPIN1	ENST00000569370	16	57428187	57447420	protein_coding	1.15518	0.248016	1	0.0305255	rs223895	0.0626031
Adult	ADHD	isoTWAS	ENSG00000005206	SPPL2B	ENST00000613503	19	2328615	2355095	protein_coding	-1.03956	0.298543	1	0.0117957	rs740051	0.0224893
Adult	ADHD	isoTWAS	ENSG00000005238	ATOSB	ENST00000378561	9	35104112	35116341	protein_coding	0.65994	0.509292	1	0.164093	rs10971942	0.0240081
Adult	ADHD	isoTWAS	ENSG00000005243	COPZ2	ENST00000579263	17	48026167	48038030	protein_coding	-0.68827	0.491283	1	0.0146379	rs12941604	0.00397675
Adult	ADHD	isoTWAS	ENSG00000005379	TSPOAP1	ENST00000580669	17	58301228	58328795	protein_coding	0.109845	0.912532	1	0.122191	rs11652685	0.854013
Adult	ADHD	isoTWAS	ENSG00000005379	TSPOAP1	ENST00000578486	17	58301228	58328795	protein_coding	-0.425671	0.670347	1	0.108826	rs11079321	0.000601361
Adult	ADHD	isoTWAS	ENSG00000005381	MPO	ENST00000225275	17	58269855	58280935	protein_coding	0.435887	0.662919	1	0.012542	rs9911607	0.487682
Adult	ADHD	isoTWAS	ENSG00000005421	PON1	ENST00000222381	7	95297676	95324532	protein_coding	0.842255	0.399645	1	0.0125393	rs10953143	0.204798
Adult	ADHD	isoTWAS	ENSG00000005436	GCFC2	ENST00000442309	2	75652000	75710985	protein_coding	0.112318	0.910571	1	0.0199891	rs2141732	0.0328428
Adult	ADHD	isoTWAS	ENSG00000005436	GCFC2	ENST00000470503	2	75652000	75710985	protein_coding	0.468677	0.639301	1	0.060053	rs2422385	0.0159088
Adult	ADHD	isoTWAS	ENSG00000005436	GCFC2	ENST00000470197	2	75652000	75710985	protein_coding	0.160308	0.872639	1	0.106819	rs2422385	0.0159088
Adult	ADHD	isoTWAS	ENSG00000005436	GCFC2	ENST00000492826	2	75652000	75710985	protein_coding	0.00948503	0.992432	1	0.00905934	rs7561389	0.0025529
Adult	ADHD	isoTWAS	ENSG00000005436	GCFC2	ENST00000321027	2	75652000	75710985	protein_coding	0.000791907	0.999368	1	0.214988	rs17011691	0.00776779
Adult	ADHD	isoTWAS	ENSG00000005469	CROT	ENST00000412227	7	87345664	87399794	protein_coding	-0.88218	0.377679	1	0.0370247	rs7804971	0.0357288
Adult	ADHD	isoTWAS	ENSG00000005469	CROT	ENST00000331536	7	87345664	87399794	protein_coding	0.00724535	0.994219	1	0.012952	rs4148824	0.140482
Adult	ADHD	isoTWAS	ENSG00000005483	KMT2E	ENST00000311117	7	104940943	105115019	protein_coding	1.72665	0.0842299	1	0.0173331	rs864687	0.0157785
Adult	ADHD	isoTWAS	ENSG00000005483	KMT2E	ENST00000474203	7	104940943	105115019	protein_coding	0.0642742	0.948752	1	0.0635355	rs2299308	0.000571059
Adult	ADHD	isoTWAS	ENSG00000005483	KMT2E	ENST00000479838	7	104940943	105115019	protein_coding	-2.98225	0.00286135	1	0.0297246	rs2079341	0.00233455
Adult	ADHD	isoTWAS	ENSG00000005486	RHBDD2	ENST00000006777	7	75842602	75888926	protein_coding	-2.74412	0.00606742	1	0.0102618	rs28444574	0.00848839
Adult	ADHD	isoTWAS	ENSG00000005513	SOX8	ENST00000566034	16	981770	986979	protein_coding	2.72211	0.00648671	1	0.0342163	rs8051213	0.0394942
Adult	ADHD	isoTWAS	ENSG00000005700	IBTK	ENST00000445419	6	82169986	82247754	protein_coding	1.10842	0.267682	1	0.0227731	rs9344302	0.0865287
Adult	ADHD	isoTWAS	ENSG00000005700	IBTK	ENST00000306270	6	82169986	82247754	protein_coding	0.383483	0.701362	1	0.0265505	rs285976	0.00268212
Adult	ADHD	isoTWAS	ENSG00000005801	ZNF195	ENST00000649622	11	3339261	3379222	protein_coding	0.554875	0.57898	1	0.191756	rs11025909	0.000125054
Adult	ADHD	isoTWAS	ENSG00000005801	ZNF195	ENST00000526598	11	3339261	3379222	protein_coding	0.831828	0.405506	1	0.012965	rs11025909	0.000125054
Adult	ADHD	isoTWAS	ENSG00000005801	ZNF195	ENST00000528218	11	3339261	3379222	protein_coding	0.889815	0.373565	1	0.0136816	rs7103207	0.364936
Adult	ADHD	isoTWAS	ENSG00000005801	ZNF195	ENST00000529085	11	3339261	3379222	protein_coding	0.828644	0.407306	1	0.0201141	rs11025909	0.000125054
Adult	ADHD	isoTWAS	ENSG00000005801	ZNF195	ENST00000529228	11	3339261	3379222	protein_coding	0.831828	0.405506	1	0.0148119	rs11025909	0.000125054
Adult	ADHD	isoTWAS	ENSG00000005801	ZNF195	ENST00000429541	11	3339261	3379222	protein_coding	0.608069	0.543142	1	0.033962	rs11025909	0.000125054
Adult	ADHD	isoTWAS	ENSG00000005801	ZNF195	ENST00000525502	11	3339261	3379222	protein_coding	0.206981	0.836025	1	0.0318367	rs11025909	0.000125054
Adult	ADHD	isoTWAS	ENSG00000005801	ZNF195	ENST00000005082	11	3339261	3379222	protein_coding	0.799689	0.423891	1	0.0105724	rs11025909	0.000125054
Adult	ADHD	isoTWAS	ENSG00000005810	MYCBP2	ENST00000486679	13	77042474	77327094	protein_coding	-1.27608	0.201927	1	0.0105442	rs1536776	5.52849e-07
Adult	ADHD	isoTWAS	ENSG00000005812	FBXL3	ENST00000477982	13	76992598	77027195	protein_coding	1.20631	0.227698	1	0.0217167	rs2181615	0.00887063
Adult	ADHD	isoTWAS	ENSG00000005882	PDK2	ENST00000614357	17	50094737	50112152	protein_coding	-0.663818	0.506807	1	0.0384878	rs198552	0.277479
Adult	ADHD	isoTWAS	ENSG00000005882	PDK2	ENST00000503076	17	50094737	50112152	protein_coding	0.630068	0.52865	1	0.17932	rs1062484	0.00594136
Adult	ADHD	isoTWAS	ENSG00000005882	PDK2	ENST00000007708	17	50094737	50112152	protein_coding	0.922176	0.356437	1	0.0523248	rs2908435	0.00731835
Adult	ADHD	isoTWAS	ENSG00000005882	PDK2	ENST00000505897	17	50094737	50112152	protein_coding	0.758735	0.448011	1	0.115147	rs1062484	0.00594136
Adult	ADHD	isoTWAS	ENSG00000005882	PDK2	ENST00000511026	17	50094737	50112152	protein_coding	-0.0620316	0.950538	1	0.0218225	rs1062484	0.00594136
Adult	ADHD	isoTWAS	ENSG00000005882	PDK2	ENST00000508030	17	50094737	50112152	protein_coding	-1.04954	0.293929	1	0.0316036	rs1062484	0.00594136
Adult	ADHD	isoTWAS	ENSG00000005884	ITGA3	ENST00000506437	17	50055968	50090481	protein_coding	0.889568	0.373698	1	0.132909	rs11870428	0.00155617
Adult	ADHD	isoTWAS	ENSG00000005884	ITGA3	ENST00000320031	17	50055968	50090481	protein_coding	0.761808	0.446174	1	0.0116146	rs16949454	0.0558762
Adult	ADHD	isoTWAS	ENSG00000005884	ITGA3	ENST00000506401	17	50055968	50090481	protein_coding	0.690401	0.489942	1	0.00984778	rs16949454	0.0558762
Adult	ADHD	isoTWAS	ENSG00000005961	ITGA2B	ENST00000592462	17	44372180	44389649	protein_coding	-0.546764	0.584541	1	0.0113691	rs2867316	0.0863452
Adult	ADHD	isoTWAS	ENSG00000005981	ASB4	ENST00000325885	7	95478444	95540233	protein_coding	-0.962785	0.335655	1	0.079668	rs17776650	0.022966
Adult	ADHD	isoTWAS	ENSG00000006007	GDE1	ENST00000353258	16	19501693	19522123	protein_coding	-2.91219	0.00358902	1	0.106123	rs4238674	0.00237365
Adult	ADHD	isoTWAS	ENSG00000006007	GDE1	ENST00000564172	16	19501693	19522123	protein_coding	3.0767	0.00209308	1	0.0431553	rs4238674	0.00237365
Adult	ADHD	isoTWAS	ENSG00000006015	REX1BD	ENST00000597371	19	18588685	18592337	protein_coding	-1.9745	0.0483248	1	0.0160354	rs2228603	0.0190271
Adult	ADHD	isoTWAS	ENSG00000006015	REX1BD	ENST00000598375	19	18588685	18592337	protein_coding	-2.69078	0.00712857	1	0.0599887	rs2157850	0.00190923
Adult	ADHD	isoTWAS	ENSG00000006015	REX1BD	ENST00000601736	19	18588685	18592337	protein_coding	-2.36382	0.0180874	1	0.0103172	rs4808200	0.00781407
Adult	ADHD	isoTWAS	ENSG00000006015	REX1BD	ENST00000600997	19	18588685	18592337	protein_coding	3.67053	0.000242049	0.022977	0.014545	rs4808200	0.00781407
Adult	ADHD	isoTWAS	ENSG00000006015	REX1BD	ENST00000595077	19	18588685	18592337	protein_coding	-3.41095	0.000647368	0.020979	0.0229307	rs2074301	0.000386697
Adult	ADHD	isoTWAS	ENSG00000006016	CRLF1	ENST00000596360	19	18572220	18607741	protein_coding	-1.96691	0.0491941	1	0.0154239	rs2239370	0.00413076
Adult	ADHD	isoTWAS	ENSG00000006016	CRLF1	ENST00000597131	19	18572220	18607741	protein_coding	-2.26953	0.0232364	1	0.0131883	rs12610845	0.0180788
Adult	ADHD	isoTWAS	ENSG00000006016	CRLF1	ENST00000392386	19	18572220	18607741	protein_coding	-2.22478	0.0260957	1	0.0446186	rs12610845	0.0180788
Adult	ADHD	isoTWAS	ENSG00000006016	CRLF1	ENST00000684169	19	18572220	18607741	protein_coding	-1.90566	0.0566937	1	0.0307211	rs12610845	0.0180788
Adult	ADHD	isoTWAS	ENSG00000006042	TMEM98	ENST00000578289	17	32927910	32945106	protein_coding	0.527883	0.597581	1	0.0296207	rs28917	0.005996
Adult	ADHD	isoTWAS	ENSG00000006042	TMEM98	ENST00000583437	17	32927910	32945106	protein_coding	-1.14368	0.252756	1	0.0165363	rs28917	0.005996
Adult	ADHD	isoTWAS	ENSG00000006042	TMEM98	ENST00000394642	17	32927910	32945106	protein_coding	-0.366353	0.714102	1	0.15971	rs28957	0.0016383
Adult	ADHD	isoTWAS	ENSG00000006042	TMEM98	ENST00000579849	17	32927910	32945106	protein_coding	0.397726	0.690832	1	0.131972	rs28957	0.0016383
Adult	ADHD	isoTWAS	ENSG00000006042	TMEM98	ENST00000395149	17	32927910	32945106	protein_coding	0.327239	0.743487	1	0.0142881	rs28917	0.005996
Adult	ADHD	isoTWAS	ENSG00000006047	YBX2	ENST00000571485	17	7288263	7294639	protein_coding	-0.906248	0.364804	1	0.0698277	rs9904665	0.000209729
Adult	ADHD	isoTWAS	ENSG00000006047	YBX2	ENST00000007699	17	7288263	7294639	protein_coding	-0.487	0.626258	1	0.0182296	rs3744405	0.626258
Adult	ADHD	isoTWAS	ENSG00000006071	ABCC8	ENST00000645004	11	17392498	17476894	protein_coding	0.522515	0.601312	1	0.0711053	rs2073585	0.00337873
Adult	ADHD	isoTWAS	ENSG00000006071	ABCC8	ENST00000683808	11	17392498	17476894	protein_coding	2.91776	0.00352554	1	0.0142372	rs10832918	0.00238154
Adult	ADHD	isoTWAS	ENSG00000006071	ABCC8	ENST00000684157	11	17392498	17476894	protein_coding	1.19991	0.230173	1	0.135679	rs10832918	0.00238154
Adult	ADHD	isoTWAS	ENSG00000006071	ABCC8	ENST00000647086	11	17392498	17476894	protein_coding	1.94559	0.0517035	1	0.182706	rs2073585	0.00337873
Adult	ADHD	isoTWAS	ENSG00000006071	ABCC8	ENST00000682185	11	17392498	17476894	protein_coding	3.23223	0.00122829	1	0.0319696	rs10832918	0.00238154
Adult	ADHD	isoTWAS	ENSG00000006071	ABCC8	ENST00000526168	11	17392498	17476894	protein_coding	1.19929	0.230414	1	0.0100569	rs10832918	0.00238154
Adult	ADHD	isoTWAS	ENSG00000006071	ABCC8	ENST00000642611	11	17392498	17476894	protein_coding	2.31774	0.0204637	1	0.0285177	rs11024102	0.0409535
Adult	ADHD	isoTWAS	ENSG00000006071	ABCC8	ENST00000683093	11	17392498	17476894	protein_coding	0.782361	0.434002	1	0.0820041	rs10832918	0.00238154
Adult	ADHD	isoTWAS	ENSG00000006071	ABCC8	ENST00000529967	11	17392498	17476894	protein_coding	1.86787	0.0617799	1	0.0147244	rs2073586	0.00368428
Adult	ADHD	isoTWAS	ENSG00000006071	ABCC8	ENST00000532220	11	17392498	17476894	protein_coding	1.79622	0.07246	1	0.113798	rs2237976	0.00452552
Adult	ADHD	isoTWAS	ENSG00000006071	ABCC8	ENST00000684253	11	17392498	17476894	protein_coding	-0.672213	0.501448	1	0.0186753	rs10832704	0.0838091
Adult	ADHD	isoTWAS	ENSG00000006071	ABCC8	ENST00000682199	11	17392498	17476894	protein_coding	0.48714	0.626159	1	0.0632399	rs10832918	0.00238154
Adult	ADHD	isoTWAS	ENSG00000006071	ABCC8	ENST00000683253	11	17392498	17476894	protein_coding	3.3048	0.000950452	0.003996	0.00987312	rs10832918	0.00238154
Adult	ADHD	isoTWAS	ENSG00000006071	ABCC8	ENST00000644057	11	17392498	17476894	protein_coding	0.00735042	0.994135	1	0.0117109	rs10832918	0.00238154
Adult	ADHD	isoTWAS	ENSG00000006116	CACNG3	ENST00000005284	16	24256335	24362412	protein_coding	-1.02459	0.305557	1	0.014447	rs198178	0.00134127
Adult	ADHD	isoTWAS	ENSG00000006118	TMEM132A	ENST00000536409	11	60924460	60937159	protein_coding	0.507762	0.61162	1	0.0688447	rs11230311	0.0381723
Adult	ADHD	isoTWAS	ENSG00000006118	TMEM132A	ENST00000543732	11	60924460	60937159	protein_coding	0.336378	0.736586	1	0.0116801	rs557309	0.349273
Adult	ADHD	isoTWAS	ENSG00000006118	TMEM132A	ENST00000544098	11	60924460	60937159	protein_coding	0.608997	0.542527	1	0.0143695	rs11230311	0.0381723
Adult	ADHD	isoTWAS	ENSG00000006118	TMEM132A	ENST00000005286	11	60924460	60937159	protein_coding	0.294183	0.768618	1	0.0147505	rs557309	0.349273
Adult	ADHD	isoTWAS	ENSG00000006118	TMEM132A	ENST00000453848	11	60924460	60937159	protein_coding	-0.587003	0.557202	1	0.020455	rs11230311	0.0381723
Adult	ADHD	isoTWAS	ENSG00000006118	TMEM132A	ENST00000535480	11	60924460	60937159	protein_coding	-0.151531	0.879557	1	0.226951	rs557309	0.349273
Adult	ADHD	isoTWAS	ENSG00000006118	TMEM132A	ENST00000534983	11	60924460	60937159	protein_coding	-0.317578	0.750805	1	0.0304474	rs11230311	0.0381723
Adult	ADHD	isoTWAS	ENSG00000006118	TMEM132A	ENST00000540112	11	60924460	60937159	protein_coding	0.14164	0.887364	1	0.313505	rs552426	0.0375255
Adult	ADHD	isoTWAS	ENSG00000006125	AP2B1	ENST00000610402	17	35578046	35726413	protein_coding	-0.859182	0.39024	1	0.0443175	rs17548596	0.00353416
Adult	ADHD	isoTWAS	ENSG00000006128	TAC1	ENST00000346867	7	97732084	97740472	protein_coding	0.160693	0.872335	1	0.0121487	rs2530126	0.636213
Adult	ADHD	isoTWAS	ENSG00000006128	TAC1	ENST00000350485	7	97732084	97740472	protein_coding	0.310479	0.756196	1	0.0147085	rs2189772	0.163922
Adult	ADHD	isoTWAS	ENSG00000006128	TAC1	ENST00000491437	7	97732084	97740472	protein_coding	-0.143086	0.886222	1	0.0119796	rs17147641	0.0109591
Adult	ADHD	isoTWAS	ENSG00000006194	ZNF263	ENST00000219069	16	3283283	3301401	protein_coding	1.29034	0.196932	1	0.0165239	rs7193369	0.129772
Adult	ADHD	isoTWAS	ENSG00000006282	SPATA20	ENST00000510917	17	50543058	50555852	protein_coding	1.5061	0.132043	1	0.0366384	rs11870428	0.00155617
Adult	ADHD	isoTWAS	ENSG00000006282	SPATA20	ENST00000515619	17	50543058	50555852	protein_coding	1.84228	0.0654342	1	0.0252117	rs11651407	0.0239457
Adult	ADHD	isoTWAS	ENSG00000006282	SPATA20	ENST00000356488	17	50543058	50555852	protein_coding	1.77654	0.0756437	1	0.0380504	rs11651407	0.0239457
Adult	ADHD	isoTWAS	ENSG00000006282	SPATA20	ENST00000513618	17	50543058	50555852	protein_coding	1.39658	0.162539	1	0.0163764	rs989128	0.0975195
Adult	ADHD	isoTWAS	ENSG00000006282	SPATA20	ENST00000505656	17	50543058	50555852	protein_coding	2.25713	0.0239999	1	0.0224654	rs11653251	0.0400726
Adult	ADHD	isoTWAS	ENSG00000006282	SPATA20	ENST00000006658	17	50543058	50555852	protein_coding	1.67551	0.0938341	1	0.344337	rs11870428	0.00155617
Adult	ADHD	isoTWAS	ENSG00000006282	SPATA20	ENST00000505559	17	50543058	50555852	protein_coding	-0.762184	0.44595	1	0.0849095	rs11653251	0.0400726
Adult	ADHD	isoTWAS	ENSG00000006282	SPATA20	ENST00000503063	17	50543058	50555852	protein_coding	1.62897	0.10332	1	0.0804563	rs11651407	0.0239457
Adult	ADHD	isoTWAS	ENSG00000006282	SPATA20	ENST00000505085	17	50543058	50555852	protein_coding	-1.38566	0.165851	1	0.30095	rs1062484	0.00594136
Adult	ADHD	isoTWAS	ENSG00000006282	SPATA20	ENST00000503127	17	50543058	50555852	protein_coding	1.72649	0.0842591	1	0.149273	rs11870428	0.00155617
Adult	ADHD	isoTWAS	ENSG00000006283	CACNA1G	ENST00000352832	17	50560715	50627474	protein_coding	-0.944	0.34517	1	0.0105062	rs198555	0.34517
Adult	ADHD	isoTWAS	ENSG00000006432	MAP3K9	ENST00000554752	14	70722526	70809534	protein_coding	1.69442	0.0901852	1	0.0360671	rs4902852	0.0736148
Adult	ADHD	isoTWAS	ENSG00000006453	BAIAP2L1	ENST00000480580	7	98291650	98401090	protein_coding	0.954737	0.339711	1	0.0123494	rs17147641	0.0109591
Adult	ADHD	isoTWAS	ENSG00000006453	BAIAP2L1	ENST00000005260	7	98291650	98401090	protein_coding	-0.0646364	0.948463	1	0.0153844	rs3801255	0.617779
Adult	ADHD	isoTWAS	ENSG00000006459	KDM7A	ENST00000397560	7	140084746	140176983	protein_coding	0.0137589	0.989022	1	0.0354284	rs193947	0.00417009
Adult	ADHD	isoTWAS	ENSG00000006459	KDM7A	ENST00000478996	7	140084746	140176983	protein_coding	-1.62212	0.104778	1	0.00903292	rs193947	0.00417009
Adult	ADHD	isoTWAS	ENSG00000006530	AGK	ENST00000495028	7	141551278	141655244	protein_coding	-2.21953	0.0264505	1	0.0098242	rs7798269	0.0194912
Adult	ADHD	isoTWAS	ENSG00000006530	AGK	ENST00000496784	7	141551278	141655244	protein_coding	-2.21953	0.0264505	1	0.049474	rs7798269	0.0194912
Adult	ADHD	isoTWAS	ENSG00000006555	TTC22	ENST00000371276	1	54779712	54801323	protein_coding	0.414899	0.678216	1	0.0178196	rs11206349	0.00574485
Adult	ADHD	isoTWAS	ENSG00000006576	PHTF2	ENST00000450574	7	77798773	77957503	protein_coding	-0.289554	0.772157	1	0.0233218	rs12673114	0.141833
Adult	ADHD	isoTWAS	ENSG00000006625	GGCT	ENST00000440082	7	30496621	30504841	protein_coding	-0.393867	0.693679	1	0.0323391	rs6942902	0.00120793
Adult	ADHD	isoTWAS	ENSG00000006625	GGCT	ENST00000409436	7	30496621	30504841	protein_coding	1.04192	0.29745	1	0.00958207	rs9655313	0.000862243
Adult	ADHD	isoTWAS	ENSG00000006625	GGCT	ENST00000275428	7	30496621	30504841	protein_coding	0.669246	0.503339	1	0.211345	rs6942902	0.00120793
Adult	ADHD	isoTWAS	ENSG00000006695	COX10	ENST00000261643	17	14069490	14231736	protein_coding	-2.03315	0.0420371	1	0.128141	rs9914753	0.025615
Adult	ADHD	isoTWAS	ENSG00000006695	COX10	ENST00000670279	17	14069490	14231736	protein_coding	0.545427	0.58546	1	0.0162295	rs7209938	0.0262833
Adult	ADHD	isoTWAS	ENSG00000006695	COX10	ENST00000664217	17	14069490	14231736	protein_coding	-1.8635	0.062392	1	0.113391	rs9914753	0.025615
Adult	ADHD	isoTWAS	ENSG00000006740	ARHGAP44	ENST00000584974	17	12789498	12991643	protein_coding	-0.155105	0.876739	1	0.0314466	rs12936110	0.0142065
Adult	ADHD	isoTWAS	ENSG00000006744	ELAC2	ENST00000338034	17	12991612	13018065	protein_coding	-0.585376	0.558295	1	0.0897297	rs12451752	0.00024066
Adult	ADHD	isoTWAS	ENSG00000006744	ELAC2	ENST00000465825	17	12991612	13018065	protein_coding	-0.234874	0.814306	1	0.0207996	rs1044569	0.273079
Adult	ADHD	isoTWAS	ENSG00000006744	ELAC2	ENST00000578071	17	12991612	13018065	protein_coding	-0.871296	0.383592	1	0.0253113	rs1044569	0.273079
Adult	ADHD	isoTWAS	ENSG00000006744	ELAC2	ENST00000426905	17	12991612	13018065	protein_coding	-0.554897	0.578965	1	0.0142129	rs1044569	0.273079
Adult	ADHD	isoTWAS	ENSG00000006744	ELAC2	ENST00000395962	17	12991612	13018065	protein_coding	-0.929988	0.352377	1	0.143104	rs8067676	0.00635267
Adult	ADHD	isoTWAS	ENSG00000006744	ELAC2	ENST00000480891	17	12991612	13018065	protein_coding	-0.172407	0.863118	1	0.0651839	rs8067676	0.00635267
Adult	ADHD	isoTWAS	ENSG00000006747	SCIN	ENST00000341757	7	12570577	12660182	protein_coding	0.260222	0.794693	1	0.0370208	rs11760555	0.484552
Adult	ADHD	isoTWAS	ENSG00000006747	SCIN	ENST00000519209	7	12570577	12660182	protein_coding	-0.0513889	0.959016	1	0.0886081	rs847914	0.100797
Adult	ADHD	isoTWAS	ENSG00000006747	SCIN	ENST00000297029	7	12570577	12660182	protein_coding	-0.0881398	0.929766	1	0.0792415	rs4445118	0.0168026
Adult	ADHD	isoTWAS	ENSG00000006837	CDKL3	ENST00000519312	5	134286350	134371047	protein_coding	0.779072	0.435937	1	0.0116276	rs11242213	0.324133
Adult	ADHD	isoTWAS	ENSG00000007001	UPP2	ENST00000605860	2	157876702	158136154	protein_coding	-0.0924211	0.926364	1	0.0113397	rs16842252	0.039879
Adult	ADHD	isoTWAS	ENSG00000007062	PROM1	ENST00000513448	4	15963076	16084378	protein_coding	1.75625	0.0790459	1	0.0211541	rs1514985	0.000751682
Adult	ADHD	isoTWAS	ENSG00000007062	PROM1	ENST00000508167	4	15963076	16084378	protein_coding	1.49769	0.134213	1	0.033462	rs3846351	0.128762
Adult	ADHD	isoTWAS	ENSG00000007080	CCDC124	ENST00000445755	19	17933015	17943991	protein_coding	0.141484	0.887488	1	0.0959932	rs7259348	0.000953158
Adult	ADHD	isoTWAS	ENSG00000007168	PAFAH1B1	ENST00000676456	17	2593210	2685615	protein_coding	1.66603	0.0957071	1	0.0126322	rs725348	0.0300827
Adult	ADHD	isoTWAS	ENSG00000007168	PAFAH1B1	ENST00000675764	17	2593210	2685615	protein_coding	0.0809827	0.935456	1	0.119431	rs8065878	0.0423565
Adult	ADHD	isoTWAS	ENSG00000007171	NOS2	ENST00000646938	17	27756766	27800529	protein_coding	-0.51207	0.608602	1	0.0455835	rs7222355	0.0252863
Adult	ADHD	isoTWAS	ENSG00000007171	NOS2	ENST00000313735	17	27756766	27800529	protein_coding	0.794294	0.427024	1	0.0927623	rs3751972	0.311538
Adult	ADHD	isoTWAS	ENSG00000007174	DNAH9	ENST00000579828	17	11598470	11969748	protein_coding	0.527628	0.597758	1	0.0133277	rs4054988	0.00258679
Adult	ADHD	isoTWAS	ENSG00000007174	DNAH9	ENST00000580255	17	11598470	11969748	protein_coding	-0.283163	0.777052	1	0.0207303	rs2072253	0.0715454
Adult	ADHD	isoTWAS	ENSG00000007174	DNAH9	ENST00000579406	17	11598470	11969748	protein_coding	-0.750938	0.45269	1	0.0851023	rs2190698	0.0359051
Adult	ADHD	isoTWAS	ENSG00000007174	DNAH9	ENST00000578834	17	11598470	11969748	protein_coding	-0.157012	0.875236	1	0.0113005	rs2072253	0.0715454
Adult	ADHD	isoTWAS	ENSG00000007174	DNAH9	ENST00000396001	17	11598470	11969748	protein_coding	-0.62939	0.529094	1	0.183844	rs4054988	0.00258679
Adult	ADHD	isoTWAS	ENSG00000007237	GAS7	ENST00000578599	17	9910606	10198606	protein_coding	-1.18367	0.236542	1	0.0677614	rs12940268	0.000143533
Adult	ADHD	isoTWAS	ENSG00000007237	GAS7	ENST00000432992	17	9910606	10198606	protein_coding	0.392966	0.694344	1	0.0101046	rs12940268	0.000143533
Adult	ADHD	isoTWAS	ENSG00000007255	TRAPPC6A	ENST00000585934	19	45162928	45178237	protein_coding	0.417712	0.676158	1	0.0353868	rs4884	0.00221337
Adult	ADHD	isoTWAS	ENSG00000007255	TRAPPC6A	ENST00000588062	19	45162928	45178237	protein_coding	-0.725922	0.467886	1	0.0392703	rs4884	0.00221337
Adult	ADHD	isoTWAS	ENSG00000007255	TRAPPC6A	ENST00000006275	19	45162928	45178237	protein_coding	-0.0635807	0.949304	1	0.0167011	rs4884	0.00221337
Adult	ADHD	isoTWAS	ENSG00000007341	ST7L	ENST00000480988	1	112523514	112620825	protein_coding	-0.47592	0.634132	1	0.0331403	rs6682737	0.128511
Adult	ADHD	isoTWAS	ENSG00000007341	ST7L	ENST00000360743	1	112523514	112620825	protein_coding	-1.15326	0.248805	1	0.0436044	rs7532316	0.0150157
Adult	ADHD	isoTWAS	ENSG00000007341	ST7L	ENST00000498197	1	112523514	112620825	protein_coding	1.27473	0.202406	1	0.0108872	rs6682737	0.128511
Adult	ADHD	isoTWAS	ENSG00000007341	ST7L	ENST00000358039	1	112523514	112620825	protein_coding	-1.46653	0.142504	1	0.0120133	rs4644492	0.0829181
Adult	ADHD	isoTWAS	ENSG00000007341	ST7L	ENST00000361846	1	112523514	112620825	protein_coding	1.59554	0.110591	1	0.305381	rs2364831	0.00123358
Adult	ADHD	isoTWAS	ENSG00000007341	ST7L	ENST00000343210	1	112523514	112620825	protein_coding	-1.22523	0.22049	1	0.0664538	rs2364831	0.00123358
Adult	ADHD	isoTWAS	ENSG00000007372	PAX6	ENST00000640368	11	31784779	31817961	protein_coding	0.950655	0.34178	1	0.0152141	rs7106566	0.00481735
Adult	ADHD	isoTWAS	ENSG00000007384	RHBDF1	ENST00000487201	16	58059	76355	protein_coding	1.71595	0.0861708	1	0.0135979	rs11639642	0.00518997
Adult	ADHD	isoTWAS	ENSG00000007384	RHBDF1	ENST00000262316	16	58059	76355	protein_coding	-0.276349	0.78228	1	0.0134044	rs6600238	0.0206129
Adult	ADHD	isoTWAS	ENSG00000007392	LUC7L	ENST00000469109	16	188969	229463	protein_coding	-1.99396	0.046156	1	0.0104607	rs4141288	0.0215049
Adult	ADHD	isoTWAS	ENSG00000007516	BAIAP3	ENST00000426824	16	1333638	1349441	protein_coding	-0.551542	0.581263	1	0.0167237	rs8055183	0.00853849
Adult	ADHD	isoTWAS	ENSG00000007516	BAIAP3	ENST00000561793	16	1333638	1349441	protein_coding	1.9472	0.0515103	1	0.0462893	rs11865640	0.059565
Adult	ADHD	isoTWAS	ENSG00000007516	BAIAP3	ENST00000567203	16	1333638	1349441	protein_coding	0.789831	0.429626	1	0.0169848	rs4984727	0.0243855
Adult	ADHD	isoTWAS	ENSG00000007516	BAIAP3	ENST00000566389	16	1333638	1349441	protein_coding	1.91972	0.0548931	1	0.0182376	rs3852766	0.039879
Adult	ADHD	isoTWAS	ENSG00000007520	TSR3	ENST00000007390	16	1349240	1351878	protein_coding	-1.92915	0.053712	1	0.0180151	rs8055183	0.00853849
Adult	ADHD	isoTWAS	ENSG00000007541	PIGQ	ENST00000443147	16	566995	584109	protein_coding	1.10825	0.267754	1	0.0452672	rs754295	0.0168026
Adult	ADHD	isoTWAS	ENSG00000007541	PIGQ	ENST00000476438	16	566995	584109	protein_coding	-0.615747	0.538062	1	0.0353249	rs11639642	0.00518997
Adult	ADHD	isoTWAS	ENSG00000007541	PIGQ	ENST00000422307	16	566995	584109	protein_coding	0.27295	0.784892	1	0.0432556	rs11639642	0.00518997
Adult	ADHD	isoTWAS	ENSG00000007541	PIGQ	ENST00000638143	16	566995	584109	protein_coding	-0.73267	0.46376	1	0.0333399	rs754295	0.0168026
Adult	ADHD	isoTWAS	ENSG00000007541	PIGQ	ENST00000321878	16	566995	584109	protein_coding	1.01038	0.312311	1	0.0125618	rs11639642	0.00518997
Adult	ADHD	isoTWAS	ENSG00000007923	DNAJC11	ENST00000377577	1	6634168	6701924	protein_coding	-0.370418	0.711071	1	0.0475114	rs1295099	0.0511761
Adult	ADHD	isoTWAS	ENSG00000007933	FMO3	ENST00000367755	1	171090901	171117819	protein_coding	1.71956	0.0855128	1	0.0985095	rs16863990	0.0602445
Adult	ADHD	isoTWAS	ENSG00000007944	MYLIP	ENST00000356840	6	16129086	16148248	protein_coding	0.0533492	0.957454	1	0.0132986	rs2759207	0.000177541
Adult	ADHD	isoTWAS	ENSG00000008018	PSMB1	ENST00000462957	6	170535120	170553307	protein_coding	0.124555	0.900876	1	0.0341389	rs9460029	0.396438
Adult	ADHD	isoTWAS	ENSG00000008018	PSMB1	ENST00000262193	6	170535120	170553307	protein_coding	-0.458081	0.646894	1	0.0818808	rs9460029	0.396438
Adult	ADHD	isoTWAS	ENSG00000008118	CAMK1G	ENST00000651530	1	209583714	209613939	protein_coding	2.80387	0.00504937	1	0.105806	rs10489339	0.00169525
Adult	ADHD	isoTWAS	ENSG00000008118	CAMK1G	ENST00000361322	1	209583714	209613939	protein_coding	-1.01608	0.30959	1	0.0741542	rs10863776	0.124538
Adult	ADHD	isoTWAS	ENSG00000008128	CDK11A	ENST00000404249	1	1702379	1724357	protein_coding	0.857292	0.391284	1	0.0189446	rs734999	0.0599719
Adult	ADHD	isoTWAS	ENSG00000008128	CDK11A	ENST00000474916	1	1702379	1724357	protein_coding	-0.391352	0.695537	1	0.0113808	rs734999	0.0599719
Adult	ADHD	isoTWAS	ENSG00000008128	CDK11A	ENST00000491311	1	1702379	1724357	protein_coding	-1.6279	0.103546	1	0.00981356	rs10797440	0.0063913
Adult	ADHD	isoTWAS	ENSG00000008128	CDK11A	ENST00000356937	1	1702379	1724357	protein_coding	-1.57994	0.114121	1	0.00999564	rs734999	0.0599719
Adult	ADHD	isoTWAS	ENSG00000008128	CDK11A	ENST00000492390	1	1702379	1724357	protein_coding	0.4956	0.620177	1	0.0165081	rs10797440	0.0063913
Adult	ADHD	isoTWAS	ENSG00000008130	NADK	ENST00000342348	1	1751232	1780457	protein_coding	-0.588336	0.556307	1	0.0126413	rs4648727	0.553181
Adult	ADHD	isoTWAS	ENSG00000008130	NADK	ENST00000464373	1	1751232	1780457	protein_coding	-0.970565	0.331765	1	0.0135556	rs2803310	0.0908368
Adult	ADHD	isoTWAS	ENSG00000008277	ADAM22	ENST00000426930	7	87934143	88202889	protein_coding	-0.797154	0.425362	1	0.0122384	rs2263064	0.000346233
Adult	ADHD	isoTWAS	ENSG00000008277	ADAM22	ENST00000412441	7	87934143	88202889	protein_coding	1.59922	0.109771	1	0.0138869	rs1688886	0.115719
Adult	ADHD	isoTWAS	ENSG00000008282	SYPL1	ENST00000470347	7	106090505	106112589	protein_coding	0.100848	0.919671	1	0.0430777	rs2299308	0.000571059
Adult	ADHD	isoTWAS	ENSG00000008282	SYPL1	ENST00000464029	7	106090505	106112589	protein_coding	0.0881726	0.92974	1	0.0421319	rs2299308	0.000571059
Adult	ADHD	isoTWAS	ENSG00000008283	CYB561	ENST00000542042	17	63432304	63446354	protein_coding	1.48656	0.137132	1	0.0254559	rs3760237	0.00166087
Adult	ADHD	isoTWAS	ENSG00000008283	CYB561	ENST00000581163	17	63432304	63446354	protein_coding	1.07885	0.280655	1	0.0614669	rs16946713	0.0496462
Adult	ADHD	isoTWAS	ENSG00000008283	CYB561	ENST00000582143	17	63432304	63446354	protein_coding	1.19799	0.230922	1	0.014901	rs16946713	0.0496462
Adult	ADHD	isoTWAS	ENSG00000008283	CYB561	ENST00000580691	17	63432304	63446354	protein_coding	1.08858	0.27634	1	0.070035	rs7212556	0.11161
Adult	ADHD	isoTWAS	ENSG00000008283	CYB561	ENST00000584031	17	63432304	63446354	protein_coding	1.2993	0.193841	1	0.0103326	rs7212556	0.11161
Adult	ADHD	isoTWAS	ENSG00000008283	CYB561	ENST00000577368	17	63432304	63446354	protein_coding	1.04836	0.294473	1	0.0238747	rs16946713	0.0496462
Adult	ADHD	isoTWAS	ENSG00000008283	CYB561	ENST00000360793	17	63432304	63446354	protein_coding	1.13872	0.254818	1	0.584212	rs16946713	0.0496462
Adult	ADHD	isoTWAS	ENSG00000008283	CYB561	ENST00000581573	17	63432304	63446354	protein_coding	1.0558	0.291062	1	0.362593	rs2302237	0.0993527
Adult	ADHD	isoTWAS	ENSG00000008283	CYB561	ENST00000583478	17	63432304	63446354	protein_coding	1.05929	0.28947	1	0.107283	rs4968679	0.00335704
Adult	ADHD	isoTWAS	ENSG00000008294	SPAG9	ENST00000513827	17	50962174	51120868	protein_coding	0.51094	0.609393	1	0.0373748	rs7503511	0.223985
Adult	ADHD	isoTWAS	ENSG00000008294	SPAG9	ENST00000506500	17	50962174	51120868	protein_coding	0.49032	0.623908	1	0.0146317	rs1062484	0.00594136
Adult	ADHD	isoTWAS	ENSG00000008294	SPAG9	ENST00000510283	17	50962174	51120868	protein_coding	-0.530374	0.595853	1	0.0119149	rs1062484	0.00594136
Adult	ADHD	isoTWAS	ENSG00000008294	SPAG9	ENST00000511312	17	50962174	51120868	protein_coding	0.330471	0.741044	1	0.0468443	rs8071494	0.0902653
Adult	ADHD	isoTWAS	ENSG00000008324	SS18L2	ENST00000447630	3	42581840	42596934	protein_coding	-0.0253895	0.979744	1	0.0216008	rs17237090	0.0706065
Adult	ADHD	isoTWAS	ENSG00000008382	MPND	ENST00000599840	19	4343527	4360086	protein_coding	0.524142	0.60018	1	0.0392701	rs7247419	0.0624623
Adult	ADHD	isoTWAS	ENSG00000008394	MGST1	ENST00000010404	12	16347142	16609259	protein_coding	-0.154233	0.877426	1	0.0119222	rs7964436	0.0230865
Adult	ADHD	isoTWAS	ENSG00000008394	MGST1	ENST00000534835	12	16347142	16609259	protein_coding	-0.918639	0.358284	1	0.0470645	rs3782530	0.0482681
Adult	ADHD	isoTWAS	ENSG00000008394	MGST1	ENST00000540056	12	16347142	16609259	protein_coding	-0.694093	0.487624	1	0.013266	rs7135743	0.0709183
Adult	ADHD	isoTWAS	ENSG00000008394	MGST1	ENST00000624056	12	16347142	16609259	protein_coding	-0.700544	0.483587	1	0.0563478	rs7135743	0.0709183
Adult	ADHD	isoTWAS	ENSG00000008394	MGST1	ENST00000543076	12	16347142	16609259	protein_coding	-0.636518	0.524439	1	0.0094262	rs7135743	0.0709183
Adult	ADHD	isoTWAS	ENSG00000008394	MGST1	ENST00000542256	12	16347142	16609259	protein_coding	-0.835628	0.403364	1	0.075532	rs7964436	0.0230865
Adult	ADHD	isoTWAS	ENSG00000008394	MGST1	ENST00000359720	12	16347142	16609259	protein_coding	-0.500286	0.616874	1	0.0863581	rs7964436	0.0230865
Adult	ADHD	isoTWAS	ENSG00000008394	MGST1	ENST00000396210	12	16347142	16609259	protein_coding	-0.643563	0.519859	1	0.208886	rs7964436	0.0230865
Adult	ADHD	isoTWAS	ENSG00000008394	MGST1	ENST00000537878	12	16347142	16609259	protein_coding	-0.951547	0.341327	1	0.0358791	rs7964436	0.0230865
Adult	ADHD	isoTWAS	ENSG00000008394	MGST1	ENST00000539036	12	16347142	16609259	protein_coding	-0.635862	0.524866	1	0.0166622	rs3847916	0.0745863
Adult	ADHD	isoTWAS	ENSG00000008394	MGST1	ENST00000535309	12	16347142	16609259	protein_coding	-0.374358	0.708138	1	0.209586	rs10846422	0.196357
Adult	ADHD	isoTWAS	ENSG00000008394	MGST1	ENST00000538857	12	16347142	16609259	protein_coding	-0.236836	0.812784	1	0.0470855	rs7964436	0.0230865
Adult	ADHD	isoTWAS	ENSG00000008513	ST3GAL1	ENST00000522873	8	133454848	133571940	protein_coding	0.557345	0.577292	1	0.0215269	rs7816892	0.000401646
Adult	ADHD	isoTWAS	ENSG00000008517	IL32	ENST00000325568	16	3065297	3082192	protein_coding	1.64408	0.100159	1	0.00906721	rs17199009	0.00189637
Adult	ADHD	isoTWAS	ENSG00000008710	PKD1	ENST00000483731	16	2088708	2135898	protein_coding	0.45991	0.645581	1	0.0219286	rs11648529	0.0161725
Adult	ADHD	isoTWAS	ENSG00000008710	PKD1	ENST00000567355	16	2088708	2135898	protein_coding	0.079956	0.936272	1	0.00949814	rs9933986	0.127509
Adult	ADHD	isoTWAS	ENSG00000008735	MAPK8IP2	ENST00000329492	22	50600793	50613981	protein_coding	-0.774469	0.438654	1	0.011454	rs1076780	0.00137905
Adult	ADHD	isoTWAS	ENSG00000008838	MED24	ENST00000422942	17	40019097	40061215	protein_coding	0.927735	0.353545	1	0.010203	rs8066582	0.0857966
Adult	ADHD	isoTWAS	ENSG00000008838	MED24	ENST00000584077	17	40019097	40061215	protein_coding	-1.07528	0.282251	1	0.184347	rs2305482	0.0757329
Adult	ADHD	isoTWAS	ENSG00000008838	MED24	ENST00000501516	17	40019097	40061215	protein_coding	1.0344	0.30095	1	0.0392416	rs8066582	0.0857966
Adult	ADHD	isoTWAS	ENSG00000008838	MED24	ENST00000580008	17	40019097	40061215	protein_coding	-0.905669	0.365111	1	0.059748	rs8066582	0.0857966
Adult	ADHD	isoTWAS	ENSG00000008838	MED24	ENST00000579364	17	40019097	40061215	protein_coding	0.00197152	0.998427	1	0.0218688	rs9908131	0.0289622
Adult	ADHD	isoTWAS	ENSG00000008838	MED24	ENST00000581054	17	40019097	40061215	protein_coding	0.215881	0.829081	1	0.0136284	rs2305482	0.0757329
Adult	ADHD	isoTWAS	ENSG00000008838	MED24	ENST00000492176	17	40019097	40061215	protein_coding	-0.732273	0.464002	1	0.00968667	rs2305482	0.0757329
Adult	ADHD	isoTWAS	ENSG00000008838	MED24	ENST00000394128	17	40019097	40061215	protein_coding	1.23145	0.218154	1	0.0925395	rs3923377	0.00466937
Adult	ADHD	isoTWAS	ENSG00000008853	RHOBTB2	ENST00000518534	8	22987417	23020509	protein_coding	0.494433	0.621	1	0.0323199	rs1731273	0.00471333
Adult	ADHD	isoTWAS	ENSG00000008952	SEC62	ENST00000337002	3	169966635	169998373	protein_coding	-1.16741	0.243044	1	0.0229696	rs3106818	0.000412429
Adult	ADHD	isoTWAS	ENSG00000008988	RPS20	ENST00000519807	8	56067254	56074510	protein_coding	1.28486	0.19884	1	0.295731	rs1371938	0.0303112
Adult	ADHD	isoTWAS	ENSG00000008988	RPS20	ENST00000676918	8	56067254	56074510	protein_coding	1.42136	0.155214	1	0.0922396	rs6991165	0.00139347
Adult	ADHD	isoTWAS	ENSG00000008988	RPS20	ENST00000618656	8	56067254	56074510	protein_coding	0.760291	0.447081	1	0.0519416	rs6991165	0.00139347
Adult	ADHD	isoTWAS	ENSG00000008988	RPS20	ENST00000520627	8	56067254	56074510	protein_coding	-2.06371	0.0390449	1	0.0107555	rs6991165	0.00139347
Adult	ADHD	isoTWAS	ENSG00000008988	RPS20	ENST00000519606	8	56067254	56074510	protein_coding	-1.0676	0.285699	1	0.0392117	rs6991165	0.00139347
Adult	ADHD	isoTWAS	ENSG00000008988	RPS20	ENST00000524349	8	56067254	56074510	protein_coding	-0.408706	0.682755	1	0.0479901	rs10108774	0.000544201
Adult	ADHD	isoTWAS	ENSG00000008988	RPS20	ENST00000678039	8	56067254	56074510	protein_coding	1.28694	0.198115	1	0.019941	rs16920581	0.0008023
Adult	ADHD	isoTWAS	ENSG00000008988	RPS20	ENST00000678683	8	56067254	56074510	protein_coding	1.38988	0.164564	1	0.247855	rs16920581	0.0008023
Adult	ADHD	isoTWAS	ENSG00000008988	RPS20	ENST00000009589	8	56067254	56074510	protein_coding	-1.98941	0.0466559	1	0.121619	rs10108774	0.000544201
Adult	ADHD	isoTWAS	ENSG00000008988	RPS20	ENST00000520490	8	56067254	56074510	protein_coding	-2.04115	0.0412358	1	0.0127688	rs1364958	0.00637196
Adult	ADHD	isoTWAS	ENSG00000008988	RPS20	ENST00000523936	8	56067254	56074510	protein_coding	-1.35238	0.176254	1	0.0101193	rs6474044	0.0465909
Adult	ADHD	isoTWAS	ENSG00000008988	RPS20	ENST00000519369	8	56067254	56074510	protein_coding	-1.44031	0.14978	1	0.0178719	rs6991165	0.00139347
Adult	ADHD	isoTWAS	ENSG00000008988	RPS20	ENST00000521262	8	56067254	56074510	protein_coding	1.59353	0.111041	1	0.148499	rs2043706	0.00125973
Adult	ADHD	isoTWAS	ENSG00000009307	CSDE1	ENST00000369530	1	114716913	114758676	protein_coding	-0.646441	0.517994	1	0.0282868	rs17464525	0.0107107
Adult	ADHD	isoTWAS	ENSG00000009335	UBE3C	ENST00000348165	7	157138916	157269370	protein_coding	-0.538466	0.590255	1	0.0221608	rs221219	8.01337e-05
Adult	ADHD	isoTWAS	ENSG00000009413	REV3L	ENST00000434009	6	111299028	111483715	protein_coding	1.2136	0.224902	1	0.0117929	rs4947185	0.0233902
Adult	ADHD	isoTWAS	ENSG00000009413	REV3L	ENST00000422377	6	111299028	111483715	protein_coding	0.365101	0.715036	1	0.01684	rs7759856	0.0085134
Adult	ADHD	isoTWAS	ENSG00000009413	REV3L	ENST00000470871	6	111299028	111483715	protein_coding	0.31238	0.754752	1	0.0488507	rs4947185	0.0233902
Adult	ADHD	isoTWAS	ENSG00000009413	REV3L	ENST00000435970	6	111299028	111483715	protein_coding	0.507373	0.611893	1	0.0231991	rs6937734	0.0578279
Adult	ADHD	isoTWAS	ENSG00000009413	REV3L	ENST00000368802	6	111299028	111483715	protein_coding	-0.895729	0.370397	1	0.0174531	rs4947185	0.0233902
Adult	ADHD	isoTWAS	ENSG00000009709	PAX7	ENST00000420770	1	18630846	18748866	protein_coding	-0.936595	0.348967	1	0.102452	rs12408368	0.0040275
Adult	ADHD	isoTWAS	ENSG00000009830	POMT2	ENST00000682382	14	77274956	77320883	protein_coding	-0.537839	0.590689	1	0.013046	rs7159558	0.000375114
Adult	ADHD	isoTWAS	ENSG00000009830	POMT2	ENST00000261534	14	77274956	77320883	protein_coding	1.85736	0.06326	1	0.0284097	rs7159558	0.000375114
Adult	ADHD	isoTWAS	ENSG00000009830	POMT2	ENST00000554767	14	77274956	77320883	protein_coding	-1.71175	0.0869424	1	0.00992866	rs2287387	0.00109851
Adult	ADHD	isoTWAS	ENSG00000009830	POMT2	ENST00000683828	14	77274956	77320883	protein_coding	-1.97553	0.048208	1	0.0258284	rs7159558	0.000375114
Adult	ADHD	isoTWAS	ENSG00000009830	POMT2	ENST00000554564	14	77274956	77320883	protein_coding	-0.57173	0.567505	1	0.0136058	rs7159558	0.000375114
Adult	ADHD	isoTWAS	ENSG00000009844	VTA1	ENST00000620996	6	142147162	142224685	protein_coding	-0.246079	0.805621	1	0.130953	rs198663	0.000125564
Adult	ADHD	isoTWAS	ENSG00000009844	VTA1	ENST00000367630	6	142147162	142224685	protein_coding	-0.837704	0.402197	1	0.283134	rs6570530	0.000126076
Adult	ADHD	isoTWAS	ENSG00000009950	MLXIPL	ENST00000476404	7	73593194	73624543	protein_coding	0.926469	0.354202	1	0.010089	rs6964590	0.0489531
Adult	ADHD	isoTWAS	ENSG00000010017	RANBP9	ENST00000469916	6	13621498	13711835	protein_coding	1.10259	0.270206	1	0.0211472	rs3823246	0.00203552
Adult	ADHD	isoTWAS	ENSG00000010030	ETV7	ENST00000339796	6	36354091	36387800	protein_coding	-0.77423	0.438795	1	0.0476819	rs9394397	0.00489292
Adult	ADHD	isoTWAS	ENSG00000010072	SPRTN	ENST00000008440	1	231337104	231355023	protein_coding	-1.05418	0.291803	1	0.0432016	rs2790879	0.204798
Adult	ADHD	isoTWAS	ENSG00000010072	SPRTN	ENST00000391858	1	231337104	231355023	protein_coding	-1.03651	0.299966	1	0.0159515	rs914271	0.003877
Adult	ADHD	isoTWAS	ENSG00000010165	METTL13	ENST00000361735	1	171781660	171814023	protein_coding	1.24819	0.211961	1	0.0605037	rs7539845	0.0440095
Adult	ADHD	isoTWAS	ENSG00000010165	METTL13	ENST00000362019	1	171781660	171814023	protein_coding	-0.589373	0.555611	1	0.0557606	rs4916374	0.183848
Adult	ADHD	isoTWAS	ENSG00000010165	METTL13	ENST00000466643	1	171781660	171814023	protein_coding	-0.944564	0.344881	1	0.0199741	rs2232819	0.205871
Adult	ADHD	isoTWAS	ENSG00000010219	DYRK4	ENST00000541024	12	4562208	4615302	protein_coding	0.14717	0.882998	1	0.0166931	rs11062770	0.0496462
Adult	ADHD	isoTWAS	ENSG00000010219	DYRK4	ENST00000544050	12	4562208	4615302	protein_coding	-0.847326	0.396813	1	0.0103829	rs1860343	0.383208
Adult	ADHD	isoTWAS	ENSG00000010219	DYRK4	ENST00000545571	12	4562208	4615302	protein_coding	-0.181492	0.855981	1	0.0637767	rs2041382	0.00474284
Adult	ADHD	isoTWAS	ENSG00000010244	ZNF207	ENST00000584696	17	32350132	32381885	protein_coding	-0.0873847	0.930366	1	0.0152219	rs905754	0.0112127
Adult	ADHD	isoTWAS	ENSG00000010244	ZNF207	ENST00000579810	17	32350132	32381885	protein_coding	-0.0754405	0.939864	1	0.0375351	rs905754	0.0112127
Adult	ADHD	isoTWAS	ENSG00000010270	STARD3NL	ENST00000396013	7	38178245	38230670	protein_coding	0.784429	0.432788	1	0.0535407	rs4723754	0.0404621
Adult	ADHD	isoTWAS	ENSG00000010270	STARD3NL	ENST00000453225	7	38178245	38230670	protein_coding	0.847912	0.396487	1	0.319579	rs11773477	0.28372
Adult	ADHD	isoTWAS	ENSG00000010270	STARD3NL	ENST00000434197	7	38178245	38230670	protein_coding	-0.778117	0.4365	1	0.0382644	rs7789926	0.191553
Adult	ADHD	isoTWAS	ENSG00000010270	STARD3NL	ENST00000009041	7	38178245	38230670	protein_coding	-1.51119	0.130739	1	0.151485	rs11771853	0.0919886
Adult	ADHD	isoTWAS	ENSG00000010282	HHATL	ENST00000310417	3	42692663	42702824	protein_coding	-1.31264	0.189304	1	0.0759793	rs11715896	0.000678804
Adult	ADHD	isoTWAS	ENSG00000010282	HHATL	ENST00000497000	3	42692663	42702824	protein_coding	-1.56178	0.11834	1	0.0566466	rs11715896	0.000678804
Adult	ADHD	isoTWAS	ENSG00000010282	HHATL	ENST00000480939	3	42692663	42702824	protein_coding	-0.521277	0.602174	1	0.114614	rs7650267	3.5962e-05
Adult	ADHD	isoTWAS	ENSG00000010282	HHATL	ENST00000457462	3	42692663	42702824	protein_coding	-0.673294	0.50076	1	0.0109128	rs11715896	0.000678804
Adult	ADHD	isoTWAS	ENSG00000010282	HHATL	ENST00000442469	3	42692663	42702824	protein_coding	-0.661944	0.508007	1	0.0292386	rs11715896	0.000678804
Adult	ADHD	isoTWAS	ENSG00000010282	HHATL	ENST00000417472	3	42692663	42702824	protein_coding	-1.41036	0.158435	1	0.0109942	rs11717346	0.177016
Adult	ADHD	isoTWAS	ENSG00000010282	HHATL	ENST00000441594	3	42692663	42702824	protein_coding	-1.16727	0.243102	1	0.237657	rs7650267	3.5962e-05
Adult	ADHD	isoTWAS	ENSG00000010282	HHATL	ENST00000490003	3	42692663	42702824	protein_coding	0.862967	0.388155	1	0.335385	rs7650267	3.5962e-05
Adult	ADHD	isoTWAS	ENSG00000010282	HHATL	ENST00000416756	3	42692663	42702824	protein_coding	-0.74607	0.455625	1	0.0314405	rs7650267	3.5962e-05
Adult	ADHD	isoTWAS	ENSG00000010282	HHATL	ENST00000466007	3	42692663	42702824	protein_coding	-1.2283	0.219334	1	0.125567	rs11715896	0.000678804
Adult	ADHD	isoTWAS	ENSG00000010292	NCAPD2	ENST00000536538	12	6493356	6531955	protein_coding	0.601365	0.547597	1	0.0238309	rs7311934	0.0104974
Adult	ADHD	isoTWAS	ENSG00000010292	NCAPD2	ENST00000315579	12	6493356	6531955	protein_coding	0.781061	0.434767	1	0.0385709	rs2270151	0.00769883
Adult	ADHD	isoTWAS	ENSG00000010310	GIPR	ENST00000590918	19	45668221	45683722	protein_coding	-0.149563	0.88111	1	0.0586053	rs4445998	0.0205037
Adult	ADHD	isoTWAS	ENSG00000010310	GIPR	ENST00000591224	19	45668221	45683722	protein_coding	-0.0749762	0.940234	1	0.0245725	rs11083825	0.0706065
Adult	ADHD	isoTWAS	ENSG00000010318	PHF7	ENST00000482327	3	52410660	52423641	protein_coding	0.544489	0.586105	1	0.0227658	rs975258	0.00359123
Adult	ADHD	isoTWAS	ENSG00000010319	SEMA3G	ENST00000475739	3	52433035	52445103	protein_coding	1.81527	0.0694829	1	0.0287577	rs7615151	0.0022282
Adult	ADHD	isoTWAS	ENSG00000010322	NISCH	ENST00000479054	3	52455118	52493068	protein_coding	-0.0479057	0.961791	1	0.0237235	rs2306572	0.00723131
Adult	ADHD	isoTWAS	ENSG00000010322	NISCH	ENST00000488157	3	52455118	52493068	protein_coding	-1.01398	0.310594	1	0.0144841	rs7615151	0.0022282
Adult	ADHD	isoTWAS	ENSG00000010322	NISCH	ENST00000420808	3	52455118	52493068	protein_coding	-2.04762	0.0405973	1	0.0175909	rs2159607	0.0475913
Adult	ADHD	isoTWAS	ENSG00000010327	STAB1	ENST00000321725	3	52495338	52524495	protein_coding	0.814797	0.415189	1	0.0108134	rs7615151	0.0022282
Adult	ADHD	isoTWAS	ENSG00000010361	FUZ	ENST00000525130	19	49806866	49817376	protein_coding	1.5442	0.12254	1	0.0281255	rs25665	0.0446433
Adult	ADHD	isoTWAS	ENSG00000010361	FUZ	ENST00000525800	19	49806866	49817376	protein_coding	1.25419	0.209772	1	0.215034	rs1978454	0.00538588
Adult	ADHD	isoTWAS	ENSG00000010361	FUZ	ENST00000377092	19	49806866	49817376	protein_coding	-1.93307	0.0532282	1	0.0185662	rs17206707	0.0174068
Adult	ADHD	isoTWAS	ENSG00000010361	FUZ	ENST00000527111	19	49806866	49817376	protein_coding	1.18755	0.235011	1	0.104826	rs1978454	0.00538588
Adult	ADHD	isoTWAS	ENSG00000010361	FUZ	ENST00000531017	19	49806866	49817376	protein_coding	-1.30914	0.190487	1	0.0280756	rs3745516	0.0223128
Adult	ADHD	isoTWAS	ENSG00000010361	FUZ	ENST00000313777	19	49806866	49817376	protein_coding	-0.366568	0.713942	1	0.0250191	rs17311679	0.0464809
Adult	ADHD	isoTWAS	ENSG00000010361	FUZ	ENST00000526435	19	49806866	49817376	protein_coding	1.59599	0.110491	1	0.062159	rs1978454	0.00538588
Adult	ADHD	isoTWAS	ENSG00000010379	SLC6A13	ENST00000542947	12	220621	262873	protein_coding	-0.364711	0.715327	1	0.0340098	rs11063010	0.284169
Adult	ADHD	isoTWAS	ENSG00000010379	SLC6A13	ENST00000436453	12	220621	262873	protein_coding	-0.927625	0.353602	1	0.0164799	rs12816367	0.00211918
Adult	ADHD	isoTWAS	ENSG00000010379	SLC6A13	ENST00000542272	12	220621	262873	protein_coding	-0.442144	0.658385	1	0.092344	rs2284329	0.0465909
Adult	ADHD	isoTWAS	ENSG00000010379	SLC6A13	ENST00000534887	12	220621	262873	protein_coding	-0.0813847	0.935136	1	0.100829	rs2284328	0.0512954
Adult	ADHD	isoTWAS	ENSG00000010438	PRSS3	ENST00000429677	9	33750679	33799231	protein_coding	0.400894	0.688498	1	0.181297	rs10465023	0.0082175
Adult	ADHD	isoTWAS	ENSG00000010438	PRSS3	ENST00000361005	9	33750679	33799231	protein_coding	0.479145	0.631835	1	0.213378	rs10971942	0.0240081
Adult	ADHD	isoTWAS	ENSG00000010539	ZNF200	ENST00000575285	16	3222325	3236221	protein_coding	1.82079	0.0686382	1	0.0149922	rs220376	0.238797
Adult	ADHD	isoTWAS	ENSG00000010539	ZNF200	ENST00000396871	16	3222325	3236221	protein_coding	0.998038	0.318261	1	0.0215566	rs17199009	0.00189637
Adult	ADHD	isoTWAS	ENSG00000010539	ZNF200	ENST00000575630	16	3222325	3236221	protein_coding	0.745469	0.455988	1	0.0210719	rs11646287	0.0244489
Adult	ADHD	isoTWAS	ENSG00000010626	LRRC23	ENST00000428946	12	6873569	6914241	protein_coding	1.11526	0.26474	1	0.132744	rs7303722	0.131555
Adult	ADHD	isoTWAS	ENSG00000010626	LRRC23	ENST00000486401	12	6873569	6914241	protein_coding	0.413056	0.679565	1	0.0109975	rs2707209	0.0367978
Adult	ADHD	isoTWAS	ENSG00000010626	LRRC23	ENST00000433346	12	6873569	6914241	protein_coding	0.553355	0.58002	1	0.0119381	rs2270151	0.00769883
Adult	ADHD	isoTWAS	ENSG00000010626	LRRC23	ENST00000323702	12	6873569	6914241	protein_coding	1.11526	0.26474	1	0.0818369	rs7303722	0.131555
Adult	ADHD	isoTWAS	ENSG00000010626	LRRC23	ENST00000622489	12	6873569	6914241	protein_coding	1.09975	0.271441	1	0.0524302	rs2270151	0.00769883
Adult	ADHD	isoTWAS	ENSG00000010626	LRRC23	ENST00000007969	12	6873569	6914241	protein_coding	1.11526	0.26474	1	0.0128758	rs7303722	0.131555
Adult	ADHD	isoTWAS	ENSG00000010704	HFE	ENST00000357618	6	26087281	26098343	protein_coding	-1.70911	0.0874308	1	0.0372196	rs10946808	0.000936298
Adult	ADHD	isoTWAS	ENSG00000010803	SCMH1	ENST00000372595	1	41027202	41242306	protein_coding	-1.0223	0.306641	1	0.0117869	rs1892425	0.090646
Adult	ADHD	isoTWAS	ENSG00000010810	FYN	ENST00000487824	6	111660332	111873452	protein_coding	1.32844	0.184033	1	0.151925	rs6930230	0.0276653
Adult	ADHD	isoTWAS	ENSG00000010810	FYN	ENST00000462856	6	111660332	111873452	protein_coding	-1.47116	0.141249	1	0.0122094	rs7754456	0.0150157
Adult	ADHD	isoTWAS	ENSG00000010810	FYN	ENST00000484067	6	111660332	111873452	protein_coding	-0.896163	0.370166	1	0.00908069	rs1405530	0.0713882
Adult	ADHD	isoTWAS	ENSG00000010810	FYN	ENST00000229471	6	111660332	111873452	protein_coding	0.342856	0.731707	1	0.00945892	rs1327200	0.00517394
Adult	ADHD	isoTWAS	ENSG00000011021	CLCN6	ENST00000400892	1	11806096	11848079	protein_coding	-0.981582	0.326306	1	0.0839135	rs10864520	0.00988003
Adult	ADHD	isoTWAS	ENSG00000011021	CLCN6	ENST00000346436	1	11806096	11848079	protein_coding	1.46079	0.144073	1	0.0210121	rs10864520	0.00988003
Adult	ADHD	isoTWAS	ENSG00000011021	CLCN6	ENST00000446542	1	11806096	11848079	protein_coding	-0.661645	0.508199	1	0.154367	rs10864520	0.00988003
Adult	ADHD	isoTWAS	ENSG00000011021	CLCN6	ENST00000376496	1	11806096	11848079	protein_coding	1.43008	0.152694	1	0.0275292	rs7537765	0.0637392
Adult	ADHD	isoTWAS	ENSG00000011028	MRC2	ENST00000303375	17	62627670	62693597	protein_coding	-1.1493	0.250432	1	0.00954562	rs8073135	0.0656216
Adult	ADHD	isoTWAS	ENSG00000011052	NME1-NME2	ENST00000393193	17	51153590	51171744	protein_coding	0.180708	0.856596	1	0.380346	rs886076	0.0612066
Adult	ADHD	isoTWAS	ENSG00000011083	SLC6A7	ENST00000513403	5	150190062	150222788	protein_coding	-0.784995	0.432456	1	0.0213248	rs2918268	0.0124544
Adult	ADHD	isoTWAS	ENSG00000011083	SLC6A7	ENST00000230671	5	150190062	150222788	protein_coding	0.276137	0.782443	1	0.0609408	rs2282810	0.162414
Adult	ADHD	isoTWAS	ENSG00000011105	TSPAN9	ENST00000492305	12	3077355	3286564	protein_coding	-0.580764	0.5614	1	0.102107	rs7315917	0.102259
Adult	ADHD	isoTWAS	ENSG00000011105	TSPAN9	ENST00000537971	12	3077355	3286564	protein_coding	-1.59207	0.11137	1	0.025534	rs1015762	0.0241962
Adult	ADHD	isoTWAS	ENSG00000011105	TSPAN9	ENST00000649909	12	3077355	3286564	protein_coding	-0.0231156	0.981558	1	0.0170386	rs2239118	0.00041556
Adult	ADHD	isoTWAS	ENSG00000011105	TSPAN9	ENST00000011898	12	3077355	3286564	protein_coding	0.824395	0.409715	1	0.00940761	rs7315917	0.102259
Adult	ADHD	isoTWAS	ENSG00000011114	BTBD7	ENST00000554644	14	93237550	93333092	protein_coding	0.379346	0.704431	1	0.0112029	rs4905179	0.000190721
Adult	ADHD	isoTWAS	ENSG00000011143	MKS1	ENST00000678481	17	58205441	58219605	protein_coding	-0.776838	0.437254	1	0.0123638	rs11079321	0.000601361
Adult	ADHD	isoTWAS	ENSG00000011143	MKS1	ENST00000678763	17	58205441	58219605	protein_coding	-0.57225	0.567153	1	0.029323	rs11079321	0.000601361
Adult	ADHD	isoTWAS	ENSG00000011143	MKS1	ENST00000585134	17	58205441	58219605	protein_coding	-1.36381	0.172629	1	0.0130748	rs11079321	0.000601361
Adult	ADHD	isoTWAS	ENSG00000011198	ABHD5	ENST00000644371	3	43690108	43734371	protein_coding	-1.58871	0.112126	1	0.119585	rs17473616	6.83378e-05
Adult	ADHD	isoTWAS	ENSG00000011198	ABHD5	ENST00000463153	3	43690108	43734371	protein_coding	0.559081	0.576106	1	0.0179088	rs7650267	3.5962e-05
Adult	ADHD	isoTWAS	ENSG00000011198	ABHD5	ENST00000643140	3	43690108	43734371	protein_coding	3.39694	0.000681438	0.026973	0.012051	rs7650267	3.5962e-05
Adult	ADHD	isoTWAS	ENSG00000011243	AKAP8L	ENST00000595087	19	15380050	15419141	protein_coding	1.91306	0.05574	1	0.0174431	rs2269931	0.00595953
Adult	ADHD	isoTWAS	ENSG00000011258	MBTD1	ENST00000405860	17	51177425	51260163	protein_coding	0.897661	0.369366	1	0.0129869	rs731591	0.254286
Adult	ADHD	isoTWAS	ENSG00000011260	UTP18	ENST00000225298	17	51260546	51297936	protein_coding	0.597502	0.550172	1	0.314116	rs2769578	0.000176835
Adult	ADHD	isoTWAS	ENSG00000011260	UTP18	ENST00000583205	17	51260546	51297936	protein_coding	0.35919	0.719453	1	0.0120923	rs731591	0.254286
Adult	ADHD	isoTWAS	ENSG00000011275	RNF216	ENST00000389900	7	5620047	5781696	protein_coding	2.45495	0.0140903	1	0.0129233	rs852394	0.0157352
Adult	ADHD	isoTWAS	ENSG00000011275	RNF216	ENST00000484458	7	5620047	5781696	protein_coding	0.701303	0.483114	1	0.0889666	rs10250547	0.00409176
Adult	ADHD	isoTWAS	ENSG00000011275	RNF216	ENST00000425013	7	5620047	5781696	protein_coding	2.12619	0.0334877	1	0.0106858	rs10261256	0.00856364
Adult	ADHD	isoTWAS	ENSG00000011295	TTC19	ENST00000470649	17	15999784	16045015	protein_coding	1.39076	0.164298	1	0.00908799	rs9899976	0.0146061
Adult	ADHD	isoTWAS	ENSG00000011295	TTC19	ENST00000261647	17	15999784	16045015	protein_coding	-1.6567	0.0975799	1	0.100196	rs9903817	0.0520162
Adult	ADHD	isoTWAS	ENSG00000011295	TTC19	ENST00000465567	17	15999784	16045015	protein_coding	-1.3163	0.188075	1	0.0296448	rs3785633	0.0965128
Adult	ADHD	isoTWAS	ENSG00000011295	TTC19	ENST00000475723	17	15999784	16045015	protein_coding	1.26793	0.204822	1	0.0110877	rs11078308	0.00231138
Adult	ADHD	isoTWAS	ENSG00000011332	DPF1	ENST00000472656	19	38211006	38229714	protein_coding	0.572276	0.567135	1	0.0107962	rs12984247	0.00819327
Adult	ADHD	isoTWAS	ENSG00000011347	SYT7	ENST00000539008	11	61513714	61581148	protein_coding	2.58689	0.00968453	1	0.0133367	rs2453710	0.00274445
Adult	ADHD	isoTWAS	ENSG00000011376	LARS2	ENST00000645846	3	45388561	45554726	protein_coding	0.139583	0.88899	1	0.116927	rs2742407	0.191553
Adult	ADHD	isoTWAS	ENSG00000011376	LARS2	ENST00000485461	3	45388561	45554726	protein_coding	-0.750308	0.453069	1	0.042869	rs2624673	0.093152
Adult	ADHD	isoTWAS	ENSG00000011376	LARS2	ENST00000650792	3	45388561	45554726	protein_coding	0.561768	0.574274	1	0.0972733	rs4327428	0.00418328
Adult	ADHD	isoTWAS	ENSG00000011426	ANLN	ENST00000491782	7	36389821	36453791	protein_coding	0.943274	0.345541	1	0.0106026	rs197354	0.151858
Adult	ADHD	isoTWAS	ENSG00000011426	ANLN	ENST00000265748	7	36389821	36453791	protein_coding	-0.0365934	0.970809	1	0.0210373	rs197354	0.151858
Adult	ADHD	isoTWAS	ENSG00000011454	RABGAP1	ENST00000373647	9	122940833	123104866	protein_coding	0.867173	0.385847	1	0.0871482	rs7039823	0.0191294
Adult	ADHD	isoTWAS	ENSG00000011454	RABGAP1	ENST00000317419	9	122940833	123104866	protein_coding	-1.17088	0.241646	1	0.0657335	rs989798	0.000233234
Adult	ADHD	isoTWAS	ENSG00000011454	RABGAP1	ENST00000480054	9	122940833	123104866	protein_coding	0.811378	0.417148	1	0.010641	rs10760302	0.0266231
Adult	ADHD	isoTWAS	ENSG00000011465	DCN	ENST00000552962	12	91140484	91183217	protein_coding	0.178587	0.858262	1	0.0181998	rs790466	8.92867e-05
Adult	ADHD	isoTWAS	ENSG00000011523	CEP68	ENST00000377990	2	65056354	65087004	protein_coding	2.02392	0.0429784	1	0.0283928	rs17753351	0.000213065
Adult	ADHD	isoTWAS	ENSG00000011523	CEP68	ENST00000537589	2	65056354	65087004	protein_coding	-1.28218	0.199778	1	0.0119468	rs6546054	0.00838897
Adult	ADHD	isoTWAS	ENSG00000011523	CEP68	ENST00000497039	2	65056354	65087004	protein_coding	-0.7251	0.468391	1	0.0142842	rs17753351	0.000213065
Adult	ADHD	isoTWAS	ENSG00000011566	MAP4K3	ENST00000495648	2	39249266	39437301	protein_coding	-0.238806	0.811256	1	0.0181315	rs13425432	0.000852994
Adult	ADHD	isoTWAS	ENSG00000011590	ZBTB32	ENST00000481182	19	35704558	35717038	protein_coding	0.407048	0.683973	1	0.0127821	rs1053216	0.00420977
Adult	ADHD	isoTWAS	ENSG00000011638	LDAF1	ENST00000233047	16	21158377	21180616	protein_coding	-0.355182	0.722453	1	0.0406621	rs4462596	0.073133
Adult	ADHD	isoTWAS	ENSG00000012061	ERCC1	ENST00000300853	19	45407334	45478828	protein_coding	0.585888	0.557951	1	0.0441067	rs6509215	0.247272
Adult	ADHD	isoTWAS	ENSG00000012124	CD22	ENST00000544992	19	35319261	35347361	protein_coding	-0.0418367	0.966629	1	0.0307355	rs1053216	0.00420977
Adult	ADHD	isoTWAS	ENSG00000012124	CD22	ENST00000613136	19	35319261	35347361	protein_coding	1.15967	0.246183	1	0.0175463	rs1053216	0.00420977
Adult	ADHD	isoTWAS	ENSG00000012223	LTF	ENST00000426532	3	46435645	46485234	protein_coding	1.73382	0.0829495	1	0.0165022	rs9815362	0.0522583
Adult	ADHD	isoTWAS	ENSG00000012223	LTF	ENST00000231751	3	46435645	46485234	protein_coding	0.229744	0.818291	1	0.0943536	rs12491225	0.00223564
Adult	ADHD	isoTWAS	ENSG00000012660	ELOVL5	ENST00000370913	6	53267398	53349179	protein_coding	1.16338	0.244676	1	0.0196599	rs17672049	0.0531131
Adult	ADHD	isoTWAS	ENSG00000012660	ELOVL5	ENST00000542638	6	53267398	53349179	protein_coding	0.787542	0.430964	1	0.0693452	rs2817090	0.000683784
Adult	ADHD	isoTWAS	ENSG00000012660	ELOVL5	ENST00000304434	6	53267398	53349179	protein_coding	0.704279	0.481259	1	0.0534217	rs2817090	0.000683784
Adult	ADHD	isoTWAS	ENSG00000012779	ALOX5	ENST00000374391	10	45374176	45446119	protein_coding	0.784161	0.432945	1	0.0895865	rs11239253	0.0324357
Adult	ADHD	isoTWAS	ENSG00000012779	ALOX5	ENST00000542434	10	45374176	45446119	protein_coding	0.579262	0.562412	1	0.0129169	rs1855531	0.0306953
Adult	ADHD	isoTWAS	ENSG00000012822	CALCOCO1	ENST00000550804	12	53708517	53727745	protein_coding	0.617941	0.536614	1	0.00973542	rs1153183	0.0195957
Adult	ADHD	isoTWAS	ENSG00000012822	CALCOCO1	ENST00000549784	12	53708517	53727745	protein_coding	2.79257	0.00522909	1	0.011675	rs7299852	2.85166e-05
Adult	ADHD	isoTWAS	ENSG00000012822	CALCOCO1	ENST00000430117	12	53708517	53727745	protein_coding	0.144699	0.884948	1	0.0145857	rs7299852	2.85166e-05
Adult	ADHD	isoTWAS	ENSG00000012963	UBR7	ENST00000553674	14	93207241	93229215	protein_coding	1.22688	0.219866	1	0.0435686	rs1263394	0.253039
Adult	ADHD	isoTWAS	ENSG00000012983	MAP4K5	ENST00000557124	14	50418501	50561126	protein_coding	-0.958478	0.337822	1	0.0176835	rs12879001	0.00449723
Adult	ADHD	isoTWAS	ENSG00000012983	MAP4K5	ENST00000682126	14	50418501	50561126	protein_coding	0.640216	0.522032	1	0.0437174	rs12879001	0.00449723
Adult	ADHD	isoTWAS	ENSG00000012983	MAP4K5	ENST00000557210	14	50418501	50561126	protein_coding	-0.620723	0.534782	1	0.0776587	rs12879001	0.00449723
Adult	ADHD	isoTWAS	ENSG00000012983	MAP4K5	ENST00000013125	14	50418501	50561126	protein_coding	-1.40322	0.160551	1	0.0914927	rs8010709	0.0132864
Adult	ADHD	isoTWAS	ENSG00000013016	EHD3	ENST00000322054	2	31234152	31269451	protein_coding	-1.485	0.137545	1	0.126434	rs11683782	0.00452552
Adult	ADHD	isoTWAS	ENSG00000013288	MAN2B2	ENST00000285599	4	6575189	6623362	protein_coding	-1.21929	0.222734	1	0.159167	rs11941814	0.159724
Adult	ADHD	isoTWAS	ENSG00000013288	MAN2B2	ENST00000505907	4	6575189	6623362	protein_coding	-1.125	0.260589	1	0.0146004	rs7659958	0.260589
Adult	ADHD	isoTWAS	ENSG00000013288	MAN2B2	ENST00000504960	4	6575189	6623362	protein_coding	1.18631	0.2355	1	0.0719474	rs11737430	0.0114714
Adult	ADHD	isoTWAS	ENSG00000013293	SLC7A14	ENST00000231706	3	170459548	170586075	protein_coding	1.96589	0.0493116	1	0.0103203	rs10513679	0.00848839
Adult	ADHD	isoTWAS	ENSG00000013297	CLDN11	ENST00000477531	3	170418868	170454733	protein_coding	0.776797	0.437278	1	0.0100239	rs6763184	0.0339218
Adult	ADHD	isoTWAS	ENSG00000013306	SLC25A39	ENST00000592857	17	44319625	44324870	protein_coding	1.47163	0.141121	1	0.0826507	rs708386	0.0409535
Adult	ADHD	isoTWAS	ENSG00000013306	SLC25A39	ENST00000225308	17	44319625	44324870	protein_coding	0.432597	0.665308	1	0.0759528	rs1230397	0.0270358
Adult	ADHD	isoTWAS	ENSG00000013306	SLC25A39	ENST00000592372	17	44319625	44324870	protein_coding	-0.0890886	0.929012	1	0.0107144	rs721579	0.00945909
Adult	ADHD	isoTWAS	ENSG00000013306	SLC25A39	ENST00000588315	17	44319625	44324870	protein_coding	0.751912	0.452104	1	0.0750172	rs1230397	0.0270358
Adult	ADHD	isoTWAS	ENSG00000013306	SLC25A39	ENST00000591006	17	44319625	44324870	protein_coding	0.858608	0.390557	1	0.194416	rs4792935	0.0656216
Adult	ADHD	isoTWAS	ENSG00000013364	MVP	ENST00000570061	16	29820394	29848039	protein_coding	-1.47479	0.140268	1	0.072114	rs13332078	0.141833
Adult	ADHD	isoTWAS	ENSG00000013364	MVP	ENST00000569612	16	29820394	29848039	protein_coding	-1.77594	0.0757434	1	0.0101355	rs12922100	0.00344456
Adult	ADHD	isoTWAS	ENSG00000013364	MVP	ENST00000563123	16	29820394	29848039	protein_coding	-2.05829	0.0395622	1	0.0109088	rs12922100	0.00344456
Adult	ADHD	isoTWAS	ENSG00000013375	PGM3	ENST00000509219	6	83147324	83193936	protein_coding	0.531231	0.595259	1	0.00918502	rs285976	0.00268212
Adult	ADHD	isoTWAS	ENSG00000013375	PGM3	ENST00000651425	6	83147324	83193936	protein_coding	-0.337138	0.736013	1	0.0110975	rs285976	0.00268212
Adult	ADHD	isoTWAS	ENSG00000013441	CLK1	ENST00000409769	2	200853009	200864691	protein_coding	0.787726	0.430857	1	0.0191672	rs1914265	0.00415694
Adult	ADHD	isoTWAS	ENSG00000013503	POLR3B	ENST00000228347	12	106357748	106510198	protein_coding	-0.531969	0.594748	1	0.0126671	rs10861578	0.244019
Adult	ADHD	isoTWAS	ENSG00000013523	ANGEL1	ENST00000555079	14	76786009	76826246	protein_coding	1.18702	0.235219	1	0.015153	rs7159558	0.000375114
Adult	ADHD	isoTWAS	ENSG00000013523	ANGEL1	ENST00000556298	14	76786009	76826246	protein_coding	0.722989	0.469687	1	0.105165	rs7159558	0.000375114
Adult	ADHD	isoTWAS	ENSG00000013523	ANGEL1	ENST00000251089	14	76786009	76826246	protein_coding	2.74808	0.00599449	1	0.13751	rs7159558	0.000375114
Adult	ADHD	isoTWAS	ENSG00000013561	RNF14	ENST00000394520	5	141958328	141990292	protein_coding	0.938699	0.347885	1	0.0386291	rs618578	0.000554389
Adult	ADHD	isoTWAS	ENSG00000013561	RNF14	ENST00000507163	5	141958328	141990292	protein_coding	-0.935635	0.349461	1	0.0257954	rs618578	0.000554389
Adult	ADHD	isoTWAS	ENSG00000013561	RNF14	ENST00000394514	5	141958328	141990292	protein_coding	0.994753	0.319856	1	0.0150848	rs618578	0.000554389
Adult	ADHD	isoTWAS	ENSG00000013561	RNF14	ENST00000506938	5	141958328	141990292	protein_coding	0.824485	0.409664	1	0.0229143	rs618578	0.000554389
Adult	ADHD	isoTWAS	ENSG00000013573	DDX11	ENST00000542661	12	31073860	31104799	protein_coding	-0.410445	0.68148	1	0.043282	rs956503	0.0176443
Adult	ADHD	isoTWAS	ENSG00000013573	DDX11	ENST00000435753	12	31073860	31104799	protein_coding	-0.442367	0.658224	1	0.412691	rs956503	0.0176443
Adult	ADHD	isoTWAS	ENSG00000013573	DDX11	ENST00000542242	12	31073860	31104799	protein_coding	-0.591106	0.554449	1	0.181329	rs7306145	0.00377952
Adult	ADHD	isoTWAS	ENSG00000013573	DDX11	ENST00000542777	12	31073860	31104799	protein_coding	-0.480125	0.631139	1	0.0359337	rs7306145	0.00377952
Adult	ADHD	isoTWAS	ENSG00000013573	DDX11	ENST00000538740	12	31073860	31104799	protein_coding	-0.853041	0.393637	1	0.0808428	rs7306145	0.00377952
Adult	ADHD	isoTWAS	ENSG00000013573	DDX11	ENST00000537136	12	31073860	31104799	protein_coding	-0.49303	0.621991	1	0.139062	rs12818749	0.00905422
Adult	ADHD	isoTWAS	ENSG00000013573	DDX11	ENST00000543026	12	31073860	31104799	protein_coding	-0.457669	0.64719	1	0.372981	rs956503	0.0176443
Adult	ADHD	isoTWAS	ENSG00000013573	DDX11	ENST00000543511	12	31073860	31104799	protein_coding	-0.545935	0.58511	1	0.261076	rs7306145	0.00377952
Adult	ADHD	isoTWAS	ENSG00000013573	DDX11	ENST00000535317	12	31073860	31104799	protein_coding	-0.335075	0.737569	1	0.137419	rs956503	0.0176443
Adult	ADHD	isoTWAS	ENSG00000013573	DDX11	ENST00000539699	12	31073860	31104799	protein_coding	-0.466887	0.640581	1	0.0726487	rs956503	0.0176443
Adult	ADHD	isoTWAS	ENSG00000013573	DDX11	ENST00000545668	12	31073860	31104799	protein_coding	-0.41479	0.678296	1	0.106596	rs7306145	0.00377952
Adult	ADHD	isoTWAS	ENSG00000013573	DDX11	ENST00000542838	12	31073860	31104799	protein_coding	-0.630387	0.528442	1	0.458632	rs7306145	0.00377952
Adult	ADHD	isoTWAS	ENSG00000013583	HEBP1	ENST00000536942	12	12974870	13000265	protein_coding	-0.211922	0.832168	1	0.0169694	rs11055008	0.0191807
Adult	ADHD	isoTWAS	ENSG00000013583	HEBP1	ENST00000014930	12	12974870	13000265	protein_coding	0.0909397	0.92754	1	0.0263391	rs11055008	0.0191807
Adult	ADHD	isoTWAS	ENSG00000013588	GPRC5A	ENST00000014914	12	12891559	12917937	protein_coding	0.71633	0.473787	1	0.0102084	rs17820032	0.00350031
Adult	ADHD	isoTWAS	ENSG00000013725	CD6	ENST00000313421	11	60971680	61020377	protein_coding	0.914298	0.36056	1	0.419639	rs12421663	0.0423565
Adult	ADHD	isoTWAS	ENSG00000013725	CD6	ENST00000538288	11	60971680	61020377	protein_coding	0.914298	0.36056	1	0.0183757	rs12421663	0.0423565
Adult	ADHD	isoTWAS	ENSG00000013810	TACC3	ENST00000651817	4	1712858	1745171	protein_coding	3.4538	0.000552739	0.038961	0.0216464	rs663871	0.00216943
Adult	ADHD	isoTWAS	ENSG00000013810	TACC3	ENST00000313288	4	1712858	1745171	protein_coding	1.08129	0.27957	1	0.0246223	rs663871	0.00216943
Adult	ADHD	isoTWAS	ENSG00000013810	TACC3	ENST00000466077	4	1712858	1745171	protein_coding	2.93556	0.00332949	1	0.0367086	rs663871	0.00216943
Adult	ADHD	isoTWAS	ENSG00000013810	TACC3	ENST00000652002	4	1712858	1745171	protein_coding	2.01529	0.0438746	1	0.0126625	rs663871	0.00216943
Adult	ADHD	isoTWAS	ENSG00000013810	TACC3	ENST00000404054	4	1712858	1745171	protein_coding	1.99502	0.0460404	1	0.0176112	rs798741	0.00592325
Adult	ADHD	isoTWAS	ENSG00000013810	TACC3	ENST00000484651	4	1712858	1745171	protein_coding	3.25452	0.00113583	1	0.0116701	rs663871	0.00216943
Adult	ADHD	isoTWAS	ENSG00000014123	UFL1	ENST00000369278	6	96521595	96555276	protein_coding	1.88853	0.0589544	1	0.0861178	rs4839826	0.000244455
Adult	ADHD	isoTWAS	ENSG00000014138	POLA2	ENST00000527850	11	65261913	65305959	protein_coding	-1.84658	0.0648082	1	0.0101618	rs557675	0.00279892
Adult	ADHD	isoTWAS	ENSG00000014138	POLA2	ENST00000265465	11	65261913	65305959	protein_coding	0.0840468	0.933019	1	0.0298612	rs557675	0.00279892
Adult	ADHD	isoTWAS	ENSG00000014138	POLA2	ENST00000527618	11	65261913	65305959	protein_coding	1.70684	0.0878521	1	0.0148674	rs557675	0.00279892
Adult	ADHD	isoTWAS	ENSG00000014164	ZC3H3	ENST00000262577	8	143437659	143541447	protein_coding	1.50237	0.133002	1	0.0291317	rs6998917	0.0251559
Adult	ADHD	isoTWAS	ENSG00000014216	CAPN1	ENST00000527897	11	65180566	65212006	protein_coding	-0.767	0.443082	1	0.0182529	rs3953797	0.443082
Adult	ADHD	isoTWAS	ENSG00000014216	CAPN1	ENST00000279247	11	65180566	65212006	protein_coding	-0.767	0.443082	1	0.0129866	rs3953797	0.443082
Adult	ADHD	isoTWAS	ENSG00000014257	ACP3	ENST00000351273	3	132317369	132368302	protein_coding	0.368355	0.712609	1	0.128931	rs1521282	0.0011024
Adult	ADHD	isoTWAS	ENSG00000014641	MDH1	ENST00000442225	2	63588609	63607197	protein_coding	-1.26251	0.206766	1	0.0190652	rs262517	0.00287309
Adult	ADHD	isoTWAS	ENSG00000014641	MDH1	ENST00000484538	2	63588609	63607197	protein_coding	2.88376	0.0039296	1	0.0153591	rs262517	0.00287309
Adult	ADHD	isoTWAS	ENSG00000014824	SLC30A9	ENST00000509683	4	41990502	42090461	protein_coding	1.19169	0.233383	1	0.258093	rs2167282	0.0104672
Adult	ADHD	isoTWAS	ENSG00000014824	SLC30A9	ENST00000510460	4	41990502	42090461	protein_coding	2.44783	0.0143721	1	0.0436711	rs2167282	0.0104672
Adult	ADHD	isoTWAS	ENSG00000014824	SLC30A9	ENST00000264451	4	41990502	42090461	protein_coding	-1.37432	0.169341	1	0.129708	rs2167282	0.0104672
Adult	ADHD	isoTWAS	ENSG00000014824	SLC30A9	ENST00000513699	4	41990502	42090461	protein_coding	-1.56664	0.1172	1	0.019397	rs2167282	0.0104672
Adult	ADHD	isoTWAS	ENSG00000014914	MTMR11	ENST00000439741	1	149928651	149936879	protein_coding	1.43079	0.152491	1	0.0138015	rs4970926	0.22513
Adult	ADHD	isoTWAS	ENSG00000014919	COX15	ENST00000016171	10	99710868	99732127	protein_coding	0.354776	0.722757	1	0.013757	rs490726	0.0518955
Adult	ADHD	isoTWAS	ENSG00000014919	COX15	ENST00000497381	10	99710868	99732127	protein_coding	0.0750541	0.940172	1	0.00908068	rs3184991	0.217203
Adult	ADHD	isoTWAS	ENSG00000015133	CCDC88C	ENST00000389857	14	91271323	91417844	protein_coding	0.0690937	0.944915	1	0.163456	rs2273647	0.0401697
Adult	ADHD	isoTWAS	ENSG00000015171	ZMYND11	ENST00000381584	10	130088	254637	protein_coding	1.11385	0.265345	1	0.0281236	rs7074221	0.151002
Adult	ADHD	isoTWAS	ENSG00000015475	BID	ENST00000622694	22	17734138	17774770	protein_coding	-1.98252	0.0474216	1	0.0449202	rs181396	0.00754006
Adult	ADHD	isoTWAS	ENSG00000015475	BID	ENST00000399767	22	17734138	17774770	protein_coding	2.95417	0.00313507	1	0.0122806	rs181396	0.00754006
Adult	ADHD	isoTWAS	ENSG00000015475	BID	ENST00000399765	22	17734138	17774770	protein_coding	-1.01263	0.311235	1	0.0253829	rs5747339	0.0022282
Adult	ADHD	isoTWAS	ENSG00000015475	BID	ENST00000614949	22	17734138	17774770	protein_coding	-3.00349	0.00266907	1	0.0186694	rs181396	0.00754006
Adult	ADHD	isoTWAS	ENSG00000015475	BID	ENST00000494097	22	17734138	17774770	protein_coding	0.524281	0.600083	1	0.0271667	rs174313	0.00120371
Adult	ADHD	isoTWAS	ENSG00000015568	RGPD5	ENST00000393283	2	109792758	109857705	protein_coding	-0.0669281	0.946639	1	0.021653	rs921876	0.00159949
Adult	ADHD	isoTWAS	ENSG00000015568	RGPD5	ENST00000477523	2	109792758	109857705	protein_coding	0.813663	0.415838	1	0.0264602	rs10195050	0.00245365
Adult	ADHD	isoTWAS	ENSG00000015568	RGPD5	ENST00000016946	2	109792758	109857705	protein_coding	1.04513	0.295962	1	0.0161841	rs17037099	0.00158311
Adult	ADHD	isoTWAS	ENSG00000015568	RGPD5	ENST00000413468	2	109792758	109857705	protein_coding	2.8156	0.0048687	1	0.0354709	rs13430741	0.00179627
Adult	ADHD	isoTWAS	ENSG00000015592	STMN4	ENST00000519997	8	27235308	27258420	protein_coding	0.192982	0.846973	1	0.066062	rs12681980	0.00266455
Adult	ADHD	isoTWAS	ENSG00000015592	STMN4	ENST00000522750	8	27235308	27258420	protein_coding	0.500107	0.617	1	0.0753031	rs9331930	0.0132492
Adult	ADHD	isoTWAS	ENSG00000015592	STMN4	ENST00000523048	8	27235308	27258420	protein_coding	0.338363	0.735089	1	0.103521	rs11780592	0.000296888
Adult	ADHD	isoTWAS	ENSG00000015592	STMN4	ENST00000350889	8	27235308	27258420	protein_coding	0.252547	0.800619	1	0.232948	rs11780592	0.000296888
Adult	ADHD	isoTWAS	ENSG00000015592	STMN4	ENST00000519614	8	27235308	27258420	protein_coding	-0.141217	0.887698	1	0.126609	rs11780592	0.000296888
Adult	ADHD	isoTWAS	ENSG00000015592	STMN4	ENST00000265770	8	27235308	27258420	protein_coding	-0.154104	0.877528	1	0.347224	rs11780592	0.000296888
Adult	ADHD	isoTWAS	ENSG00000016391	CHDH	ENST00000315251	3	53812335	53846419	protein_coding	1.26435	0.206105	1	0.0331485	rs3774419	0.000808116
Adult	ADHD	isoTWAS	ENSG00000016402	IL20RA	ENST00000316649	6	136999971	137045180	protein_coding	0.486779	0.626415	1	0.0227479	rs643177	0.00334624
Adult	ADHD	isoTWAS	ENSG00000016602	CLCA4	ENST00000370563	1	86547078	86580754	protein_coding	-0.960506	0.3368	1	0.0723023	rs1575178	0.160021
Adult	ADHD	isoTWAS	ENSG00000016864	GLT8D1	ENST00000487642	3	52694486	52706032	protein_coding	-0.135694	0.892063	1	0.0100314	rs1380605	0.0347723
Adult	ADHD	isoTWAS	ENSG00000016864	GLT8D1	ENST00000266014	3	52694486	52706032	protein_coding	-0.156369	0.875742	1	0.0111593	rs898417	7.03793e-05
Adult	ADHD	isoTWAS	ENSG00000017797	RALBP1	ENST00000609094	18	9475009	9538114	protein_coding	-0.112709	0.910261	1	0.0206904	rs621545	0.0491832
Adult	ADHD	isoTWAS	ENSG00000017797	RALBP1	ENST00000383432	18	9475009	9538114	protein_coding	-0.382543	0.702059	1	0.0193924	rs7231518	0.348759
Adult	ADHD	isoTWAS	ENSG00000017797	RALBP1	ENST00000577221	18	9475009	9538114	protein_coding	-1.37727	0.168429	1	0.0116905	rs9304048	0.00338962
Adult	ADHD	isoTWAS	ENSG00000018189	RUFY3	ENST00000503025	4	70704204	70808619	protein_coding	-0.383208	0.701566	1	0.00924896	rs6855744	0.0124896
Adult	ADHD	isoTWAS	ENSG00000018189	RUFY3	ENST00000381006	4	70704204	70808619	protein_coding	0.75325	0.4513	1	0.0291571	rs17644018	0.0150988
Adult	ADHD	isoTWAS	ENSG00000018189	RUFY3	ENST00000512331	4	70704204	70808619	protein_coding	-1.20435	0.228453	1	0.0149108	rs2278134	0.0896967
Adult	ADHD	isoTWAS	ENSG00000018236	CNTN1	ENST00000547849	12	40692439	41072415	protein_coding	1.35274	0.176139	1	0.0109918	rs12812230	0.006769
Adult	ADHD	isoTWAS	ENSG00000018280	SLC11A1	ENST00000233202	2	218382029	218396894	protein_coding	0.540159	0.589088	1	0.0158294	rs7577357	0.0633112
Adult	ADHD	isoTWAS	ENSG00000018280	SLC11A1	ENST00000354352	2	218382029	218396894	protein_coding	-0.073613	0.941318	1	0.0217763	rs17462354	0.00325048
Adult	ADHD	isoTWAS	ENSG00000018408	WWTR1	ENST00000474080	3	149517235	149736714	protein_coding	-0.678643	0.497364	1	0.0707361	rs7633948	0.00583344
Adult	ADHD	isoTWAS	ENSG00000018510	AGPS	ENST00000637633	2	177392746	177567024	protein_coding	-0.741925	0.458133	1	0.00979109	rs12991272	0.04056
Adult	ADHD	isoTWAS	ENSG00000018510	AGPS	ENST00000679459	2	177392746	177567024	protein_coding	-0.904058	0.365964	1	0.0535681	rs10497488	9.42254e-05
Adult	ADHD	isoTWAS	ENSG00000018510	AGPS	ENST00000264167	2	177392746	177567024	protein_coding	1.04202	0.297402	1	0.0268567	rs10497488	9.42254e-05
Adult	ADHD	isoTWAS	ENSG00000018510	AGPS	ENST00000680770	2	177392746	177567024	protein_coding	-1.30285	0.192625	1	0.0655604	rs3770048	0.0077909
Adult	ADHD	isoTWAS	ENSG00000018510	AGPS	ENST00000681752	2	177392746	177567024	protein_coding	-1.40415	0.160275	1	0.009674	rs3770048	0.0077909
Adult	ADHD	isoTWAS	ENSG00000018607	ZNF285CP	ENST00000675302	2	132309309	132318736	transcribed_unprocessed_pseudogene	0.168326	0.866327	1	0.0128998	rs13027234	0.132581
Adult	ADHD	isoTWAS	ENSG00000018625	ATP1A2	ENST00000468587	1	160115759	160143591	protein_coding	0.137845	0.890363	1	0.107508	rs978763	0.00127299
Adult	ADHD	isoTWAS	ENSG00000018699	TTC27	ENST00000317907	2	32628032	32821051	protein_coding	1.25753	0.208563	1	0.187203	rs35930275	0.0271746
Adult	ADHD	isoTWAS	ENSG00000018699	TTC27	ENST00000647819	2	32628032	32821051	protein_coding	-0.681046	0.495842	1	0.0424054	rs2568465	0.057302
Adult	ADHD	isoTWAS	ENSG00000018869	ZNF582	ENST00000589143	19	56375846	56393538	protein_coding	0.0976601	0.922202	1	0.0608869	rs4801215	0.00233455
Adult	ADHD	isoTWAS	ENSG00000018869	ZNF582	ENST00000586929	19	56375846	56393538	protein_coding	0.343814	0.730986	1	0.0117148	rs4801215	0.00233455
Adult	ADHD	isoTWAS	ENSG00000019102	VSIG2	ENST00000403470	11	124747474	124752255	protein_coding	-0.666749	0.504933	1	0.0294252	rs4284402	0.24483
Adult	ADHD	isoTWAS	ENSG00000019102	VSIG2	ENST00000326621	11	124747474	124752255	protein_coding	-0.685	0.493344	1	0.0114677	rs2075713	0.493344
Adult	ADHD	isoTWAS	ENSG00000019186	CYP24A1	ENST00000460643	20	54153446	54173986	protein_coding	0.322173	0.747321	1	0.109395	rs1293404	0.0123146
Adult	ADHD	isoTWAS	ENSG00000019186	CYP24A1	ENST00000216862	20	54153446	54173986	protein_coding	0.222889	0.823622	1	0.296043	rs2766674	0.00131814
Adult	ADHD	isoTWAS	ENSG00000019485	PRDM11	ENST00000534751	11	45095806	45235110	protein_coding	-0.173384	0.86235	1	0.0384282	rs939107	0.117115
Adult	ADHD	isoTWAS	ENSG00000019505	SYT13	ENST00000020926	11	45240302	45286341	protein_coding	0.0622466	0.950366	1	0.0456457	rs7128538	0.000865346
Adult	ADHD	isoTWAS	ENSG00000019549	SNAI2	ENST00000020945	8	48917598	48921740	protein_coding	-1.97146	0.0486717	1	0.0123013	rs1510931	0.015649
Adult	ADHD	isoTWAS	ENSG00000019995	ZRANB1	ENST00000359653	10	124942123	124988189	protein_coding	-2.26567	0.0234716	1	0.0283387	rs10901838	0.0496462
Adult	ADHD	isoTWAS	ENSG00000020922	MRE11	ENST00000536754	11	94415570	94493885	protein_coding	-1.19953	0.230322	1	0.0115115	rs1046654	0.220199
Adult	ADHD	isoTWAS	ENSG00000020922	MRE11	ENST00000323977	11	94415570	94493885	protein_coding	0.839662	0.401098	1	0.0199117	rs533984	0.0647471
Adult	ADHD	isoTWAS	ENSG00000020922	MRE11	ENST00000393241	11	94415570	94493885	protein_coding	-0.940464	0.346979	1	0.0151488	rs1071	0.00871593
Adult	ADHD	isoTWAS	ENSG00000020922	MRE11	ENST00000541157	11	94415570	94493885	protein_coding	-1.28623	0.198363	1	0.0200969	rs533984	0.0647471
Adult	ADHD	isoTWAS	ENSG00000020922	MRE11	ENST00000536144	11	94415570	94493885	protein_coding	0.962867	0.335614	1	0.0173886	rs1071	0.00871593
Adult	ADHD	isoTWAS	ENSG00000020922	MRE11	ENST00000540013	11	94415570	94493885	protein_coding	-0.511682	0.608874	1	0.183943	rs533984	0.0647471
Adult	ADHD	isoTWAS	ENSG00000020922	MRE11	ENST00000323929	11	94415570	94493885	protein_coding	-0.74769	0.454647	1	0.323082	rs533984	0.0647471
Adult	ADHD	isoTWAS	ENSG00000021300	PLEKHB1	ENST00000544282	11	73646178	73662819	protein_coding	-2.06172	0.0392349	1	0.0908561	rs7929689	0.000676327
Adult	ADHD	isoTWAS	ENSG00000021300	PLEKHB1	ENST00000546251	11	73646178	73662819	protein_coding	0.688426	0.491184	1	0.0927239	rs7929689	0.000676327
Adult	ADHD	isoTWAS	ENSG00000021300	PLEKHB1	ENST00000535129	11	73646178	73662819	protein_coding	0.869921	0.384344	1	0.0140535	rs7929689	0.000676327
Adult	ADHD	isoTWAS	ENSG00000021300	PLEKHB1	ENST00000227214	11	73646178	73662819	protein_coding	0.323891	0.746021	1	0.149564	rs4944900	0.0412508
Adult	ADHD	isoTWAS	ENSG00000021300	PLEKHB1	ENST00000540157	11	73646178	73662819	protein_coding	1.80222	0.0715112	1	0.0203275	rs7929689	0.000676327
Adult	ADHD	isoTWAS	ENSG00000021300	PLEKHB1	ENST00000398494	11	73646178	73662819	protein_coding	-1.26522	0.205791	1	0.284781	rs7929689	0.000676327
Adult	ADHD	isoTWAS	ENSG00000021300	PLEKHB1	ENST00000545106	11	73646178	73662819	protein_coding	0.30219	0.762507	1	0.0629567	rs649460	0.0113738
Adult	ADHD	isoTWAS	ENSG00000021300	PLEKHB1	ENST00000543524	11	73646178	73662819	protein_coding	-1.53216	0.125484	1	0.0120192	rs10751211	0.00149321
Adult	ADHD	isoTWAS	ENSG00000021355	SERPINB1	ENST00000490094	6	2832332	2841959	protein_coding	-0.481754	0.629981	1	0.0144466	rs10498660	0.000673859
Adult	ADHD	isoTWAS	ENSG00000021355	SERPINB1	ENST00000476896	6	2832332	2841959	protein_coding	-1.06106	0.288661	1	0.0531903	rs879097	0.00472806
Adult	ADHD	isoTWAS	ENSG00000021355	SERPINB1	ENST00000380739	6	2832332	2841959	protein_coding	-0.653556	0.513398	1	0.104018	rs733985	0.0435913
Adult	ADHD	isoTWAS	ENSG00000021488	SLC7A9	ENST00000023064	19	32830509	32869767	protein_coding	0.302394	0.762352	1	0.0789385	rs6510289	0.0820348
Adult	ADHD	isoTWAS	ENSG00000021488	SLC7A9	ENST00000592232	19	32830509	32869767	protein_coding	-0.00596828	0.995238	1	0.0897033	rs8109973	0.000339671
Adult	ADHD	isoTWAS	ENSG00000021488	SLC7A9	ENST00000590465	19	32830509	32869767	protein_coding	-0.352086	0.724774	1	0.0643315	rs185742	0.18484
Adult	ADHD	isoTWAS	ENSG00000021488	SLC7A9	ENST00000590341	19	32830509	32869767	protein_coding	-1.425	0.154157	1	0.0129601	rs6510289	0.0820348
Adult	ADHD	isoTWAS	ENSG00000021645	NRXN3	ENST00000335750	14	78170373	79868291	protein_coding	-0.458935	0.646281	1	0.0128649	rs7159558	0.000375114
Adult	ADHD	isoTWAS	ENSG00000021762	OSBPL5	ENST00000534491	11	3087107	3166739	protein_coding	1.20529	0.228092	1	0.0186638	rs11025909	0.000125054
Adult	ADHD	isoTWAS	ENSG00000021762	OSBPL5	ENST00000478260	11	3087107	3166739	protein_coding	0.334838	0.737747	1	0.012963	rs11025909	0.000125054
Adult	ADHD	isoTWAS	ENSG00000021762	OSBPL5	ENST00000263650	11	3087107	3166739	protein_coding	0.0773466	0.938348	1	0.014831	rs2074019	0.0715454
Adult	ADHD	isoTWAS	ENSG00000021762	OSBPL5	ENST00000532951	11	3087107	3166739	protein_coding	0.541576	0.588111	1	0.0139909	rs2074019	0.0715454
Adult	ADHD	isoTWAS	ENSG00000021776	AQR	ENST00000560117	15	34851782	34969742	protein_coding	-0.352547	0.724428	1	0.0150864	rs8038032	0.0258805
Adult	ADHD	isoTWAS	ENSG00000021776	AQR	ENST00000156471	15	34851782	34969742	protein_coding	0.577854	0.563363	1	0.0462718	rs17593440	0.164529
Adult	ADHD	isoTWAS	ENSG00000021826	CPS1	ENST00000673510	2	210477682	210679107	protein_coding	0.278666	0.780501	1	0.0125865	rs10804178	0.00145758
Adult	ADHD	isoTWAS	ENSG00000022277	RTF2	ENST00000395881	20	56468585	56519449	protein_coding	-1.55378	0.120238	1	0.0112058	rs6024901	0.0483817
Adult	ADHD	isoTWAS	ENSG00000022355	GABRA1	ENST00000635916	5	161847063	161899981	protein_coding	-0.911412	0.362078	1	0.0143526	rs6883877	0.239595
Adult	ADHD	isoTWAS	ENSG00000022556	NLRP2	ENST00000540597	19	54953130	55001142	protein_coding	-0.0624728	0.950186	1	0.02578	rs1036231	0.0917958
Adult	ADHD	isoTWAS	ENSG00000022556	NLRP2	ENST00000542755	19	54953130	55001142	protein_coding	0.247659	0.804399	1	0.120658	rs1036231	0.0917958
Adult	ADHD	isoTWAS	ENSG00000022556	NLRP2	ENST00000448584	19	54953130	55001142	protein_coding	-0.199363	0.841979	1	0.0923557	rs303997	0.0815084
Adult	ADHD	isoTWAS	ENSG00000022556	NLRP2	ENST00000586512	19	54953130	55001142	protein_coding	0.293985	0.768769	1	0.0455934	rs1036231	0.0917958
Adult	ADHD	isoTWAS	ENSG00000022567	SLC45A4	ENST00000519067	8	141207166	141308305	protein_coding	-1.25719	0.208687	1	0.018037	rs4961315	0.144841
Adult	ADHD	isoTWAS	ENSG00000022567	SLC45A4	ENST00000517878	8	141207166	141308305	protein_coding	-0.0957345	0.923731	1	0.0287633	rs7005477	0.0015402
Adult	ADHD	isoTWAS	ENSG00000022840	RNF10	ENST00000542701	12	120533480	120577588	protein_coding	-0.49756	0.618794	1	0.0377022	rs3847964	0.00614392
Adult	ADHD	isoTWAS	ENSG00000022840	RNF10	ENST00000535417	12	120533480	120577588	protein_coding	1.29479	0.195391	1	0.0109282	rs3847964	0.00614392
Adult	ADHD	isoTWAS	ENSG00000022840	RNF10	ENST00000325954	12	120533480	120577588	protein_coding	1.54875	0.121442	1	0.0110178	rs3847964	0.00614392
Adult	ADHD	isoTWAS	ENSG00000022840	RNF10	ENST00000413266	12	120533480	120577588	protein_coding	1.63992	0.101021	1	0.0130704	rs787947	0.0166657
Adult	ADHD	isoTWAS	ENSG00000022976	ZNF839	ENST00000558490	14	102317377	102342702	protein_coding	-1.59685	0.1103	1	0.0629922	rs11621063	0.0103474
Adult	ADHD	isoTWAS	ENSG00000023041	ZDHHC6	ENST00000682441	10	112424428	112447572	protein_coding	-2.28959	0.0220451	1	0.0491919	rs579914	0.00493878
Adult	ADHD	isoTWAS	ENSG00000023041	ZDHHC6	ENST00000682143	10	112424428	112447572	protein_coding	-2.14889	0.0316431	1	0.0120642	rs2306159	0.013625
Adult	ADHD	isoTWAS	ENSG00000023041	ZDHHC6	ENST00000683505	10	112424428	112447572	protein_coding	0.989772	0.322286	1	0.0422841	rs3740142	0.00330337
Adult	ADHD	isoTWAS	ENSG00000023041	ZDHHC6	ENST00000682807	10	112424428	112447572	protein_coding	-2.20641	0.0273552	1	0.143562	rs1927157	0.000456607
Adult	ADHD	isoTWAS	ENSG00000023041	ZDHHC6	ENST00000682182	10	112424428	112447572	protein_coding	2.28704	0.0221935	1	0.0105299	rs579914	0.00493878
Adult	ADHD	isoTWAS	ENSG00000023041	ZDHHC6	ENST00000369405	10	112424428	112447572	protein_coding	-2.27323	0.0230125	1	0.0144357	rs10509973	0.00192868
Adult	ADHD	isoTWAS	ENSG00000023041	ZDHHC6	ENST00000626395	10	112424428	112447572	protein_coding	1.15762	0.247019	1	0.146865	rs10509973	0.00192868
Adult	ADHD	isoTWAS	ENSG00000023041	ZDHHC6	ENST00000682731	10	112424428	112447572	protein_coding	-1.68715	0.0915743	1	0.0573329	rs8624	0.0194392
Adult	ADHD	isoTWAS	ENSG00000023041	ZDHHC6	ENST00000682195	10	112424428	112447572	protein_coding	-2.65048	0.00803767	1	0.0218192	rs1927157	0.000456607
Adult	ADHD	isoTWAS	ENSG00000023171	GRAMD1B	ENST00000635736	11	123358428	123627774	protein_coding	-0.576305	0.564409	1	0.00911548	rs492248	0.0243223
Adult	ADHD	isoTWAS	ENSG00000023171	GRAMD1B	ENST00000456860	11	123358428	123627774	protein_coding	-0.00629686	0.994976	1	0.0206679	rs4936721	0.00135532
Adult	ADHD	isoTWAS	ENSG00000023171	GRAMD1B	ENST00000450171	11	123358428	123627774	protein_coding	-0.657899	0.510603	1	0.375528	rs11218765	0.0275947
Adult	ADHD	isoTWAS	ENSG00000023171	GRAMD1B	ENST00000646146	11	123358428	123627774	protein_coding	-0.215137	0.829661	1	0.0154244	rs11218765	0.0275947
Adult	ADHD	isoTWAS	ENSG00000023191	RNH1	ENST00000533410	11	494512	507300	protein_coding	0.144	0.8855	1	0.165564	rs12575508	0.8855
Adult	ADHD	isoTWAS	ENSG00000023191	RNH1	ENST00000397615	11	494512	507300	protein_coding	0.191622	0.848038	1	0.415499	rs7946354	0.000158729
Adult	ADHD	isoTWAS	ENSG00000023191	RNH1	ENST00000397604	11	494512	507300	protein_coding	-0.125595	0.900053	1	0.190408	rs7946354	0.000158729
Adult	ADHD	isoTWAS	ENSG00000023191	RNH1	ENST00000528713	11	494512	507300	protein_coding	0.841504	0.400066	1	0.0104662	rs7946354	0.000158729
Adult	ADHD	isoTWAS	ENSG00000023191	RNH1	ENST00000529368	11	494512	507300	protein_coding	-0.144	0.8855	1	0.0357386	rs12575508	0.8855
Adult	ADHD	isoTWAS	ENSG00000023191	RNH1	ENST00000354420	11	494512	507300	protein_coding	-0.2772	0.781627	1	0.0558605	rs7946354	0.000158729
Adult	ADHD	isoTWAS	ENSG00000023191	RNH1	ENST00000356187	11	494512	507300	protein_coding	-0.710381	0.477468	1	0.0590917	rs7946354	0.000158729
Adult	ADHD	isoTWAS	ENSG00000023191	RNH1	ENST00000525522	11	494512	507300	protein_coding	-0.720742	0.471069	1	0.182773	rs7946354	0.000158729
Adult	ADHD	isoTWAS	ENSG00000023191	RNH1	ENST00000526295	11	494512	507300	protein_coding	-0.142613	0.886596	1	0.0349833	rs7946354	0.000158729
Adult	ADHD	isoTWAS	ENSG00000023191	RNH1	ENST00000438658	11	494512	507300	protein_coding	-0.0234188	0.981316	1	0.228288	rs7946354	0.000158729
Adult	ADHD	isoTWAS	ENSG00000023228	NDUFS1	ENST00000233190	2	206114817	206159509	protein_coding	1.63699	0.101634	1	0.169905	rs4271750	0.0082175
Adult	ADHD	isoTWAS	ENSG00000023228	NDUFS1	ENST00000455934	2	206114817	206159509	protein_coding	-0.271928	0.785678	1	0.032232	rs2058710	0.104376
Adult	ADHD	isoTWAS	ENSG00000023445	BIRC3	ENST00000526421	11	102317450	102339403	protein_coding	-0.577278	0.563752	1	0.0102415	rs11224781	0.000312153
Adult	ADHD	isoTWAS	ENSG00000023516	AKAP11	ENST00000025301	13	42272152	42323261	protein_coding	0.448927	0.653484	1	0.359733	rs9533093	0.0270358
Adult	ADHD	isoTWAS	ENSG00000023572	GLRX2	ENST00000608166	1	193090866	193106114	protein_coding	1.06195	0.288258	1	0.183033	rs16834698	0.0827408
Adult	ADHD	isoTWAS	ENSG00000023572	GLRX2	ENST00000367439	1	193090866	193106114	protein_coding	0.544664	0.585985	1	0.0306563	rs3945872	0.21057
Adult	ADHD	isoTWAS	ENSG00000023608	SNAPC1	ENST00000216294	14	61762420	61796428	protein_coding	-0.159304	0.873429	1	0.0932695	rs11158441	0.000198435
Adult	ADHD	isoTWAS	ENSG00000023734	STRAP	ENST00000539887	12	15882387	15903478	protein_coding	0.482878	0.629182	1	0.0115007	rs3748300	0.0091073
Adult	ADHD	isoTWAS	ENSG00000023839	ABCC2	ENST00000647814	10	99782640	99852594	protein_coding	0.22918	0.818729	1	0.0114064	rs11190231	0.0729729
Adult	ADHD	isoTWAS	ENSG00000023902	PLEKHO1	ENST00000607609	1	150149183	150164720	protein_coding	-0.686901	0.492145	1	0.0104719	rs2318763	0.464779
Adult	ADHD	isoTWAS	ENSG00000023909	GCLM	ENST00000370238	1	93885199	93909456	protein_coding	-1.49484	0.134957	1	0.278488	rs2493645	0.0271052
Adult	ADHD	isoTWAS	ENSG00000023909	GCLM	ENST00000615724	1	93885199	93909456	protein_coding	0.957403	0.338364	1	0.0343148	rs859054	0.00475766
Adult	ADHD	isoTWAS	ENSG00000024862	CCDC28A	ENST00000617445	6	138773769	138793319	protein_coding	-0.9549	0.339628	1	0.0279609	rs7773177	0.0718606
Adult	ADHD	isoTWAS	ENSG00000025039	RRAGD	ENST00000369415	6	89364616	89412273	protein_coding	-0.104711	0.916605	1	0.0284671	rs6932023	0.0149743
Adult	ADHD	isoTWAS	ENSG00000025156	HSF2	ENST00000452194	6	122399551	122433119	protein_coding	0.0141923	0.988677	1	0.0271365	rs2679699	0.058491
Adult	ADHD	isoTWAS	ENSG00000025293	PHF20	ENST00000617560	20	35771974	35950370	protein_coding	0.999635	0.317487	1	0.0292673	rs6072746	0.000205628
Adult	ADHD	isoTWAS	ENSG00000025423	HSD17B6	ENST00000322165	12	56752161	56787790	protein_coding	-1.02795	0.303973	1	0.212847	rs1353781	0.0138165
Adult	ADHD	isoTWAS	ENSG00000025434	NR1H3	ENST00000531660	11	47248300	47269033	protein_coding	-1.81014	0.0702733	1	0.0180845	rs17197116	0.000409321
Adult	ADHD	isoTWAS	ENSG00000025434	NR1H3	ENST00000441012	11	47248300	47269033	protein_coding	-0.922487	0.356274	1	0.00991272	rs7927724	0.027384
Adult	ADHD	isoTWAS	ENSG00000025434	NR1H3	ENST00000481020	11	47248300	47269033	protein_coding	-0.973938	0.330087	1	0.0126415	rs17197116	0.000409321
Adult	ADHD	isoTWAS	ENSG00000025434	NR1H3	ENST00000405576	11	47248300	47269033	protein_coding	0.297883	0.765792	1	0.0353072	rs17197116	0.000409321
Adult	ADHD	isoTWAS	ENSG00000025434	NR1H3	ENST00000525441	11	47248300	47269033	protein_coding	-0.337337	0.735863	1	0.0292733	rs17197116	0.000409321
Adult	ADHD	isoTWAS	ENSG00000025434	NR1H3	ENST00000467728	11	47248300	47269033	protein_coding	-0.673847	0.500409	1	0.0355723	rs7927724	0.027384
Adult	ADHD	isoTWAS	ENSG00000025708	TYMP	ENST00000395678	22	50525752	50530032	protein_coding	-0.966983	0.333552	1	0.0113808	rs5771040	0.0215049
Adult	ADHD	isoTWAS	ENSG00000025708	TYMP	ENST00000252029	22	50525752	50530032	protein_coding	-0.507358	0.611903	1	0.0278095	rs140521	0.316827
Adult	ADHD	isoTWAS	ENSG00000025770	NCAPH2	ENST00000420993	22	50508224	50524780	protein_coding	-0.282235	0.777763	1	0.0160653	rs3091400	0.00932238
Adult	ADHD	isoTWAS	ENSG00000025772	TOMM34	ENST00000372813	20	44942130	44960397	protein_coding	1.5953	0.110646	1	0.043729	rs6031860	0.0264867
Adult	ADHD	isoTWAS	ENSG00000025796	SEC63	ENST00000369002	6	107867756	107958208	protein_coding	0.323319	0.746454	1	0.0322637	rs17069590	0.00104545
Adult	ADHD	isoTWAS	ENSG00000026025	VIM	ENST00000224237	10	17228241	17237593	protein_coding	4.27799	1.88585e-05	0.000999001	0.0763416	rs4335444	5.89837e-06
Adult	ADHD	isoTWAS	ENSG00000026103	FAS	ENST00000355740	10	88953813	89029605	protein_coding	-1.98876	0.0467273	1	0.0451608	rs303195	0.0131751
Adult	ADHD	isoTWAS	ENSG00000026103	FAS	ENST00000371857	10	88953813	89029605	protein_coding	-2.30231	0.0213175	1	0.111819	rs11202853	0.00392659
Adult	ADHD	isoTWAS	ENSG00000026103	FAS	ENST00000612663	10	88953813	89029605	protein_coding	-1.83582	0.066384	1	0.0353111	rs303195	0.0131751
Adult	ADHD	isoTWAS	ENSG00000026103	FAS	ENST00000357339	10	88953813	89029605	protein_coding	-1.93131	0.0534443	1	0.0354801	rs303195	0.0131751
Adult	ADHD	isoTWAS	ENSG00000026103	FAS	ENST00000460510	10	88953813	89029605	protein_coding	0.0723935	0.942289	1	0.0108166	rs2163673	0.00956975
Adult	ADHD	isoTWAS	ENSG00000026103	FAS	ENST00000640250	10	88953813	89029605	protein_coding	-1.69716	0.0896671	1	0.044893	rs303195	0.0131751
Adult	ADHD	isoTWAS	ENSG00000026103	FAS	ENST00000484444	10	88953813	89029605	protein_coding	-1.82656	0.0677661	1	0.0202958	rs303195	0.0131751
Adult	ADHD	isoTWAS	ENSG00000026103	FAS	ENST00000352159	10	88953813	89029605	protein_coding	-2.15596	0.0310864	1	0.112686	rs303212	0.00583344
Adult	ADHD	isoTWAS	ENSG00000026103	FAS	ENST00000652046	10	88953813	89029605	protein_coding	-2.84693	0.00441432	1	0.111899	rs7069053	0.0436955
Adult	ADHD	isoTWAS	ENSG00000026103	FAS	ENST00000640681	10	88953813	89029605	protein_coding	-1.84772	0.0646424	1	0.0517296	rs303195	0.0131751
Adult	ADHD	isoTWAS	ENSG00000026508	CD44	ENST00000263398	11	35138882	35232402	protein_coding	-0.0979885	0.921941	1	0.0158149	rs938654	0.0161283
Adult	ADHD	isoTWAS	ENSG00000026559	KCNG1	ENST00000371571	20	51003656	51023107	protein_coding	-2.22917	0.0258029	1	0.0213441	rs2294902	0.00347792
Adult	ADHD	isoTWAS	ENSG00000026559	KCNG1	ENST00000506387	20	51003656	51023107	protein_coding	-1.22718	0.219753	1	0.0133141	rs2294902	0.00347792
Adult	ADHD	isoTWAS	ENSG00000026559	KCNG1	ENST00000439216	20	51003656	51023107	protein_coding	-1.27019	0.204016	1	0.0122499	rs718630	0.00162712
Adult	ADHD	isoTWAS	ENSG00000026950	BTN3A1	ENST00000082468	6	26402237	26415208	protein_coding	-1.4467	0.147982	1	0.0106582	rs2893847	0.0641696
Adult	ADHD	isoTWAS	ENSG00000026950	BTN3A1	ENST00000289361	6	26402237	26415208	protein_coding	-1.1271	0.259701	1	0.061648	rs10484440	0.00307639
Adult	ADHD	isoTWAS	ENSG00000026950	BTN3A1	ENST00000425234	6	26402237	26415208	protein_coding	1.49037	0.136126	1	0.113523	rs16891315	0.000540175
Adult	ADHD	isoTWAS	ENSG00000026950	BTN3A1	ENST00000465690	6	26402237	26415208	protein_coding	0.512796	0.608094	1	0.0670612	rs16891315	0.000540175
Adult	ADHD	isoTWAS	ENSG00000026950	BTN3A1	ENST00000502361	6	26402237	26415208	protein_coding	1.76854	0.0769705	1	0.0435522	rs2893847	0.0641696
Adult	ADHD	isoTWAS	ENSG00000027001	MIPEP	ENST00000433710	13	23730189	23889400	protein_coding	0.945	0.344659	1	0.0171925	rs17079485	0.344659
Adult	ADHD	isoTWAS	ENSG00000027001	MIPEP	ENST00000382172	13	23730189	23889400	protein_coding	1.75043	0.0800435	1	0.0943705	rs1972904	7.08896e-06
Adult	ADHD	isoTWAS	ENSG00000027697	IFNGR1	ENST00000367739	6	137197483	137219449	protein_coding	2.05058	0.0403082	1	0.0178231	rs643177	0.00334624
Adult	ADHD	isoTWAS	ENSG00000027847	B4GALT7	ENST00000507061	5	177600132	177610330	protein_coding	0.0453159	0.963855	1	0.190361	rs6870999	0.151287
Adult	ADHD	isoTWAS	ENSG00000027847	B4GALT7	ENST00000029410	5	177600132	177610330	protein_coding	0.239579	0.810657	1	0.0212057	rs11953930	0.0832736
Adult	ADHD	isoTWAS	ENSG00000028116	VRK2	ENST00000432057	2	57907629	58159920	protein_coding	1.21051	0.226082	1	0.013917	rs17829368	0.0541044
Adult	ADHD	isoTWAS	ENSG00000028203	VEZT	ENST00000553063	12	95217746	95302799	protein_coding	-0.82895	0.407133	1	0.0104552	rs10777677	0.238797
Adult	ADHD	isoTWAS	ENSG00000028203	VEZT	ENST00000436874	12	95217746	95302799	protein_coding	-0.457405	0.64738	1	0.0223651	rs10777677	0.238797
Adult	ADHD	isoTWAS	ENSG00000028203	VEZT	ENST00000549002	12	95217746	95302799	protein_coding	0.435587	0.663136	1	0.0238657	rs10777677	0.238797
Adult	ADHD	isoTWAS	ENSG00000028203	VEZT	ENST00000546398	12	95217746	95302799	protein_coding	-0.767731	0.442647	1	0.0380053	rs10777677	0.238797
Adult	ADHD	isoTWAS	ENSG00000028277	POU2F2	ENST00000389341	19	42086110	42196585	protein_coding	-2.61512	0.00891964	1	0.00965935	rs17270169	0.00329273
Adult	ADHD	isoTWAS	ENSG00000028310	BRD9	ENST00000467963	5	850291	892801	protein_coding	-1.26829	0.204696	1	0.0498813	rs9312877	0.00441334
Adult	ADHD	isoTWAS	ENSG00000028310	BRD9	ENST00000483234	5	850291	892801	protein_coding	1.43427	0.151495	1	0.0218044	rs737154	0.0109905
Adult	ADHD	isoTWAS	ENSG00000028310	BRD9	ENST00000493082	5	850291	892801	protein_coding	1.47238	0.140918	1	0.0694273	rs2962057	0.00579785
Adult	ADHD	isoTWAS	ENSG00000028528	SNX1	ENST00000560829	15	64094123	64146090	protein_coding	0.278749	0.780437	1	0.0314251	rs4776415	0.00456824
Adult	ADHD	isoTWAS	ENSG00000028528	SNX1	ENST00000559844	15	64094123	64146090	protein_coding	-0.148059	0.882296	1	0.0241056	rs4776415	0.00456824
Adult	ADHD	isoTWAS	ENSG00000028839	TBPL1	ENST00000237264	6	133952170	133990432	protein_coding	-0.428716	0.66813	1	0.0820211	rs3777899	0.674485
Adult	ADHD	isoTWAS	ENSG00000029153	BMAL2	ENST00000544915	12	27332836	27425289	protein_coding	0.211692	0.832347	1	0.0186075	rs840895	0.036171
Adult	ADHD	isoTWAS	ENSG00000029153	BMAL2	ENST00000311001	12	27332836	27425289	protein_coding	-1.64254	0.100478	1	0.0113381	rs10506018	0.110266
Adult	ADHD	isoTWAS	ENSG00000029153	BMAL2	ENST00000539558	12	27332836	27425289	protein_coding	-1.22311	0.221289	1	0.0122065	rs10842825	0.00716664
Adult	ADHD	isoTWAS	ENSG00000029364	SLC39A9	ENST00000555245	14	69398015	69462390	protein_coding	0.553114	0.580186	1	0.0164408	rs958057	0.00293945
Adult	ADHD	isoTWAS	ENSG00000029364	SLC39A9	ENST00000554059	14	69398015	69462390	protein_coding	0.156852	0.875362	1	0.0154323	rs4902683	0.0880081
Adult	ADHD	isoTWAS	ENSG00000029534	ANK1	ENST00000645531	8	41653220	41896741	protein_coding	0.661674	0.50818	1	0.0184765	rs7825494	0.236017
Adult	ADHD	isoTWAS	ENSG00000029534	ANK1	ENST00000524227	8	41653220	41896741	protein_coding	-0.87077	0.38388	1	0.022937	rs1541622	0.00590519
Adult	ADHD	isoTWAS	ENSG00000029725	RABEP1	ENST00000574568	17	5282265	5386340	protein_coding	-0.1588	0.873826	1	0.0741588	rs9907608	0.0557481
Adult	ADHD	isoTWAS	ENSG00000029725	RABEP1	ENST00000570487	17	5282265	5386340	protein_coding	-0.390051	0.696499	1	0.00975467	rs8073123	0.0620414
Adult	ADHD	isoTWAS	ENSG00000029725	RABEP1	ENST00000537505	17	5282265	5386340	protein_coding	-0.698847	0.484648	1	0.0443059	rs1806264	0.234833
Adult	ADHD	isoTWAS	ENSG00000029725	RABEP1	ENST00000341923	17	5282265	5386340	protein_coding	0.565788	0.571538	1	0.0381409	rs2106233	0.0128825
Adult	ADHD	isoTWAS	ENSG00000029725	RABEP1	ENST00000572250	17	5282265	5386340	protein_coding	-0.520568	0.602667	1	0.0110377	rs9907608	0.0557481
Adult	ADHD	isoTWAS	ENSG00000030066	NUP160	ENST00000532773	11	47778087	47848555	protein_coding	-1.74089	0.0817035	1	0.0529774	rs11039850	3.1272e-05
Adult	ADHD	isoTWAS	ENSG00000030066	NUP160	ENST00000528071	11	47778087	47848555	protein_coding	-0.553872	0.579666	1	0.0264375	rs11039850	3.1272e-05
Adult	ADHD	isoTWAS	ENSG00000030419	IKZF2	ENST00000452786	2	212999691	213152427	protein_coding	1.44824	0.147549	1	0.012543	rs4580336	0.0565206
Adult	ADHD	isoTWAS	ENSG00000030582	GRN	ENST00000586443	17	44345246	44353106	protein_coding	-0.511291	0.609147	1	0.009722	rs721579	0.00945909
Adult	ADHD	isoTWAS	ENSG00000030582	GRN	ENST00000053867	17	44345246	44353106	protein_coding	-0.920564	0.357278	1	0.0716778	rs721579	0.00945909
Adult	ADHD	isoTWAS	ENSG00000031081	ARHGAP31	ENST00000264245	3	119294383	119420714	protein_coding	-1.21207	0.225487	1	0.0377442	rs9814507	0.0123843
Adult	ADHD	isoTWAS	ENSG00000031691	CENPQ	ENST00000335783	6	49463370	49493107	protein_coding	-2.23887	0.0251647	1	0.495188	rs12191171	0.00876723
Adult	ADHD	isoTWAS	ENSG00000031698	SARS1	ENST00000482384	1	109213918	109238182	protein_coding	-2.03553	0.0417979	1	0.207112	rs531842	0.00206307
Adult	ADHD	isoTWAS	ENSG00000031698	SARS1	ENST00000234677	1	109213918	109238182	protein_coding	1.38075	0.167354	1	0.0530495	rs531842	0.00206307
Adult	ADHD	isoTWAS	ENSG00000031698	SARS1	ENST00000369923	1	109213918	109238182	protein_coding	-1.05637	0.2908	1	0.0486845	rs531842	0.00206307
Adult	ADHD	isoTWAS	ENSG00000032389	EIPR1	ENST00000382125	2	3188925	3377830	protein_coding	0.98067	0.326756	1	0.0163459	rs12619831	0.227432
Adult	ADHD	isoTWAS	ENSG00000032389	EIPR1	ENST00000496433	2	3188925	3377830	protein_coding	-0.991542	0.321421	1	0.0131138	rs4850068	0.000532207
Adult	ADHD	isoTWAS	ENSG00000032389	EIPR1	ENST00000443925	2	3188925	3377830	protein_coding	-0.774093	0.438876	1	0.0124852	rs4854142	0.436569
Adult	ADHD	isoTWAS	ENSG00000032444	PNPLA6	ENST00000598462	19	7534004	7561764	protein_coding	-0.606345	0.544286	1	0.00934065	rs612862	0.0477035
Adult	ADHD	isoTWAS	ENSG00000032444	PNPLA6	ENST00000221249	19	7534004	7561764	protein_coding	-1.13376	0.256895	1	0.0112261	rs612862	0.0477035
Adult	ADHD	isoTWAS	ENSG00000032444	PNPLA6	ENST00000595264	19	7534004	7561764	protein_coding	-2.00511	0.0449513	1	0.141562	rs7250311	0.037894
Adult	ADHD	isoTWAS	ENSG00000032444	PNPLA6	ENST00000600737	19	7534004	7561764	protein_coding	1.76741	0.0771596	1	0.0244287	rs612862	0.0477035
Adult	ADHD	isoTWAS	ENSG00000032444	PNPLA6	ENST00000595352	19	7534004	7561764	protein_coding	-0.985485	0.324386	1	0.0411592	rs890860	0.0157352
Adult	ADHD	isoTWAS	ENSG00000032742	IFT88	ENST00000537103	13	20567138	20691444	protein_coding	2.14147	0.0322363	1	0.0269847	rs2497497	0.0153506
Adult	ADHD	isoTWAS	ENSG00000032742	IFT88	ENST00000482172	13	20567138	20691444	protein_coding	-2.66848	0.00761957	1	0.1255	rs2442452	0.0113738
Adult	ADHD	isoTWAS	ENSG00000032742	IFT88	ENST00000461115	13	20567138	20691444	protein_coding	1.98953	0.0466423	1	0.0337513	rs2497475	0.0159525
Adult	ADHD	isoTWAS	ENSG00000032742	IFT88	ENST00000319980	13	20567138	20691444	protein_coding	2.09935	0.0357862	1	0.0217568	rs2497497	0.0153506
Adult	ADHD	isoTWAS	ENSG00000032742	IFT88	ENST00000351808	13	20567138	20691444	protein_coding	1.88106	0.0599632	1	0.2207	rs2497497	0.0153506
Adult	ADHD	isoTWAS	ENSG00000033011	ALG1	ENST00000632058	16	5033702	5087379	protein_coding	-0.267155	0.78935	1	0.0720612	rs11861310	1.27706e-05
Adult	ADHD	isoTWAS	ENSG00000033011	ALG1	ENST00000262374	16	5033702	5087379	protein_coding	-0.152369	0.878896	1	0.0307866	rs11863993	0.00224311
Adult	ADHD	isoTWAS	ENSG00000033050	ABCF2	ENST00000287844	7	151211484	151227205	protein_coding	1.47016	0.141519	1	0.0461615	rs7799570	0.145116
Adult	ADHD	isoTWAS	ENSG00000033100	CHPF2	ENST00000035307	7	151232483	151240979	protein_coding	1.29808	0.194261	1	0.0261587	rs10487756	0.0185227
Adult	ADHD	isoTWAS	ENSG00000033100	CHPF2	ENST00000465601	7	151232483	151240979	protein_coding	-3.51445	0.000440668	0.048951	0.0153711	rs7778047	0.000151255
Adult	ADHD	isoTWAS	ENSG00000033122	LRRC7	ENST00000370958	1	69567922	70151945	protein_coding	1.31186	0.189568	1	0.0107839	rs4625232	0.00678943
Adult	ADHD	isoTWAS	ENSG00000033122	LRRC7	ENST00000651989	1	69567922	70151945	protein_coding	0.620709	0.534791	1	0.0330576	rs4625232	0.00678943
Adult	ADHD	isoTWAS	ENSG00000033170	FUT8	ENST00000342677	14	65410592	65744121	protein_coding	0.818147	0.413273	1	0.0106316	rs968540	0.00708123
Adult	ADHD	isoTWAS	ENSG00000033170	FUT8	ENST00000673929	14	65410592	65744121	protein_coding	2.00159	0.0453285	1	0.0180745	rs6573632	0.00420977
Adult	ADHD	isoTWAS	ENSG00000033178	UBA6	ENST00000322244	4	67612652	67701155	protein_coding	-0.323861	0.746043	1	0.0993573	rs4533820	0.00227322
Adult	ADHD	isoTWAS	ENSG00000033327	GAB2	ENST00000361507	11	78215293	78418348	protein_coding	-1.10253	0.27023	1	0.0353187	rs533870	0.000365246
Adult	ADHD	isoTWAS	ENSG00000033327	GAB2	ENST00000340149	11	78215293	78418348	protein_coding	1.30937	0.190408	1	0.0105851	rs12788335	0.00351156
Adult	ADHD	isoTWAS	ENSG00000033627	ATP6V0A1	ENST00000585525	17	42458844	42522582	protein_coding	1.39871	0.1619	1	0.010423	rs9911630	0.0547317
Adult	ADHD	isoTWAS	ENSG00000033627	ATP6V0A1	ENST00000589759	17	42458844	42522582	protein_coding	1.09725	0.272533	1	0.0990301	rs2293014	0.0479287
Adult	ADHD	isoTWAS	ENSG00000033627	ATP6V0A1	ENST00000587375	17	42458844	42522582	protein_coding	1.20452	0.228387	1	0.0512478	rs799916	0.0306182
Adult	ADHD	isoTWAS	ENSG00000034152	MAP2K3	ENST00000527123	17	21284672	21315232	protein_coding	1.1158	0.26451	1	0.0266414	rs899342	0.153004
Adult	ADHD	isoTWAS	ENSG00000034239	CLXN	ENST00000521701	8	48710789	48735311	protein_coding	-0.600221	0.548359	1	0.0454975	rs1031926	0.0180301
Adult	ADHD	isoTWAS	ENSG00000034239	CLXN	ENST00000522254	8	48710789	48735311	protein_coding	-0.608328	0.54297	1	0.118306	rs1031926	0.0180301
Adult	ADHD	isoTWAS	ENSG00000034239	CLXN	ENST00000433756	8	48710789	48735311	protein_coding	-0.613254	0.539708	1	0.49674	rs1031926	0.0180301
Adult	ADHD	isoTWAS	ENSG00000034239	CLXN	ENST00000262103	8	48710789	48735311	protein_coding	-0.906112	0.364876	1	0.50509	rs10808736	0.0167568
Adult	ADHD	isoTWAS	ENSG00000034239	CLXN	ENST00000519425	8	48710789	48735311	protein_coding	-0.493094	0.621946	1	0.0749056	rs4873290	0.0132864
Adult	ADHD	isoTWAS	ENSG00000034239	CLXN	ENST00000523092	8	48710789	48735311	protein_coding	-0.369232	0.711955	1	0.0382085	rs4873290	0.0132864
Adult	ADHD	isoTWAS	ENSG00000034533	ASTE1	ENST00000514044	3	131013875	131027649	protein_coding	-0.216518	0.828584	1	0.0370794	rs7641006	0.760366
Adult	ADHD	isoTWAS	ENSG00000034533	ASTE1	ENST00000507978	3	131013875	131027649	protein_coding	-0.444313	0.656816	1	0.0297085	rs9844721	0.137015
Adult	ADHD	isoTWAS	ENSG00000034677	RNF19A	ENST00000520071	8	100257060	100336218	protein_coding	0.436557	0.662433	1	0.011205	rs1447013	0.00514201
Adult	ADHD	isoTWAS	ENSG00000034677	RNF19A	ENST00000519449	8	100257060	100336218	protein_coding	0.0563381	0.955072	1	0.0318601	rs16898602	0.00976618
Adult	ADHD	isoTWAS	ENSG00000034693	PEX3	ENST00000367591	6	143450805	143490616	protein_coding	-0.989332	0.322501	1	0.0472145	rs528761	0.169752
Adult	ADHD	isoTWAS	ENSG00000034693	PEX3	ENST00000367592	6	143450805	143490616	protein_coding	-0.839	0.401469	1	0.0170208	rs161061	0.401469
Adult	ADHD	isoTWAS	ENSG00000035115	SH3YL1	ENST00000463865	2	217730	266398	protein_coding	2.5037	0.0122904	1	0.0366804	rs2290911	0.0256811
Adult	ADHD	isoTWAS	ENSG00000035115	SH3YL1	ENST00000405430	2	217730	266398	protein_coding	2.21801	0.026554	1	0.00933078	rs2290911	0.0256811
Adult	ADHD	isoTWAS	ENSG00000035115	SH3YL1	ENST00000488044	2	217730	266398	protein_coding	2.02977	0.0423803	1	0.0327136	rs2290911	0.0256811
Adult	ADHD	isoTWAS	ENSG00000035115	SH3YL1	ENST00000473104	2	217730	266398	protein_coding	2.13752	0.0325559	1	0.0105293	rs2290911	0.0256811
Adult	ADHD	isoTWAS	ENSG00000035115	SH3YL1	ENST00000472012	2	217730	266398	protein_coding	1.87555	0.0607172	1	0.109062	rs2966402	0.00937685
Adult	ADHD	isoTWAS	ENSG00000035115	SH3YL1	ENST00000471948	2	217730	266398	protein_coding	2.45789	0.0139757	1	0.0309668	rs2290911	0.0256811
Adult	ADHD	isoTWAS	ENSG00000035115	SH3YL1	ENST00000605370	2	217730	266398	protein_coding	2.10596	0.0352075	1	0.0160071	rs2290911	0.0256811
Adult	ADHD	isoTWAS	ENSG00000035115	SH3YL1	ENST00000356150	2	217730	266398	protein_coding	2.18848	0.0286344	1	0.56072	rs4854263	0.0151405
Adult	ADHD	isoTWAS	ENSG00000035115	SH3YL1	ENST00000403712	2	217730	266398	protein_coding	-1.94792	0.051425	1	0.494353	rs2867109	0.000338372
Adult	ADHD	isoTWAS	ENSG00000035115	SH3YL1	ENST00000403657	2	217730	266398	protein_coding	1.62563	0.104028	1	0.0535724	rs2966402	0.00937685
Adult	ADHD	isoTWAS	ENSG00000035115	SH3YL1	ENST00000451005	2	217730	266398	protein_coding	-1.63486	0.102079	1	0.00944539	rs6729656	0.0171722
Adult	ADHD	isoTWAS	ENSG00000035115	SH3YL1	ENST00000468321	2	217730	266398	protein_coding	1.24583	0.212828	1	0.140453	rs2867109	0.000338372
Adult	ADHD	isoTWAS	ENSG00000035115	SH3YL1	ENST00000479739	2	217730	266398	protein_coding	-2.16311	0.0305325	1	0.172688	rs2966402	0.00937685
Adult	ADHD	isoTWAS	ENSG00000035115	SH3YL1	ENST00000402632	2	217730	266398	protein_coding	-1.8301	0.0672349	1	0.243683	rs2966402	0.00937685
Adult	ADHD	isoTWAS	ENSG00000035115	SH3YL1	ENST00000481932	2	217730	266398	protein_coding	1.55061	0.120994	1	0.0349199	rs17713396	0.0267601
Adult	ADHD	isoTWAS	ENSG00000035403	VCL	ENST00000211998	10	73995193	74121363	protein_coding	-0.0399542	0.96813	1	0.0500745	rs11000801	0.0063913
Adult	ADHD	isoTWAS	ENSG00000035403	VCL	ENST00000472585	10	73995193	74121363	protein_coding	-0.586951	0.557237	1	0.00916179	rs11000801	0.0063913
Adult	ADHD	isoTWAS	ENSG00000035499	DEPDC1B	ENST00000265036	5	60596912	60700190	protein_coding	0.388188	0.697877	1	0.0376235	rs2545493	0.00211918
Adult	ADHD	isoTWAS	ENSG00000035664	DAPK2	ENST00000558064	15	63907036	64072033	protein_coding	0.493497	0.621661	1	0.0110869	rs4776415	0.00456824
Adult	ADHD	isoTWAS	ENSG00000035664	DAPK2	ENST00000261891	15	63907036	64072033	protein_coding	1.79218	0.0731042	1	0.0365787	rs4776781	0.039879
Adult	ADHD	isoTWAS	ENSG00000035681	NSMAF	ENST00000649465	8	58583508	58659853	protein_coding	0.629059	0.52931	1	0.0118782	rs11784285	0.00199484
Adult	ADHD	isoTWAS	ENSG00000035681	NSMAF	ENST00000518229	8	58583508	58659853	protein_coding	0.745279	0.456103	1	0.016442	rs11784285	0.00199484
Adult	ADHD	isoTWAS	ENSG00000035681	NSMAF	ENST00000519174	8	58583508	58659853	protein_coding	-0.792449	0.428099	1	0.0235052	rs11784285	0.00199484
Adult	ADHD	isoTWAS	ENSG00000035687	ADSS2	ENST00000366535	1	244408494	244451909	protein_coding	-0.710132	0.477622	1	0.0257405	rs6676019	0.00159401
Adult	ADHD	isoTWAS	ENSG00000035862	TIMP2	ENST00000585421	17	78852977	78925387	protein_coding	1.37788	0.16824	1	0.0302831	rs11658743	0.11365
Adult	ADHD	isoTWAS	ENSG00000035862	TIMP2	ENST00000592761	17	78852977	78925387	protein_coding	0.657721	0.510717	1	0.0291985	rs1696757	0.00691313
Adult	ADHD	isoTWAS	ENSG00000035928	RFC1	ENST00000514572	4	39287456	39366375	protein_coding	-0.300055	0.764135	1	0.026614	rs7658907	0.00247812
Adult	ADHD	isoTWAS	ENSG00000036054	TBC1D23	ENST00000344949	3	100260992	100325251	protein_coding	1.00957	0.312701	1	0.0492702	rs1375513	0.0419516
Adult	ADHD	isoTWAS	ENSG00000036054	TBC1D23	ENST00000394144	3	100260992	100325251	protein_coding	-1.45088	0.146812	1	0.0306323	rs1349201	0.00274445
Adult	ADHD	isoTWAS	ENSG00000036257	CUL3	ENST00000409096	2	224470150	224585397	protein_coding	-2.03839	0.0415105	1	0.0129436	rs6731785	0.0120049
Adult	ADHD	isoTWAS	ENSG00000036257	CUL3	ENST00000264414	2	224470150	224585397	protein_coding	0.662603	0.507585	1	0.0328331	rs1908252	0.000825797
Adult	ADHD	isoTWAS	ENSG00000036448	MYOM2	ENST00000519631	8	2045046	2165552	protein_coding	0.2807	0.77894	1	0.0484562	rs1440293	0.0155205
Adult	ADHD	isoTWAS	ENSG00000036448	MYOM2	ENST00000517520	8	2045046	2165552	protein_coding	-2.51062	0.012052	1	0.025707	rs7822955	0.0120731
Adult	ADHD	isoTWAS	ENSG00000036448	MYOM2	ENST00000523438	8	2045046	2165552	protein_coding	-2.09183	0.0364539	1	0.0359274	rs7822955	0.0120731
Adult	ADHD	isoTWAS	ENSG00000036448	MYOM2	ENST00000518513	8	2045046	2165552	protein_coding	-1.11121	0.26648	1	0.0209781	rs7843177	0.00480236
Adult	ADHD	isoTWAS	ENSG00000036448	MYOM2	ENST00000519518	8	2045046	2165552	protein_coding	-2.1027	0.0354919	1	0.0220916	rs17669107	1.31256e-05
Adult	ADHD	isoTWAS	ENSG00000036448	MYOM2	ENST00000612167	8	2045046	2165552	protein_coding	-0.225462	0.82162	1	0.25471	rs10093077	0.00422307
Adult	ADHD	isoTWAS	ENSG00000036448	MYOM2	ENST00000621894	8	2045046	2165552	protein_coding	1.88147	0.0599075	1	0.0336792	rs17669107	1.31256e-05
Adult	ADHD	isoTWAS	ENSG00000036448	MYOM2	ENST00000520298	8	2045046	2165552	protein_coding	0.0421147	0.966407	1	0.299316	rs7822955	0.0120731
Adult	ADHD	isoTWAS	ENSG00000036448	MYOM2	ENST00000523443	8	2045046	2165552	protein_coding	-0.852539	0.393915	1	0.0311881	rs10093077	0.00422307
Adult	ADHD	isoTWAS	ENSG00000036448	MYOM2	ENST00000520072	8	2045046	2165552	protein_coding	0.621937	0.533984	1	0.250521	rs7822955	0.0120731
Adult	ADHD	isoTWAS	ENSG00000036448	MYOM2	ENST00000262113	8	2045046	2165552	protein_coding	0.113723	0.909458	1	0.21679	rs10093077	0.00422307
Adult	ADHD	isoTWAS	ENSG00000036549	ZZZ3	ENST00000458763	1	77562416	77683419	protein_coding	-0.683418	0.494343	1	0.00984283	rs9662527	0.460514
Adult	ADHD	isoTWAS	ENSG00000037042	TUBG2	ENST00000251412	17	42659284	42667006	protein_coding	0.0395141	0.96848	1	0.22912	rs11657004	0.0402669
Adult	ADHD	isoTWAS	ENSG00000037280	FLT4	ENST00000261937	5	180601506	180649624	protein_coding	-0.813786	0.415768	1	0.0245016	rs12516767	0.0681521
Adult	ADHD	isoTWAS	ENSG00000037474	NSUN2	ENST00000504374	5	6599239	6633291	protein_coding	0.134392	0.893093	1	0.177213	rs16877282	0.0101992
Adult	ADHD	isoTWAS	ENSG00000037474	NSUN2	ENST00000264670	5	6599239	6633291	protein_coding	0.094683	0.924567	1	0.213944	rs274674	0.125522
Adult	ADHD	isoTWAS	ENSG00000037474	NSUN2	ENST00000505264	5	6599239	6633291	protein_coding	-0.514562	0.606859	1	0.0108906	rs12658529	0.00347792
Adult	ADHD	isoTWAS	ENSG00000037474	NSUN2	ENST00000513888	5	6599239	6633291	protein_coding	0.101068	0.919497	1	0.534465	rs16877282	0.0101992
Adult	ADHD	isoTWAS	ENSG00000037474	NSUN2	ENST00000505892	5	6599239	6633291	protein_coding	-0.577523	0.563586	1	0.0796078	rs12658529	0.00347792
Adult	ADHD	isoTWAS	ENSG00000037474	NSUN2	ENST00000507888	5	6599239	6633291	protein_coding	0.119846	0.904605	1	0.618613	rs16877282	0.0101992
Adult	ADHD	isoTWAS	ENSG00000037637	FBXO42	ENST00000375592	1	16246840	16352480	protein_coding	1.0984	0.272029	1	0.160233	rs12119764	0.00956975
Adult	ADHD	isoTWAS	ENSG00000037757	MRI1	ENST00000040663	19	13764522	13774282	protein_coding	-1.68266	0.0924414	1	0.0444663	rs1469071	0.00774474
Adult	ADHD	isoTWAS	ENSG00000037757	MRI1	ENST00000588526	19	13764522	13774282	protein_coding	0.663931	0.506734	1	0.0147657	rs16979344	0.00988003
Adult	ADHD	isoTWAS	ENSG00000038002	AGA	ENST00000264595	4	177430774	177442437	protein_coding	-0.427586	0.668952	1	0.430452	rs309753	0.0222543
Adult	ADHD	isoTWAS	ENSG00000038002	AGA	ENST00000510955	4	177430774	177442437	protein_coding	-0.418791	0.675369	1	0.0248358	rs309753	0.0222543
Adult	ADHD	isoTWAS	ENSG00000038002	AGA	ENST00000511231	4	177430774	177442437	protein_coding	-1.12595	0.260187	1	0.0274095	rs11947216	0.0296301
Adult	ADHD	isoTWAS	ENSG00000038210	PI4K2B	ENST00000512921	4	25160663	25279204	protein_coding	0.640432	0.521892	1	0.0335394	rs160743	0.0224893
Adult	ADHD	isoTWAS	ENSG00000038210	PI4K2B	ENST00000264864	4	25160663	25279204	protein_coding	-0.252007	0.801036	1	0.0293097	rs13135230	0.00305648
Adult	ADHD	isoTWAS	ENSG00000038219	BOD1L1	ENST00000040738	4	13568738	13627725	protein_coding	-1.73111	0.0834314	1	0.0308471	rs12506352	0.0528677
Adult	ADHD	isoTWAS	ENSG00000038219	BOD1L1	ENST00000482713	4	13568738	13627725	protein_coding	-0.368223	0.712707	1	0.589389	rs16888876	0.0208882
Adult	ADHD	isoTWAS	ENSG00000038219	BOD1L1	ENST00000505343	4	13568738	13627725	protein_coding	-2.52163	0.0116811	1	0.334005	rs7349742	0.00804918
Adult	ADHD	isoTWAS	ENSG00000038295	TLL1	ENST00000513213	4	165873237	166104457	protein_coding	-0.300495	0.7638	1	0.0309505	rs17588412	0.005996
Adult	ADHD	isoTWAS	ENSG00000038295	TLL1	ENST00000061240	4	165873237	166104457	protein_coding	0.114782	0.908618	1	0.018988	rs11100620	0.188846
Adult	ADHD	isoTWAS	ENSG00000038382	TRIO	ENST00000620511	5	14143342	14532128	protein_coding	0.681538	0.495531	1	0.0292631	rs865036	0.0816836
Adult	ADHD	isoTWAS	ENSG00000038382	TRIO	ENST00000504606	5	14143342	14532128	protein_coding	-0.626527	0.530969	1	0.010225	rs27114	0.006769
Adult	ADHD	isoTWAS	ENSG00000038382	TRIO	ENST00000344204	5	14143342	14532128	protein_coding	-0.0414955	0.966901	1	0.0110961	rs7706559	0.0806373
Adult	ADHD	isoTWAS	ENSG00000038945	MSR1	ENST00000262101	8	16107878	16567490	protein_coding	-0.0576798	0.954004	1	0.0175907	rs9802064	0.229751
Adult	ADHD	isoTWAS	ENSG00000038945	MSR1	ENST00000445506	8	16107878	16567490	protein_coding	1.10451	0.269371	1	0.0211639	rs268365	0.222844
Adult	ADHD	isoTWAS	ENSG00000038945	MSR1	ENST00000381998	8	16107878	16567490	protein_coding	0.847511	0.39671	1	0.0263444	rs1721105	0.113421
Adult	ADHD	isoTWAS	ENSG00000039068	CDH1	ENST00000261769	16	68737292	68835537	protein_coding	-1.65432	0.0980632	1	0.0731758	rs12599393	0.0586243
Adult	ADHD	isoTWAS	ENSG00000039123	MTREX	ENST00000504388	5	55307989	55425579	protein_coding	0.810035	0.41792	1	0.0137922	rs10041669	0.129772
Adult	ADHD	isoTWAS	ENSG00000039123	MTREX	ENST00000503165	5	55307989	55425579	protein_coding	0.843949	0.398698	1	0.0401734	rs6869920	0.00703886
Adult	ADHD	isoTWAS	ENSG00000039123	MTREX	ENST00000506750	5	55307989	55425579	protein_coding	0.286993	0.774117	1	0.0185589	rs6869920	0.00703886
Adult	ADHD	isoTWAS	ENSG00000039139	DNAH5	ENST00000681290	5	13690328	14011818	protein_coding	0.344592	0.730401	1	0.0534306	rs3777093	0.0425602
Adult	ADHD	isoTWAS	ENSG00000039139	DNAH5	ENST00000680213	5	13690328	14011818	protein_coding	-1.13593	0.255988	1	0.0560695	rs3777093	0.0425602
Adult	ADHD	isoTWAS	ENSG00000039139	DNAH5	ENST00000683611	5	13690328	14011818	protein_coding	0.793207	0.427657	1	0.0266352	rs3777093	0.0425602
Adult	ADHD	isoTWAS	ENSG00000039319	ZFYVE16	ENST00000510158	5	80408013	80483379	protein_coding	-0.257804	0.796558	1	0.0164792	rs187262	0.13028
Adult	ADHD	isoTWAS	ENSG00000039319	ZFYVE16	ENST00000509562	5	80408013	80483379	protein_coding	0.932459	0.351099	1	0.177749	rs439274	0.00666771
Adult	ADHD	isoTWAS	ENSG00000039319	ZFYVE16	ENST00000512558	5	80408013	80483379	protein_coding	-0.123428	0.901768	1	0.0136252	rs10052867	0.00462578
Adult	ADHD	isoTWAS	ENSG00000039319	ZFYVE16	ENST00000510995	5	80408013	80483379	protein_coding	-0.165489	0.868559	1	0.0314053	rs187262	0.13028
Adult	ADHD	isoTWAS	ENSG00000039319	ZFYVE16	ENST00000509558	5	80408013	80483379	protein_coding	-0.170449	0.864657	1	0.020544	rs187262	0.13028
Adult	ADHD	isoTWAS	ENSG00000039319	ZFYVE16	ENST00000511829	5	80408013	80483379	protein_coding	-0.881763	0.377905	1	0.0962773	rs439274	0.00666771
Adult	ADHD	isoTWAS	ENSG00000039319	ZFYVE16	ENST00000512907	5	80408013	80483379	protein_coding	0.252881	0.80036	1	0.0242986	rs187262	0.13028
Adult	ADHD	isoTWAS	ENSG00000039560	RAI14	ENST00000265109	5	34656328	34832612	protein_coding	0.237444	0.812312	1	0.0264479	rs386950	0.0130281
Adult	ADHD	isoTWAS	ENSG00000039560	RAI14	ENST00000512629	5	34656328	34832612	protein_coding	0.190675	0.84878	1	0.0100146	rs10941100	0.0230262
Adult	ADHD	isoTWAS	ENSG00000039650	PNKP	ENST00000322344	19	49859882	49878351	protein_coding	-1.1811	0.237562	1	0.031035	rs2293011	0.00296832
Adult	ADHD	isoTWAS	ENSG00000039650	PNKP	ENST00000594661	19	49859882	49878351	protein_coding	-1.55831	0.11916	1	0.0750705	rs3745516	0.0223128
Adult	ADHD	isoTWAS	ENSG00000039650	PNKP	ENST00000599543	19	49859882	49878351	protein_coding	-1.5399	0.123584	1	0.270083	rs2293011	0.00296832
Adult	ADHD	isoTWAS	ENSG00000039650	PNKP	ENST00000626274	19	49859882	49878351	protein_coding	-0.914685	0.360357	1	0.011463	rs2293011	0.00296832
Adult	ADHD	isoTWAS	ENSG00000040199	PHLPP2	ENST00000538126	16	71637835	71724701	protein_coding	0.194654	0.845664	1	0.052751	rs11866164	0.00384018
Adult	ADHD	isoTWAS	ENSG00000040199	PHLPP2	ENST00000568954	16	71637835	71724701	protein_coding	1.58793	0.112301	1	0.0135413	rs8062441	0.122346
Adult	ADHD	isoTWAS	ENSG00000040199	PHLPP2	ENST00000568004	16	71637835	71724701	protein_coding	-0.644903	0.51899	1	0.0616653	rs7194638	0.0130647
Adult	ADHD	isoTWAS	ENSG00000040199	PHLPP2	ENST00000564884	16	71637835	71724701	protein_coding	1.43528	0.151208	1	0.126747	rs12924285	3.1841e-08
Adult	ADHD	isoTWAS	ENSG00000040275	SPDL1	ENST00000507232	5	169583636	169604778	protein_coding	-1.88885	0.0589123	1	0.0158853	rs12517302	0.00128638
Adult	ADHD	isoTWAS	ENSG00000040275	SPDL1	ENST00000265295	5	169583636	169604778	protein_coding	-1.76772	0.0771073	1	0.0277171	rs12517302	0.00128638
Adult	ADHD	isoTWAS	ENSG00000040341	STAU2	ENST00000355780	8	73420369	73747708	protein_coding	2.20774	0.0272626	1	0.0173355	rs2170382	0.0610684
Adult	ADHD	isoTWAS	ENSG00000040341	STAU2	ENST00000523533	8	73420369	73747708	protein_coding	1.67091	0.094739	1	0.00961049	rs12547746	0.000683784
Adult	ADHD	isoTWAS	ENSG00000040487	SLC66A1	ENST00000497827	1	19312326	19329300	protein_coding	1.18628	0.235511	1	0.0126663	rs3820329	0.00674863
Adult	ADHD	isoTWAS	ENSG00000040487	SLC66A1	ENST00000432465	1	19312326	19329300	protein_coding	-2.53149	0.0113578	1	0.065089	rs6690981	0.0300068
Adult	ADHD	isoTWAS	ENSG00000040531	CTNS	ENST00000046640	17	3636459	3663103	protein_coding	-0.658679	0.510102	1	0.0347886	rs222790	0.346193
Adult	ADHD	isoTWAS	ENSG00000040531	CTNS	ENST00000381870	17	3636459	3663103	protein_coding	-0.703466	0.481765	1	0.0243985	rs11658574	0.148177
Adult	ADHD	isoTWAS	ENSG00000040633	PHF23	ENST00000574236	17	7235029	7239722	protein_coding	-0.147206	0.882969	1	0.0129473	rs2074216	0.180896
Adult	ADHD	isoTWAS	ENSG00000040731	CDH10	ENST00000264463	5	24487100	24644978	protein_coding	-0.618322	0.536363	1	0.00963161	rs4701480	0.0133236
Adult	ADHD	isoTWAS	ENSG00000040933	INPP4A	ENST00000467042	2	98444854	98594392	protein_coding	-0.891064	0.372895	1	0.0226249	rs7577636	0.0459339
Adult	ADHD	isoTWAS	ENSG00000040933	INPP4A	ENST00000074304	2	98444854	98594392	protein_coding	0.405041	0.685447	1	0.0183733	rs13389386	0.0303877
Adult	ADHD	isoTWAS	ENSG00000040933	INPP4A	ENST00000463367	2	98444854	98594392	protein_coding	-0.957874	0.338126	1	0.130457	rs17424787	0.0278069
Adult	ADHD	isoTWAS	ENSG00000041353	RAB27B	ENST00000586570	18	54717860	54895516	protein_coding	-0.756583	0.4493	1	0.0404645	rs8085955	0.00693395
Adult	ADHD	isoTWAS	ENSG00000041353	RAB27B	ENST00000262094	18	54717860	54895516	protein_coding	-1.20687	0.227482	1	0.0564463	rs8085955	0.00693395
Adult	ADHD	isoTWAS	ENSG00000041357	PSMA4	ENST00000558281	15	78540405	78552417	protein_coding	0.120952	0.903729	1	0.0113842	rs907389	0.0252863
Adult	ADHD	isoTWAS	ENSG00000041357	PSMA4	ENST00000557929	15	78540405	78552417	protein_coding	1.38194	0.16699	1	0.0486028	rs907389	0.0252863
Adult	ADHD	isoTWAS	ENSG00000041357	PSMA4	ENST00000044462	15	78540405	78552417	protein_coding	0.131094	0.895701	1	0.0401467	rs8037898	0.000822826
Adult	ADHD	isoTWAS	ENSG00000041357	PSMA4	ENST00000559082	15	78540405	78552417	protein_coding	-1.27416	0.202606	1	0.0519293	rs907389	0.0252863
Adult	ADHD	isoTWAS	ENSG00000041357	PSMA4	ENST00000413382	15	78540405	78552417	protein_coding	0.077548	0.938188	1	0.0256772	rs3743200	0.0186226
Adult	ADHD	isoTWAS	ENSG00000041515	MYO16	ENST00000251041	13	108596152	109208005	protein_coding	-1.31772	0.187598	1	0.056318	rs17381815	0.00355689
Adult	ADHD	isoTWAS	ENSG00000041802	LSG1	ENST00000461343	3	194640791	194672463	protein_coding	4.21411	2.50765e-05	0.000999001	0.0743883	rs13320013	0.00290136
Adult	ADHD	isoTWAS	ENSG00000041802	LSG1	ENST00000466391	3	194640791	194672463	protein_coding	4.23708	2.26448e-05	0.001998	0.132545	rs13320013	0.00290136
Adult	ADHD	isoTWAS	ENSG00000041802	LSG1	ENST00000427461	3	194640791	194672463	protein_coding	4.24711	2.16543e-05	0.014985	0.0236784	rs1773206	0.00397675
Adult	ADHD	isoTWAS	ENSG00000041802	LSG1	ENST00000460584	3	194640791	194672463	protein_coding	4.23457	2.28989e-05	0.001998	0.33316	rs1773206	0.00397675
Adult	ADHD	isoTWAS	ENSG00000041802	LSG1	ENST00000265245	3	194640791	194672463	protein_coding	4.17796	2.94131e-05	0.001998	0.31976	rs13320013	0.00290136
Adult	ADHD	isoTWAS	ENSG00000041880	PARP3	ENST00000398755	3	51942345	51948867	protein_coding	1.84379	0.0652142	1	0.0118341	rs11716837	0.000903404
Adult	ADHD	isoTWAS	ENSG00000041982	TNC	ENST00000341037	9	115019575	115118207	protein_coding	-1.13605	0.255934	1	0.0124997	rs13293384	0.00833966
Adult	ADHD	isoTWAS	ENSG00000041988	THAP3	ENST00000487819	1	6624868	6635586	protein_coding	-1.18548	0.235828	1	0.0133287	rs277672	0.214975
Adult	ADHD	isoTWAS	ENSG00000041988	THAP3	ENST00000054650	1	6624868	6635586	protein_coding	0.972066	0.331018	1	0.0125881	rs1295107	0.00583344
Adult	ADHD	isoTWAS	ENSG00000041988	THAP3	ENST00000377627	1	6624868	6635586	protein_coding	-1.39454	0.163156	1	0.0123233	rs2281190	0.0683034
Adult	ADHD	isoTWAS	ENSG00000042088	TDP1	ENST00000335725	14	89954939	90044764	protein_coding	1.27899	0.2009	1	0.0523824	rs10498624	0.301604
Adult	ADHD	isoTWAS	ENSG00000042286	AIFM2	ENST00000613322	10	70098223	70132934	protein_coding	1.4542	0.14589	1	0.0379074	rs16928377	0.000628517
Adult	ADHD	isoTWAS	ENSG00000042286	AIFM2	ENST00000307864	10	70098223	70132934	protein_coding	0.320081	0.748907	1	0.0167825	rs17566219	0.148177
Adult	ADHD	isoTWAS	ENSG00000042286	AIFM2	ENST00000373248	10	70098223	70132934	protein_coding	0.275745	0.782744	1	0.0645902	rs16928377	0.000628517
Adult	ADHD	isoTWAS	ENSG00000042304	C2orf83	ENST00000641887	2	227632969	227648606	transcribed_unprocessed_pseudogene	1.25298	0.210214	1	0.0114356	rs2272204	0.00136004
Adult	ADHD	isoTWAS	ENSG00000042317	SPATA7	ENST00000356583	14	88384924	88470350	protein_coding	-0.752048	0.452022	1	0.106606	rs12894915	0.0238213
Adult	ADHD	isoTWAS	ENSG00000042317	SPATA7	ENST00000556406	14	88384924	88470350	protein_coding	1.57291	0.11574	1	0.178389	rs11159845	0.00145758
Adult	ADHD	isoTWAS	ENSG00000042317	SPATA7	ENST00000556870	14	88384924	88470350	protein_coding	-0.644829	0.519038	1	0.0427005	rs11159845	0.00145758
Adult	ADHD	isoTWAS	ENSG00000042317	SPATA7	ENST00000045347	14	88384924	88470350	protein_coding	-1.00359	0.315576	1	0.042482	rs17124236	0.00198813
Adult	ADHD	isoTWAS	ENSG00000042317	SPATA7	ENST00000557724	14	88384924	88470350	protein_coding	-1.1297	0.258603	1	0.0121142	rs2896079	0.112966
Adult	ADHD	isoTWAS	ENSG00000042317	SPATA7	ENST00000554102	14	88384924	88470350	protein_coding	-0.726153	0.467745	1	0.087967	rs17124236	0.00198813
Adult	ADHD	isoTWAS	ENSG00000042317	SPATA7	ENST00000553626	14	88384924	88470350	protein_coding	0.970291	0.331901	1	0.0341735	rs12894915	0.0238213
Adult	ADHD	isoTWAS	ENSG00000042317	SPATA7	ENST00000555515	14	88384924	88470350	protein_coding	-0.75574	0.449805	1	0.103462	rs17124236	0.00198813
Adult	ADHD	isoTWAS	ENSG00000042317	SPATA7	ENST00000556666	14	88384924	88470350	protein_coding	-0.740824	0.4588	1	0.54916	rs17124236	0.00198813
Adult	ADHD	isoTWAS	ENSG00000042429	MED17	ENST00000639189	11	93784227	93814963	protein_coding	-0.388302	0.697793	1	0.0810536	rs9888266	0.121863
Adult	ADHD	isoTWAS	ENSG00000042429	MED17	ENST00000639724	11	93784227	93814963	protein_coding	-0.692521	0.48861	1	0.0120128	rs1552511	0.000623913
Adult	ADHD	isoTWAS	ENSG00000042429	MED17	ENST00000638487	11	93784227	93814963	protein_coding	0.475659	0.634318	1	0.0470118	rs9888266	0.121863
Adult	ADHD	isoTWAS	ENSG00000042429	MED17	ENST00000640804	11	93784227	93814963	protein_coding	-0.533854	0.593442	1	0.0280168	rs4478954	0.147338
Adult	ADHD	isoTWAS	ENSG00000042429	MED17	ENST00000638270	11	93784227	93814963	protein_coding	1.05153	0.293015	1	0.00942306	rs1552511	0.000623913
Adult	ADHD	isoTWAS	ENSG00000042445	RETSAT	ENST00000295802	2	85341955	85354531	protein_coding	0.730007	0.465386	1	0.240262	rs1192360	0.00410472
Adult	ADHD	isoTWAS	ENSG00000042445	RETSAT	ENST00000438611	2	85341955	85354531	protein_coding	-0.460847	0.644908	1	0.0528677	rs1192372	0.000456607
Adult	ADHD	isoTWAS	ENSG00000042493	CAPG	ENST00000449030	2	85394753	85418432	protein_coding	0.10768	0.914249	1	0.00960017	rs1192372	0.000456607
Adult	ADHD	isoTWAS	ENSG00000042493	CAPG	ENST00000263867	2	85394753	85418432	protein_coding	0.819751	0.412358	1	0.0608596	rs1192372	0.000456607
Adult	ADHD	isoTWAS	ENSG00000042493	CAPG	ENST00000409724	2	85394753	85418432	protein_coding	0.985085	0.324582	1	0.221082	rs1192379	0.000542185
Adult	ADHD	isoTWAS	ENSG00000042493	CAPG	ENST00000453973	2	85394753	85418432	protein_coding	0.995454	0.319516	1	0.0445969	rs1192379	0.000542185
Adult	ADHD	isoTWAS	ENSG00000043143	JADE2	ENST00000430087	5	134524312	134583230	protein_coding	-1.24381	0.213568	1	0.0105285	rs4958241	0.0198062
Adult	ADHD	isoTWAS	ENSG00000043462	LCP2	ENST00000046794	5	170246233	170297815	protein_coding	-1.27354	0.202825	1	0.0415994	rs10059417	0.0224893
Adult	ADHD	isoTWAS	ENSG00000043514	TRIT1	ENST00000648678	1	39838110	39883511	protein_coding	-1.79695	0.0723436	1	0.0250828	rs12123609	0.0115698
Adult	ADHD	isoTWAS	ENSG00000043514	TRIT1	ENST00000467774	1	39838110	39883511	protein_coding	0.00239446	0.998089	1	0.0108549	rs12123609	0.0115698
Adult	ADHD	isoTWAS	ENSG00000043514	TRIT1	ENST00000316891	1	39838110	39883511	protein_coding	0.500252	0.616897	1	0.0789312	rs12127002	0.00528711
Adult	ADHD	isoTWAS	ENSG00000043514	TRIT1	ENST00000462243	1	39838110	39883511	protein_coding	-2.60676	0.00914029	1	0.0227846	rs12127002	0.00528711
Adult	ADHD	isoTWAS	ENSG00000043514	TRIT1	ENST00000441669	1	39838110	39883511	protein_coding	-2.33294	0.0196512	1	0.0627107	rs12123609	0.0115698
Adult	ADHD	isoTWAS	ENSG00000043514	TRIT1	ENST00000492612	1	39838110	39883511	protein_coding	-2.01737	0.0436572	1	0.026747	rs12123609	0.0115698
Adult	ADHD	isoTWAS	ENSG00000043591	ADRB1	ENST00000369295	10	114043866	114046904	protein_coding	1.95588	0.0504787	1	0.0414147	rs11575663	0.000221624
Adult	ADHD	isoTWAS	ENSG00000044090	CUL7	ENST00000265348	6	43037617	43053943	protein_coding	1.85053	0.0642372	1	0.0336751	rs1761769	0.000484831
Adult	ADHD	isoTWAS	ENSG00000044115	CTNNA1	ENST00000517980	5	138610967	138935034	protein_coding	1.89349	0.0582926	1	0.0814144	rs740075	0.00321912
Adult	ADHD	isoTWAS	ENSG00000044115	CTNNA1	ENST00000302763	5	138610967	138935034	protein_coding	0.829002	0.407103	1	0.0100042	rs462783	0.0601081
Adult	ADHD	isoTWAS	ENSG00000044115	CTNNA1	ENST00000522792	5	138610967	138935034	protein_coding	-0.308634	0.7576	1	0.153244	rs10077407	0.00500052
Adult	ADHD	isoTWAS	ENSG00000044115	CTNNA1	ENST00000521387	5	138610967	138935034	protein_coding	-0.255629	0.798237	1	0.030092	rs10077407	0.00500052
Adult	ADHD	isoTWAS	ENSG00000044459	CNTLN	ENST00000380641	9	17134982	17503923	protein_coding	1.75981	0.0784399	1	0.0898971	rs1442528	0.00738424
Adult	ADHD	isoTWAS	ENSG00000044459	CNTLN	ENST00000380647	9	17134982	17503923	protein_coding	2.17755	0.0294399	1	0.177968	rs1442528	0.00738424
Adult	ADHD	isoTWAS	ENSG00000044524	EPHA3	ENST00000336596	3	89107621	89482134	protein_coding	-0.32722	0.743501	1	0.0917928	rs4859013	0.000348892
Adult	ADHD	isoTWAS	ENSG00000044524	EPHA3	ENST00000494014	3	89107621	89482134	protein_coding	-0.0317802	0.974647	1	0.0138666	rs4859013	0.000348892
Adult	ADHD	isoTWAS	ENSG00000046889	PREX2	ENST00000288368	8	67952046	68237032	protein_coding	0.49978	0.61723	1	0.0902393	rs13275970	0.0021767
Adult	ADHD	isoTWAS	ENSG00000047056	WDR37	ENST00000358220	10	1049538	1160991	protein_coding	-1.04507	0.295989	1	0.0132402	rs3793777	0.205155
Adult	ADHD	isoTWAS	ENSG00000047188	YTHDC2	ENST00000512600	5	113513694	113595285	protein_coding	0.341102	0.733027	1	0.260331	rs338857	0.00296832
Adult	ADHD	isoTWAS	ENSG00000047188	YTHDC2	ENST00000503857	5	113513694	113595285	protein_coding	0.0754378	0.939866	1	0.0198938	rs11740414	0.0123843
Adult	ADHD	isoTWAS	ENSG00000047188	YTHDC2	ENST00000506333	5	113513694	113595285	protein_coding	-0.595903	0.55124	1	0.0154911	rs2632138	0.0601081
Adult	ADHD	isoTWAS	ENSG00000047188	YTHDC2	ENST00000507567	5	113513694	113595285	protein_coding	0.561765	0.574276	1	0.0591654	rs1549181	0.0316344
Adult	ADHD	isoTWAS	ENSG00000047188	YTHDC2	ENST00000161863	5	113513694	113595285	protein_coding	0.542005	0.587815	1	0.154696	rs338857	0.00296832
Adult	ADHD	isoTWAS	ENSG00000047249	ATP6V1H	ENST00000355221	8	53715543	53843558	protein_coding	-0.780423	0.435142	1	0.0200349	rs7834635	0.00115
Adult	ADHD	isoTWAS	ENSG00000047249	ATP6V1H	ENST00000520188	8	53715543	53843558	protein_coding	-0.770249	0.441152	1	0.0132982	rs7834635	0.00115
Adult	ADHD	isoTWAS	ENSG00000047249	ATP6V1H	ENST00000521900	8	53715543	53843558	protein_coding	-0.349384	0.726801	1	0.0124635	rs6473877	0.099558
Adult	ADHD	isoTWAS	ENSG00000047249	ATP6V1H	ENST00000522849	8	53715543	53843558	protein_coding	-1.00678	0.314042	1	0.0235454	rs12542396	0.00687167
Adult	ADHD	isoTWAS	ENSG00000047249	ATP6V1H	ENST00000523426	8	53715543	53843558	protein_coding	-1.87108	0.0613342	1	0.0101237	rs6473877	0.099558
Adult	ADHD	isoTWAS	ENSG00000047249	ATP6V1H	ENST00000524164	8	53715543	53843558	protein_coding	-1.18415	0.236354	1	0.0110829	rs193334	0.0527453
Adult	ADHD	isoTWAS	ENSG00000047249	ATP6V1H	ENST00000521335	8	53715543	53843558	protein_coding	-1.80923	0.0704146	1	0.147167	rs6473877	0.099558
Adult	ADHD	isoTWAS	ENSG00000047346	ATOSA	ENST00000561543	15	52581317	52709817	protein_coding	0.770367	0.441082	1	0.0130479	rs3794565	0.000174731
Adult	ADHD	isoTWAS	ENSG00000047346	ATOSA	ENST00000562351	15	52581317	52709817	protein_coding	-0.903094	0.366476	1	0.515388	rs2456507	0.00685103
Adult	ADHD	isoTWAS	ENSG00000047365	ARAP2	ENST00000505837	4	35948221	36244514	protein_coding	-2.07877	0.0376384	1	0.139623	rs12505774	0.002978
Adult	ADHD	isoTWAS	ENSG00000047365	ARAP2	ENST00000303965	4	35948221	36244514	protein_coding	-0.483616	0.628658	1	0.0332003	rs1510652	0.0136631
Adult	ADHD	isoTWAS	ENSG00000047365	ARAP2	ENST00000618163	4	35948221	36244514	protein_coding	-0.00925317	0.992617	1	0.00937038	rs17421341	0.00024255
Adult	ADHD	isoTWAS	ENSG00000047365	ARAP2	ENST00000503225	4	35948221	36244514	protein_coding	-2.36814	0.0178777	1	0.209772	rs12505774	0.002978
Adult	ADHD	isoTWAS	ENSG00000047365	ARAP2	ENST00000513032	4	35948221	36244514	protein_coding	-1.33608	0.181522	1	0.262839	rs12505774	0.002978
Adult	ADHD	isoTWAS	ENSG00000047457	CP	ENST00000479771	3	149162410	149221829	protein_coding	-1.26892	0.204469	1	0.0462484	rs2689229	0.0255489
Adult	ADHD	isoTWAS	ENSG00000047457	CP	ENST00000489736	3	149162410	149221829	protein_coding	-0.983286	0.325467	1	0.0215885	rs11716804	0.00819327
Adult	ADHD	isoTWAS	ENSG00000047457	CP	ENST00000264613	3	149162410	149221829	protein_coding	-1.15307	0.248881	1	0.0542437	rs16861637	0.231307
Adult	ADHD	isoTWAS	ENSG00000047457	CP	ENST00000474204	3	149162410	149221829	protein_coding	-1.14895	0.250578	1	0.0169776	rs16861637	0.231307
Adult	ADHD	isoTWAS	ENSG00000047457	CP	ENST00000473296	3	149162410	149221829	protein_coding	-1.13997	0.254297	1	0.0172495	rs16861637	0.231307
Adult	ADHD	isoTWAS	ENSG00000047457	CP	ENST00000481169	3	149162410	149221829	protein_coding	-0.0709321	0.943452	1	0.129952	rs17786967	0.00468398
Adult	ADHD	isoTWAS	ENSG00000047457	CP	ENST00000460674	3	149162410	149221829	protein_coding	-1.13632	0.255824	1	0.0328441	rs16861637	0.231307
Adult	ADHD	isoTWAS	ENSG00000047457	CP	ENST00000490639	3	149162410	149221829	protein_coding	-1.12193	0.261892	1	0.0150593	rs903051	0.00612525
Adult	ADHD	isoTWAS	ENSG00000047457	CP	ENST00000471356	3	149162410	149221829	protein_coding	-1.1511	0.249692	1	0.0155488	rs16861637	0.231307
Adult	ADHD	isoTWAS	ENSG00000047457	CP	ENST00000497797	3	149162410	149221829	protein_coding	-1.14641	0.251625	1	0.0143778	rs17786967	0.00468398
Adult	ADHD	isoTWAS	ENSG00000047578	KATNIP	ENST00000261588	16	27550133	27780344	protein_coding	0.176515	0.859889	1	0.0392453	rs8060364	0.00272651
Adult	ADHD	isoTWAS	ENSG00000047579	DTNBP1	ENST00000344537	6	15522807	15663058	protein_coding	-0.698665	0.484762	1	0.0702045	rs6935115	0.00431725
Adult	ADHD	isoTWAS	ENSG00000047579	DTNBP1	ENST00000462989	6	15522807	15663058	protein_coding	0.785086	0.432403	1	0.0542955	rs4712261	0.00104545
Adult	ADHD	isoTWAS	ENSG00000047617	ANO2	ENST00000682330	12	5531869	5946232	protein_coding	-0.90567	0.365111	1	0.0398565	rs3759321	0.0834518
Adult	ADHD	isoTWAS	ENSG00000047621	C12orf4	ENST00000261250	12	4487735	4538508	protein_coding	-1.56575	0.117407	1	0.0215676	rs11063182	0.0315552
Adult	ADHD	isoTWAS	ENSG00000047621	C12orf4	ENST00000541014	12	4487735	4538508	protein_coding	2.04543	0.0408126	1	0.0119135	rs758533	0.00101261
Adult	ADHD	isoTWAS	ENSG00000047662	FAM184B	ENST00000265018	4	17629306	17781621	protein_coding	0.38948	0.696921	1	0.0657712	rs11724970	0.00278065
Adult	ADHD	isoTWAS	ENSG00000047849	MAP4	ENST00000360240	3	47850690	48089272	protein_coding	2.8363	0.0045639	1	0.0138117	rs7431857	0.00200831
Adult	ADHD	isoTWAS	ENSG00000047849	MAP4	ENST00000683076	3	47850690	48089272	protein_coding	2.70667	0.00679617	1	0.0855204	rs7431857	0.00200831
Adult	ADHD	isoTWAS	ENSG00000047849	MAP4	ENST00000426837	3	47850690	48089272	protein_coding	2.78906	0.00528619	1	0.0563526	rs7431857	0.00200831
Adult	ADHD	isoTWAS	ENSG00000047849	MAP4	ENST00000429422	3	47850690	48089272	protein_coding	2.81961	0.0048082	1	0.00987807	rs7642590	0.00261248
Adult	ADHD	isoTWAS	ENSG00000047932	GOPC	ENST00000368498	6	117560269	117602542	protein_coding	-0.542451	0.587508	1	0.0415389	rs9489424	0.205155
Adult	ADHD	isoTWAS	ENSG00000047936	ROS1	ENST00000403284	6	117287353	117425942	protein_coding	1.3512	0.17663	1	0.0155319	rs12203615	0.00176
Adult	ADHD	isoTWAS	ENSG00000047936	ROS1	ENST00000368508	6	117287353	117425942	protein_coding	1.49492	0.134935	1	0.10148	rs12203615	0.00176
Adult	ADHD	isoTWAS	ENSG00000047936	ROS1	ENST00000368507	6	117287353	117425942	protein_coding	1.32904	0.183834	1	0.187908	rs12203615	0.00176
Adult	ADHD	isoTWAS	ENSG00000048028	USP28	ENST00000542033	11	113797874	113875572	protein_coding	-2.97189	0.00295968	1	0.0127513	rs2519200	0.00032564
Adult	ADHD	isoTWAS	ENSG00000048052	HDAC9	ENST00000406451	7	18086949	19002416	protein_coding	-0.581149	0.56114	1	0.0410845	rs17351688	0.00874154
Adult	ADHD	isoTWAS	ENSG00000048052	HDAC9	ENST00000456174	7	18086949	19002416	protein_coding	-0.255107	0.79864	1	0.00901858	rs2158493	0.000884185
Adult	ADHD	isoTWAS	ENSG00000048052	HDAC9	ENST00000413380	7	18086949	19002416	protein_coding	0.255107	0.79864	1	0.0102654	rs2158493	0.000884185
Adult	ADHD	isoTWAS	ENSG00000048140	TSPAN17	ENST00000503030	5	176647387	176659054	protein_coding	0.504392	0.613986	1	0.187866	rs10476200	0.318765
Adult	ADHD	isoTWAS	ENSG00000048140	TSPAN17	ENST00000298564	5	176647387	176659054	protein_coding	0.711735	0.476629	1	0.144622	rs13436711	0.0357288
Adult	ADHD	isoTWAS	ENSG00000048140	TSPAN17	ENST00000514705	5	176647387	176659054	protein_coding	0.216621	0.828504	1	0.119065	rs1545976	0.0159963
Adult	ADHD	isoTWAS	ENSG00000048140	TSPAN17	ENST00000515708	5	176647387	176659054	protein_coding	1.10668	0.268433	1	0.0166578	rs12516757	0.237603
Adult	ADHD	isoTWAS	ENSG00000048162	NOP16	ENST00000614830	5	176383946	176388927	protein_coding	-1.36189	0.173232	1	0.0315377	rs1545976	0.0159963
Adult	ADHD	isoTWAS	ENSG00000048342	CC2D2A	ENST00000651385	4	15469865	15601552	protein_coding	1.15102	0.249724	1	0.0126251	rs4270584	0.0121073
Adult	ADHD	isoTWAS	ENSG00000048342	CC2D2A	ENST00000675768	4	15469865	15601552	protein_coding	2.10546	0.0352517	1	0.0131305	rs6845349	0.00129991
Adult	ADHD	isoTWAS	ENSG00000048342	CC2D2A	ENST00000389652	4	15469865	15601552	protein_coding	1.86117	0.0627206	1	0.00948543	rs4270584	0.0121073
Adult	ADHD	isoTWAS	ENSG00000048342	CC2D2A	ENST00000652443	4	15469865	15601552	protein_coding	-1.51328	0.130208	1	0.0613975	rs4270584	0.0121073
Adult	ADHD	isoTWAS	ENSG00000048342	CC2D2A	ENST00000515124	4	15469865	15601552	protein_coding	-1.99025	0.046563	1	0.262908	rs2531166	0.00380368
Adult	ADHD	isoTWAS	ENSG00000048342	CC2D2A	ENST00000514450	4	15469865	15601552	protein_coding	-1.71055	0.0871645	1	0.107726	rs4270584	0.0121073
Adult	ADHD	isoTWAS	ENSG00000048342	CC2D2A	ENST00000674945	4	15469865	15601552	protein_coding	0.827221	0.408112	1	0.0269726	rs4140934	0.129267
Adult	ADHD	isoTWAS	ENSG00000048392	RRM2B	ENST00000621845	8	102204502	102238961	protein_coding	-0.457056	0.647631	1	0.0126498	rs2436893	0.00437192
Adult	ADHD	isoTWAS	ENSG00000048392	RRM2B	ENST00000251810	8	102204502	102238961	protein_coding	1.27795	0.201268	1	0.0256105	rs9656787	0.0258139
Adult	ADHD	isoTWAS	ENSG00000048405	ZNF800	ENST00000393312	7	127346790	127431924	protein_coding	-0.467468	0.640165	1	0.0687181	rs17691394	0.00115405
Adult	ADHD	isoTWAS	ENSG00000048471	SNX29	ENST00000566228	16	11976734	12574287	protein_coding	-1.75617	0.0790589	1	0.133525	rs11639570	0.00148295
Adult	ADHD	isoTWAS	ENSG00000048540	LMO3	ENST00000541764	12	16548372	16610594	protein_coding	2.20057	0.0277668	1	0.0363661	rs10772947	0.0102287
Adult	ADHD	isoTWAS	ENSG00000048544	MRPS10	ENST00000053468	6	42206807	42217861	protein_coding	1.72834	0.083928	1	0.245938	rs9394789	0.00296832
Adult	ADHD	isoTWAS	ENSG00000048545	GUCA1A	ENST00000372958	6	42173364	42181338	protein_coding	0.571013	0.567991	1	0.117506	rs9394789	0.00296832
Adult	ADHD	isoTWAS	ENSG00000048545	GUCA1A	ENST00000679182	6	42173364	42181338	protein_coding	0.577508	0.563596	1	0.0519873	rs7749023	0.057302
Adult	ADHD	isoTWAS	ENSG00000048649	RSF1	ENST00000467567	11	77660009	77820869	protein_coding	-0.349934	0.726388	1	0.015914	rs4945185	0.0443255
Adult	ADHD	isoTWAS	ENSG00000048707	VPS13D	ENST00000473099	1	12230030	12512047	protein_coding	-1.8891	0.058879	1	0.011011	rs12045736	0.0103772
Adult	ADHD	isoTWAS	ENSG00000048707	VPS13D	ENST00000646411	1	12230030	12512047	protein_coding	-0.750149	0.453165	1	0.0408101	rs2295283	0.210934
Adult	ADHD	isoTWAS	ENSG00000048707	VPS13D	ENST00000543766	1	12230030	12512047	protein_coding	-0.637795	0.523607	1	0.040547	rs12045736	0.0103772
Adult	ADHD	isoTWAS	ENSG00000048707	VPS13D	ENST00000643711	1	12230030	12512047	protein_coding	-2.62222	0.008736	1	0.0121006	rs12045736	0.0103772
Adult	ADHD	isoTWAS	ENSG00000048991	R3HDM1	ENST00000463230	2	135531455	135725270	protein_coding	-0.694086	0.487628	1	0.0246987	rs6710778	0.0497625
Adult	ADHD	isoTWAS	ENSG00000049089	COL9A2	ENST00000496215	1	40300489	40317813	protein_coding	-1.17575	0.239696	1	0.0615786	rs12127002	0.00528711
Adult	ADHD	isoTWAS	ENSG00000049089	COL9A2	ENST00000642679	1	40300489	40317813	protein_coding	-1.52021	0.128459	1	0.0157827	rs538758	0.0168026
Adult	ADHD	isoTWAS	ENSG00000049089	COL9A2	ENST00000490132	1	40300489	40317813	protein_coding	-0.970466	0.331814	1	0.0193411	rs1126973	0.180571
Adult	ADHD	isoTWAS	ENSG00000049089	COL9A2	ENST00000482722	1	40300489	40317813	protein_coding	-1.18902	0.234432	1	0.0325346	rs564249	0.0127743
Adult	ADHD	isoTWAS	ENSG00000049089	COL9A2	ENST00000417105	1	40300489	40317813	protein_coding	1.06192	0.28827	1	0.0191572	rs538758	0.0168026
Adult	ADHD	isoTWAS	ENSG00000049089	COL9A2	ENST00000372748	1	40300489	40317813	protein_coding	0.594714	0.552035	1	0.0142076	rs12127002	0.00528711
Adult	ADHD	isoTWAS	ENSG00000049167	ERCC8	ENST00000683216	5	60866454	60945073	protein_coding	0.764247	0.44472	1	0.100348	rs2545493	0.00211918
Adult	ADHD	isoTWAS	ENSG00000049167	ERCC8	ENST00000682041	5	60866454	60945073	protein_coding	0.639558	0.52246	1	0.0224794	rs918592	0.0146061
Adult	ADHD	isoTWAS	ENSG00000049167	ERCC8	ENST00000682217	5	60866454	60945073	protein_coding	0.198174	0.842909	1	0.0384026	rs4700398	0.0104672
Adult	ADHD	isoTWAS	ENSG00000049167	ERCC8	ENST00000683052	5	60866454	60945073	protein_coding	1.98348	0.0473138	1	0.013534	rs2545493	0.00211918
Adult	ADHD	isoTWAS	ENSG00000049167	ERCC8	ENST00000462279	5	60866454	60945073	protein_coding	-1.19751	0.231109	1	0.0234881	rs153375	0.00290136
Adult	ADHD	isoTWAS	ENSG00000049167	ERCC8	ENST00000684394	5	60866454	60945073	protein_coding	-0.344591	0.730402	1	0.0791016	rs2545493	0.00211918
Adult	ADHD	isoTWAS	ENSG00000049167	ERCC8	ENST00000682246	5	60866454	60945073	protein_coding	-0.212341	0.831841	1	0.0408448	rs2545493	0.00211918
Adult	ADHD	isoTWAS	ENSG00000049167	ERCC8	ENST00000676185	5	60866454	60945073	protein_coding	1.24351	0.213681	1	0.106833	rs153375	0.00290136
Adult	ADHD	isoTWAS	ENSG00000049167	ERCC8	ENST00000682418	5	60866454	60945073	protein_coding	-0.221865	0.824419	1	0.0796168	rs2545493	0.00211918
Adult	ADHD	isoTWAS	ENSG00000049192	ADAMTS6	ENST00000381055	5	65148738	65481920	protein_coding	1.95801	0.0502285	1	0.0134396	rs2254485	0.013587
Adult	ADHD	isoTWAS	ENSG00000049239	H6PD	ENST00000377403	1	9234774	9271337	protein_coding	0.53825	0.590405	1	0.31199	rs9803660	0.00500052
Adult	ADHD	isoTWAS	ENSG00000049245	VAMP3	ENST00000054666	1	7771296	7781432	protein_coding	-1.356	0.175099	1	0.0482427	rs11576572	0.00691313
Adult	ADHD	isoTWAS	ENSG00000049245	VAMP3	ENST00000470357	1	7771296	7781432	protein_coding	-0.228253	0.81945	1	0.0227602	rs17027053	0.0297803
Adult	ADHD	isoTWAS	ENSG00000049246	PER3	ENST00000377532	1	7784291	7845177	protein_coding	0.964305	0.334893	1	0.0652113	rs4908486	0.0101992
Adult	ADHD	isoTWAS	ENSG00000049246	PER3	ENST00000361923	1	7784291	7845177	protein_coding	0.52569	0.599104	1	0.129701	rs579992	0.00503166
Adult	ADHD	isoTWAS	ENSG00000049246	PER3	ENST00000614998	1	7784291	7845177	protein_coding	-0.805875	0.420315	1	0.249432	rs10462020	0.0213916
Adult	ADHD	isoTWAS	ENSG00000049283	EPN3	ENST00000503246	17	50532682	50543750	protein_coding	1.35206	0.176355	1	0.011527	rs9890721	0.0983309
Adult	ADHD	isoTWAS	ENSG00000049283	EPN3	ENST00000268933	17	50532682	50543750	protein_coding	0.712785	0.475979	1	0.0231374	rs16949454	0.0558762
Adult	ADHD	isoTWAS	ENSG00000049323	LTBP1	ENST00000489740	2	32946953	33399509	protein_coding	-1.75017	0.0800896	1	0.00983892	rs1559644	0.00843855
Adult	ADHD	isoTWAS	ENSG00000049323	LTBP1	ENST00000404816	2	32946953	33399509	protein_coding	-0.0949968	0.924317	1	0.0394651	rs11904039	0.0229059
Adult	ADHD	isoTWAS	ENSG00000049323	LTBP1	ENST00000404525	2	32946953	33399509	protein_coding	-0.209839	0.833794	1	0.013279	rs3769581	0.135699
Adult	ADHD	isoTWAS	ENSG00000049449	RCN1	ENST00000054950	11	32091074	32105722	protein_coding	-0.953738	0.340216	1	0.0559472	rs7106566	0.00481735
Adult	ADHD	isoTWAS	ENSG00000049656	CLPTM1L	ENST00000506641	5	1317752	1345099	protein_coding	1.80014	0.0718389	1	0.0135319	rs4975616	0.0482681
Adult	ADHD	isoTWAS	ENSG00000049656	CLPTM1L	ENST00000503042	5	1317752	1345099	protein_coding	-1.50323	0.13278	1	0.0367196	rs4975616	0.0482681
Adult	ADHD	isoTWAS	ENSG00000049656	CLPTM1L	ENST00000507195	5	1317752	1345099	protein_coding	1.50323	0.13278	1	0.0149628	rs4975616	0.0482681
Adult	ADHD	isoTWAS	ENSG00000049656	CLPTM1L	ENST00000511268	5	1317752	1345099	protein_coding	1.51987	0.128544	1	0.112311	rs4975616	0.0482681
Adult	ADHD	isoTWAS	ENSG00000049656	CLPTM1L	ENST00000320895	5	1317752	1345099	protein_coding	-1.71297	0.0867189	1	0.0133991	rs7702195	0.00264709
Adult	ADHD	isoTWAS	ENSG00000049759	NEDD4L	ENST00000617539	18	58044226	58401540	protein_coding	-0.344658	0.730352	1	0.0292827	rs2663862	0.24321
Adult	ADHD	isoTWAS	ENSG00000049759	NEDD4L	ENST00000588516	18	58044226	58401540	protein_coding	2.32111	0.0202809	1	0.00960557	rs4941233	7.91366e-05
Adult	ADHD	isoTWAS	ENSG00000049759	NEDD4L	ENST00000674613	18	58044226	58401540	protein_coding	0.853761	0.393237	1	0.0106792	rs17692725	0.00135532
Adult	ADHD	isoTWAS	ENSG00000049860	HEXB	ENST00000261416	5	74640023	74722647	protein_coding	1.27939	0.20076	1	0.0718722	rs820883	0.10289
Adult	ADHD	isoTWAS	ENSG00000049860	HEXB	ENST00000511181	5	74640023	74722647	protein_coding	-0.806387	0.42002	1	0.0120943	rs10057967	0.00533629
Adult	ADHD	isoTWAS	ENSG00000049860	HEXB	ENST00000515528	5	74640023	74722647	protein_coding	1.40431	0.160226	1	0.025436	rs820883	0.10289
Adult	ADHD	isoTWAS	ENSG00000049860	HEXB	ENST00000513079	5	74640023	74722647	protein_coding	0.0947209	0.924537	1	0.0290993	rs10057967	0.00533629
Adult	ADHD	isoTWAS	ENSG00000049860	HEXB	ENST00000509579	5	74640023	74722647	protein_coding	0.596904	0.550571	1	0.0139365	rs10057967	0.00533629
Adult	ADHD	isoTWAS	ENSG00000049860	HEXB	ENST00000510820	5	74640023	74722647	protein_coding	2.01554	0.0438479	1	0.0117346	rs820880	0.103101
Adult	ADHD	isoTWAS	ENSG00000049883	PTCD2	ENST00000380639	5	72320367	72368395	protein_coding	-0.105528	0.915957	1	0.0673913	rs3828616	0.463558
Adult	ADHD	isoTWAS	ENSG00000050130	JKAMP	ENST00000616435	14	59484443	59505410	protein_coding	-0.989754	0.322294	1	0.0225915	rs10151922	0.0953157
Adult	ADHD	isoTWAS	ENSG00000050130	JKAMP	ENST00000554721	14	59484443	59505410	protein_coding	1.23932	0.215226	1	0.014528	rs1253019	0.0151405
Adult	ADHD	isoTWAS	ENSG00000050130	JKAMP	ENST00000425728	14	59484443	59505410	protein_coding	-1.77929	0.0751923	1	0.0358962	rs1254330	0.000338372
Adult	ADHD	isoTWAS	ENSG00000050130	JKAMP	ENST00000553941	14	59484443	59505410	protein_coding	2.17576	0.029573	1	0.0167153	rs1254330	0.000338372
Adult	ADHD	isoTWAS	ENSG00000050130	JKAMP	ENST00000554754	14	59484443	59505410	protein_coding	-1.78759	0.0738427	1	0.035434	rs1254330	0.000338372
Adult	ADHD	isoTWAS	ENSG00000050327	ARHGEF5	ENST00000056217	7	144355288	144380632	protein_coding	1.0683	0.285383	1	0.110401	rs11978358	0.00902779
Adult	ADHD	isoTWAS	ENSG00000050393	MCUR1	ENST00000379170	6	13786557	13814568	protein_coding	-1.21225	0.225417	1	0.334662	rs3823246	0.00203552
Adult	ADHD	isoTWAS	ENSG00000050426	LETMD1	ENST00000553043	12	51047962	51060424	protein_coding	0.662587	0.507595	1	0.0146626	rs829143	0.141562
Adult	ADHD	isoTWAS	ENSG00000050426	LETMD1	ENST00000552645	12	51047962	51060424	protein_coding	0.218826	0.826786	1	0.0385189	rs1992294	0.055111
Adult	ADHD	isoTWAS	ENSG00000050426	LETMD1	ENST00000547877	12	51047962	51060424	protein_coding	0.902362	0.366864	1	0.15536	rs1992294	0.055111
Adult	ADHD	isoTWAS	ENSG00000050426	LETMD1	ENST00000623495	12	51047962	51060424	protein_coding	0.71048	0.477406	1	0.010444	rs17125286	0.43304
Adult	ADHD	isoTWAS	ENSG00000050426	LETMD1	ENST00000553175	12	51047962	51060424	protein_coding	0.254006	0.799491	1	0.0132889	rs1992294	0.055111
Adult	ADHD	isoTWAS	ENSG00000050426	LETMD1	ENST00000552739	12	51047962	51060424	protein_coding	0.736702	0.461304	1	0.044624	rs17124559	0.104803
Adult	ADHD	isoTWAS	ENSG00000050426	LETMD1	ENST00000549686	12	51047962	51060424	protein_coding	0.307806	0.75823	1	0.0144591	rs829143	0.141562
Adult	ADHD	isoTWAS	ENSG00000050438	SLC4A8	ENST00000547697	12	51391317	51515763	protein_coding	-0.295126	0.767898	1	0.0178517	rs10783498	0.0251559
Adult	ADHD	isoTWAS	ENSG00000050438	SLC4A8	ENST00000546663	12	51391317	51515763	protein_coding	1.02695	0.304444	1	0.00942565	rs10783498	0.0251559
Adult	ADHD	isoTWAS	ENSG00000050438	SLC4A8	ENST00000546875	12	51391317	51515763	protein_coding	-0.22209	0.824244	1	0.079048	rs303795	0.35705
Adult	ADHD	isoTWAS	ENSG00000050438	SLC4A8	ENST00000453097	12	51391317	51515763	protein_coding	-0.133852	0.89352	1	0.10814	rs7722	0.34059
Adult	ADHD	isoTWAS	ENSG00000050438	SLC4A8	ENST00000514353	12	51391317	51515763	protein_coding	-0.445684	0.655825	1	0.0548178	rs10783498	0.0251559
Adult	ADHD	isoTWAS	ENSG00000050555	LAMC3	ENST00000361069	9	131009174	131094473	protein_coding	1.97807	0.0479203	1	0.0543375	rs10901285	0.00689238
Adult	ADHD	isoTWAS	ENSG00000050628	PTGER3	ENST00000370924	1	70852353	71047816	protein_coding	-2.43955	0.0147056	1	0.542921	rs10889881	0.00710249
Adult	ADHD	isoTWAS	ENSG00000050730	TNIP3	ENST00000057513	4	121131408	121227466	protein_coding	1.61078	0.107228	1	0.0190718	rs2167205	0.00478742
Adult	ADHD	isoTWAS	ENSG00000050748	MAPK9	ENST00000523583	5	180233143	180292099	protein_coding	0.783235	0.433489	1	0.0249913	rs4298216	0.115487
Adult	ADHD	isoTWAS	ENSG00000050748	MAPK9	ENST00000455781	5	180233143	180292099	protein_coding	0.0533549	0.957449	1	0.0496874	rs17080136	0.378859
Adult	ADHD	isoTWAS	ENSG00000050748	MAPK9	ENST00000393360	5	180233143	180292099	protein_coding	-0.146812	0.88328	1	0.0111382	rs7718190	0.0736148
Adult	ADHD	isoTWAS	ENSG00000050748	MAPK9	ENST00000520212	5	180233143	180292099	protein_coding	-0.0305253	0.975648	1	0.014173	rs6892009	0.000324392
Adult	ADHD	isoTWAS	ENSG00000050820	BCAR1	ENST00000563038	16	75228181	75268053	protein_coding	-0.435472	0.66322	1	0.0134667	rs9921632	0.00453972
Adult	ADHD	isoTWAS	ENSG00000050820	BCAR1	ENST00000562556	16	75228181	75268053	protein_coding	0.766648	0.443291	1	0.0473801	rs9921632	0.00453972
Adult	ADHD	isoTWAS	ENSG00000050820	BCAR1	ENST00000542031	16	75228181	75268053	protein_coding	1.29598	0.194982	1	0.0403709	rs9921632	0.00453972
Adult	ADHD	isoTWAS	ENSG00000050820	BCAR1	ENST00000561970	16	75228181	75268053	protein_coding	1.12515	0.260524	1	0.0127704	rs1035540	0.0734539
Adult	ADHD	isoTWAS	ENSG00000050820	BCAR1	ENST00000538440	16	75228181	75268053	protein_coding	-1.25424	0.209754	1	0.0126227	rs9921632	0.00453972
Adult	ADHD	isoTWAS	ENSG00000050820	BCAR1	ENST00000162330	16	75228181	75268053	protein_coding	-0.77414	0.438848	1	0.0153078	rs9921632	0.00453972
Adult	ADHD	isoTWAS	ENSG00000050820	BCAR1	ENST00000564170	16	75228181	75268053	protein_coding	1.15311	0.248865	1	0.0134772	rs9921632	0.00453972
Adult	ADHD	isoTWAS	ENSG00000051009	FHIP1B	ENST00000265978	11	6211345	6234711	protein_coding	0.269529	0.787523	1	0.0192654	rs12294943	0.00666771
Adult	ADHD	isoTWAS	ENSG00000051128	HOMER3	ENST00000392351	19	18929201	18941261	protein_coding	-0.794043	0.42717	1	0.0318855	rs11671506	0.0176443
Adult	ADHD	isoTWAS	ENSG00000051523	CYBA	ENST00000261623	16	88643275	88651083	protein_coding	1.89898	0.0575672	1	0.019956	rs888647	0.0107414
Adult	ADHD	isoTWAS	ENSG00000051523	CYBA	ENST00000562209	16	88643275	88651083	protein_coding	-0.77386	0.439014	1	0.051748	rs888647	0.0107414
Adult	ADHD	isoTWAS	ENSG00000051596	THOC3	ENST00000514861	5	175917873	176034680	protein_coding	1.15091	0.249767	1	0.0328519	rs9686813	0.0233902
Adult	ADHD	isoTWAS	ENSG00000051596	THOC3	ENST00000432305	5	175917873	176034680	protein_coding	0.66093	0.508657	1	0.0280103	rs9686813	0.0233902
Adult	ADHD	isoTWAS	ENSG00000051596	THOC3	ENST00000265097	5	175917873	176034680	protein_coding	-0.892609	0.372067	1	0.0534923	rs9686813	0.0233902
Adult	ADHD	isoTWAS	ENSG00000051620	HEBP2	ENST00000607197	6	138403531	138422197	protein_coding	1.08702	0.27703	1	0.0094872	rs643177	0.00334624
Adult	ADHD	isoTWAS	ENSG00000051825	MPHOSPH9	ENST00000606321	12	123152320	123244014	protein_coding	-2.30519	0.0211561	1	0.0208082	rs12824701	0.00336787
Adult	ADHD	isoTWAS	ENSG00000051825	MPHOSPH9	ENST00000536198	12	123152320	123244014	protein_coding	-1.73541	0.0826681	1	0.0173225	rs12824701	0.00336787
Adult	ADHD	isoTWAS	ENSG00000051825	MPHOSPH9	ENST00000545974	12	123152320	123244014	protein_coding	-1.86794	0.0617709	1	0.0281867	rs1727302	0.0367077
Adult	ADHD	isoTWAS	ENSG00000051825	MPHOSPH9	ENST00000545556	12	123152320	123244014	protein_coding	1.65817	0.0972829	1	0.0261871	rs1727302	0.0367077
Adult	ADHD	isoTWAS	ENSG00000052126	PLEKHA5	ENST00000538068	12	19129669	19376400	protein_coding	-0.829438	0.406857	1	0.012447	rs12368276	0.182204
Adult	ADHD	isoTWAS	ENSG00000052749	RRP12	ENST00000479481	10	97356358	97426076	protein_coding	1.43363	0.151678	1	0.0152508	rs6584123	0.134914
Adult	ADHD	isoTWAS	ENSG00000052749	RRP12	ENST00000491313	10	97356358	97426076	protein_coding	1.41463	0.157176	1	0.0103043	rs6584123	0.134914
Adult	ADHD	isoTWAS	ENSG00000052749	RRP12	ENST00000370992	10	97356358	97426076	protein_coding	1.88263	0.0597512	1	0.0212771	rs6584123	0.134914
Adult	ADHD	isoTWAS	ENSG00000052749	RRP12	ENST00000465394	10	97356358	97426076	protein_coding	1.37037	0.170571	1	0.0277357	rs6584123	0.134914
Adult	ADHD	isoTWAS	ENSG00000052795	FNIP2	ENST00000264433	4	158769026	158908050	protein_coding	-1.71352	0.0866167	1	0.00919109	rs4690915	0.0671005
Adult	ADHD	isoTWAS	ENSG00000052802	MSMO1	ENST00000261507	4	165327667	165343164	protein_coding	1.09649	0.272865	1	0.028267	rs6828824	0.247681
Adult	ADHD	isoTWAS	ENSG00000052841	TTC17	ENST00000530483	11	43358920	43494933	protein_coding	-0.0739608	0.941042	1	0.0243755	rs4581433	8.67297e-05
Adult	ADHD	isoTWAS	ENSG00000052841	TTC17	ENST00000039989	11	43358920	43494933	protein_coding	0.270315	0.786918	1	0.0288586	rs7939837	0.0215618
Adult	ADHD	isoTWAS	ENSG00000052841	TTC17	ENST00000534347	11	43358920	43494933	protein_coding	-0.228751	0.819062	1	0.118694	rs11037391	0.093152
Adult	ADHD	isoTWAS	ENSG00000052850	ALX4	ENST00000652299	11	44260440	44310139	protein_coding	2.64099	0.00826641	1	0.0113595	rs4755797	0.00136477
Adult	ADHD	isoTWAS	ENSG00000053108	FSTL4	ENST00000509525	5	133196455	133612541	protein_coding	0.291029	0.771029	1	0.0215749	rs11740470	0.00934958
Adult	ADHD	isoTWAS	ENSG00000053108	FSTL4	ENST00000265342	5	133196455	133612541	protein_coding	-0.354181	0.723204	1	0.0240816	rs250850	0.104589
Adult	ADHD	isoTWAS	ENSG00000053108	FSTL4	ENST00000621681	5	133196455	133612541	protein_coding	-0.111513	0.911209	1	0.0138722	rs17166642	0.154736
Adult	ADHD	isoTWAS	ENSG00000053254	FOXN3	ENST00000555658	14	89124871	89619149	protein_coding	0.0138022	0.988988	1	0.0138203	rs8009301	0.0548579
Adult	ADHD	isoTWAS	ENSG00000053328	METTL24	ENST00000490043	6	110243940	110358349	protein_coding	0.261711	0.793544	1	0.0346194	rs12663712	0.0375255
Adult	ADHD	isoTWAS	ENSG00000053328	METTL24	ENST00000338882	6	110243940	110358349	protein_coding	-0.195026	0.845372	1	0.0688081	rs12663712	0.0375255
Adult	ADHD	isoTWAS	ENSG00000053371	AKR7A2	ENST00000235835	1	19303965	19312144	protein_coding	-0.4352	0.663418	1	0.0231241	rs4920496	7.37043e-05
Adult	ADHD	isoTWAS	ENSG00000053372	MRTO4	ENST00000493700	1	19251805	19260128	protein_coding	1.11404	0.265262	1	0.0423881	rs12404727	0.0131751
Adult	ADHD	isoTWAS	ENSG00000053372	MRTO4	ENST00000479559	1	19251805	19260128	protein_coding	0.427248	0.669199	1	0.018554	rs599367	0.0144852
Adult	ADHD	isoTWAS	ENSG00000053372	MRTO4	ENST00000330263	1	19251805	19260128	protein_coding	-0.592002	0.553849	1	0.419995	rs4920496	7.37043e-05
Adult	ADHD	isoTWAS	ENSG00000053501	USE1	ENST00000595101	19	17215346	17219829	protein_coding	-0.694511	0.487362	1	0.0152324	rs16981371	0.0337539
Adult	ADHD	isoTWAS	ENSG00000053524	MCF2L2	ENST00000461074	3	183178041	183428778	protein_coding	0.351508	0.725207	1	0.0120918	rs512071	0.148739
Adult	ADHD	isoTWAS	ENSG00000053524	MCF2L2	ENST00000468976	3	183178041	183428778	protein_coding	-0.548683	0.583223	1	0.00962056	rs675071	0.00148295
Adult	ADHD	isoTWAS	ENSG00000053524	MCF2L2	ENST00000328913	3	183178041	183428778	protein_coding	-0.00249572	0.998009	1	0.0502273	rs512071	0.148739
Adult	ADHD	isoTWAS	ENSG00000053524	MCF2L2	ENST00000488149	3	183178041	183428778	protein_coding	0.113605	0.909551	1	0.303713	rs512071	0.148739
Adult	ADHD	isoTWAS	ENSG00000053524	MCF2L2	ENST00000447025	3	183178041	183428778	protein_coding	-0.0891132	0.928992	1	0.0385773	rs675071	0.00148295
Adult	ADHD	isoTWAS	ENSG00000053702	NRIP2	ENST00000337508	12	2825348	2835544	protein_coding	-2.37371	0.0176101	1	0.073609	rs2239118	0.00041556
Adult	ADHD	isoTWAS	ENSG00000053770	AP5M1	ENST00000261558	14	57268924	57298742	protein_coding	-0.0519759	0.958548	1	0.0223684	rs10483680	0.0532362
Adult	ADHD	isoTWAS	ENSG00000053770	AP5M1	ENST00000554931	14	57268924	57298742	protein_coding	-0.212349	0.831835	1	0.01285	rs12879675	0.106094
Adult	ADHD	isoTWAS	ENSG00000053900	ANAPC4	ENST00000515848	4	25377263	25418498	protein_coding	1.08637	0.277317	1	0.128296	rs4395489	0.00614392
Adult	ADHD	isoTWAS	ENSG00000053900	ANAPC4	ENST00000315368	4	25377263	25418498	protein_coding	0.774154	0.43884	1	0.0869492	rs4395489	0.00614392
Adult	ADHD	isoTWAS	ENSG00000053900	ANAPC4	ENST00000504256	4	25377263	25418498	protein_coding	1.04643	0.295361	1	0.0500287	rs4395489	0.00614392
Adult	ADHD	isoTWAS	ENSG00000053900	ANAPC4	ENST00000507925	4	25377263	25418498	protein_coding	0.0920296	0.926675	1	0.0263129	rs13131313	0.377777
Adult	ADHD	isoTWAS	ENSG00000053900	ANAPC4	ENST00000506973	4	25377263	25418498	protein_coding	0.716936	0.473413	1	0.0154339	rs10939104	0.00219863
Adult	ADHD	isoTWAS	ENSG00000054116	TRAPPC3	ENST00000462715	1	36136570	36156053	protein_coding	2.57515	0.0100196	1	0.0113276	rs795047	0.00976618
Adult	ADHD	isoTWAS	ENSG00000054118	THRAP3	ENST00000469141	1	36224432	36305357	protein_coding	1.07856	0.280783	1	0.0972385	rs795047	0.00976618
Adult	ADHD	isoTWAS	ENSG00000054148	PHPT1	ENST00000492540	9	136848724	136851027	protein_coding	0.323351	0.746429	1	0.0487671	rs1009473	0.0474792
Adult	ADHD	isoTWAS	ENSG00000054148	PHPT1	ENST00000463215	9	136848724	136851027	protein_coding	-0.278259	0.780814	1	0.00953411	rs1009473	0.0474792
Adult	ADHD	isoTWAS	ENSG00000054148	PHPT1	ENST00000371661	9	136848724	136851027	protein_coding	-0.324595	0.745488	1	0.0175714	rs10867037	0.110936
Adult	ADHD	isoTWAS	ENSG00000054179	ENTPD2	ENST00000460614	9	137048107	137054061	protein_coding	-1.28675	0.198183	1	0.0272837	rs10781500	0.047816
Adult	ADHD	isoTWAS	ENSG00000054219	LY75	ENST00000263636	2	159803355	159904756	protein_coding	1.90373	0.0569452	1	0.184868	rs949753	0.00678943
Adult	ADHD	isoTWAS	ENSG00000054219	LY75	ENST00000492955	2	159803355	159904756	protein_coding	2.66768	0.00763764	1	0.0118893	rs1511217	0.00614392
Adult	ADHD	isoTWAS	ENSG00000054267	ARID4B	ENST00000466653	1	235131634	235328219	protein_coding	0.137423	0.890697	1	0.0193552	rs6699644	0.650549
Adult	ADHD	isoTWAS	ENSG00000054267	ARID4B	ENST00000418304	1	235131634	235328219	protein_coding	0.599981	0.548519	1	0.0120645	rs2587531	0.0165751
Adult	ADHD	isoTWAS	ENSG00000054282	SDCCAG8	ENST00000463042	1	243256034	243500091	protein_coding	-0.226443	0.820857	1	0.119765	rs914949	0.00658766
Adult	ADHD	isoTWAS	ENSG00000054282	SDCCAG8	ENST00000496361	1	243256034	243500091	protein_coding	1.81548	0.0694506	1	0.0541083	rs4535989	0.0111488
Adult	ADHD	isoTWAS	ENSG00000054282	SDCCAG8	ENST00000463012	1	243256034	243500091	protein_coding	1.67462	0.0940094	1	0.171002	rs914949	0.00658766
Adult	ADHD	isoTWAS	ENSG00000054282	SDCCAG8	ENST00000482234	1	243256034	243500091	protein_coding	1.90589	0.0566641	1	0.0606969	rs7551349	0.0518955
Adult	ADHD	isoTWAS	ENSG00000054282	SDCCAG8	ENST00000476722	1	243256034	243500091	protein_coding	1.86229	0.0625627	1	0.0836206	rs12405121	0.014167
Adult	ADHD	isoTWAS	ENSG00000054282	SDCCAG8	ENST00000366541	1	243256034	243500091	protein_coding	-0.328225	0.742742	1	0.0303656	rs914949	0.00658766
Adult	ADHD	isoTWAS	ENSG00000054356	PTPRN	ENST00000409251	2	219289623	219309648	protein_coding	0.2	0.841481	1	0.0113624	rs6436132	0.841481
Adult	ADHD	isoTWAS	ENSG00000054356	PTPRN	ENST00000295718	2	219289623	219309648	protein_coding	0.270239	0.786977	1	0.0281744	rs6711764	0.0142065
Adult	ADHD	isoTWAS	ENSG00000054356	PTPRN	ENST00000468454	2	219289623	219309648	protein_coding	0.407928	0.683327	1	0.0594131	rs10177476	0.378318
Adult	ADHD	isoTWAS	ENSG00000054356	PTPRN	ENST00000462351	2	219289623	219309648	protein_coding	-0.284204	0.776254	1	0.149009	rs6711764	0.0142065
Adult	ADHD	isoTWAS	ENSG00000054392	HHAT	ENST00000367009	1	210328252	210676296	protein_coding	0.140548	0.888227	1	0.0428588	rs4072301	0.00725298
Adult	ADHD	isoTWAS	ENSG00000054523	KIF1B	ENST00000495136	1	10210570	10381603	protein_coding	-0.982108	0.326047	1	0.012741	rs4846209	0.114796
Adult	ADHD	isoTWAS	ENSG00000054523	KIF1B	ENST00000622724	1	10210570	10381603	protein_coding	0.776313	0.437564	1	0.0115874	rs616402	0.00393907
Adult	ADHD	isoTWAS	ENSG00000054690	PLEKHH1	ENST00000559981	14	67533290	67589612	protein_coding	-0.716526	0.473666	1	0.0110362	rs8015454	0.0170328
Adult	ADHD	isoTWAS	ENSG00000054690	PLEKHH1	ENST00000561135	14	67533290	67589612	protein_coding	1.32554	0.184991	1	0.0331178	rs8015454	0.0170328
Adult	ADHD	isoTWAS	ENSG00000054690	PLEKHH1	ENST00000558366	14	67533290	67589612	protein_coding	0.417499	0.676314	1	0.0129751	rs2180448	0.0565206
Adult	ADHD	isoTWAS	ENSG00000054690	PLEKHH1	ENST00000561456	14	67533290	67589612	protein_coding	-0.00292508	0.997666	1	0.0190699	rs8013234	0.113878
Adult	ADHD	isoTWAS	ENSG00000054690	PLEKHH1	ENST00000558296	14	67533290	67589612	protein_coding	0.278201	0.780858	1	0.0157372	rs8015454	0.0170328
Adult	ADHD	isoTWAS	ENSG00000054690	PLEKHH1	ENST00000558214	14	67533290	67589612	protein_coding	0.409871	0.6819	1	0.0469433	rs2180448	0.0565206
Adult	ADHD	isoTWAS	ENSG00000054690	PLEKHH1	ENST00000559168	14	67533290	67589612	protein_coding	1.25208	0.210541	1	0.290699	rs12437164	0.0189761
Adult	ADHD	isoTWAS	ENSG00000054690	PLEKHH1	ENST00000329153	14	67533290	67589612	protein_coding	0.823732	0.410092	1	0.0140719	rs8015454	0.0170328
Adult	ADHD	isoTWAS	ENSG00000054690	PLEKHH1	ENST00000561370	14	67533290	67589612	protein_coding	0.719347	0.471927	1	0.0381085	rs12437164	0.0189761
Adult	ADHD	isoTWAS	ENSG00000054690	PLEKHH1	ENST00000560100	14	67533290	67589612	protein_coding	0.353497	0.723716	1	0.0265297	rs8015454	0.0170328
Adult	ADHD	isoTWAS	ENSG00000054793	ATP9A	ENST00000338821	20	51596514	51768390	protein_coding	-1.21764	0.223359	1	0.0320121	rs13128	0.154157
Adult	ADHD	isoTWAS	ENSG00000054803	CBLN4	ENST00000064571	20	55997357	56005519	protein_coding	1.73225	0.0832286	1	0.0232139	rs505165	0.0143652
Adult	ADHD	isoTWAS	ENSG00000054967	RELT	ENST00000545886	11	73376399	73397474	protein_coding	-0.879648	0.37905	1	0.0172418	rs7929689	0.000676327
Adult	ADHD	isoTWAS	ENSG00000054967	RELT	ENST00000064780	11	73376399	73397474	protein_coding	2.08342	0.0372127	1	0.0332513	rs7929689	0.000676327
Adult	ADHD	isoTWAS	ENSG00000054983	GALC	ENST00000555000	14	87837820	87993665	protein_coding	0.533594	0.593623	1	0.0108899	rs992640	0.0648922
Adult	ADHD	isoTWAS	ENSG00000054983	GALC	ENST00000544807	14	87837820	87993665	protein_coding	-0.310389	0.756265	1	0.0315111	rs11159845	0.00145758
Adult	ADHD	isoTWAS	ENSG00000054983	GALC	ENST00000477716	14	87837820	87993665	protein_coding	-0.0407767	0.967474	1	0.0698711	rs11159845	0.00145758
Adult	ADHD	isoTWAS	ENSG00000054983	GALC	ENST00000556261	14	87837820	87993665	protein_coding	-0.148312	0.882097	1	0.0283557	rs992640	0.0648922
Adult	ADHD	isoTWAS	ENSG00000054983	GALC	ENST00000261304	14	87837820	87993665	protein_coding	0.410682	0.681305	1	0.107427	rs17702956	0.0182257
Adult	ADHD	isoTWAS	ENSG00000054983	GALC	ENST00000554372	14	87837820	87993665	protein_coding	0.334198	0.738231	1	0.0246149	rs1372364	0.572074
Adult	ADHD	isoTWAS	ENSG00000055044	NOP58	ENST00000264279	2	202265736	202303661	protein_coding	3.11567	0.00183528	1	0.0237055	rs6435156	0.00159401
Adult	ADHD	isoTWAS	ENSG00000055044	NOP58	ENST00000478508	2	202265736	202303661	protein_coding	-2.49018	0.0127677	1	0.0106551	rs2043444	0.000426691
Adult	ADHD	isoTWAS	ENSG00000055070	SZRD1	ENST00000475078	1	16352575	16398145	protein_coding	1.22271	0.221439	1	0.0110753	rs2863845	0.0279491
Adult	ADHD	isoTWAS	ENSG00000055118	KCNH2	ENST00000473610	7	150944961	150978321	protein_coding	-0.584921	0.558601	1	0.0123894	rs446079	0.00101621
Adult	ADHD	isoTWAS	ENSG00000055118	KCNH2	ENST00000683359	7	150944961	150978321	protein_coding	-0.932041	0.351315	1	0.0343764	rs2108725	4.90727e-05
Adult	ADHD	isoTWAS	ENSG00000055163	CYFIP2	ENST00000518555	5	157266079	157395595	protein_coding	0.00609375	0.995138	1	0.0104587	rs456290	0.000926315
Adult	ADHD	isoTWAS	ENSG00000055163	CYFIP2	ENST00000618329	5	157266079	157395595	protein_coding	-0.293285	0.769304	1	0.0200185	rs456290	0.000926315
Adult	ADHD	isoTWAS	ENSG00000055163	CYFIP2	ENST00000621516	5	157266079	157395595	protein_coding	0.860452	0.38954	1	0.0212623	rs456290	0.000926315
Adult	ADHD	isoTWAS	ENSG00000055163	CYFIP2	ENST00000611925	5	157266079	157395595	protein_coding	0.400454	0.688822	1	0.200441	rs456290	0.000926315
Adult	ADHD	isoTWAS	ENSG00000055163	CYFIP2	ENST00000622696	5	157266079	157395595	protein_coding	0.2163	0.828754	1	0.0118252	rs2418849	0.00543589
Adult	ADHD	isoTWAS	ENSG00000055208	TAB2	ENST00000470466	6	149218641	149411613	protein_coding	-1.36971	0.170777	1	0.0158263	rs2342764	0.000481216
Adult	ADHD	isoTWAS	ENSG00000055211	GINM1	ENST00000367419	6	149566294	149591748	protein_coding	3.0663	0.00216727	1	0.0144117	rs2342764	0.000481216
Adult	ADHD	isoTWAS	ENSG00000055332	EIF2AK2	ENST00000395127	2	37099210	37157522	protein_coding	0.778015	0.43656	1	0.0237628	rs2276671	0.186835
Adult	ADHD	isoTWAS	ENSG00000055483	USP36	ENST00000588130	17	78787381	78841441	protein_coding	0.602197	0.547043	1	0.0469354	rs6501249	0.469066
Adult	ADHD	isoTWAS	ENSG00000055483	USP36	ENST00000589225	17	78787381	78841441	protein_coding	0.340656	0.733363	1	0.220369	rs6501249	0.469066
Adult	ADHD	isoTWAS	ENSG00000055483	USP36	ENST00000591052	17	78787381	78841441	protein_coding	0.600175	0.548389	1	0.122853	rs6501249	0.469066
Adult	ADHD	isoTWAS	ENSG00000055483	USP36	ENST00000542802	17	78787381	78841441	protein_coding	-0.575611	0.564878	1	0.0295447	rs6501249	0.469066
Adult	ADHD	isoTWAS	ENSG00000055483	USP36	ENST00000587379	17	78787381	78841441	protein_coding	-0.169277	0.865579	1	0.0617528	rs6501249	0.469066
Adult	ADHD	isoTWAS	ENSG00000055483	USP36	ENST00000592231	17	78787381	78841441	protein_coding	0.656151	0.511727	1	0.0225828	rs6501249	0.469066
Adult	ADHD	isoTWAS	ENSG00000055732	MCOLN3	ENST00000370589	1	85018082	85048500	protein_coding	1.03741	0.299544	1	0.0626194	rs12034421	0.059026
Adult	ADHD	isoTWAS	ENSG00000055732	MCOLN3	ENST00000474447	1	85018082	85048500	protein_coding	0.695722	0.486603	1	0.0642501	rs12034421	0.059026
Adult	ADHD	isoTWAS	ENSG00000055950	MRPL43	ENST00000318325	10	100969458	100987515	protein_coding	-0.14608	0.883859	1	0.550408	rs1051723	0.00531985
Adult	ADHD	isoTWAS	ENSG00000055950	MRPL43	ENST00000370236	10	100969458	100987515	protein_coding	0.412497	0.679975	1	0.182272	rs1051723	0.00531985
Adult	ADHD	isoTWAS	ENSG00000055950	MRPL43	ENST00000448244	10	100969458	100987515	protein_coding	-0.253915	0.799561	1	0.228585	rs3750707	0.00489292
Adult	ADHD	isoTWAS	ENSG00000055950	MRPL43	ENST00000370234	10	100969458	100987515	protein_coding	-0.195476	0.84502	1	0.403984	rs1051723	0.00531985
Adult	ADHD	isoTWAS	ENSG00000055950	MRPL43	ENST00000487059	10	100969458	100987515	protein_coding	0.204372	0.838063	1	0.0297106	rs1051723	0.00531985
Adult	ADHD	isoTWAS	ENSG00000055950	MRPL43	ENST00000476012	10	100969458	100987515	protein_coding	-0.0334259	0.973335	1	0.0227188	rs912474	0.0262833
Adult	ADHD	isoTWAS	ENSG00000055950	MRPL43	ENST00000318364	10	100969458	100987515	protein_coding	0.0838553	0.933171	1	0.168586	rs1051723	0.00531985
Adult	ADHD	isoTWAS	ENSG00000055950	MRPL43	ENST00000299179	10	100969458	100987515	protein_coding	-0.174963	0.861109	1	0.526498	rs3750707	0.00489292
Adult	ADHD	isoTWAS	ENSG00000055950	MRPL43	ENST00000523148	10	100969458	100987515	protein_coding	0.474287	0.635295	1	0.0108836	rs2495718	0.461731
Adult	ADHD	isoTWAS	ENSG00000055950	MRPL43	ENST00000342071	10	100969458	100987515	protein_coding	-0.189527	0.84968	1	0.246761	rs3750707	0.00489292
Adult	ADHD	isoTWAS	ENSG00000055955	ITIH4	ENST00000461966	3	52812962	52830688	protein_coding	0.20612	0.836697	1	0.00940407	rs2256332	0.560567
Adult	ADHD	isoTWAS	ENSG00000055955	ITIH4	ENST00000441637	3	52812962	52830688	protein_coding	0.360872	0.718195	1	0.0241073	rs2256332	0.560567
Adult	ADHD	isoTWAS	ENSG00000055955	ITIH4	ENST00000491663	3	52812962	52830688	protein_coding	-0.569607	0.568944	1	0.0112064	rs3774570	0.0261484
Adult	ADHD	isoTWAS	ENSG00000055955	ITIH4	ENST00000266041	3	52812962	52830688	protein_coding	-0.443803	0.657185	1	0.193079	rs898417	7.03793e-05
Adult	ADHD	isoTWAS	ENSG00000055955	ITIH4	ENST00000464000	3	52812962	52830688	protein_coding	0.0760903	0.939347	1	0.0295052	rs7641028	0.0259473
Adult	ADHD	isoTWAS	ENSG00000056050	HPF1	ENST00000393381	4	169729470	169757944	protein_coding	0.298689	0.765177	1	0.0107686	rs6553150	0.0749125
Adult	ADHD	isoTWAS	ENSG00000056097	ZFR	ENST00000265069	5	32354350	32444740	protein_coding	-0.486024	0.62695	1	0.0114318	rs2910888	0.242001
Adult	ADHD	isoTWAS	ENSG00000056291	NPFFR2	ENST00000308744	4	72031902	72148305	protein_coding	1.22213	0.221659	1	0.0150322	rs1520497	0.209116
Adult	ADHD	isoTWAS	ENSG00000056558	TRAF1	ENST00000373887	9	120902393	120929173	protein_coding	0.605114	0.545103	1	0.101978	rs10739600	0.00130445
Adult	ADHD	isoTWAS	ENSG00000056558	TRAF1	ENST00000540010	9	120902393	120929173	protein_coding	1.04086	0.297942	1	0.0105345	rs881375	0.204441
Adult	ADHD	isoTWAS	ENSG00000056736	IL17RB	ENST00000288167	3	53846568	53865794	protein_coding	0.143509	0.885888	1	0.0472145	rs3774419	0.000808116
Adult	ADHD	isoTWAS	ENSG00000056736	IL17RB	ENST00000475124	3	53846568	53865794	protein_coding	-0.352959	0.724119	1	0.0496557	rs2633725	0.000165221
Adult	ADHD	isoTWAS	ENSG00000056736	IL17RB	ENST00000494338	3	53846568	53865794	protein_coding	-1.99781	0.0457371	1	0.013857	rs3821869	0.0320329
Adult	ADHD	isoTWAS	ENSG00000056972	TRAF3IP2	ENST00000368730	6	111555381	111606906	protein_coding	0.395951	0.692141	1	0.0124171	rs1327200	0.00517394
Adult	ADHD	isoTWAS	ENSG00000056972	TRAF3IP2	ENST00000368731	6	111555381	111606906	protein_coding	1.1784	0.238638	1	0.0725307	rs9387025	0.0266915
Adult	ADHD	isoTWAS	ENSG00000056972	TRAF3IP2	ENST00000368761	6	111555381	111606906	protein_coding	1.09978	0.271428	1	0.0104345	rs9487685	0.051415
Adult	ADHD	isoTWAS	ENSG00000057019	DCBLD2	ENST00000326840	3	98795941	98901695	protein_coding	-0.573974	0.565985	1	0.0768035	rs6788085	0.00697574
Adult	ADHD	isoTWAS	ENSG00000057252	SOAT1	ENST00000367619	1	179293714	179358680	protein_coding	0.472249	0.636749	1	0.0216206	rs6668819	0.295561
Adult	ADHD	isoTWAS	ENSG00000057468	MSH4	ENST00000263187	1	75796882	75913242	protein_coding	-0.535767	0.592119	1	0.251577	rs5745325	0.0170791
Adult	ADHD	isoTWAS	ENSG00000057593	F7	ENST00000479674	13	113105788	113120685	protein_coding	0.267631	0.788984	1	0.0133562	rs3814264	0.0179329
Adult	ADHD	isoTWAS	ENSG00000057593	F7	ENST00000541084	13	113105788	113120685	protein_coding	0.10382	0.917312	1	0.0170686	rs11164137	0.00747293
Adult	ADHD	isoTWAS	ENSG00000057663	ATG5	ENST00000476518	6	106045423	106325791	protein_coding	0.359093	0.719526	1	0.0122448	rs6933284	0.00242136
Adult	ADHD	isoTWAS	ENSG00000057663	ATG5	ENST00000636437	6	106045423	106325791	protein_coding	0.708531	0.478616	1	0.0159202	rs6933284	0.00242136
Adult	ADHD	isoTWAS	ENSG00000057704	TMCC3	ENST00000261226	12	94567122	94650557	protein_coding	-0.0822795	0.934424	1	0.0565361	rs17022716	0.0472558
Adult	ADHD	isoTWAS	ENSG00000057935	MTA3	ENST00000491314	2	42494569	42756947	protein_coding	-2.43028	0.0150872	1	0.0295077	rs13417597	0.000255184
Adult	ADHD	isoTWAS	ENSG00000058085	LAMC2	ENST00000264144	1	183186238	183245127	protein_coding	1.05036	0.293553	1	0.346116	rs9425569	0.0885681
Adult	ADHD	isoTWAS	ENSG00000058091	CDK14	ENST00000406263	7	90466424	91210590	protein_coding	1.39201	0.16392	1	0.0108439	rs39040	0.00362587
Adult	ADHD	isoTWAS	ENSG00000058091	CDK14	ENST00000430760	7	90466424	91210590	protein_coding	0.174752	0.861274	1	0.0163382	rs39040	0.00362587
Adult	ADHD	isoTWAS	ENSG00000058091	CDK14	ENST00000449528	7	90466424	91210590	protein_coding	0.401336	0.688173	1	0.024121	rs39040	0.00362587
Adult	ADHD	isoTWAS	ENSG00000058091	CDK14	ENST00000496279	7	90466424	91210590	protein_coding	1.24089	0.214645	1	0.0155209	rs39040	0.00362587
Adult	ADHD	isoTWAS	ENSG00000058262	SEC61A1	ENST00000243253	3	128051641	128071705	protein_coding	-0.290596	0.77136	1	0.0114658	rs7644598	0.00314702
Adult	ADHD	isoTWAS	ENSG00000058335	RASGRF1	ENST00000560334	15	78959906	79090780	protein_coding	1.83837	0.0660072	1	0.0132736	rs7168964	0.00411772
Adult	ADHD	isoTWAS	ENSG00000058335	RASGRF1	ENST00000394745	15	78959906	79090780	protein_coding	0.131163	0.895646	1	0.119553	rs8037898	0.000822826
Adult	ADHD	isoTWAS	ENSG00000058335	RASGRF1	ENST00000623620	15	78959906	79090780	protein_coding	2.47655	0.0132659	1	0.110678	rs7168964	0.00411772
Adult	ADHD	isoTWAS	ENSG00000058335	RASGRF1	ENST00000558480	15	78959906	79090780	protein_coding	0.344733	0.730295	1	0.0239625	rs7168964	0.00411772
Adult	ADHD	isoTWAS	ENSG00000058453	CROCC	ENST00000466256	1	16740273	16972964	protein_coding	0.00530242	0.995769	1	0.0490587	rs6691985	0.000896955
Adult	ADHD	isoTWAS	ENSG00000058453	CROCC	ENST00000497654	1	16740273	16972964	protein_coding	-3.13812	0.00170038	1	0.0127698	rs6691985	0.000896955
Adult	ADHD	isoTWAS	ENSG00000058453	CROCC	ENST00000465021	1	16740273	16972964	protein_coding	-0.125743	0.899936	1	0.0593304	rs6691985	0.000896955
Adult	ADHD	isoTWAS	ENSG00000058453	CROCC	ENST00000375541	1	16740273	16972964	protein_coding	-1.17003	0.241988	1	0.127495	rs6691985	0.000896955
Adult	ADHD	isoTWAS	ENSG00000058453	CROCC	ENST00000498688	1	16740273	16972964	protein_coding	0.284123	0.776316	1	0.0117671	rs6691985	0.000896955
Adult	ADHD	isoTWAS	ENSG00000058453	CROCC	ENST00000494191	1	16740273	16972964	protein_coding	-0.906355	0.364748	1	0.044047	rs7513616	0.00103074
Adult	ADHD	isoTWAS	ENSG00000058600	POLR3E	ENST00000564750	16	22297375	22335101	protein_coding	1.04571	0.295696	1	0.0098791	rs457812	0.0099374
Adult	ADHD	isoTWAS	ENSG00000058668	ATP2B4	ENST00000367218	1	203626832	203744081	protein_coding	-0.00179846	0.998565	1	0.0112285	rs12408223	0.00228081
Adult	ADHD	isoTWAS	ENSG00000058729	RIOK2	ENST00000283109	5	97160867	97183247	protein_coding	0.176735	0.859717	1	0.0852051	rs30333	0.00578014
Adult	ADHD	isoTWAS	ENSG00000058729	RIOK2	ENST00000511293	5	97160867	97183247	protein_coding	0.629603	0.528954	1	0.0118587	rs30333	0.00578014
Adult	ADHD	isoTWAS	ENSG00000058729	RIOK2	ENST00000508447	5	97160867	97183247	protein_coding	0.59075	0.554688	1	0.0212924	rs3734010	0.109821
Adult	ADHD	isoTWAS	ENSG00000058799	YIPF1	ENST00000464950	1	53851719	53889798	protein_coding	-1.44448	0.148605	1	0.0235624	rs11206349	0.00574485
Adult	ADHD	isoTWAS	ENSG00000058799	YIPF1	ENST00000072644	1	53851719	53889798	protein_coding	-0.967565	0.333262	1	0.0170327	rs7418835	0.133356
Adult	ADHD	isoTWAS	ENSG00000058799	YIPF1	ENST00000465897	1	53851719	53889798	protein_coding	-1.90965	0.0561783	1	0.0182235	rs11206232	0.079602
Adult	ADHD	isoTWAS	ENSG00000059122	FLYWCH1	ENST00000570752	16	2911931	2951208	protein_coding	0.922375	0.356333	1	0.458521	rs17199009	0.00189637
Adult	ADHD	isoTWAS	ENSG00000059122	FLYWCH1	ENST00000573525	16	2911931	2951208	protein_coding	2.14809	0.0317066	1	0.0375952	rs11648529	0.0161725
Adult	ADHD	isoTWAS	ENSG00000059122	FLYWCH1	ENST00000253928	16	2911931	2951208	protein_coding	1.08419	0.278279	1	0.154766	rs17199009	0.00189637
Adult	ADHD	isoTWAS	ENSG00000059122	FLYWCH1	ENST00000570425	16	2911931	2951208	protein_coding	1.28087	0.200238	1	0.0299169	rs17199009	0.00189637
Adult	ADHD	isoTWAS	ENSG00000059122	FLYWCH1	ENST00000573564	16	2911931	2951208	protein_coding	1.17416	0.240329	1	0.0359467	rs17199009	0.00189637
Adult	ADHD	isoTWAS	ENSG00000059122	FLYWCH1	ENST00000571140	16	2911931	2951208	protein_coding	-0.828992	0.407109	1	0.0296966	rs17199009	0.00189637
Adult	ADHD	isoTWAS	ENSG00000059122	FLYWCH1	ENST00000574985	16	2911931	2951208	protein_coding	1.08682	0.277118	1	0.290436	rs17199009	0.00189637
Adult	ADHD	isoTWAS	ENSG00000059122	FLYWCH1	ENST00000416288	16	2911931	2951208	protein_coding	1.43201	0.152141	1	0.0127592	rs2074359	0.0172189
Adult	ADHD	isoTWAS	ENSG00000059145	UNKL	ENST00000301712	16	1363205	1414751	protein_coding	-1.70443	0.0883004	1	0.0175814	rs11865640	0.059565
Adult	ADHD	isoTWAS	ENSG00000059588	TARBP1	ENST00000483404	1	234391313	234479179	protein_coding	0.135221	0.892437	1	0.0290291	rs12726054	0.00644965
Adult	ADHD	isoTWAS	ENSG00000059588	TARBP1	ENST00000481183	1	234391313	234479179	protein_coding	0.00525241	0.995809	1	0.0275875	rs2674004	0.231307
Adult	ADHD	isoTWAS	ENSG00000059588	TARBP1	ENST00000468077	1	234391313	234479179	protein_coding	-0.58359	0.559496	1	0.115817	rs1472283	0.138074
Adult	ADHD	isoTWAS	ENSG00000059691	GATB	ENST00000515812	4	151670504	151761007	protein_coding	3.24946	0.00115623	1	0.0107093	rs4696255	0.000746244
Adult	ADHD	isoTWAS	ENSG00000059691	GATB	ENST00000510396	4	151670504	151761007	protein_coding	3.46732	0.000525671	0.040959	0.0416256	rs17361412	9.73397e-06
Adult	ADHD	isoTWAS	ENSG00000059691	GATB	ENST00000507592	4	151670504	151761007	protein_coding	-3.37835	0.00072921	0.03996	0.271151	rs17361412	9.73397e-06
Adult	ADHD	isoTWAS	ENSG00000059691	GATB	ENST00000505211	4	151670504	151761007	protein_coding	2.49547	0.0125789	1	0.0416275	rs6816292	0.0150157
Adult	ADHD	isoTWAS	ENSG00000059691	GATB	ENST00000263985	4	151670504	151761007	protein_coding	3.43775	0.000586562	0.041958	0.101618	rs17361412	9.73397e-06
Adult	ADHD	isoTWAS	ENSG00000059691	GATB	ENST00000503160	4	151670504	151761007	protein_coding	2.81629	0.00485818	1	0.0110878	rs4696255	0.000746244
Adult	ADHD	isoTWAS	ENSG00000059691	GATB	ENST00000512306	4	151670504	151761007	protein_coding	1.70511	0.0881736	1	0.0136998	rs17361412	9.73397e-06
Adult	ADHD	isoTWAS	ENSG00000059758	CDK17	ENST00000261211	12	96278261	96400480	protein_coding	-0.13932	0.889198	1	0.0309177	rs17386493	0.246864
Adult	ADHD	isoTWAS	ENSG00000059758	CDK17	ENST00000548422	12	96278261	96400480	protein_coding	-0.27227	0.785415	1	0.0621241	rs10745793	0.0232076
Adult	ADHD	isoTWAS	ENSG00000059758	CDK17	ENST00000552496	12	96278261	96400480	protein_coding	-1.64618	0.0997264	1	0.0100362	rs12320913	0.000865346
Adult	ADHD	isoTWAS	ENSG00000060069	CTDP1	ENST00000590599	18	79679803	79754503	protein_coding	1.11786	0.263628	1	0.0398943	rs1239771	0.00194831
Adult	ADHD	isoTWAS	ENSG00000060138	YBX3	ENST00000540447	12	10699089	10723323	protein_coding	-1.29955	0.193755	1	0.0228241	rs7959282	0.0307727
Adult	ADHD	isoTWAS	ENSG00000060140	STYK1	ENST00000075503	12	10618923	10674318	protein_coding	-1.32092	0.186529	1	0.0538207	rs2252664	0.0367978
Adult	ADHD	isoTWAS	ENSG00000060237	WNK1	ENST00000535572	12	752579	911452	protein_coding	-0.324595	0.745488	1	0.0143134	rs12816367	0.00211918
Adult	ADHD	isoTWAS	ENSG00000060237	WNK1	ENST00000530271	12	752579	911452	protein_coding	-0.812691	0.416395	1	0.0271516	rs12816367	0.00211918
Adult	ADHD	isoTWAS	ENSG00000060237	WNK1	ENST00000675236	12	752579	911452	protein_coding	0.577	0.56394	1	0.0288599	rs4980973	0.115951
Adult	ADHD	isoTWAS	ENSG00000060237	WNK1	ENST00000674810	12	752579	911452	protein_coding	0.287613	0.773643	1	0.0167089	rs6489750	0.120662
Adult	ADHD	isoTWAS	ENSG00000060237	WNK1	ENST00000676347	12	752579	911452	protein_coding	-0.437023	0.662094	1	0.0100128	rs12816367	0.00211918
Adult	ADHD	isoTWAS	ENSG00000060237	WNK1	ENST00000542543	12	752579	911452	protein_coding	0.44595	0.655633	1	0.0103916	rs6489750	0.120662
Adult	ADHD	isoTWAS	ENSG00000060237	WNK1	ENST00000534872	12	752579	911452	protein_coding	-1.90418	0.0568871	1	0.0116698	rs12816367	0.00211918
Adult	ADHD	isoTWAS	ENSG00000060339	CCAR1	ENST00000538031	10	68721012	68792377	protein_coding	-0.288899	0.772659	1	0.0159308	rs7903209	0.00152439
Adult	ADHD	isoTWAS	ENSG00000060491	OGFR	ENST00000450048	20	62804835	62814000	protein_coding	0.679569	0.496777	1	0.0178556	rs2281740	0.0628855
Adult	ADHD	isoTWAS	ENSG00000060558	GNA15	ENST00000262958	19	3136033	3163749	protein_coding	0.687792	0.491584	1	0.0754235	rs3752174	0.031873
Adult	ADHD	isoTWAS	ENSG00000060558	GNA15	ENST00000586082	19	3136033	3163749	protein_coding	0.751667	0.452251	1	0.0437186	rs10424718	0.0380793
Adult	ADHD	isoTWAS	ENSG00000060642	PIGV	ENST00000472757	1	26787054	26800659	protein_coding	-1.21501	0.224362	1	0.0209408	rs34676516	0.216831
Adult	ADHD	isoTWAS	ENSG00000060642	PIGV	ENST00000674202	1	26787054	26800659	protein_coding	0.683009	0.494601	1	0.0897946	rs10794522	1.61784e-05
Adult	ADHD	isoTWAS	ENSG00000060642	PIGV	ENST00000674222	1	26787054	26800659	protein_coding	-0.31842	0.750166	1	0.0524711	rs34676516	0.216831
Adult	ADHD	isoTWAS	ENSG00000060688	SNRNP40	ENST00000486941	1	31259568	31296788	protein_coding	-0.179716	0.857375	1	0.0105032	rs11589992	0.00092301
Adult	ADHD	isoTWAS	ENSG00000060688	SNRNP40	ENST00000373720	1	31259568	31296788	protein_coding	1.65762	0.0973932	1	0.011458	rs16834529	4.2035e-05
Adult	ADHD	isoTWAS	ENSG00000060709	RIMBP2	ENST00000535703	12	130396133	130768228	protein_coding	1.10008	0.271297	1	0.0380072	rs12832504	0.000103601
Adult	ADHD	isoTWAS	ENSG00000060718	COL11A1	ENST00000447608	1	102876467	103108872	protein_coding	0.659696	0.509449	1	0.0122208	rs2889234	0.0145657
Adult	ADHD	isoTWAS	ENSG00000060718	COL11A1	ENST00000635193	1	102876467	103108872	protein_coding	-1.32497	0.18518	1	0.0162763	rs2889234	0.0145657
Adult	ADHD	isoTWAS	ENSG00000060718	COL11A1	ENST00000461720	1	102876467	103108872	protein_coding	-0.260577	0.794418	1	0.00913516	rs1528206	0.332545
Adult	ADHD	isoTWAS	ENSG00000060749	QSER1	ENST00000399302	11	32892811	32993316	protein_coding	0.480196	0.631088	1	0.0479147	rs12285414	0.0423565
Adult	ADHD	isoTWAS	ENSG00000060762	MPC1	ENST00000360961	6	166364919	166383013	protein_coding	0.816615	0.414148	1	0.0165544	rs3093012	0.253454
Adult	ADHD	isoTWAS	ENSG00000060971	ACAA1	ENST00000465181	3	38103129	38137242	protein_coding	-0.919136	0.358024	1	0.0130326	rs580454	0.00105662
Adult	ADHD	isoTWAS	ENSG00000060971	ACAA1	ENST00000333167	3	38103129	38137242	protein_coding	-0.0133924	0.989315	1	0.0576331	rs580454	0.00105662
Adult	ADHD	isoTWAS	ENSG00000060982	BCAT1	ENST00000261192	12	24810024	24949101	protein_coding	1.3001	0.193566	1	0.186106	rs1353793	0.000275832
Adult	ADHD	isoTWAS	ENSG00000060982	BCAT1	ENST00000355164	12	24810024	24949101	protein_coding	0.387992	0.698022	1	0.0143532	rs1353793	0.000275832
Adult	ADHD	isoTWAS	ENSG00000060982	BCAT1	ENST00000539282	12	24810024	24949101	protein_coding	0.544931	0.585801	1	0.0169054	rs7964847	0.0552379
Adult	ADHD	isoTWAS	ENSG00000061273	HDAC7	ENST00000459625	12	47782722	47833132	protein_coding	1.3437	0.179044	1	0.0214719	rs2071358	0.00916065
Adult	ADHD	isoTWAS	ENSG00000061676	NCKAP1	ENST00000361354	2	182909115	183038858	protein_coding	-0.482412	0.629513	1	0.353465	rs12990670	0.0086649
Adult	ADHD	isoTWAS	ENSG00000061676	NCKAP1	ENST00000360982	2	182909115	183038858	protein_coding	0.837503	0.40231	1	0.0200333	rs6707860	0.151002
Adult	ADHD	isoTWAS	ENSG00000061794	MRPS35	ENST00000536569	12	27710822	27756295	protein_coding	-0.920789	0.357161	1	0.0436829	rs11049091	0.0775638
Adult	ADHD	isoTWAS	ENSG00000061794	MRPS35	ENST00000542791	12	27710822	27756295	protein_coding	0.0164621	0.986866	1	0.11337	rs11049085	0.003261
Adult	ADHD	isoTWAS	ENSG00000061918	GUCY1B1	ENST00000264424	4	155758992	155807811	protein_coding	-0.11261	0.91034	1	0.00946591	rs2128650	0.0400726
Adult	ADHD	isoTWAS	ENSG00000061918	GUCY1B1	ENST00000505154	4	155758992	155807811	protein_coding	0.720538	0.471194	1	0.0110879	rs13148107	0.0547317
Adult	ADHD	isoTWAS	ENSG00000061936	SFSWAP	ENST00000537582	12	131711081	131799738	protein_coding	-2.22642	0.0259859	1	0.0207488	rs12309945	0.0155632
Adult	ADHD	isoTWAS	ENSG00000061936	SFSWAP	ENST00000541286	12	131711081	131799738	protein_coding	-1.38035	0.167479	1	0.085059	rs11146953	0.027736
Adult	ADHD	isoTWAS	ENSG00000061936	SFSWAP	ENST00000539506	12	131711081	131799738	protein_coding	-0.165438	0.868599	1	0.0452359	rs12309945	0.0155632
Adult	ADHD	isoTWAS	ENSG00000061938	TNK2	ENST00000672024	3	195863364	195911945	protein_coding	0.238733	0.811313	1	0.0393239	rs6583249	0.114336
Adult	ADHD	isoTWAS	ENSG00000061938	TNK2	ENST00000439230	3	195863364	195911945	protein_coding	0.511021	0.609336	1	0.0737533	rs2030534	0.0306953
Adult	ADHD	isoTWAS	ENSG00000061938	TNK2	ENST00000673358	3	195863364	195911945	protein_coding	1.41778	0.156254	1	0.104657	rs2030534	0.0306953
Adult	ADHD	isoTWAS	ENSG00000061938	TNK2	ENST00000671753	3	195863364	195911945	protein_coding	0.338156	0.735246	1	0.0110009	rs2030534	0.0306953
Adult	ADHD	isoTWAS	ENSG00000061938	TNK2	ENST00000333602	3	195863364	195911945	protein_coding	-0.508936	0.610797	1	0.0330528	rs9848247	0.173514
Adult	ADHD	isoTWAS	ENSG00000061938	TNK2	ENST00000672887	3	195863364	195911945	protein_coding	-0.0125227	0.990009	1	0.0107172	rs2030534	0.0306953
Adult	ADHD	isoTWAS	ENSG00000061938	TNK2	ENST00000671831	3	195863364	195911945	protein_coding	1.6078	0.107879	1	0.0167383	rs2030534	0.0306953
Adult	ADHD	isoTWAS	ENSG00000061938	TNK2	ENST00000673236	3	195863364	195911945	protein_coding	1.68135	0.0926954	1	0.0224142	rs2030534	0.0306953
Adult	ADHD	isoTWAS	ENSG00000061938	TNK2	ENST00000672320	3	195863364	195911945	protein_coding	1.26164	0.207078	1	0.157554	rs2030534	0.0306953
Adult	ADHD	isoTWAS	ENSG00000061938	TNK2	ENST00000673420	3	195863364	195911945	protein_coding	-0.902705	0.366683	1	0.0243825	rs2030534	0.0306953
Adult	ADHD	isoTWAS	ENSG00000061938	TNK2	ENST00000672614	3	195863364	195911945	protein_coding	1.29796	0.194303	1	0.0187181	rs2030534	0.0306953
Adult	ADHD	isoTWAS	ENSG00000061938	TNK2	ENST00000673443	3	195863364	195911945	protein_coding	1.42657	0.153703	1	0.0246669	rs2030534	0.0306953
Adult	ADHD	isoTWAS	ENSG00000061987	MON2	ENST00000641654	12	62466817	62600476	protein_coding	-0.413172	0.679481	1	0.022556	rs12422461	0.0377094
Adult	ADHD	isoTWAS	ENSG00000061987	MON2	ENST00000551307	12	62466817	62600476	protein_coding	-0.231376	0.817023	1	0.0529353	rs11174461	0.000250254
Adult	ADHD	isoTWAS	ENSG00000061987	MON2	ENST00000393630	12	62466817	62600476	protein_coding	0.655251	0.512306	1	0.0328016	rs11174461	0.000250254
Adult	ADHD	isoTWAS	ENSG00000062038	CDH3	ENST00000264012	16	68636189	68727468	protein_coding	-1.65993	0.0969293	1	0.012781	rs1182967	0.0827408
Adult	ADHD	isoTWAS	ENSG00000062038	CDH3	ENST00000429102	16	68636189	68727468	protein_coding	-1.5483	0.121551	1	0.0256437	rs1182967	0.0827408
Adult	ADHD	isoTWAS	ENSG00000062370	ZNF112	ENST00000337401	19	44326555	44367217	protein_coding	0.239759	0.810517	1	0.0208749	rs2302421	0.00204238
Adult	ADHD	isoTWAS	ENSG00000062485	CS	ENST00000546621	12	56271699	56300391	protein_coding	-3.16765	0.00153676	1	0.0100441	rs11171998	0.000862243
Adult	ADHD	isoTWAS	ENSG00000062582	MRPS24	ENST00000418740	7	43866558	43869893	protein_coding	-1.9054	0.0567287	1	0.0184715	rs11760674	0.0214482
Adult	ADHD	isoTWAS	ENSG00000062598	ELMO2	ENST00000290246	20	46366050	46432985	protein_coding	0.496279	0.619697	1	0.152863	rs1569723	1.7157e-05
Adult	ADHD	isoTWAS	ENSG00000062598	ELMO2	ENST00000497412	20	46366050	46432985	protein_coding	0.366123	0.714273	1	0.0400821	rs6131010	0.000846879
Adult	ADHD	isoTWAS	ENSG00000062598	ELMO2	ENST00000396391	20	46366050	46432985	protein_coding	-0.447081	0.654817	1	0.109428	rs6131010	0.000846879
Adult	ADHD	isoTWAS	ENSG00000062598	ELMO2	ENST00000450812	20	46366050	46432985	protein_coding	1.25201	0.210567	1	0.031267	rs1569723	1.7157e-05
Adult	ADHD	isoTWAS	ENSG00000062598	ELMO2	ENST00000469801	20	46366050	46432985	protein_coding	0.394073	0.693527	1	0.0473439	rs1569723	1.7157e-05
Adult	ADHD	isoTWAS	ENSG00000062650	WAPL	ENST00000298767	10	86435256	86521792	protein_coding	1.90451	0.0568441	1	0.0203804	rs12220079	0.0158653
Adult	ADHD	isoTWAS	ENSG00000062716	VMP1	ENST00000262291	17	59707192	59842255	protein_coding	-1.69018	0.0909942	1	0.0141638	rs34852567	0.0138937
Adult	ADHD	isoTWAS	ENSG00000063046	EIF4B	ENST00000549077	12	53006282	53042215	protein_coding	1.26295	0.206606	1	0.0114363	rs1879559	0.00032564
Adult	ADHD	isoTWAS	ENSG00000063176	SPHK2	ENST00000599748	19	48619291	48630717	protein_coding	-0.463022	0.643348	1	0.0198936	rs2911002	0.0429702
Adult	ADHD	isoTWAS	ENSG00000063180	CA11	ENST00000596080	19	48637946	48646187	protein_coding	0.471086	0.637579	1	0.215192	rs601338	0.00251941
Adult	ADHD	isoTWAS	ENSG00000063180	CA11	ENST00000594088	19	48637946	48646187	protein_coding	1.62946	0.103216	1	0.167838	rs601338	0.00251941
Adult	ADHD	isoTWAS	ENSG00000063180	CA11	ENST00000084798	19	48637946	48646187	protein_coding	-0.490071	0.624084	1	0.0849066	rs601338	0.00251941
Adult	ADHD	isoTWAS	ENSG00000063241	ISOC2	ENST00000425675	19	55452985	55462343	protein_coding	-0.76432	0.444676	1	0.0116619	rs12977991	0.479566
Adult	ADHD	isoTWAS	ENSG00000063241	ISOC2	ENST00000438389	19	55452985	55462343	protein_coding	0.749486	0.453564	1	0.0156054	rs12977991	0.479566
Adult	ADHD	isoTWAS	ENSG00000063245	EPN1	ENST00000270460	19	55675226	55709858	protein_coding	0.163205	0.870357	1	0.0201434	rs10417878	0.251795
Adult	ADHD	isoTWAS	ENSG00000063438	AHRR	ENST00000510910	5	321714	438291	protein_coding	0.99177	0.32131	1	0.0117956	rs10069360	0.023147
Adult	ADHD	isoTWAS	ENSG00000063438	AHRR	ENST00000507048	5	321714	438291	protein_coding	1.27459	0.202455	1	0.0541963	rs10069360	0.023147
Adult	ADHD	isoTWAS	ENSG00000063438	AHRR	ENST00000684583	5	321714	438291	protein_coding	1.40634	0.159622	1	0.0652965	rs10069360	0.023147
Adult	ADHD	isoTWAS	ENSG00000063438	AHRR	ENST00000515206	5	321714	438291	protein_coding	1.40842	0.159007	1	0.0206389	rs10069360	0.023147
Adult	ADHD	isoTWAS	ENSG00000063660	GPC1	ENST00000495100	2	240435663	240468076	protein_coding	2.977	0.00291084	1	0.00996518	rs2228327	0.00291084
Adult	ADHD	isoTWAS	ENSG00000063660	GPC1	ENST00000466624	2	240435663	240468076	protein_coding	2.977	0.00291084	1	0.0166329	rs2228327	0.00291084
Adult	ADHD	isoTWAS	ENSG00000063761	ADCK1	ENST00000238561	14	77800109	77935014	protein_coding	0.580984	0.561251	1	0.0130439	rs17106499	0.036171
Adult	ADHD	isoTWAS	ENSG00000063761	ADCK1	ENST00000556560	14	77800109	77935014	protein_coding	-0.483418	0.628799	1	0.124428	rs7159558	0.000375114
Adult	ADHD	isoTWAS	ENSG00000063761	ADCK1	ENST00000393639	14	77800109	77935014	protein_coding	0.720278	0.471354	1	0.0404092	rs17753165	0.0368881
Adult	ADHD	isoTWAS	ENSG00000063761	ADCK1	ENST00000341211	14	77800109	77935014	protein_coding	0.597899	0.549907	1	0.0553122	rs3861624	0.00293945
Adult	ADHD	isoTWAS	ENSG00000063761	ADCK1	ENST00000557501	14	77800109	77935014	protein_coding	-0.00107628	0.999141	1	0.0200989	rs759807	0.0252211
Adult	ADHD	isoTWAS	ENSG00000063761	ADCK1	ENST00000556048	14	77800109	77935014	protein_coding	-0.233035	0.815734	1	0.040214	rs8017520	0.0726537
Adult	ADHD	isoTWAS	ENSG00000063761	ADCK1	ENST00000555217	14	77800109	77935014	protein_coding	-1.73256	0.0831738	1	0.114973	rs2299928	0.0153506
Adult	ADHD	isoTWAS	ENSG00000063761	ADCK1	ENST00000555333	14	77800109	77935014	protein_coding	-0.496846	0.619297	1	0.0525062	rs7159558	0.000375114
Adult	ADHD	isoTWAS	ENSG00000063854	HAGH	ENST00000564518	16	1795620	1827157	protein_coding	-0.0634298	0.949424	1	0.0617552	rs8055183	0.00853849
Adult	ADHD	isoTWAS	ENSG00000063854	HAGH	ENST00000397356	16	1795620	1827157	protein_coding	-0.223927	0.822814	1	0.252598	rs4786303	0.0330068
Adult	ADHD	isoTWAS	ENSG00000063854	HAGH	ENST00000567398	16	1795620	1827157	protein_coding	-1.60334	0.10886	1	0.0141438	rs1657125	0.168512
Adult	ADHD	isoTWAS	ENSG00000063854	HAGH	ENST00000566709	16	1795620	1827157	protein_coding	0.0844541	0.932695	1	0.544733	rs4786303	0.0330068
Adult	ADHD	isoTWAS	ENSG00000063854	HAGH	ENST00000566644	16	1795620	1827157	protein_coding	-0.100667	0.919815	1	0.00977818	rs8053843	0.0763946
Adult	ADHD	isoTWAS	ENSG00000063854	HAGH	ENST00000397353	16	1795620	1827157	protein_coding	-0.88617	0.375526	1	0.330651	rs11648529	0.0161725
Adult	ADHD	isoTWAS	ENSG00000063854	HAGH	ENST00000569700	16	1795620	1827157	protein_coding	0.040489	0.967703	1	0.0596425	rs4786303	0.0330068
Adult	ADHD	isoTWAS	ENSG00000063854	HAGH	ENST00000565097	16	1795620	1827157	protein_coding	-1.01682	0.30924	1	0.127432	rs4786303	0.0330068
Adult	ADHD	isoTWAS	ENSG00000063978	RNF4	ENST00000314289	4	2462220	2515857	protein_coding	0.471906	0.636994	1	0.0311564	rs2471327	0.0010344
Adult	ADHD	isoTWAS	ENSG00000063978	RNF4	ENST00000502316	4	2462220	2515857	protein_coding	-0.96429	0.3349	1	0.0216285	rs2471327	0.0010344
Adult	ADHD	isoTWAS	ENSG00000064012	CASP8	ENST00000339403	2	201233443	201361836	protein_coding	3.01767	0.00254722	1	0.147424	rs1105047	0.00413076
Adult	ADHD	isoTWAS	ENSG00000064012	CASP8	ENST00000392266	2	201233443	201361836	protein_coding	2.57546	0.0100106	1	0.155455	rs1105047	0.00413076
Adult	ADHD	isoTWAS	ENSG00000064042	LIMCH1	ENST00000512632	4	41359607	41700044	protein_coding	2.50651	0.0121928	1	0.00974055	rs17528897	0.00629511
Adult	ADHD	isoTWAS	ENSG00000064115	TM7SF3	ENST00000343028	12	26971579	27014434	protein_coding	1.4147	0.157156	1	0.279694	rs11049085	0.003261
Adult	ADHD	isoTWAS	ENSG00000064115	TM7SF3	ENST00000543655	12	26971579	27014434	protein_coding	-0.554109	0.579504	1	0.0391367	rs11049085	0.003261
Adult	ADHD	isoTWAS	ENSG00000064115	TM7SF3	ENST00000543882	12	26971579	27014434	protein_coding	-0.0389871	0.968901	1	0.0182655	rs16931510	0.129772
Adult	ADHD	isoTWAS	ENSG00000064115	TM7SF3	ENST00000545344	12	26971579	27014434	protein_coding	-0.265117	0.790919	1	0.0609829	rs11049085	0.003261
Adult	ADHD	isoTWAS	ENSG00000064199	SPA17	ENST00000227135	11	124673844	124697518	protein_coding	-1.73903	0.0820288	1	0.0575125	rs14065	0.0310057
Adult	ADHD	isoTWAS	ENSG00000064205	CCN5	ENST00000190983	20	44714844	44728509	protein_coding	-1.16002	0.246041	1	0.0163356	rs4402827	0.0586243
Adult	ADHD	isoTWAS	ENSG00000064218	DMRT3	ENST00000190165	9	976655	991732	protein_coding	2.28832	0.0221186	1	0.0671708	rs2175055	0.00145255
Adult	ADHD	isoTWAS	ENSG00000064225	ST3GAL6	ENST00000469105	3	98732236	98821201	protein_coding	-1.01701	0.30915	1	0.0156752	rs4857392	0.00204925
Adult	ADHD	isoTWAS	ENSG00000064225	ST3GAL6	ENST00000483910	3	98732236	98821201	protein_coding	0.606374	0.544266	1	0.0473087	rs4857291	0.10718
Adult	ADHD	isoTWAS	ENSG00000064225	ST3GAL6	ENST00000490684	3	98732236	98821201	protein_coding	0.56465	0.572312	1	0.0108099	rs4857392	0.00204925
Adult	ADHD	isoTWAS	ENSG00000064270	ATP2C2	ENST00000262429	16	84368527	84464187	protein_coding	1.17869	0.238523	1	0.0132091	rs2132849	9.04042e-05
Adult	ADHD	isoTWAS	ENSG00000064270	ATP2C2	ENST00000565927	16	84368527	84464187	protein_coding	1.06906	0.285042	1	0.0158171	rs4782578	0.0965128
Adult	ADHD	isoTWAS	ENSG00000064270	ATP2C2	ENST00000565631	16	84368527	84464187	protein_coding	0.868421	0.385164	1	0.0685775	rs2132849	9.04042e-05
Adult	ADHD	isoTWAS	ENSG00000064309	CDON	ENST00000682796	11	125955796	126063335	protein_coding	-1.3154	0.188376	1	0.0556038	rs503764	0.00385242
Adult	ADHD	isoTWAS	ENSG00000064309	CDON	ENST00000531738	11	125955796	126063335	protein_coding	-1.29208	0.196328	1	0.109564	rs3740912	0.0012379
Adult	ADHD	isoTWAS	ENSG00000064309	CDON	ENST00000683597	11	125955796	126063335	protein_coding	-1.28158	0.199991	1	0.167564	rs503764	0.00385242
Adult	ADHD	isoTWAS	ENSG00000064309	CDON	ENST00000683716	11	125955796	126063335	protein_coding	-0.089665	0.928553	1	0.0368701	rs503764	0.00385242
Adult	ADHD	isoTWAS	ENSG00000064309	CDON	ENST00000684238	11	125955796	126063335	protein_coding	0.351378	0.725305	1	0.0222611	rs503764	0.00385242
Adult	ADHD	isoTWAS	ENSG00000064309	CDON	ENST00000531830	11	125955796	126063335	protein_coding	0.14802	0.882327	1	0.0146149	rs503764	0.00385242
Adult	ADHD	isoTWAS	ENSG00000064313	TAF2	ENST00000378164	8	119730774	119832863	protein_coding	1.69691	0.0897131	1	0.126474	rs11996390	0.0491832
Adult	ADHD	isoTWAS	ENSG00000064393	HIPK2	ENST00000406875	7	139561570	139777998	protein_coding	-0.46143	0.64449	1	0.0101458	rs7810415	0.182204
Adult	ADHD	isoTWAS	ENSG00000064419	TNPO3	ENST00000471234	7	128954180	129055173	protein_coding	0.796238	0.425894	1	0.00903662	rs1874328	0.138074
Adult	ADHD	isoTWAS	ENSG00000064419	TNPO3	ENST00000265388	7	128954180	129055173	protein_coding	-0.267571	0.789029	1	0.0432268	rs1874328	0.138074
Adult	ADHD	isoTWAS	ENSG00000064490	RFXANK	ENST00000540977	19	19192229	19201869	protein_coding	2.44897	0.0143267	1	0.015835	rs10408395	0.0105276
Adult	ADHD	isoTWAS	ENSG00000064490	RFXANK	ENST00000536253	19	19192229	19201869	protein_coding	-1.16629	0.243499	1	0.076002	rs892023	0.0123494
Adult	ADHD	isoTWAS	ENSG00000064601	CTSA	ENST00000677755	20	45890144	45898949	protein_coding	0.073014	0.941795	1	0.0118087	rs1569723	1.7157e-05
Adult	ADHD	isoTWAS	ENSG00000064601	CTSA	ENST00000607187	20	45890144	45898949	protein_coding	0.200204	0.841321	1	0.0166369	rs2868714	0.528041
Adult	ADHD	isoTWAS	ENSG00000064601	CTSA	ENST00000484855	20	45890144	45898949	protein_coding	0.219749	0.826066	1	0.0518744	rs2868714	0.528041
Adult	ADHD	isoTWAS	ENSG00000064607	SUGP2	ENST00000594773	19	18990888	19034023	protein_coding	-0.484533	0.628007	1	0.105229	rs2301668	0.000652015
Adult	ADHD	isoTWAS	ENSG00000064607	SUGP2	ENST00000452918	19	18990888	19034023	protein_coding	-0.110388	0.912101	1	0.0306344	rs2301668	0.000652015
Adult	ADHD	isoTWAS	ENSG00000064607	SUGP2	ENST00000337018	19	18990888	19034023	protein_coding	-0.177047	0.859471	1	0.0366601	rs2301668	0.000652015
Adult	ADHD	isoTWAS	ENSG00000064651	SLC12A2	ENST00000504416	5	128083766	128189677	protein_coding	-1.01142	0.311818	1	0.00952281	rs3909884	0.125522
Adult	ADHD	isoTWAS	ENSG00000064651	SLC12A2	ENST00000262461	5	128083766	128189677	protein_coding	0.260458	0.794511	1	0.0255755	rs2054444	0.730094
Adult	ADHD	isoTWAS	ENSG00000064655	EYA2	ENST00000611592	20	46894624	47188844	protein_coding	0.217864	0.827535	1	0.00928061	rs1569723	1.7157e-05
Adult	ADHD	isoTWAS	ENSG00000064666	CNN2	ENST00000263097	19	1026586	1039068	protein_coding	1.69045	0.0909414	1	0.00925726	rs8101753	0.0712313
Adult	ADHD	isoTWAS	ENSG00000064687	ABCA7	ENST00000433129	19	1039997	1065572	protein_coding	1.61233	0.106891	1	0.00961035	rs1020382	0.0064107
Adult	ADHD	isoTWAS	ENSG00000064687	ABCA7	ENST00000263094	19	1039997	1065572	protein_coding	0.811954	0.416818	1	0.0325722	rs1020382	0.0064107
Adult	ADHD	isoTWAS	ENSG00000064687	ABCA7	ENST00000532194	19	1039997	1065572	protein_coding	-1.62243	0.104711	1	0.017345	rs1020382	0.0064107
Adult	ADHD	isoTWAS	ENSG00000064687	ABCA7	ENST00000526885	19	1039997	1065572	protein_coding	-0.253545	0.799847	1	0.00957341	rs1020382	0.0064107
Adult	ADHD	isoTWAS	ENSG00000064703	DDX20	ENST00000681559	1	111754832	111775602	protein_coding	-0.89192	0.372436	1	0.085407	rs2364831	0.00123358
Adult	ADHD	isoTWAS	ENSG00000064726	BTBD1	ENST00000261721	15	83016423	83067252	protein_coding	-0.457146	0.647566	1	0.122543	rs7171792	0.0242591
Adult	ADHD	isoTWAS	ENSG00000064763	FAR2	ENST00000182377	12	29149016	29341121	protein_coding	0.816292	0.414333	1	0.00927544	rs7296963	0.0346008
Adult	ADHD	isoTWAS	ENSG00000064763	FAR2	ENST00000536681	12	29149016	29341121	protein_coding	0.78181	0.434326	1	0.0111374	rs4931166	0.271768
Adult	ADHD	isoTWAS	ENSG00000064763	FAR2	ENST00000551193	12	29149016	29341121	protein_coding	1.04394	0.296513	1	0.0186077	rs11050429	0.02464
Adult	ADHD	isoTWAS	ENSG00000064787	BCAS1	ENST00000371435	20	53936777	54070594	protein_coding	1.4612	0.14396	1	0.0594941	rs2107323	0.00749525
Adult	ADHD	isoTWAS	ENSG00000064787	BCAS1	ENST00000422805	20	53936777	54070594	protein_coding	-1.17165	0.241338	1	0.163995	rs158309	0.00772176
Adult	ADHD	isoTWAS	ENSG00000064787	BCAS1	ENST00000395961	20	53936777	54070594	protein_coding	-0.612808	0.540003	1	0.21104	rs2107323	0.00749525
Adult	ADHD	isoTWAS	ENSG00000064787	BCAS1	ENST00000448484	20	53936777	54070594	protein_coding	1.83609	0.0663442	1	0.0166672	rs2107323	0.00749525
Adult	ADHD	isoTWAS	ENSG00000064835	POU1F1	ENST00000350375	3	87259404	87276584	protein_coding	2.1612	0.0306797	1	0.023929	rs7623440	0.00179018
Adult	ADHD	isoTWAS	ENSG00000064933	PMS1	ENST00000446877	2	189784085	189877629	protein_coding	1.29111	0.196664	1	0.067531	rs7590384	0.00260389
Adult	ADHD	isoTWAS	ENSG00000064933	PMS1	ENST00000409985	2	189784085	189877629	protein_coding	-1.14907	0.250527	1	0.0618284	rs12622601	0.0199121
Adult	ADHD	isoTWAS	ENSG00000064933	PMS1	ENST00000420421	2	189784085	189877629	protein_coding	1.13464	0.256527	1	0.0407816	rs12622601	0.0199121
Adult	ADHD	isoTWAS	ENSG00000064933	PMS1	ENST00000424766	2	189784085	189877629	protein_coding	1.1908	0.233733	1	0.0430175	rs12622601	0.0199121
Adult	ADHD	isoTWAS	ENSG00000064933	PMS1	ENST00000374826	2	189784085	189877629	protein_coding	-1.17763	0.238945	1	0.127253	rs12622601	0.0199121
Adult	ADHD	isoTWAS	ENSG00000064933	PMS1	ENST00000450931	2	189784085	189877629	protein_coding	0.918289	0.358468	1	0.0209673	rs7590384	0.00260389
Adult	ADHD	isoTWAS	ENSG00000064989	CALCRL	ENST00000409998	2	187341964	187448460	protein_coding	-0.735087	0.462286	1	0.0177532	rs3213739	0.0125957
Adult	ADHD	isoTWAS	ENSG00000064989	CALCRL	ENST00000479784	2	187341964	187448460	protein_coding	-1.50586	0.132103	1	0.015888	rs3213739	0.0125957
Adult	ADHD	isoTWAS	ENSG00000064989	CALCRL	ENST00000392370	2	187341964	187448460	protein_coding	1.45325	0.146153	1	0.0108939	rs3213739	0.0125957
Adult	ADHD	isoTWAS	ENSG00000064999	ANKS1A	ENST00000470698	6	34889255	35091406	protein_coding	1.0691	0.285025	1	0.0223778	rs9380466	0.000966848
Adult	ADHD	isoTWAS	ENSG00000064999	ANKS1A	ENST00000360359	6	34889255	35091406	protein_coding	-2.39808	0.0164813	1	0.0335413	rs707967	0.00934958
Adult	ADHD	isoTWAS	ENSG00000065000	AP3D1	ENST00000591631	19	2100988	2164468	protein_coding	-0.118589	0.905601	1	0.0243706	rs25673	0.89024
Adult	ADHD	isoTWAS	ENSG00000065000	AP3D1	ENST00000585652	19	2100988	2164468	protein_coding	-1.17038	0.241847	1	0.14755	rs3752174	0.031873
Adult	ADHD	isoTWAS	ENSG00000065000	AP3D1	ENST00000589223	19	2100988	2164468	protein_coding	1.02392	0.305871	1	0.0290314	rs3752174	0.031873
Adult	ADHD	isoTWAS	ENSG00000065000	AP3D1	ENST00000644728	19	2100988	2164468	protein_coding	-0.118589	0.905601	1	0.017058	rs25673	0.89024
Adult	ADHD	isoTWAS	ENSG00000065054	SLC9A3R2	ENST00000566198	16	2025356	2039026	protein_coding	0.878318	0.379771	1	0.0264861	rs4786303	0.0330068
Adult	ADHD	isoTWAS	ENSG00000065054	SLC9A3R2	ENST00000424542	16	2025356	2039026	protein_coding	-1.4243	0.15436	1	0.0708251	rs11642783	0.0351176
Adult	ADHD	isoTWAS	ENSG00000065054	SLC9A3R2	ENST00000432365	16	2025356	2039026	protein_coding	1.54255	0.12294	1	0.0492831	rs11648529	0.0161725
Adult	ADHD	isoTWAS	ENSG00000065054	SLC9A3R2	ENST00000561844	16	2025356	2039026	protein_coding	-1.65249	0.098434	1	0.0236081	rs11648529	0.0161725
Adult	ADHD	isoTWAS	ENSG00000065060	BLTP3A	ENST00000192788	6	34792083	34877514	protein_coding	2.46255	0.0137953	1	0.11161	rs2744961	0.00848839
Adult	ADHD	isoTWAS	ENSG00000065154	OAT	ENST00000490096	10	124397303	124418976	protein_coding	-1.4415	0.149444	1	0.0587262	rs12247671	0.000550293
Adult	ADHD	isoTWAS	ENSG00000065154	OAT	ENST00000483711	10	124397303	124418976	protein_coding	1.25474	0.209573	1	0.0157628	rs6599695	0.0064107
Adult	ADHD	isoTWAS	ENSG00000065154	OAT	ENST00000492376	10	124397303	124418976	protein_coding	-1.45724	0.14505	1	0.0227867	rs12252469	0.142104
Adult	ADHD	isoTWAS	ENSG00000065183	WDR3	ENST00000349139	1	117929720	117966543	protein_coding	0.730912	0.464833	1	0.0125626	rs10923448	0.416792
Adult	ADHD	isoTWAS	ENSG00000065268	WDR18	ENST00000585809	19	984332	998438	protein_coding	-0.781531	0.43449	1	0.0484709	rs1020382	0.0064107
Adult	ADHD	isoTWAS	ENSG00000065308	TRAM2	ENST00000182527	6	52497408	52577060	protein_coding	-1.02066	0.307415	1	0.0706411	rs12194847	0.0159088
Adult	ADHD	isoTWAS	ENSG00000065320	NTN1	ENST00000173229	17	9021510	9244000	protein_coding	1.88822	0.0589968	1	0.0208829	rs1826930	8.49459e-05
Adult	ADHD	isoTWAS	ENSG00000065325	GLP2R	ENST00000262441	17	9822206	9892099	protein_coding	1.7256	0.08442	1	0.277297	rs940850	0.00660759
Adult	ADHD	isoTWAS	ENSG00000065361	ERBB3	ENST00000267101	12	56076799	56103505	protein_coding	0.529259	0.596626	1	0.0234331	rs11171998	0.000862243
Adult	ADHD	isoTWAS	ENSG00000065361	ERBB3	ENST00000682431	12	56076799	56103505	protein_coding	2.16246	0.0305826	1	0.0108383	rs705708	0.0180301
Adult	ADHD	isoTWAS	ENSG00000065361	ERBB3	ENST00000553131	12	56076799	56103505	protein_coding	2.37185	0.0176991	1	0.0101455	rs705708	0.0180301
Adult	ADHD	isoTWAS	ENSG00000065413	ANKRD44	ENST00000409919	2	196967017	197311173	protein_coding	2.6782	0.0074018	1	0.0120366	rs6749366	0.000260206
Adult	ADHD	isoTWAS	ENSG00000065413	ANKRD44	ENST00000647377	2	196967017	197311173	protein_coding	2.10714	0.0351058	1	0.0570311	rs10205756	0.00164392
Adult	ADHD	isoTWAS	ENSG00000065427	KARS1	ENST00000302445	16	75627474	75648643	protein_coding	0.423364	0.67203	1	0.0128309	rs9921632	0.00453972
Adult	ADHD	isoTWAS	ENSG00000065427	KARS1	ENST00000566560	16	75627474	75648643	protein_coding	0.106101	0.915502	1	0.0760743	rs9921632	0.00453972
Adult	ADHD	isoTWAS	ENSG00000065457	ADAT1	ENST00000566445	16	75596868	75623300	protein_coding	-1.22866	0.219198	1	0.0154026	rs9921632	0.00453972
Adult	ADHD	isoTWAS	ENSG00000065457	ADAT1	ENST00000564657	16	75596868	75623300	protein_coding	-1.05653	0.290727	1	0.341278	rs17676795	0.00456824
Adult	ADHD	isoTWAS	ENSG00000065518	NDUFB4	ENST00000485064	3	120596328	120602507	protein_coding	0.117224	0.906682	1	0.00975702	rs805009	0.222844
Adult	ADHD	isoTWAS	ENSG00000065534	MYLK	ENST00000583087	3	123610049	123884332	protein_coding	0.016535	0.986808	1	0.0461366	rs10934668	0.0239457
Adult	ADHD	isoTWAS	ENSG00000065548	ZC3H15	ENST00000337859	2	186486253	186509361	protein_coding	-0.357426	0.720773	1	0.0105967	rs4132722	0.00332474
Adult	ADHD	isoTWAS	ENSG00000065559	MAP2K4	ENST00000581941	17	12020829	12143830	protein_coding	-1.86823	0.0617294	1	0.0361802	rs11654465	0.0656216
Adult	ADHD	isoTWAS	ENSG00000065600	PACC1	ENST00000535273	1	212363928	212414901	protein_coding	-1.88344	0.0596414	1	0.0598406	rs17189035	0.00560563
Adult	ADHD	isoTWAS	ENSG00000065600	PACC1	ENST00000261455	1	212363928	212414901	protein_coding	-1.55159	0.120761	1	0.0172651	rs11119982	0.0657682
Adult	ADHD	isoTWAS	ENSG00000065609	SNAP91	ENST00000520302	6	83552880	83709691	protein_coding	-0.688077	0.491404	1	0.0124182	rs9350994	0.244424
Adult	ADHD	isoTWAS	ENSG00000065609	SNAP91	ENST00000520213	6	83552880	83709691	protein_coding	-0.203787	0.83852	1	0.0214124	rs285976	0.00268212
Adult	ADHD	isoTWAS	ENSG00000065609	SNAP91	ENST00000521743	6	83552880	83709691	protein_coding	1.22387	0.221001	1	0.123894	rs285976	0.00268212
Adult	ADHD	isoTWAS	ENSG00000065609	SNAP91	ENST00000523448	6	83552880	83709691	protein_coding	-0.671775	0.501727	1	0.00903951	rs660956	0.104803
Adult	ADHD	isoTWAS	ENSG00000065609	SNAP91	ENST00000369694	6	83552880	83709691	protein_coding	1.67544	0.0938483	1	0.0554729	rs285976	0.00268212
Adult	ADHD	isoTWAS	ENSG00000065609	SNAP91	ENST00000518312	6	83552880	83709691	protein_coding	1.39944	0.161682	1	0.0105153	rs3734452	0.0326794
Adult	ADHD	isoTWAS	ENSG00000065609	SNAP91	ENST00000523484	6	83552880	83709691	protein_coding	1.38969	0.164624	1	0.0109538	rs660956	0.104803
Adult	ADHD	isoTWAS	ENSG00000065613	SLK	ENST00000335753	10	103967140	104029233	protein_coding	-0.438411	0.661089	1	0.0482299	rs9783122	4.04216e-08
Adult	ADHD	isoTWAS	ENSG00000065618	COL17A1	ENST00000647647	10	104031286	104085880	protein_coding	-1.3317	0.18296	1	0.0124205	rs9783122	4.04216e-08
Adult	ADHD	isoTWAS	ENSG00000065621	GSTO2	ENST00000369707	10	104268873	104304950	protein_coding	0.0913398	0.927223	1	0.249534	rs7083262	2.46504e-06
Adult	ADHD	isoTWAS	ENSG00000065621	GSTO2	ENST00000498052	10	104268873	104304950	protein_coding	0.338056	0.735321	1	0.269677	rs7083262	2.46504e-06
Adult	ADHD	isoTWAS	ENSG00000065621	GSTO2	ENST00000473401	10	104268873	104304950	protein_coding	0.901299	0.367429	1	0.299845	rs7083262	2.46504e-06
Adult	ADHD	isoTWAS	ENSG00000065621	GSTO2	ENST00000450629	10	104268873	104304950	protein_coding	-1.65934	0.0970465	1	0.0962302	rs7083262	2.46504e-06
Adult	ADHD	isoTWAS	ENSG00000065802	ASB1	ENST00000409297	2	238426742	238452250	protein_coding	0.70891	0.478381	1	0.0203053	rs12615667	0.00340054
Adult	ADHD	isoTWAS	ENSG00000065802	ASB1	ENST00000264607	2	238426742	238452250	protein_coding	-0.0418578	0.966612	1	0.0579956	rs11124178	0.115487
Adult	ADHD	isoTWAS	ENSG00000065809	FAM107B	ENST00000378462	10	14518557	14774897	protein_coding	-0.169918	0.865074	1	0.0190707	rs9333221	0.0480416
Adult	ADHD	isoTWAS	ENSG00000065809	FAM107B	ENST00000482277	10	14518557	14774897	protein_coding	-0.937222	0.348644	1	0.0945815	rs11259220	2.26526e-05
Adult	ADHD	isoTWAS	ENSG00000065809	FAM107B	ENST00000622567	10	14518557	14774897	protein_coding	-0.48831	0.62533	1	0.0716841	rs11259220	2.26526e-05
Adult	ADHD	isoTWAS	ENSG00000065809	FAM107B	ENST00000378458	10	14518557	14774897	protein_coding	-0.385304	0.700012	1	0.134807	rs3935884	0.0981275
Adult	ADHD	isoTWAS	ENSG00000065809	FAM107B	ENST00000468747	10	14518557	14774897	protein_coding	0.968911	0.33259	1	0.0217334	rs1571038	0.186168
Adult	ADHD	isoTWAS	ENSG00000065809	FAM107B	ENST00000378465	10	14518557	14774897	protein_coding	-0.699191	0.484433	1	0.059094	rs11259220	2.26526e-05
Adult	ADHD	isoTWAS	ENSG00000065809	FAM107B	ENST00000378467	10	14518557	14774897	protein_coding	-0.26807	0.788645	1	0.0261321	rs7904177	0.147617
Adult	ADHD	isoTWAS	ENSG00000065833	ME1	ENST00000369705	6	83210402	83431051	protein_coding	-0.401475	0.68807	1	0.0560898	rs285976	0.00268212
Adult	ADHD	isoTWAS	ENSG00000065882	TBC1D1	ENST00000402522	4	37891084	38139175	protein_coding	0.382426	0.702146	1	0.280942	rs5743608	0.00976618
Adult	ADHD	isoTWAS	ENSG00000065882	TBC1D1	ENST00000509761	4	37891084	38139175	protein_coding	0.414602	0.678434	1	0.010816	rs9306956	0.0114714
Adult	ADHD	isoTWAS	ENSG00000065882	TBC1D1	ENST00000510573	4	37891084	38139175	protein_coding	0.645318	0.518721	1	0.0194566	rs9306956	0.0114714
Adult	ADHD	isoTWAS	ENSG00000065882	TBC1D1	ENST00000261439	4	37891084	38139175	protein_coding	-0.514893	0.606628	1	0.076692	rs2029270	0.00419651
Adult	ADHD	isoTWAS	ENSG00000065882	TBC1D1	ENST00000421339	4	37891084	38139175	protein_coding	-1.429	0.153003	1	0.268035	rs7658907	0.00247812
Adult	ADHD	isoTWAS	ENSG00000065882	TBC1D1	ENST00000407365	4	37891084	38139175	protein_coding	-1.05372	0.29201	1	0.0101455	rs2029270	0.00419651
Adult	ADHD	isoTWAS	ENSG00000065882	TBC1D1	ENST00000615497	4	37891084	38139175	protein_coding	-1.52909	0.126242	1	0.11178	rs9306956	0.0114714
Adult	ADHD	isoTWAS	ENSG00000065911	MTHFD2	ENST00000678955	2	74186172	74217565	protein_coding	0.428723	0.668125	1	0.0139106	rs7564379	0.0046548
Adult	ADHD	isoTWAS	ENSG00000065911	MTHFD2	ENST00000678633	2	74186172	74217565	protein_coding	-0.674505	0.499991	1	0.0353833	rs7564379	0.0046548
Adult	ADHD	isoTWAS	ENSG00000065911	MTHFD2	ENST00000462026	2	74186172	74217565	protein_coding	-0.113513	0.909624	1	0.0191205	rs828903	0.750485
Adult	ADHD	isoTWAS	ENSG00000066027	PPP2R5A	ENST00000261461	1	212285410	212361853	protein_coding	-0.398566	0.690213	1	0.0531754	rs10436976	0.0294806
Adult	ADHD	isoTWAS	ENSG00000066032	CTNNA2	ENST00000540488	2	79185231	80648861	protein_coding	-0.667655	0.504354	1	0.0397524	rs17015512	7.85242e-07
Adult	ADHD	isoTWAS	ENSG00000066032	CTNNA2	ENST00000496558	2	79185231	80648861	protein_coding	-1.45188	0.146535	1	0.0176227	rs17015512	7.85242e-07
Adult	ADHD	isoTWAS	ENSG00000066032	CTNNA2	ENST00000497804	2	79185231	80648861	protein_coding	-1.62177	0.104852	1	0.0156045	rs6732417	0.0130281
Adult	ADHD	isoTWAS	ENSG00000066032	CTNNA2	ENST00000402739	2	79185231	80648861	protein_coding	0.981859	0.326169	1	0.022675	rs1947032	0.0643135
Adult	ADHD	isoTWAS	ENSG00000066032	CTNNA2	ENST00000466387	2	79185231	80648861	protein_coding	-0.399865	0.689256	1	0.0234499	rs4432478	0.00437192
Adult	ADHD	isoTWAS	ENSG00000066056	TIE1	ENST00000473014	1	43300982	43323108	protein_coding	5.65621	1.54751e-08	0.02997	0.0334159	rs12410155	1.08713e-12
Adult	ADHD	isoTWAS	ENSG00000066056	TIE1	ENST00000372476	1	43300982	43323108	protein_coding	5.48123	4.2238e-08	0.356643	0.114987	rs2275180	3.25753e-08
Adult	ADHD	isoTWAS	ENSG00000066084	DIP2B	ENST00000301180	12	50504985	50748657	protein_coding	-1.0738	0.28291	1	0.0493063	rs11169082	1.7787e-05
Adult	ADHD	isoTWAS	ENSG00000066117	SMARCD1	ENST00000551352	12	50085200	50100707	protein_coding	-0.514289	0.60705	1	0.0383419	rs11169082	1.7787e-05
Adult	ADHD	isoTWAS	ENSG00000066117	SMARCD1	ENST00000547247	12	50085200	50100707	protein_coding	0.546936	0.584423	1	0.01586	rs11169082	1.7787e-05
Adult	ADHD	isoTWAS	ENSG00000066136	NFYC	ENST00000372653	1	40691648	40771603	protein_coding	0.474566	0.635097	1	0.0102486	rs11210344	0.00247812
Adult	ADHD	isoTWAS	ENSG00000066136	NFYC	ENST00000447388	1	40691648	40771603	protein_coding	0.893469	0.371606	1	0.0422047	rs11210344	0.00247812
Adult	ADHD	isoTWAS	ENSG00000066185	ZMYND12	ENST00000611861	1	42430329	42456253	protein_coding	-0.21288	0.831421	1	0.013728	rs2275180	3.25753e-08
Adult	ADHD	isoTWAS	ENSG00000066185	ZMYND12	ENST00000372565	1	42430329	42456253	protein_coding	-0.110938	0.911666	1	0.138253	rs2809656	0.250556
Adult	ADHD	isoTWAS	ENSG00000066185	ZMYND12	ENST00000461083	1	42430329	42456253	protein_coding	-0.787014	0.431273	1	0.0759528	rs2809656	0.250556
Adult	ADHD	isoTWAS	ENSG00000066230	SLC9A3	ENST00000644203	5	470456	524449	protein_coding	0.79312	0.427708	1	0.0120089	rs3789198	0.0202868
Adult	ADHD	isoTWAS	ENSG00000066230	SLC9A3	ENST00000264938	5	470456	524449	protein_coding	0.306255	0.759411	1	0.0501954	rs3789198	0.0202868
Adult	ADHD	isoTWAS	ENSG00000066248	NGEF	ENST00000264051	2	232878701	233013256	protein_coding	-1.04397	0.296501	1	0.0222687	rs1801251	0.000110635
Adult	ADHD	isoTWAS	ENSG00000066248	NGEF	ENST00000461944	2	232878701	233013256	protein_coding	-3.863	0.000112002	0.003996	0.0598865	rs1801251	0.000110635
Adult	ADHD	isoTWAS	ENSG00000066322	ELOVL1	ENST00000372458	1	43363398	43368074	protein_coding	5.51049	3.57829e-08	0.18981	0.0147766	rs3120276	5.26857e-08
Adult	ADHD	isoTWAS	ENSG00000066379	POLR1H	ENST00000332435	6	30058899	30064909	protein_coding	-0.210356	0.83339	1	0.0705359	rs396660	0.058758
Adult	ADHD	isoTWAS	ENSG00000066379	POLR1H	ENST00000359374	6	30058899	30064909	protein_coding	-0.881883	0.37784	1	0.0600765	rs396660	0.058758
Adult	ADHD	isoTWAS	ENSG00000066422	ZBTB11	ENST00000312938	3	101648889	101677135	protein_coding	-0.918504	0.358355	1	0.0211214	rs35850993	0.313935
Adult	ADHD	isoTWAS	ENSG00000066427	ATXN3	ENST00000359366	14	92044496	92106621	protein_coding	-1.61406	0.106514	1	0.033279	rs11159989	2.13771e-05
Adult	ADHD	isoTWAS	ENSG00000066427	ATXN3	ENST00000553309	14	92044496	92106621	protein_coding	1.11185	0.266202	1	0.0122549	rs1956416	0.0509382
Adult	ADHD	isoTWAS	ENSG00000066427	ATXN3	ENST00000504047	14	92044496	92106621	protein_coding	-0.830176	0.406439	1	0.0566352	rs11159989	2.13771e-05
Adult	ADHD	isoTWAS	ENSG00000066427	ATXN3	ENST00000507965	14	92044496	92106621	protein_coding	1.4328	0.151914	1	0.042011	rs13379303	0.00697574
Adult	ADHD	isoTWAS	ENSG00000066427	ATXN3	ENST00000554491	14	92044496	92106621	protein_coding	-0.94877	0.342737	1	0.0239845	rs11159989	2.13771e-05
Adult	ADHD	isoTWAS	ENSG00000066427	ATXN3	ENST00000511362	14	92044496	92106621	protein_coding	1.90611	0.0566362	1	0.180919	rs4904744	5.94458e-05
Adult	ADHD	isoTWAS	ENSG00000066427	ATXN3	ENST00000644486	14	92044496	92106621	protein_coding	-1.22472	0.220682	1	0.0671252	rs1956416	0.0509382
Adult	ADHD	isoTWAS	ENSG00000066427	ATXN3	ENST00000340660	14	92044496	92106621	protein_coding	-1.92138	0.0546835	1	0.013917	rs1956416	0.0509382
Adult	ADHD	isoTWAS	ENSG00000066427	ATXN3	ENST00000532032	14	92044496	92106621	protein_coding	-1.89334	0.0583132	1	0.0374466	rs1956416	0.0509382
Adult	ADHD	isoTWAS	ENSG00000066427	ATXN3	ENST00000647161	14	92044496	92106621	protein_coding	-1.06153	0.28845	1	0.128111	rs11159989	2.13771e-05
Adult	ADHD	isoTWAS	ENSG00000066455	GOLGA5	ENST00000163416	14	92794305	92839947	protein_coding	0.558905	0.576227	1	0.00942927	rs8010729	0.342112
Adult	ADHD	isoTWAS	ENSG00000066455	GOLGA5	ENST00000555793	14	92794305	92839947	protein_coding	1.00271	0.316	1	0.0363443	rs12050435	0.072177
Adult	ADHD	isoTWAS	ENSG00000066455	GOLGA5	ENST00000554700	14	92794305	92839947	protein_coding	0.825942	0.408837	1	0.0200965	rs4904986	0.247272
Adult	ADHD	isoTWAS	ENSG00000066557	LRRC40	ENST00000370952	1	70144805	70205579	protein_coding	1.04766	0.294796	1	0.0857464	rs4625232	0.00678943
Adult	ADHD	isoTWAS	ENSG00000066583	ISOC1	ENST00000173527	5	129094749	129114028	protein_coding	-1.1046	0.269333	1	0.0867032	rs976607	0.0262158
Adult	ADHD	isoTWAS	ENSG00000066651	TRMT11	ENST00000479748	6	125986479	126203817	protein_coding	1.89526	0.0580581	1	0.0118532	rs9375486	0.00793084
Adult	ADHD	isoTWAS	ENSG00000066651	TRMT11	ENST00000648977	6	125986479	126203817	protein_coding	1.50043	0.133503	1	0.0437584	rs1262557	0.0199121
Adult	ADHD	isoTWAS	ENSG00000066654	THUMPD1	ENST00000381337	16	20702816	20742084	protein_coding	0.278117	0.780922	1	0.0440454	rs2764779	0.0331716
Adult	ADHD	isoTWAS	ENSG00000066654	THUMPD1	ENST00000396083	16	20702816	20742084	protein_coding	0.0020293	0.998381	1	0.0448824	rs7185876	0.0654751
Adult	ADHD	isoTWAS	ENSG00000066654	THUMPD1	ENST00000636554	16	20702816	20742084	protein_coding	-1.39175	0.163999	1	0.0498648	rs2764779	0.0331716
Adult	ADHD	isoTWAS	ENSG00000066739	ATG2B	ENST00000359933	14	96279195	96363341	protein_coding	-0.0253683	0.979761	1	0.0130327	rs10873478	0.0368881
Adult	ADHD	isoTWAS	ENSG00000066827	ZFAT	ENST00000522723	8	134477788	134713049	protein_coding	2.20744	0.0272836	1	0.0225484	rs17778003	0.0638824
Adult	ADHD	isoTWAS	ENSG00000066923	STAG3	ENST00000451963	7	100177563	100221488	protein_coding	-0.259026	0.795615	1	0.0168508	rs1468358	0.0201255
Adult	ADHD	isoTWAS	ENSG00000066923	STAG3	ENST00000492674	7	100177563	100221488	protein_coding	0.891135	0.372857	1	0.0136126	rs6944945	0.145946
Adult	ADHD	isoTWAS	ENSG00000066926	FECH	ENST00000585747	18	57544377	57586732	protein_coding	1.02137	0.307078	1	0.0123904	rs7232350	0.000270528
Adult	ADHD	isoTWAS	ENSG00000066926	FECH	ENST00000682485	18	57544377	57586732	protein_coding	-0.0373827	0.97018	1	0.0279802	rs4941233	7.91366e-05
Adult	ADHD	isoTWAS	ENSG00000066926	FECH	ENST00000262093	18	57544377	57586732	protein_coding	-0.6063	0.544315	1	0.0634096	rs6566914	0.000953158
Adult	ADHD	isoTWAS	ENSG00000066926	FECH	ENST00000651787	18	57544377	57586732	protein_coding	0.425773	0.670274	1	0.0470416	rs9961947	0.000256181
Adult	ADHD	isoTWAS	ENSG00000066926	FECH	ENST00000592699	18	57544377	57586732	protein_coding	-1.20746	0.227253	1	0.10287	rs7232350	0.000270528
Adult	ADHD	isoTWAS	ENSG00000066933	MYO9A	ENST00000356056	15	71822291	72118577	protein_coding	0.0572406	0.954354	1	0.0226507	rs17811309	0.00725298
Adult	ADHD	isoTWAS	ENSG00000066933	MYO9A	ENST00000563542	15	71822291	72118577	protein_coding	0.516067	0.605808	1	0.00968863	rs7164727	0.0224304
Adult	ADHD	isoTWAS	ENSG00000067057	PFKP	ENST00000460445	10	3066333	3137718	protein_coding	-1.19736	0.231167	1	0.0120786	rs10508237	0.000796524
Adult	ADHD	isoTWAS	ENSG00000067057	PFKP	ENST00000381072	10	3066333	3137718	protein_coding	-2.71298	0.00666814	1	0.133666	rs10508237	0.000796524
Adult	ADHD	isoTWAS	ENSG00000067057	PFKP	ENST00000415005	10	3066333	3137718	protein_coding	1.0042	0.315285	1	0.134677	rs10508237	0.000796524
Adult	ADHD	isoTWAS	ENSG00000067057	PFKP	ENST00000468050	10	3066333	3137718	protein_coding	0.143866	0.885606	1	0.0319895	rs1570953	0.00656778
Adult	ADHD	isoTWAS	ENSG00000067057	PFKP	ENST00000381125	10	3066333	3137718	protein_coding	2.06169	0.0392372	1	0.0621555	rs10508237	0.000796524
Adult	ADHD	isoTWAS	ENSG00000067057	PFKP	ENST00000413079	10	3066333	3137718	protein_coding	-2.48841	0.0128317	1	0.0246412	rs1570953	0.00656778
Adult	ADHD	isoTWAS	ENSG00000067057	PFKP	ENST00000433193	10	3066333	3137718	protein_coding	1.79146	0.0732194	1	0.0448234	rs1570953	0.00656778
Adult	ADHD	isoTWAS	ENSG00000067064	IDI1	ENST00000381344	10	1039152	1049119	protein_coding	-1.19354	0.232659	1	0.00964908	rs7092046	0.00278977
Adult	ADHD	isoTWAS	ENSG00000067064	IDI1	ENST00000491735	10	1039152	1049119	protein_coding	-1.18224	0.237111	1	0.0216768	rs1874988	0.0249614
Adult	ADHD	isoTWAS	ENSG00000067066	SP100	ENST00000409897	2	230415942	230545606	protein_coding	-0.0242624	0.980643	1	0.010146	rs6436959	0.0797738
Adult	ADHD	isoTWAS	ENSG00000067066	SP100	ENST00000462751	2	230415942	230545606	protein_coding	1.3207	0.186601	1	0.230479	rs11688912	0.103101
Adult	ADHD	isoTWAS	ENSG00000067066	SP100	ENST00000340126	2	230415942	230545606	protein_coding	1.32632	0.184734	1	0.0175772	rs12694869	0.0532362
Adult	ADHD	isoTWAS	ENSG00000067066	SP100	ENST00000466710	2	230415942	230545606	protein_coding	1.3938	0.163379	1	0.0658078	rs3731783	4.1315e-05
Adult	ADHD	isoTWAS	ENSG00000067066	SP100	ENST00000264052	2	230415942	230545606	protein_coding	0.875863	0.381105	1	0.00925741	rs10169182	0.0586243
Adult	ADHD	isoTWAS	ENSG00000067167	TRAM1	ENST00000262213	8	70573218	70608416	protein_coding	-0.301912	0.762719	1	0.0385233	rs13257800	0.326593
Adult	ADHD	isoTWAS	ENSG00000067182	TNFRSF1A	ENST00000366159	12	6328757	6342114	protein_coding	-0.425823	0.670237	1	0.0302738	rs2270151	0.00769883
Adult	ADHD	isoTWAS	ENSG00000067182	TNFRSF1A	ENST00000535038	12	6328757	6342114	protein_coding	-0.690343	0.489978	1	0.0339838	rs2270151	0.00769883
Adult	ADHD	isoTWAS	ENSG00000067208	EVI5	ENST00000370331	1	92508696	92792404	protein_coding	0.110784	0.911788	1	0.019899	rs1483022	0.0180788
Adult	ADHD	isoTWAS	ENSG00000067208	EVI5	ENST00000684568	1	92508696	92792404	protein_coding	-1.48301	0.138072	1	0.015516	rs12757307	0.0353784
Adult	ADHD	isoTWAS	ENSG00000067221	STOML1	ENST00000541638	15	73978926	73994622	protein_coding	0.0747629	0.940403	1	0.163386	rs11632079	0.0440095
Adult	ADHD	isoTWAS	ENSG00000067221	STOML1	ENST00000563229	15	73978926	73994622	protein_coding	0.357537	0.72069	1	0.0260413	rs16958268	0.00380368
Adult	ADHD	isoTWAS	ENSG00000067221	STOML1	ENST00000316911	15	73978926	73994622	protein_coding	-0.935788	0.349382	1	0.0523613	rs11632079	0.0440095
Adult	ADHD	isoTWAS	ENSG00000067221	STOML1	ENST00000561656	15	73978926	73994622	protein_coding	0.0463236	0.963052	1	0.0160959	rs4886809	0.2485
Adult	ADHD	isoTWAS	ENSG00000067225	PKM	ENST00000564440	15	72199029	72231819	protein_coding	0.559363	0.575914	1	0.0161631	rs17811309	0.00725298
Adult	ADHD	isoTWAS	ENSG00000067334	DNTTIP2	ENST00000359208	1	93866284	93879918	protein_coding	-0.604982	0.545191	1	0.0417288	rs486370	0.006257
Adult	ADHD	isoTWAS	ENSG00000067334	DNTTIP2	ENST00000436063	1	93866284	93879918	protein_coding	-0.924453	0.355251	1	0.102986	rs486370	0.006257
Adult	ADHD	isoTWAS	ENSG00000067365	METTL22	ENST00000381920	16	8621683	8649654	protein_coding	-0.294456	0.768409	1	0.0396264	rs11646592	0.0435913
Adult	ADHD	isoTWAS	ENSG00000067365	METTL22	ENST00000163678	16	8621683	8649654	protein_coding	-0.274425	0.783758	1	0.0477966	rs4787235	8.08201e-06
Adult	ADHD	isoTWAS	ENSG00000067365	METTL22	ENST00000562151	16	8621683	8649654	protein_coding	-0.350109	0.726257	1	0.0778759	rs11077310	0.0848885
Adult	ADHD	isoTWAS	ENSG00000067365	METTL22	ENST00000563501	16	8621683	8649654	protein_coding	-0.374927	0.707715	1	0.0396064	rs4985090	0.659213
Adult	ADHD	isoTWAS	ENSG00000067365	METTL22	ENST00000562973	16	8621683	8649654	protein_coding	-0.374927	0.707715	1	0.0250007	rs4985090	0.659213
Adult	ADHD	isoTWAS	ENSG00000067369	TP53BP1	ENST00000382044	15	43403061	43510728	protein_coding	1.19717	0.23124	1	0.0111246	rs35302555	0.00262973
Adult	ADHD	isoTWAS	ENSG00000067533	RRP15	ENST00000366932	1	218285293	218337983	protein_coding	-0.372434	0.709569	1	0.464909	rs2646850	0.0329247
Adult	ADHD	isoTWAS	ENSG00000067560	RHOA	ENST00000422781	3	49359139	49412998	protein_coding	2.69144	0.00711437	1	0.0228629	rs9870755	9.42331e-06
Adult	ADHD	isoTWAS	ENSG00000067560	RHOA	ENST00000678921	3	49359139	49412998	protein_coding	3.91811	8.9247e-05	0.101898	0.013884	rs9870755	9.42331e-06
Adult	ADHD	isoTWAS	ENSG00000067596	DHX8	ENST00000262415	17	43483865	43610338	protein_coding	-0.18223	0.855402	1	0.00972371	rs16940102	0.0137013
Adult	ADHD	isoTWAS	ENSG00000067596	DHX8	ENST00000589898	17	43483865	43610338	protein_coding	0.0730962	0.94173	1	0.0130533	rs35296742	0.080464
Adult	ADHD	isoTWAS	ENSG00000067601	PMS2P4	ENST00000414507	7	67295608	67299424	transcribed_unprocessed_pseudogene	-1.94309	0.0520051	1	0.113071	rs4718718	0.00140803
Adult	ADHD	isoTWAS	ENSG00000067606	PRKCZ	ENST00000419838	1	2050411	2185395	protein_coding	0.510055	0.610013	1	0.0360966	rs1798246	9.73916e-05
Adult	ADHD	isoTWAS	ENSG00000067704	IARS2	ENST00000366922	1	220094132	220148041	protein_coding	-0.950819	0.341696	1	0.0420719	rs7544735	0.000114319
Adult	ADHD	isoTWAS	ENSG00000067715	SYT1	ENST00000457153	12	78863993	79452008	protein_coding	1.95136	0.0510141	1	0.36607	rs1479034	0.00552017
Adult	ADHD	isoTWAS	ENSG00000067715	SYT1	ENST00000549671	12	78863993	79452008	protein_coding	-0.923817	0.355582	1	0.0133605	rs1479034	0.00552017
Adult	ADHD	isoTWAS	ENSG00000067715	SYT1	ENST00000547046	12	78863993	79452008	protein_coding	-0.622502	0.533612	1	0.0157895	rs1479034	0.00552017
Adult	ADHD	isoTWAS	ENSG00000067715	SYT1	ENST00000261205	12	78863993	79452008	protein_coding	-1.69278	0.0904978	1	0.0592517	rs17224015	0.00407883
Adult	ADHD	isoTWAS	ENSG00000067715	SYT1	ENST00000549454	12	78863993	79452008	protein_coding	-0.891306	0.372765	1	0.400635	rs17224015	0.00407883
Adult	ADHD	isoTWAS	ENSG00000067715	SYT1	ENST00000551304	12	78863993	79452008	protein_coding	-0.683238	0.494456	1	0.137342	rs17224015	0.00407883
Adult	ADHD	isoTWAS	ENSG00000067715	SYT1	ENST00000552624	12	78863993	79452008	protein_coding	2.30809	0.020994	1	0.103251	rs1479034	0.00552017
Adult	ADHD	isoTWAS	ENSG00000067798	NAV3	ENST00000397909	12	77324641	78213010	protein_coding	0.205462	0.837211	1	0.0170074	rs2731412	0.0143253
Adult	ADHD	isoTWAS	ENSG00000067798	NAV3	ENST00000548948	12	77324641	78213010	protein_coding	-0.205238	0.837386	1	0.0217195	rs1402318	0.00305648
Adult	ADHD	isoTWAS	ENSG00000067798	NAV3	ENST00000552895	12	77324641	78213010	protein_coding	0.0405324	0.967669	1	0.0132467	rs2222329	0.65271
Adult	ADHD	isoTWAS	ENSG00000067798	NAV3	ENST00000550042	12	77324641	78213010	protein_coding	0.259797	0.79502	1	0.0172963	rs2731412	0.0143253
Adult	ADHD	isoTWAS	ENSG00000067798	NAV3	ENST00000547884	12	77324641	78213010	protein_coding	0.0127571	0.989822	1	0.0701488	rs2731412	0.0143253
Adult	ADHD	isoTWAS	ENSG00000067836	ROGDI	ENST00000585871	16	4796968	4802880	protein_coding	-2.22246	0.0262523	1	0.0131897	rs7546	0.0278779
Adult	ADHD	isoTWAS	ENSG00000067836	ROGDI	ENST00000591292	16	4796968	4802880	protein_coding	-2.31475	0.0206268	1	0.0831046	rs759991	0.0209991
Adult	ADHD	isoTWAS	ENSG00000067836	ROGDI	ENST00000322048	16	4796968	4802880	protein_coding	-2.23402	0.0254819	1	0.018862	rs7546	0.0278779
Adult	ADHD	isoTWAS	ENSG00000067836	ROGDI	ENST00000592112	16	4796968	4802880	protein_coding	-2.35297	0.0186243	1	0.00946909	rs759991	0.0209991
Adult	ADHD	isoTWAS	ENSG00000067836	ROGDI	ENST00000587843	16	4796968	4802880	protein_coding	-2.27557	0.0228716	1	0.099856	rs759991	0.0209991
Adult	ADHD	isoTWAS	ENSG00000067900	ROCK1	ENST00000399799	18	20946906	21111813	protein_coding	0.650295	0.515501	1	0.00958557	rs8099122	0.425451
Adult	ADHD	isoTWAS	ENSG00000067900	ROCK1	ENST00000635540	18	20946906	21111813	protein_coding	0.48808	0.625493	1	0.017076	rs10163732	0.0728132
Adult	ADHD	isoTWAS	ENSG00000067955	CBFB	ENST00000568858	16	67028984	67101058	protein_coding	0.74997	0.453273	1	0.00991258	rs1364089	0.0129916
Adult	ADHD	isoTWAS	ENSG00000068024	HDAC4	ENST00000493582	2	239048168	239401654	protein_coding	-0.395625	0.692381	1	0.120353	rs6721288	0.000746244
Adult	ADHD	isoTWAS	ENSG00000068028	RASSF1	ENST00000478619	3	50329782	50340980	protein_coding	-2.85059	0.00436378	1	0.0132554	rs9870755	9.42331e-06
Adult	ADHD	isoTWAS	ENSG00000068078	FGFR3	ENST00000412135	4	1793293	1808872	protein_coding	-0.319479	0.749364	1	0.018445	rs663871	0.00216943
Adult	ADHD	isoTWAS	ENSG00000068078	FGFR3	ENST00000440486	4	1793293	1808872	protein_coding	1.97678	0.0480663	1	0.0130049	rs663871	0.00216943
Adult	ADHD	isoTWAS	ENSG00000068097	HEATR6	ENST00000184956	17	60041008	60078922	protein_coding	0.798016	0.424861	1	0.0158704	rs534242	0.150434
Adult	ADHD	isoTWAS	ENSG00000068097	HEATR6	ENST00000587003	17	60041008	60078922	protein_coding	-0.608711	0.542716	1	0.0230452	rs9901658	0.0161283
Adult	ADHD	isoTWAS	ENSG00000068120	COASY	ENST00000588757	17	42561467	42566277	protein_coding	-0.0851369	0.932153	1	0.0147819	rs4796664	0.216459
Adult	ADHD	isoTWAS	ENSG00000068137	PLEKHH3	ENST00000591490	17	42667914	42676994	protein_coding	0.815653	0.414699	1	0.101352	rs799916	0.0306182
Adult	ADHD	isoTWAS	ENSG00000068305	MEF2A	ENST00000561125	15	99565417	99716488	protein_coding	-2.01989	0.0433943	1	0.0487871	rs12593522	0.00495415
Adult	ADHD	isoTWAS	ENSG00000068305	MEF2A	ENST00000338042	15	99565417	99716488	protein_coding	-1.61521	0.106265	1	0.0167018	rs12593522	0.00495415
Adult	ADHD	isoTWAS	ENSG00000068383	INPP5A	ENST00000368594	10	132537787	132783480	protein_coding	-0.181204	0.856208	1	0.0657317	rs10781566	0.00307639
Adult	ADHD	isoTWAS	ENSG00000068489	PRR11	ENST00000262293	17	59155732	59206709	protein_coding	-1.31048	0.190034	1	0.0127816	rs2680701	0.00546946
Adult	ADHD	isoTWAS	ENSG00000068650	ATP11A	ENST00000375645	13	112690038	112887168	protein_coding	1.28788	0.197788	1	0.0811957	rs11618595	0.00184569
Adult	ADHD	isoTWAS	ENSG00000068650	ATP11A	ENST00000495930	13	112690038	112887168	protein_coding	1.239	0.215345	1	0.00923058	rs1290177	0.215345
Adult	ADHD	isoTWAS	ENSG00000068650	ATP11A	ENST00000459908	13	112690038	112887168	protein_coding	-0.154703	0.877055	1	0.00920601	rs3814264	0.0179329
Adult	ADHD	isoTWAS	ENSG00000068650	ATP11A	ENST00000487903	13	112690038	112887168	protein_coding	-1.31466	0.188626	1	0.053985	rs9549350	0.0739375
Adult	ADHD	isoTWAS	ENSG00000068650	ATP11A	ENST00000375630	13	112690038	112887168	protein_coding	-1.239	0.215345	1	0.00910786	rs1290177	0.215345
Adult	ADHD	isoTWAS	ENSG00000068745	IP6K2	ENST00000417896	3	48688003	48740353	protein_coding	-1.31275	0.189267	1	0.0463606	rs9824435	2.10926e-05
Adult	ADHD	isoTWAS	ENSG00000068745	IP6K2	ENST00000340879	3	48688003	48740353	protein_coding	0.525276	0.599391	1	0.145793	rs11720964	0.00104176
Adult	ADHD	isoTWAS	ENSG00000068745	IP6K2	ENST00000432678	3	48688003	48740353	protein_coding	-1.41521	0.157007	1	0.261958	rs3774800	1.41836e-05
Adult	ADHD	isoTWAS	ENSG00000068745	IP6K2	ENST00000491686	3	48688003	48740353	protein_coding	-2.10411	0.0353688	1	0.0187949	rs3774800	1.41836e-05
Adult	ADHD	isoTWAS	ENSG00000068745	IP6K2	ENST00000479914	3	48688003	48740353	protein_coding	-2.29537	0.0217117	1	0.0140217	rs3774800	1.41836e-05
Adult	ADHD	isoTWAS	ENSG00000068745	IP6K2	ENST00000431721	3	48688003	48740353	protein_coding	-0.564019	0.572741	1	0.0104681	rs3774800	1.41836e-05
Adult	ADHD	isoTWAS	ENSG00000068745	IP6K2	ENST00000449610	3	48688003	48740353	protein_coding	-0.515771	0.606014	1	0.0244002	rs3774800	1.41836e-05
Adult	ADHD	isoTWAS	ENSG00000068781	STON1-GTF2A1L	ENST00000470560	2	48529925	48776517	protein_coding	-0.694604	0.487303	1	0.0170261	rs6713506	0.00362587
Adult	ADHD	isoTWAS	ENSG00000068784	SRBD1	ENST00000493649	2	45388680	45612165	protein_coding	-0.808657	0.418713	1	0.0216842	rs2082876	0.370253
Adult	ADHD	isoTWAS	ENSG00000068784	SRBD1	ENST00000263736	2	45388680	45612165	protein_coding	-0.126089	0.899661	1	0.0377654	rs2341461	0.000696381
Adult	ADHD	isoTWAS	ENSG00000068784	SRBD1	ENST00000490133	2	45388680	45612165	protein_coding	0.0545569	0.956491	1	0.00902484	rs7579209	0.0229059
Adult	ADHD	isoTWAS	ENSG00000068796	KIF2A	ENST00000676122	5	62306162	62391025	protein_coding	0.472674	0.636446	1	0.123156	rs10038739	0.0765607
Adult	ADHD	isoTWAS	ENSG00000068796	KIF2A	ENST00000675534	5	62306162	62391025	protein_coding	-0.482485	0.629462	1	0.0267943	rs264529	0.624842
Adult	ADHD	isoTWAS	ENSG00000068831	RASGRP2	ENST00000494001	11	64726911	64745456	protein_coding	-3.19555	0.00139566	1	0.00944355	rs7103915	0.00466937
Adult	ADHD	isoTWAS	ENSG00000068878	PSME4	ENST00000404125	2	53864069	53970993	protein_coding	0.307828	0.758213	1	0.0208863	rs805330	0.24483
Adult	ADHD	isoTWAS	ENSG00000068878	PSME4	ENST00000488687	2	53864069	53970993	protein_coding	0.636034	0.524754	1	0.0672632	rs6743983	0.0434872
Adult	ADHD	isoTWAS	ENSG00000068885	IFT80	ENST00000483465	3	160256986	160399880	protein_coding	-3.20178	0.00136581	1	0.0110189	rs4680579	0.00136952
Adult	ADHD	isoTWAS	ENSG00000068885	IFT80	ENST00000487943	3	160256986	160399880	protein_coding	-3.20193	0.00136512	1	0.0698693	rs4680579	0.00136952
Adult	ADHD	isoTWAS	ENSG00000068903	SIRT2	ENST00000462654	19	38878555	38899862	protein_coding	-0.392944	0.69436	1	0.00903663	rs332841	0.0848885
Adult	ADHD	isoTWAS	ENSG00000068903	SIRT2	ENST00000420440	19	38878555	38899862	protein_coding	-0.029629	0.976363	1	0.109578	rs3760884	0.0148097
Adult	ADHD	isoTWAS	ENSG00000068903	SIRT2	ENST00000414941	19	38878555	38899862	protein_coding	1.05813	0.289998	1	0.0115882	rs332841	0.0848885
Adult	ADHD	isoTWAS	ENSG00000068912	ERLEC1	ENST00000378239	2	53787009	53833038	protein_coding	-0.130488	0.89618	1	0.293296	rs10205469	0.059026
Adult	ADHD	isoTWAS	ENSG00000068912	ERLEC1	ENST00000185150	2	53787009	53833038	protein_coding	0.195349	0.84512	1	0.106271	rs17578112	0.155899
Adult	ADHD	isoTWAS	ENSG00000068971	PPP2R5B	ENST00000164133	11	64917553	64934475	protein_coding	1.69603	0.0898793	1	0.0110116	rs489574	0.00701777
Adult	ADHD	isoTWAS	ENSG00000068976	PYGM	ENST00000483742	11	64746389	64759974	protein_coding	2.68697	0.00721028	1	0.0152893	rs2284301	0.00662758
Adult	ADHD	isoTWAS	ENSG00000068976	PYGM	ENST00000164139	11	64746389	64759974	protein_coding	-2.84079	0.0045002	1	0.055831	rs532747	0.0112447
Adult	ADHD	isoTWAS	ENSG00000069020	MAST4	ENST00000403625	5	66596380	67169593	protein_coding	0.635036	0.525405	1	0.050491	rs6890124	0.000520458
Adult	ADHD	isoTWAS	ENSG00000069020	MAST4	ENST00000485768	5	66596380	67169593	protein_coding	-0.361497	0.717728	1	0.00908529	rs6890124	0.000520458
Adult	ADHD	isoTWAS	ENSG00000069020	MAST4	ENST00000407621	5	66596380	67169593	protein_coding	-0.544992	0.585759	1	0.0254827	rs16895456	0.432454
Adult	ADHD	isoTWAS	ENSG00000069122	ADGRF5	ENST00000478711	6	46852522	46954943	protein_coding	-0.536415	0.591672	1	0.0256475	rs6906620	0.000762667
Adult	ADHD	isoTWAS	ENSG00000069122	ADGRF5	ENST00000283296	6	46852522	46954943	protein_coding	1.02657	0.304622	1	0.0555663	rs995946	0.0578279
Adult	ADHD	isoTWAS	ENSG00000069188	SDK2	ENST00000392650	17	73334384	73644445	protein_coding	0.879627	0.379061	1	0.0246518	rs2567487	0.00211918
Adult	ADHD	isoTWAS	ENSG00000069248	NUP133	ENST00000261396	1	229440259	229508341	protein_coding	0.529399	0.596528	1	0.0130593	rs901675	0.0787475
Adult	ADHD	isoTWAS	ENSG00000069424	KCNAB2	ENST00000164247	1	5990927	6101193	protein_coding	-2.2876	0.0221606	1	0.030538	rs1295094	0.037894
Adult	ADHD	isoTWAS	ENSG00000069424	KCNAB2	ENST00000656198	1	5990927	6101193	protein_coding	0.259082	0.795572	1	0.0150202	rs1295107	0.00583344
Adult	ADHD	isoTWAS	ENSG00000069424	KCNAB2	ENST00000661248	1	5990927	6101193	protein_coding	0.946872	0.343704	1	0.00987952	rs1295107	0.00583344
Adult	ADHD	isoTWAS	ENSG00000069424	KCNAB2	ENST00000671676	1	5990927	6101193	protein_coding	-0.655926	0.511872	1	0.0473107	rs1295107	0.00583344
Adult	ADHD	isoTWAS	ENSG00000069424	KCNAB2	ENST00000378092	1	5990927	6101193	protein_coding	-2.16492	0.030394	1	0.0961244	rs1295094	0.037894
Adult	ADHD	isoTWAS	ENSG00000069424	KCNAB2	ENST00000378097	1	5990927	6101193	protein_coding	1.56715	0.11708	1	0.0204927	rs17028133	0.0129551
Adult	ADHD	isoTWAS	ENSG00000069424	KCNAB2	ENST00000668559	1	5990927	6101193	protein_coding	1.48162	0.138443	1	0.0471591	rs1295094	0.037894
Adult	ADHD	isoTWAS	ENSG00000069431	ABCC9	ENST00000683695	12	21797389	21942543	protein_coding	0.406878	0.684097	1	0.0260053	rs1421602	0.0359051
Adult	ADHD	isoTWAS	ENSG00000069431	ABCC9	ENST00000682068	12	21797389	21942543	protein_coding	0.540086	0.589138	1	0.0151002	rs2292772	0.0726537
Adult	ADHD	isoTWAS	ENSG00000069431	ABCC9	ENST00000261200	12	21797389	21942543	protein_coding	0.543402	0.586853	1	0.202381	rs10743426	0.036171
Adult	ADHD	isoTWAS	ENSG00000069431	ABCC9	ENST00000326684	12	21797389	21942543	protein_coding	-2.47738	0.0132352	1	0.0604895	rs10770872	0.0262833
Adult	ADHD	isoTWAS	ENSG00000069431	ABCC9	ENST00000683811	12	21797389	21942543	protein_coding	0.603367	0.546265	1	0.0195931	rs11046012	0.00490817
Adult	ADHD	isoTWAS	ENSG00000069431	ABCC9	ENST00000538350	12	21797389	21942543	protein_coding	-1.95677	0.0503744	1	0.0415331	rs1421602	0.0359051
Adult	ADHD	isoTWAS	ENSG00000069482	GAL	ENST00000265643	11	68683779	68691175	protein_coding	0.212243	0.831917	1	0.169662	rs10896389	0.00507869
Adult	ADHD	isoTWAS	ENSG00000069493	CLEC2D	ENST00000290855	12	9664969	9699553	protein_coding	1.20337	0.228832	1	0.0882098	rs4418897	0.00434451
Adult	ADHD	isoTWAS	ENSG00000069493	CLEC2D	ENST00000479877	12	9664969	9699553	protein_coding	-1.08622	0.277381	1	0.0116245	rs4418897	0.00434451
Adult	ADHD	isoTWAS	ENSG00000069667	RORA	ENST00000558904	15	60488284	61229302	protein_coding	-0.564948	0.572109	1	0.320595	rs3068	0.0415499
Adult	ADHD	isoTWAS	ENSG00000069667	RORA	ENST00000335670	15	60488284	61229302	protein_coding	-0.798899	0.424349	1	0.00983877	rs7183692	0.058225
Adult	ADHD	isoTWAS	ENSG00000069696	DRD4	ENST00000176183	11	637269	640706	protein_coding	0.73277	0.463698	1	0.0366543	rs7946354	0.000158729
Adult	ADHD	isoTWAS	ENSG00000069702	TGFBR3	ENST00000212355	1	91680343	91906335	protein_coding	-0.80619	0.420133	1	0.0430722	rs648094	0.0392077
Adult	ADHD	isoTWAS	ENSG00000069849	ATP1B3	ENST00000466678	3	141876124	141926549	protein_coding	-0.10519	0.916225	1	0.0193223	rs2707982	0.100797
Adult	ADHD	isoTWAS	ENSG00000069849	ATP1B3	ENST00000286371	3	141876124	141926549	protein_coding	0.514652	0.606796	1	0.076074	rs6785073	0.0701409
Adult	ADHD	isoTWAS	ENSG00000069849	ATP1B3	ENST00000465172	3	141876124	141926549	protein_coding	-0.473864	0.635597	1	0.0356588	rs3821647	0.0330068
Adult	ADHD	isoTWAS	ENSG00000069849	ATP1B3	ENST00000462082	3	141876124	141926549	protein_coding	0.700898	0.483367	1	0.0236025	rs6773662	0.179596
Adult	ADHD	isoTWAS	ENSG00000069869	NEDD4	ENST00000435532	15	55826922	55993660	protein_coding	1.38385	0.166405	1	0.0249475	rs12437976	0.00514201
Adult	ADHD	isoTWAS	ENSG00000069943	PIGB	ENST00000565402	15	55318960	55355648	protein_coding	0.617423	0.536956	1	0.0362026	rs11071224	0.00187722
Adult	ADHD	isoTWAS	ENSG00000069943	PIGB	ENST00000164305	15	55318960	55355648	protein_coding	-1.03371	0.301271	1	0.0440577	rs11071224	0.00187722
Adult	ADHD	isoTWAS	ENSG00000069956	MAPK6	ENST00000558891	15	51952106	52067375	protein_coding	0.55877	0.576319	1	0.00966075	rs3794565	0.000174731
Adult	ADHD	isoTWAS	ENSG00000069966	GNB5	ENST00000261837	15	52115100	52191392	protein_coding	-2.00976	0.0444561	1	0.181474	rs1405184	0.000470522
Adult	ADHD	isoTWAS	ENSG00000069966	GNB5	ENST00000358784	15	52115100	52191392	protein_coding	1.76253	0.0779794	1	0.0229745	rs1405184	0.000470522
Adult	ADHD	isoTWAS	ENSG00000069966	GNB5	ENST00000396335	15	52115100	52191392	protein_coding	1.70817	0.0876054	1	0.139417	rs1405184	0.000470522
Adult	ADHD	isoTWAS	ENSG00000069966	GNB5	ENST00000559348	15	52115100	52191392	protein_coding	1.16164	0.245383	1	0.0832571	rs2554355	0.00863948
Adult	ADHD	isoTWAS	ENSG00000069966	GNB5	ENST00000560116	15	52115100	52191392	protein_coding	1.52162	0.128105	1	0.109042	rs2398	0.0388285
Adult	ADHD	isoTWAS	ENSG00000069966	GNB5	ENST00000559541	15	52115100	52191392	protein_coding	0.995942	0.319278	1	0.0191955	rs1405184	0.000470522
Adult	ADHD	isoTWAS	ENSG00000069974	RAB27A	ENST00000396307	15	55202966	55319113	protein_coding	1.02661	0.304605	1	0.0198651	rs1851006	0.00683044
Adult	ADHD	isoTWAS	ENSG00000069974	RAB27A	ENST00000561545	15	55202966	55319113	protein_coding	0.570551	0.568304	1	0.22211	rs12594750	0.0181766
Adult	ADHD	isoTWAS	ENSG00000069998	HDHD5	ENST00000477157	22	17137511	17165287	protein_coding	-0.00748527	0.994028	1	0.0165545	rs12159416	0.0646023
Adult	ADHD	isoTWAS	ENSG00000069998	HDHD5	ENST00000155674	22	17137511	17165287	protein_coding	0.597856	0.549936	1	0.0127072	rs174313	0.00120371
Adult	ADHD	isoTWAS	ENSG00000069998	HDHD5	ENST00000336737	22	17137511	17165287	protein_coding	-0.192221	0.847569	1	0.0397997	rs2302519	0.00592325
Adult	ADHD	isoTWAS	ENSG00000069998	HDHD5	ENST00000463033	22	17137511	17165287	protein_coding	0.316129	0.751904	1	0.0206488	rs174313	0.00120371
Adult	ADHD	isoTWAS	ENSG00000069998	HDHD5	ENST00000480451	22	17137511	17165287	protein_coding	-0.777011	0.437152	1	0.0317534	rs5747004	0.191213
Adult	ADHD	isoTWAS	ENSG00000070010	UFD1	ENST00000466373	22	19449911	19479202	protein_coding	-3.0758	0.00209936	1	0.0970916	rs5993606	0.00126856
Adult	ADHD	isoTWAS	ENSG00000070010	UFD1	ENST00000484101	22	19449911	19479202	protein_coding	-2.85926	0.00424629	1	0.0335373	rs5993606	0.00126856
Adult	ADHD	isoTWAS	ENSG00000070010	UFD1	ENST00000263202	22	19449911	19479202	protein_coding	-2.84767	0.0044041	1	0.0147398	rs5993606	0.00126856
Adult	ADHD	isoTWAS	ENSG00000070010	UFD1	ENST00000489406	22	19449911	19479202	protein_coding	-2.73455	0.00624653	1	0.0252498	rs5746738	0.00592325
Adult	ADHD	isoTWAS	ENSG00000070018	LRP6	ENST00000543091	12	12116025	12267044	protein_coding	-1.24754	0.212201	1	0.0105069	rs17820032	0.00350031
Adult	ADHD	isoTWAS	ENSG00000070018	LRP6	ENST00000261349	12	12116025	12267044	protein_coding	0.6314	0.527779	1	0.0459648	rs17820032	0.00350031
Adult	ADHD	isoTWAS	ENSG00000070031	SCT	ENST00000176195	11	626309	627181	protein_coding	1.99652	0.0458775	1	0.0244348	rs12418425	0.00451135
Adult	ADHD	isoTWAS	ENSG00000070061	ELP1	ENST00000674948	9	108866898	108934328	protein_coding	-1.47665	0.13977	1	0.0097811	rs866311	0.117818
Adult	ADHD	isoTWAS	ENSG00000070061	ELP1	ENST00000675252	9	108866898	108934328	protein_coding	-0.811911	0.416842	1	0.299938	rs7046039	0.000376544
Adult	ADHD	isoTWAS	ENSG00000070061	ELP1	ENST00000675711	9	108866898	108934328	protein_coding	0.376905	0.706244	1	0.00912123	rs10816813	0.00101261
Adult	ADHD	isoTWAS	ENSG00000070061	ELP1	ENST00000675647	9	108866898	108934328	protein_coding	-0.372601	0.709445	1	0.0892643	rs7046039	0.000376544
Adult	ADHD	isoTWAS	ENSG00000070061	ELP1	ENST00000675580	9	108866898	108934328	protein_coding	0.591395	0.554256	1	0.00925625	rs1879069	0.00968156
Adult	ADHD	isoTWAS	ENSG00000070061	ELP1	ENST00000675062	9	108866898	108934328	protein_coding	-0.668754	0.503652	1	0.0892527	rs1416836	0.0144051
Adult	ADHD	isoTWAS	ENSG00000070061	ELP1	ENST00000674535	9	108866898	108934328	protein_coding	-1.33925	0.180489	1	0.0149899	rs866311	0.117818
Adult	ADHD	isoTWAS	ENSG00000070061	ELP1	ENST00000675877	9	108866898	108934328	protein_coding	0.437936	0.661433	1	0.029223	rs7046039	0.000376544
Adult	ADHD	isoTWAS	ENSG00000070061	ELP1	ENST00000675052	9	108866898	108934328	protein_coding	0.528506	0.597148	1	0.132954	rs10816813	0.00101261
Adult	ADHD	isoTWAS	ENSG00000070061	ELP1	ENST00000675507	9	108866898	108934328	protein_coding	-0.120398	0.904168	1	0.062684	rs10816813	0.00101261
Adult	ADHD	isoTWAS	ENSG00000070061	ELP1	ENST00000676429	9	108866898	108934328	protein_coding	-0.86327	0.387989	1	0.056243	rs7046039	0.000376544
Adult	ADHD	isoTWAS	ENSG00000070061	ELP1	ENST00000676162	9	108866898	108934328	protein_coding	-1.56428	0.117752	1	0.0219351	rs10979963	0.0151405
Adult	ADHD	isoTWAS	ENSG00000070061	ELP1	ENST00000675943	9	108866898	108934328	protein_coding	0.516649	0.605401	1	0.61733	rs7046039	0.000376544
Adult	ADHD	isoTWAS	ENSG00000070061	ELP1	ENST00000675566	9	108866898	108934328	protein_coding	-0.354301	0.723113	1	0.0534792	rs7046039	0.000376544
Adult	ADHD	isoTWAS	ENSG00000070061	ELP1	ENST00000537196	9	108866898	108934328	protein_coding	-0.750601	0.452893	1	0.0339996	rs10816813	0.00101261
Adult	ADHD	isoTWAS	ENSG00000070081	NUCB2	ENST00000529010	11	17208153	17349980	protein_coding	-0.829085	0.407056	1	0.00906407	rs713503	0.00633343
Adult	ADHD	isoTWAS	ENSG00000070081	NUCB2	ENST00000532240	11	17208153	17349980	protein_coding	-1.46679	0.142433	1	0.009996	rs713503	0.00633343
Adult	ADHD	isoTWAS	ENSG00000070087	PFN2	ENST00000649949	3	149964904	150050788	protein_coding	-0.986056	0.324106	1	0.0267532	rs2007869	0.0172189
Adult	ADHD	isoTWAS	ENSG00000070087	PFN2	ENST00000494827	3	149964904	150050788	protein_coding	-1.48041	0.138764	1	0.0120494	rs10804743	0.10289
Adult	ADHD	isoTWAS	ENSG00000070159	PTPN3	ENST00000446349	9	109375466	109498313	protein_coding	2.12101	0.0339212	1	0.0150535	rs7046039	0.000376544
Adult	ADHD	isoTWAS	ENSG00000070193	FGF10	ENST00000264664	5	44300247	44389706	protein_coding	0.706901	0.479628	1	0.0948612	rs1392970	0.000552337
Adult	ADHD	isoTWAS	ENSG00000070214	SLC44A1	ENST00000374720	9	105244622	105439171	protein_coding	0.534382	0.593077	1	0.0330472	rs16936272	0.00749525
Adult	ADHD	isoTWAS	ENSG00000070214	SLC44A1	ENST00000374724	9	105244622	105439171	protein_coding	0.345835	0.729466	1	0.0119333	rs12002946	0.00718814
Adult	ADHD	isoTWAS	ENSG00000070269	TMEM260	ENST00000555046	14	56488354	56650606	protein_coding	-1.95768	0.0502681	1	0.087126	rs2345838	0.000292334
Adult	ADHD	isoTWAS	ENSG00000070269	TMEM260	ENST00000261556	14	56488354	56650606	protein_coding	1.0926	0.274569	1	0.0485918	rs1188187	0.0303877
Adult	ADHD	isoTWAS	ENSG00000070366	SMG6	ENST00000263073	17	2059839	2303785	protein_coding	1.43287	0.151894	1	0.042935	rs12451211	0.0935425
Adult	ADHD	isoTWAS	ENSG00000070371	CLTCL1	ENST00000622493	22	19179473	19291719	protein_coding	-1.51778	0.129069	1	0.0197546	rs2525079	0.0126669
Adult	ADHD	isoTWAS	ENSG00000070371	CLTCL1	ENST00000621271	22	19179473	19291719	protein_coding	-1.05618	0.290887	1	0.0717135	rs756652	0.00291084
Adult	ADHD	isoTWAS	ENSG00000070371	CLTCL1	ENST00000427926	22	19179473	19291719	protein_coding	-0.860635	0.389439	1	0.0366494	rs5748260	0.00117451
Adult	ADHD	isoTWAS	ENSG00000070371	CLTCL1	ENST00000412649	22	19179473	19291719	protein_coding	-1.33695	0.181239	1	0.165804	rs756652	0.00291084
Adult	ADHD	isoTWAS	ENSG00000070404	FSTL3	ENST00000592947	19	676392	683392	protein_coding	1.1275	0.259533	1	0.0106832	rs1020382	0.0064107
Adult	ADHD	isoTWAS	ENSG00000070413	DGCR2	ENST00000263196	22	19036282	19122454	protein_coding	1.49656	0.134507	1	0.0521284	rs2871026	0.00213343
Adult	ADHD	isoTWAS	ENSG00000070413	DGCR2	ENST00000389262	22	19036282	19122454	protein_coding	1.36229	0.173105	1	0.0206165	rs712966	0.0124544
Adult	ADHD	isoTWAS	ENSG00000070444	MNT	ENST00000174618	17	2384073	2401104	protein_coding	-3.3423	0.000830871	0.00799201	0.0458225	rs6806	0.00122498
Adult	ADHD	isoTWAS	ENSG00000070444	MNT	ENST00000575402	17	2384073	2401104	protein_coding	-2.74511	0.00604914	1	0.0460912	rs6806	0.00122498
Adult	ADHD	isoTWAS	ENSG00000070444	MNT	ENST00000573384	17	2384073	2401104	protein_coding	-2.58731	0.00967288	1	0.0122566	rs6806	0.00122498
Adult	ADHD	isoTWAS	ENSG00000070476	ZXDC	ENST00000515545	3	126437601	126475891	protein_coding	-1.31573	0.188264	1	0.0238361	rs1687464	0.154157
Adult	ADHD	isoTWAS	ENSG00000070476	ZXDC	ENST00000336332	3	126437601	126475891	protein_coding	1.2338	0.217278	1	0.0115514	rs1127717	2.15687e-05
Adult	ADHD	isoTWAS	ENSG00000070476	ZXDC	ENST00000389709	3	126437601	126475891	protein_coding	-0.115718	0.907876	1	0.0152722	rs3796191	4.70131e-05
Adult	ADHD	isoTWAS	ENSG00000070476	ZXDC	ENST00000514463	3	126437601	126475891	protein_coding	-1.44297	0.149028	1	0.431478	rs6438953	4.56205e-05
Adult	ADHD	isoTWAS	ENSG00000070495	JMJD6	ENST00000445478	17	76712832	76726799	protein_coding	-0.482953	0.629129	1	0.0517873	rs8074682	0.00404027
Adult	ADHD	isoTWAS	ENSG00000070495	JMJD6	ENST00000397625	17	76712832	76726799	protein_coding	0.117702	0.906304	1	0.0297233	rs12450432	0.00418328
Adult	ADHD	isoTWAS	ENSG00000070501	POLB	ENST00000520008	8	42338454	42371808	protein_coding	0.366091	0.714297	1	0.0134457	rs6999489	0.00410472
Adult	ADHD	isoTWAS	ENSG00000070501	POLB	ENST00000518925	8	42338454	42371808	protein_coding	-0.440687	0.65944	1	0.0116934	rs6999489	0.00410472
Adult	ADHD	isoTWAS	ENSG00000070526	ST6GALNAC1	ENST00000589992	17	76624761	76643786	protein_coding	-0.0520631	0.958478	1	0.0299199	rs2410996	0.165747
Adult	ADHD	isoTWAS	ENSG00000070540	WIPI1	ENST00000589459	17	68420948	68457513	protein_coding	-0.473116	0.636131	1	0.024524	rs7209319	0.2113
Adult	ADHD	isoTWAS	ENSG00000070540	WIPI1	ENST00000262139	17	68420948	68457513	protein_coding	-0.221161	0.824967	1	0.062157	rs16972958	0.372929
Adult	ADHD	isoTWAS	ENSG00000070540	WIPI1	ENST00000587731	17	68420948	68457513	protein_coding	-0.521545	0.601987	1	0.0115072	rs4246425	5.03492e-05
Adult	ADHD	isoTWAS	ENSG00000070540	WIPI1	ENST00000586815	17	68420948	68457513	protein_coding	-0.575718	0.564806	1	0.0289662	rs4246425	5.03492e-05
Adult	ADHD	isoTWAS	ENSG00000070540	WIPI1	ENST00000546360	17	68420948	68457513	protein_coding	-1.15935	0.246314	1	0.0304579	rs4246425	5.03492e-05
Adult	ADHD	isoTWAS	ENSG00000070601	FRMPD1	ENST00000377765	9	37650954	37746904	protein_coding	-1.2199	0.222504	1	0.0101368	rs10758394	0.160021
Adult	ADHD	isoTWAS	ENSG00000070669	ASNS	ENST00000495255	7	97851677	97872542	protein_coding	-1.28455	0.198948	1	0.0107562	rs2074891	0.0314762
Adult	ADHD	isoTWAS	ENSG00000070669	ASNS	ENST00000175506	7	97851677	97872542	protein_coding	-1.34162	0.17972	1	0.050018	rs2074891	0.0314762
Adult	ADHD	isoTWAS	ENSG00000070669	ASNS	ENST00000487714	7	97851677	97872542	protein_coding	-0.357609	0.720636	1	0.0174479	rs17147641	0.0109591
Adult	ADHD	isoTWAS	ENSG00000070669	ASNS	ENST00000462436	7	97851677	97872542	protein_coding	-1.05273	0.292464	1	0.0246249	rs10263979	0.0891309
Adult	ADHD	isoTWAS	ENSG00000070718	AP3M2	ENST00000523249	8	42152946	42171673	protein_coding	0.250127	0.802489	1	0.0219934	rs6999489	0.00410472
Adult	ADHD	isoTWAS	ENSG00000070718	AP3M2	ENST00000396926	8	42152946	42171673	protein_coding	0.182641	0.85508	1	0.0363022	rs11785591	0.0384523
Adult	ADHD	isoTWAS	ENSG00000070729	CNGB1	ENST00000251102	16	57882340	57971128	protein_coding	-1.11	0.266998	1	0.0597243	rs8058982	0.0457167
Adult	ADHD	isoTWAS	ENSG00000070729	CNGB1	ENST00000564450	16	57882340	57971128	protein_coding	0.795329	0.426422	1	0.00955331	rs8058982	0.0457167
Adult	ADHD	isoTWAS	ENSG00000070729	CNGB1	ENST00000564654	16	57882340	57971128	protein_coding	-0.00311562	0.997514	1	0.0360293	rs8044657	0.000257182
Adult	ADHD	isoTWAS	ENSG00000070731	ST6GALNAC2	ENST00000225276	17	76565377	76586956	protein_coding	1.52395	0.127522	1	0.052727	rs8074682	0.00404027
Adult	ADHD	isoTWAS	ENSG00000070756	PABPC1	ENST00000677285	8	100685816	100722809	protein_coding	-0.630517	0.528356	1	0.0162564	rs1447013	0.00514201
Adult	ADHD	isoTWAS	ENSG00000070756	PABPC1	ENST00000678290	8	100685816	100722809	protein_coding	-0.249064	0.803312	1	0.0162536	rs1447013	0.00514201
Adult	ADHD	isoTWAS	ENSG00000070759	TESK2	ENST00000493974	1	45343883	45491163	protein_coding	1.09368	0.274095	1	0.161131	rs11211073	0.0368881
Adult	ADHD	isoTWAS	ENSG00000070759	TESK2	ENST00000372086	1	45343883	45491163	protein_coding	0.416654	0.676931	1	0.0116642	rs11211073	0.0368881
Adult	ADHD	isoTWAS	ENSG00000070778	PTPN21	ENST00000554270	14	88465778	88555007	protein_coding	1.46963	0.141663	1	0.00923533	rs11159845	0.00145758
Adult	ADHD	isoTWAS	ENSG00000070778	PTPN21	ENST00000557249	14	88465778	88555007	protein_coding	0.723389	0.469441	1	0.0262789	rs3825669	0.0455003
Adult	ADHD	isoTWAS	ENSG00000070785	EIF2B3	ENST00000360403	1	44850522	44986722	protein_coding	0.697246	0.485649	1	0.0727781	rs6698333	0.148458
Adult	ADHD	isoTWAS	ENSG00000070785	EIF2B3	ENST00000372183	1	44850522	44986722	protein_coding	0.706863	0.479652	1	0.0273289	rs6698333	0.148458
Adult	ADHD	isoTWAS	ENSG00000070808	CAMK2A	ENST00000672479	5	150219491	150290093	protein_coding	1.58412	0.113166	1	0.0247611	rs153460	0.0351176
Adult	ADHD	isoTWAS	ENSG00000070808	CAMK2A	ENST00000515758	5	150219491	150290093	protein_coding	1.7121	0.0868787	1	0.190204	rs9324686	0.000423483
Adult	ADHD	isoTWAS	ENSG00000070808	CAMK2A	ENST00000683273	5	150219491	150290093	protein_coding	0.56899	0.569363	1	0.0142354	rs4705389	0.02464
Adult	ADHD	isoTWAS	ENSG00000070808	CAMK2A	ENST00000684431	5	150219491	150290093	protein_coding	1.917	0.0552379	1	0.0105766	rs919741	0.0439046
Adult	ADHD	isoTWAS	ENSG00000070808	CAMK2A	ENST00000683506	5	150219491	150290093	protein_coding	1.63928	0.101155	1	0.023862	rs1133202	0.0303112
Adult	ADHD	isoTWAS	ENSG00000070814	TCOF1	ENST00000514442	5	150357629	150400308	protein_coding	-1.26862	0.204577	1	0.121763	rs9324686	0.000423483
Adult	ADHD	isoTWAS	ENSG00000070814	TCOF1	ENST00000513538	5	150357629	150400308	protein_coding	1.30808	0.190846	1	0.0165834	rs891941	0.0732933
Adult	ADHD	isoTWAS	ENSG00000070814	TCOF1	ENST00000394269	5	150357629	150400308	protein_coding	-1.1318	0.257717	1	0.0413601	rs7717659	0.0929573
Adult	ADHD	isoTWAS	ENSG00000070814	TCOF1	ENST00000513346	5	150357629	150400308	protein_coding	1.01287	0.311122	1	0.0266844	rs9324686	0.000423483
Adult	ADHD	isoTWAS	ENSG00000070831	CDC42	ENST00000667384	1	22052627	22101360	protein_coding	-0.299209	0.764781	1	0.0292098	rs1569580	0.0071452
Adult	ADHD	isoTWAS	ENSG00000070831	CDC42	ENST00000315554	1	22052627	22101360	protein_coding	-0.647869	0.51707	1	0.0153724	rs4655026	0.011937
Adult	ADHD	isoTWAS	ENSG00000070831	CDC42	ENST00000344548	1	22052627	22101360	protein_coding	0.789346	0.42991	1	0.0931404	rs12568557	0.014167
Adult	ADHD	isoTWAS	ENSG00000070831	CDC42	ENST00000400259	1	22052627	22101360	protein_coding	-1.48501	0.137541	1	0.363843	rs1569580	0.0071452
Adult	ADHD	isoTWAS	ENSG00000070831	CDC42	ENST00000656825	1	22052627	22101360	protein_coding	-2.12816	0.033324	1	0.0155462	rs4655026	0.011937
Adult	ADHD	isoTWAS	ENSG00000070831	CDC42	ENST00000662562	1	22052627	22101360	protein_coding	1.3327	0.182629	1	0.233589	rs2290501	0.0229059
Adult	ADHD	isoTWAS	ENSG00000070831	CDC42	ENST00000498236	1	22052627	22101360	protein_coding	1.83287	0.0668226	1	0.0295594	rs1569580	0.0071452
Adult	ADHD	isoTWAS	ENSG00000070886	EPHA8	ENST00000166244	1	22563489	22603595	protein_coding	-0.857967	0.390911	1	0.0950281	rs10917284	0.0261484
Adult	ADHD	isoTWAS	ENSG00000070886	EPHA8	ENST00000374644	1	22563489	22603595	protein_coding	-0.594757	0.552006	1	0.0388907	rs2807357	0.0378016
Adult	ADHD	isoTWAS	ENSG00000070950	RAD18	ENST00000264926	3	8775402	8963773	protein_coding	0.116288	0.907425	1	0.0520835	rs7615168	0.00287309
Adult	ADHD	isoTWAS	ENSG00000070961	ATP2B1	ENST00000551310	12	89588049	89709366	protein_coding	0.883049	0.37721	1	0.0105536	rs704061	1.44846e-09
Adult	ADHD	isoTWAS	ENSG00000071054	MAP4K4	ENST00000324219	2	101696850	101894690	protein_coding	1.18016	0.237936	1	0.0353413	rs4851466	0.00161602
Adult	ADHD	isoTWAS	ENSG00000071054	MAP4K4	ENST00000350878	2	101696850	101894690	protein_coding	1.22281	0.221402	1	0.0214567	rs4851466	0.00161602
Adult	ADHD	isoTWAS	ENSG00000071054	MAP4K4	ENST00000302217	2	101696850	101894690	protein_coding	0.294838	0.768118	1	0.0203858	rs2289950	0.0780693
Adult	ADHD	isoTWAS	ENSG00000071082	RPL31	ENST00000409028	2	101002229	101024032	protein_coding	-0.435306	0.66334	1	0.644711	rs7581011	0.00410472
Adult	ADHD	isoTWAS	ENSG00000071082	RPL31	ENST00000264258	2	101002229	101024032	protein_coding	-0.206529	0.836378	1	0.0659616	rs17023916	0.00469863
Adult	ADHD	isoTWAS	ENSG00000071082	RPL31	ENST00000409733	2	101002229	101024032	protein_coding	0.208964	0.834476	1	0.0231546	rs12373827	0.00468398
Adult	ADHD	isoTWAS	ENSG00000071082	RPL31	ENST00000409320	2	101002229	101024032	protein_coding	0.334291	0.73816	1	0.0845408	rs2305159	0.484552
Adult	ADHD	isoTWAS	ENSG00000071127	WDR1	ENST00000509695	4	10068089	10116972	protein_coding	-0.742453	0.457813	1	0.0110348	rs12508896	0.121863
Adult	ADHD	isoTWAS	ENSG00000071127	WDR1	ENST00000382451	4	10068089	10116972	protein_coding	0.141247	0.887675	1	0.0105864	rs12651043	0.00802538
Adult	ADHD	isoTWAS	ENSG00000071205	ARHGAP10	ENST00000506054	4	147732063	148072776	protein_coding	-0.468532	0.639404	1	0.0167078	rs13150372	0.00879298
Adult	ADHD	isoTWAS	ENSG00000071246	VASH1	ENST00000167106	14	76761468	76783015	protein_coding	-0.30984	0.756682	1	0.0365456	rs7159558	0.000375114
Adult	ADHD	isoTWAS	ENSG00000071246	VASH1	ENST00000554237	14	76761468	76783015	protein_coding	0.436674	0.662348	1	0.0498917	rs7159558	0.000375114
Adult	ADHD	isoTWAS	ENSG00000071246	VASH1	ENST00000553518	14	76761468	76783015	protein_coding	-0.0333747	0.973376	1	0.0142348	rs2075772	0.0773958
Adult	ADHD	isoTWAS	ENSG00000071282	LMCD1	ENST00000415597	3	8501807	8574668	protein_coding	-0.64963	0.515931	1	0.0121297	rs164965	0.0185726
Adult	ADHD	isoTWAS	ENSG00000071282	LMCD1	ENST00000157600	3	8501807	8574668	protein_coding	0.295315	0.767754	1	0.0285439	rs164965	0.0185726
Adult	ADHD	isoTWAS	ENSG00000071462	BUD23	ENST00000471215	7	73683597	73698212	protein_coding	0.262499	0.792937	1	0.0891231	rs6953474	0.0181277
Adult	ADHD	isoTWAS	ENSG00000071462	BUD23	ENST00000463307	7	73683597	73698212	protein_coding	-0.923716	0.355634	1	0.0814754	rs6953474	0.0181277
Adult	ADHD	isoTWAS	ENSG00000071462	BUD23	ENST00000442099	7	73683597	73698212	protein_coding	0.479129	0.631847	1	0.53562	rs6953474	0.0181277
Adult	ADHD	isoTWAS	ENSG00000071462	BUD23	ENST00000265758	7	73683597	73698212	protein_coding	-0.133101	0.894114	1	0.0954801	rs17400042	0.0543546
Adult	ADHD	isoTWAS	ENSG00000071462	BUD23	ENST00000430270	7	73683597	73698212	protein_coding	0.0497461	0.960325	1	0.0166943	rs6953474	0.0181277
Adult	ADHD	isoTWAS	ENSG00000071539	TRIP13	ENST00000166345	5	892884	919357	protein_coding	0.104352	0.91689	1	0.107568	rs9312877	0.00441334
Adult	ADHD	isoTWAS	ENSG00000071575	TRIB2	ENST00000405331	2	12716910	12742734	protein_coding	0.460691	0.64502	1	0.0217191	rs12692488	0.00708123
Adult	ADHD	isoTWAS	ENSG00000071575	TRIB2	ENST00000155926	2	12716910	12742734	protein_coding	-1.28589	0.198481	1	0.0240769	rs13388855	0.0460429
Adult	ADHD	isoTWAS	ENSG00000071575	TRIB2	ENST00000483034	2	12716910	12742734	protein_coding	-1.29098	0.196709	1	0.0135098	rs13388855	0.0460429
Adult	ADHD	isoTWAS	ENSG00000071626	DAZAP1	ENST00000590419	19	1407569	1435687	protein_coding	0.216314	0.828743	1	0.0101637	rs740051	0.0224893
Adult	ADHD	isoTWAS	ENSG00000071655	MBD3	ENST00000590830	19	1573596	1592865	protein_coding	0.957	0.338567	1	0.0100939	rs7252741	0.338567
Adult	ADHD	isoTWAS	ENSG00000071794	HLTF	ENST00000465259	3	149030127	149086554	protein_coding	-0.949898	0.342164	1	0.0212609	rs718424	0.00570975
Adult	ADHD	isoTWAS	ENSG00000071794	HLTF	ENST00000494055	3	149030127	149086554	protein_coding	-1.50659	0.131917	1	0.0160196	rs718858	0.0011102
Adult	ADHD	isoTWAS	ENSG00000071794	HLTF	ENST00000493881	3	149030127	149086554	protein_coding	-0.936758	0.348883	1	0.0424465	rs718858	0.0011102
Adult	ADHD	isoTWAS	ENSG00000071794	HLTF	ENST00000472830	3	149030127	149086554	protein_coding	1.17514	0.239938	1	0.00901503	rs4306816	0.0268976
Adult	ADHD	isoTWAS	ENSG00000071794	HLTF	ENST00000392912	3	149030127	149086554	protein_coding	-0.905812	0.365035	1	0.0712539	rs1379080	0.0433834
Adult	ADHD	isoTWAS	ENSG00000071894	CPSF1	ENST00000616140	8	144393229	144409335	protein_coding	-1.77544	0.0758246	1	0.0118273	rs11784860	0.000250254
Adult	ADHD	isoTWAS	ENSG00000071991	CDH19	ENST00000262150	18	66501083	66604138	protein_coding	-0.482068	0.629757	1	0.0399691	rs7232154	0.00377952
Adult	ADHD	isoTWAS	ENSG00000071994	PDCD2	ENST00000541970	6	170575295	170584692	protein_coding	1.05623	0.290863	1	0.0410393	rs11966349	0.0370693
Adult	ADHD	isoTWAS	ENSG00000071994	PDCD2	ENST00000392090	6	170575295	170584692	protein_coding	1.13418	0.256717	1	0.0137565	rs2072916	0.193258
Adult	ADHD	isoTWAS	ENSG00000071994	PDCD2	ENST00000453163	6	170575295	170584692	protein_coding	-1.23539	0.216684	1	0.0155191	rs2072916	0.193258
Adult	ADHD	isoTWAS	ENSG00000071994	PDCD2	ENST00000537445	6	170575295	170584692	protein_coding	-0.988379	0.322967	1	0.0147954	rs3749882	0.0343448
Adult	ADHD	isoTWAS	ENSG00000071994	PDCD2	ENST00000443345	6	170575295	170584692	protein_coding	-0.97685	0.328644	1	0.0327389	rs3749882	0.0343448
Adult	ADHD	isoTWAS	ENSG00000071994	PDCD2	ENST00000614056	6	170575295	170584692	protein_coding	-1.15992	0.246083	1	0.0971332	rs4710755	0.140751
Adult	ADHD	isoTWAS	ENSG00000071994	PDCD2	ENST00000544336	6	170575295	170584692	protein_coding	1.01082	0.312102	1	0.238679	rs3749882	0.0343448
Adult	ADHD	isoTWAS	ENSG00000071994	PDCD2	ENST00000543284	6	170575295	170584692	protein_coding	1.34226	0.179512	1	0.0123001	rs4710755	0.140751
Adult	ADHD	isoTWAS	ENSG00000071994	PDCD2	ENST00000167218	6	170575295	170584692	protein_coding	1.43761	0.150544	1	0.111278	rs3749882	0.0343448
Adult	ADHD	isoTWAS	ENSG00000071994	PDCD2	ENST00000544866	6	170575295	170584692	protein_coding	1.43077	0.152496	1	0.0393902	rs3749882	0.0343448
Adult	ADHD	isoTWAS	ENSG00000072041	SLC6A15	ENST00000450363	12	84859491	84913629	protein_coding	-0.230237	0.817908	1	0.0137614	rs7315157	0.711382
Adult	ADHD	isoTWAS	ENSG00000072041	SLC6A15	ENST00000681628	12	84859491	84913629	protein_coding	1.01901	0.3082	1	0.0135463	rs7136331	0.0091073
Adult	ADHD	isoTWAS	ENSG00000072041	SLC6A15	ENST00000681418	12	84859491	84913629	protein_coding	0.230237	0.817908	1	0.0153685	rs7315157	0.711382
Adult	ADHD	isoTWAS	ENSG00000072041	SLC6A15	ENST00000681281	12	84859491	84913629	protein_coding	-0.230237	0.817908	1	0.0206563	rs7315157	0.711382
Adult	ADHD	isoTWAS	ENSG00000072042	RDH11	ENST00000553816	14	67676800	67695793	protein_coding	1.83407	0.066644	1	0.0134037	rs1956528	0.059836
Adult	ADHD	isoTWAS	ENSG00000072042	RDH11	ENST00000381346	14	67676800	67695793	protein_coding	-0.268428	0.78837	1	0.0602851	rs8015454	0.0170328
Adult	ADHD	isoTWAS	ENSG00000072110	ACTN1	ENST00000684096	14	68874128	68979440	protein_coding	0.570812	0.568127	1	0.00951181	rs4902683	0.0880081
Adult	ADHD	isoTWAS	ENSG00000072110	ACTN1	ENST00000556083	14	68874128	68979440	protein_coding	-0.116017	0.907639	1	0.0401841	rs958057	0.00293945
Adult	ADHD	isoTWAS	ENSG00000072110	ACTN1	ENST00000683225	14	68874128	68979440	protein_coding	1.23859	0.215497	1	0.035943	rs958057	0.00293945
Adult	ADHD	isoTWAS	ENSG00000072110	ACTN1	ENST00000556432	14	68874128	68979440	protein_coding	0.975425	0.329349	1	0.0125418	rs242105	0.0288888
Adult	ADHD	isoTWAS	ENSG00000072134	EPN2	ENST00000347697	17	19215615	19336715	protein_coding	-0.612002	0.540536	1	0.0182696	rs4925041	0.163922
Adult	ADHD	isoTWAS	ENSG00000072134	EPN2	ENST00000583197	17	19215615	19336715	protein_coding	-0.0352015	0.971919	1	0.0269163	rs1737947	0.00772176
Adult	ADHD	isoTWAS	ENSG00000072135	PTPN18	ENST00000483617	2	130356045	130375405	protein_coding	0.207619	0.835526	1	0.0471007	rs6708453	0.218697
Adult	ADHD	isoTWAS	ENSG00000072135	PTPN18	ENST00000175756	2	130356045	130375405	protein_coding	-0.145187	0.884563	1	0.0298764	rs6708453	0.218697
Adult	ADHD	isoTWAS	ENSG00000072135	PTPN18	ENST00000462321	2	130356045	130375405	protein_coding	-0.234353	0.814711	1	0.00967857	rs6708453	0.218697
Adult	ADHD	isoTWAS	ENSG00000072135	PTPN18	ENST00000420717	2	130356045	130375405	protein_coding	-0.0231312	0.981546	1	0.00950147	rs6708453	0.218697
Adult	ADHD	isoTWAS	ENSG00000072163	LIMS2	ENST00000469300	2	127638381	127681786	protein_coding	2.58521	0.00973188	1	0.0118024	rs17262062	0.000438101
Adult	ADHD	isoTWAS	ENSG00000072163	LIMS2	ENST00000409254	2	127638381	127681786	protein_coding	-1.28774	0.197836	1	0.0112623	rs800860	0.00610663
Adult	ADHD	isoTWAS	ENSG00000072163	LIMS2	ENST00000410038	2	127638381	127681786	protein_coding	3.43574	0.000590928	0.014985	0.0580726	rs17262062	0.000438101
Adult	ADHD	isoTWAS	ENSG00000072163	LIMS2	ENST00000409286	2	127638381	127681786	protein_coding	0.718065	0.472717	1	0.0104251	rs17262062	0.000438101
Adult	ADHD	isoTWAS	ENSG00000072195	SPEG	ENST00000452101	2	219434843	219493629	protein_coding	0.190398	0.848997	1	0.0108674	rs6711764	0.0142065
Adult	ADHD	isoTWAS	ENSG00000072210	ALDH3A2	ENST00000672322	17	19648136	19685760	protein_coding	0.240369	0.810044	1	0.0142335	rs12937946	0.154157
Adult	ADHD	isoTWAS	ENSG00000072210	ALDH3A2	ENST00000573947	17	19648136	19685760	protein_coding	0.176376	0.859998	1	0.41404	rs8065082	0.0749125
Adult	ADHD	isoTWAS	ENSG00000072210	ALDH3A2	ENST00000339618	17	19648136	19685760	protein_coding	-0.260877	0.794187	1	0.299885	rs1737947	0.00772176
Adult	ADHD	isoTWAS	ENSG00000072210	ALDH3A2	ENST00000673064	17	19648136	19685760	protein_coding	-0.906992	0.364411	1	0.0183417	rs2072327	0.163318
Adult	ADHD	isoTWAS	ENSG00000072210	ALDH3A2	ENST00000395575	17	19648136	19685760	protein_coding	0.0537244	0.957155	1	0.0223211	rs8065082	0.0749125
Adult	ADHD	isoTWAS	ENSG00000072210	ALDH3A2	ENST00000626500	17	19648136	19685760	protein_coding	-0.00761511	0.993924	1	0.0323036	rs8065082	0.0749125
Adult	ADHD	isoTWAS	ENSG00000072210	ALDH3A2	ENST00000671878	17	19648136	19685760	protein_coding	0.970644	0.331726	1	0.0709358	rs9898804	0.0406581
Adult	ADHD	isoTWAS	ENSG00000072210	ALDH3A2	ENST00000672608	17	19648136	19685760	protein_coding	-1.13463	0.256532	1	0.0615753	rs4925042	0.163922
Adult	ADHD	isoTWAS	ENSG00000072210	ALDH3A2	ENST00000672487	17	19648136	19685760	protein_coding	0.205611	0.837095	1	0.329891	rs3764446	0.0134736
Adult	ADHD	isoTWAS	ENSG00000072210	ALDH3A2	ENST00000673136	17	19648136	19685760	protein_coding	0.27612	0.782456	1	0.0446013	rs12937946	0.154157
Adult	ADHD	isoTWAS	ENSG00000072210	ALDH3A2	ENST00000573505	17	19648136	19685760	protein_coding	-0.454331	0.649591	1	0.0474036	rs8065082	0.0749125
Adult	ADHD	isoTWAS	ENSG00000072210	ALDH3A2	ENST00000176643	17	19648136	19685760	protein_coding	-0.479134	0.631843	1	0.287722	rs8065082	0.0749125
Adult	ADHD	isoTWAS	ENSG00000072210	ALDH3A2	ENST00000672591	17	19648136	19685760	protein_coding	0.515773	0.606013	1	0.376704	rs3764446	0.0134736
Adult	ADHD	isoTWAS	ENSG00000072210	ALDH3A2	ENST00000672564	17	19648136	19685760	protein_coding	1.40972	0.158623	1	0.0385786	rs7216938	0.160319
Adult	ADHD	isoTWAS	ENSG00000072210	ALDH3A2	ENST00000673472	17	19648136	19685760	protein_coding	0.209619	0.833965	1	0.30126	rs8065082	0.0749125
Adult	ADHD	isoTWAS	ENSG00000072210	ALDH3A2	ENST00000672465	17	19648136	19685760	protein_coding	1.34445	0.178803	1	0.0165844	rs8065082	0.0749125
Adult	ADHD	isoTWAS	ENSG00000072210	ALDH3A2	ENST00000672059	17	19648136	19685760	protein_coding	-0.620209	0.53512	1	0.0887399	rs8065082	0.0749125
Adult	ADHD	isoTWAS	ENSG00000072210	ALDH3A2	ENST00000584332	17	19648136	19685760	protein_coding	0.495448	0.620284	1	0.0105696	rs1737947	0.00772176
Adult	ADHD	isoTWAS	ENSG00000072210	ALDH3A2	ENST00000476965	17	19648136	19685760	protein_coding	-0.362918	0.716666	1	0.0274069	rs2386141	0.531971
Adult	ADHD	isoTWAS	ENSG00000072274	TFRC	ENST00000475593	3	196012511	196082153	protein_coding	-0.602874	0.546593	1	0.0826243	rs12495674	0.00970969
Adult	ADHD	isoTWAS	ENSG00000072274	TFRC	ENST00000426789	3	196012511	196082153	protein_coding	-0.827261	0.408089	1	0.0225804	rs555582	0.0782384
Adult	ADHD	isoTWAS	ENSG00000072274	TFRC	ENST00000463356	3	196012511	196082153	protein_coding	-0.873657	0.382305	1	0.0151249	rs12495674	0.00970969
Adult	ADHD	isoTWAS	ENSG00000072274	TFRC	ENST00000463047	3	196012511	196082153	protein_coding	-0.701158	0.483205	1	0.0197433	rs12495674	0.00970969
Adult	ADHD	isoTWAS	ENSG00000072364	AFF4	ENST00000265343	5	132875395	132963634	protein_coding	0.48105	0.630481	1	0.0147888	rs1428150	0.00124224
Adult	ADHD	isoTWAS	ENSG00000072364	AFF4	ENST00000491831	5	132875395	132963634	protein_coding	-1.39528	0.162931	1	0.114144	rs3851487	0.0224304
Adult	ADHD	isoTWAS	ENSG00000072401	UBE2D1	ENST00000373910	10	58334979	58370751	protein_coding	1.22837	0.219309	1	0.0161202	rs11599360	0.0845275
Adult	ADHD	isoTWAS	ENSG00000072415	PALS1	ENST00000677222	14	67240713	67336061	protein_coding	-0.296193	0.767082	1	0.011182	rs8015454	0.0170328
Adult	ADHD	isoTWAS	ENSG00000072415	PALS1	ENST00000676464	14	67240713	67336061	protein_coding	1.32411	0.185467	1	0.0113397	rs8015454	0.0170328
Adult	ADHD	isoTWAS	ENSG00000072422	RHOBTB1	ENST00000490827	10	60869438	61001440	protein_coding	-0.81352	0.41592	1	0.0562263	rs11813307	3.01938e-05
Adult	ADHD	isoTWAS	ENSG00000072422	RHOBTB1	ENST00000496237	10	60869438	61001440	protein_coding	-0.807533	0.419359	1	0.0251864	rs11813307	3.01938e-05
Adult	ADHD	isoTWAS	ENSG00000072609	CHFR	ENST00000536932	12	132822187	132956304	protein_coding	0.76921	0.441769	1	0.0238119	rs13254	0.0340905
Adult	ADHD	isoTWAS	ENSG00000072609	CHFR	ENST00000536843	12	132822187	132956304	protein_coding	0.429312	0.667696	1	0.0214123	rs11208	0.0343448
Adult	ADHD	isoTWAS	ENSG00000072609	CHFR	ENST00000450056	12	132822187	132956304	protein_coding	-0.548255	0.583517	1	0.0263349	rs5744751	0.0089489
Adult	ADHD	isoTWAS	ENSG00000072609	CHFR	ENST00000266880	12	132822187	132956304	protein_coding	-0.154522	0.877199	1	0.0287018	rs5744751	0.0089489
Adult	ADHD	isoTWAS	ENSG00000072609	CHFR	ENST00000443047	12	132822187	132956304	protein_coding	1.01345	0.310843	1	0.0413347	rs5744942	0.0198591
Adult	ADHD	isoTWAS	ENSG00000072609	CHFR	ENST00000535897	12	132822187	132956304	protein_coding	0.580576	0.561526	1	0.0179859	rs5744751	0.0089489
Adult	ADHD	isoTWAS	ENSG00000072694	FCGR2B	ENST00000236937	1	161663143	161678654	protein_coding	0.554793	0.579036	1	0.0155481	rs17432038	0.099558
Adult	ADHD	isoTWAS	ENSG00000072756	TRNT1	ENST00000339437	3	3126933	3153435	protein_coding	-0.155439	0.876475	1	0.0844168	rs13094665	0.0482681
Adult	ADHD	isoTWAS	ENSG00000072756	TRNT1	ENST00000434583	3	3126933	3153435	protein_coding	1.1522	0.249239	1	0.0511574	rs7614036	0.000661641
Adult	ADHD	isoTWAS	ENSG00000072778	ACADVL	ENST00000583312	17	7217125	7225266	protein_coding	-0.399584	0.689463	1	0.0270315	rs189772	0.0181766
Adult	ADHD	isoTWAS	ENSG00000072778	ACADVL	ENST00000583760	17	7217125	7225266	protein_coding	0.364651	0.715372	1	0.00917857	rs189772	0.0181766
Adult	ADHD	isoTWAS	ENSG00000072778	ACADVL	ENST00000577191	17	7217125	7225266	protein_coding	0.334846	0.737741	1	0.0274726	rs189772	0.0181766
Adult	ADHD	isoTWAS	ENSG00000072778	ACADVL	ENST00000578824	17	7217125	7225266	protein_coding	-0.210485	0.833289	1	0.0200977	rs9904665	0.000209729
Adult	ADHD	isoTWAS	ENSG00000072778	ACADVL	ENST00000578319	17	7217125	7225266	protein_coding	0.319241	0.749543	1	0.0099314	rs9904665	0.000209729
Adult	ADHD	isoTWAS	ENSG00000072778	ACADVL	ENST00000350303	17	7217125	7225266	protein_coding	-0.0456651	0.963577	1	0.0249685	rs2309624	0.00247812
Adult	ADHD	isoTWAS	ENSG00000072778	ACADVL	ENST00000583850	17	7217125	7225266	protein_coding	0.331543	0.740235	1	0.0264718	rs189772	0.0181766
Adult	ADHD	isoTWAS	ENSG00000072778	ACADVL	ENST00000356839	17	7217125	7225266	protein_coding	-0.989652	0.322344	1	0.108955	rs2309624	0.00247812
Adult	ADHD	isoTWAS	ENSG00000072778	ACADVL	ENST00000322910	17	7217125	7225266	protein_coding	0.338829	0.734738	1	0.0152369	rs189772	0.0181766
Adult	ADHD	isoTWAS	ENSG00000072818	ACAP1	ENST00000574499	17	7336529	7351477	protein_coding	0.0847599	0.932452	1	0.0551367	rs9904665	0.000209729
Adult	ADHD	isoTWAS	ENSG00000072818	ACAP1	ENST00000158762	17	7336529	7351477	protein_coding	-1.39518	0.162961	1	0.0321261	rs9904665	0.000209729
Adult	ADHD	isoTWAS	ENSG00000072818	ACAP1	ENST00000571471	17	7336529	7351477	protein_coding	-0.239459	0.810749	1	0.0115909	rs1509120	0.00424979
Adult	ADHD	isoTWAS	ENSG00000072818	ACAP1	ENST00000570504	17	7336529	7351477	protein_coding	-0.551246	0.581465	1	0.0144528	rs9904665	0.000209729
Adult	ADHD	isoTWAS	ENSG00000072832	CRMP1	ENST00000511535	4	5748084	5893086	protein_coding	2.42054	0.0154976	1	0.0312679	rs3774893	0.011669
Adult	ADHD	isoTWAS	ENSG00000072840	EVC	ENST00000264956	4	5711201	5814305	protein_coding	-0.230925	0.817373	1	0.0124199	rs6821688	0.0885681
Adult	ADHD	isoTWAS	ENSG00000072858	SIDT1	ENST00000393830	3	113532555	113629575	protein_coding	0.684368	0.493743	1	0.0242794	rs3732786	0.00954198
Adult	ADHD	isoTWAS	ENSG00000072858	SIDT1	ENST00000465803	3	113532555	113629575	protein_coding	0.388937	0.697323	1	0.0563395	rs6802486	0.00795438
Adult	ADHD	isoTWAS	ENSG00000072858	SIDT1	ENST00000488390	3	113532555	113629575	protein_coding	0.305335	0.760111	1	0.0396969	rs3732786	0.00954198
Adult	ADHD	isoTWAS	ENSG00000072858	SIDT1	ENST00000468728	3	113532555	113629575	protein_coding	1.01658	0.309353	1	0.00949005	rs16822416	0.0064107
Adult	ADHD	isoTWAS	ENSG00000072858	SIDT1	ENST00000463226	3	113532555	113629575	protein_coding	0.202548	0.839488	1	0.020532	rs6802486	0.00795438
Adult	ADHD	isoTWAS	ENSG00000072858	SIDT1	ENST00000264852	3	113532555	113629575	protein_coding	0.75388	0.450921	1	0.109725	rs6802486	0.00795438
Adult	ADHD	isoTWAS	ENSG00000072864	NDE1	ENST00000577101	16	15643267	15734691	protein_coding	1.02883	0.303561	1	0.0154555	rs4781689	8.42851e-06
Adult	ADHD	isoTWAS	ENSG00000072864	NDE1	ENST00000570727	16	15643267	15734691	protein_coding	-0.147652	0.882618	1	0.0471682	rs4781692	0.000100658
Adult	ADHD	isoTWAS	ENSG00000072864	NDE1	ENST00000396354	16	15643267	15734691	protein_coding	0.534223	0.593187	1	0.145493	rs222130	0.00511026
Adult	ADHD	isoTWAS	ENSG00000072864	NDE1	ENST00000674588	16	15643267	15734691	protein_coding	-0.378595	0.704989	1	0.0216829	rs2071332	0.000355621
Adult	ADHD	isoTWAS	ENSG00000072864	NDE1	ENST00000675951	16	15643267	15734691	protein_coding	-0.721977	0.470308	1	0.112285	rs222130	0.00511026
Adult	ADHD	isoTWAS	ENSG00000072952	IRAG1	ENST00000547195	11	10573091	10693988	protein_coding	0.645577	0.518554	1	0.259682	rs4077215	0.0124896
Adult	ADHD	isoTWAS	ENSG00000072952	IRAG1	ENST00000423302	11	10573091	10693988	protein_coding	-0.0536615	0.957205	1	0.0702403	rs4077215	0.0124896
Adult	ADHD	isoTWAS	ENSG00000072952	IRAG1	ENST00000424001	11	10573091	10693988	protein_coding	-0.456155	0.648278	1	0.0144896	rs4077215	0.0124896
Adult	ADHD	isoTWAS	ENSG00000072952	IRAG1	ENST00000526414	11	10573091	10693988	protein_coding	-0.793782	0.427322	1	0.128615	rs4077215	0.0124896
Adult	ADHD	isoTWAS	ENSG00000072952	IRAG1	ENST00000529471	11	10573091	10693988	protein_coding	0.18083	0.856501	1	0.0124577	rs4317980	0.00241334
Adult	ADHD	isoTWAS	ENSG00000072952	IRAG1	ENST00000527509	11	10573091	10693988	protein_coding	1.39476	0.163089	1	0.146895	rs4317980	0.00241334
Adult	ADHD	isoTWAS	ENSG00000072952	IRAG1	ENST00000534266	11	10573091	10693988	protein_coding	-0.979039	0.327561	1	0.0274126	rs10770062	0.00695482
Adult	ADHD	isoTWAS	ENSG00000072952	IRAG1	ENST00000531308	11	10573091	10693988	protein_coding	0.210317	0.83342	1	0.0320779	rs4077215	0.0124896
Adult	ADHD	isoTWAS	ENSG00000072952	IRAG1	ENST00000541483	11	10573091	10693988	protein_coding	0.561214	0.574652	1	0.0430223	rs4317980	0.00241334
Adult	ADHD	isoTWAS	ENSG00000072952	IRAG1	ENST00000532037	11	10573091	10693988	protein_coding	-0.926975	0.353939	1	0.175642	rs4077215	0.0124896
Adult	ADHD	isoTWAS	ENSG00000072952	IRAG1	ENST00000558540	11	10573091	10693988	protein_coding	-0.415762	0.677584	1	0.0403197	rs4317980	0.00241334
Adult	ADHD	isoTWAS	ENSG00000072952	IRAG1	ENST00000529068	11	10573091	10693988	protein_coding	-0.262394	0.793018	1	0.0502221	rs4317980	0.00241334
Adult	ADHD	isoTWAS	ENSG00000072954	TMEM38A	ENST00000187762	19	16661139	16690023	protein_coding	2.19452	0.0281982	1	0.06321	rs7359919	0.0334201
Adult	ADHD	isoTWAS	ENSG00000072958	AP1M1	ENST00000291439	19	16197854	16245906	protein_coding	2.17762	0.0294346	1	0.238325	rs7259348	0.000953158
Adult	ADHD	isoTWAS	ENSG00000072958	AP1M1	ENST00000444449	19	16197854	16245906	protein_coding	-1.9995	0.0455542	1	0.165819	rs2079288	0.013778
Adult	ADHD	isoTWAS	ENSG00000072958	AP1M1	ENST00000586461	19	16197854	16245906	protein_coding	-2.10048	0.0356866	1	0.018175	rs2079288	0.013778
Adult	ADHD	isoTWAS	ENSG00000072958	AP1M1	ENST00000589991	19	16197854	16245906	protein_coding	-0.263138	0.792444	1	0.0111357	rs1076262	0.0156921
[truncated: 511,377+ more rows]
