# Supplementary material for: Isoform-level transcriptome-wide association uncovers genetic risk mechanisms for neuropsychiatric disorders in the human brain
Source: Nat Genet. 2023 Nov 30;55(12):2117–28. doi: 10.1038/s41588-023-01560-2 (PMC10703692; doi:10.1038/s41588-023-01560-2)
Supplement: Supplementary file 16 — Raw TWAS results across 15 neuropsychiatric traits using developmental brain cortex expression models. Data here underlies Extended Data Figs. 8–9. [file 41588_2023_1560_MOESM16_ESM.xlsx]

## Sheet: Developmental_AllRawAssociation
Dataset	Trait	Method	Gene	HGNC	Chromosome	Start	End	Biotype	Z	P	Permutation P	R2	Top GWAS SNP	Top GWAS P
Developmental	ADHD	TWAS	ENSG00000000460	C1orf112	1	169662007	169854080	protein_coding	0.0940228	0.925091	1	0.156325	rs12033844	0.000225137
Developmental	ADHD	TWAS	ENSG00000000938	FGR	1	27612064	27635185	protein_coding	-1.64425	0.100125	1	0.027433	rs12077489	0.00131356
Developmental	ADHD	TWAS	ENSG00000001084	GCLC	6	53497341	53616970	protein_coding	1.22734	0.219696	1	0.0194336	rs2816372	0.00233455
Developmental	ADHD	TWAS	ENSG00000001460	STPG1	1	24356999	24416934	protein_coding	1.5643	0.117747	1	0.440172	rs12401982	0.000156828
Developmental	ADHD	TWAS	ENSG00000001461	NIPAL3	1	24415802	24472976	protein_coding	1.46963	0.141661	1	0.138545	rs12401982	0.000156828
Developmental	ADHD	TWAS	ENSG00000001561	ENPP4	6	46129989	46146688	protein_coding	0.947044	0.343617	1	0.0739854	rs9381438	0.00172441
Developmental	ADHD	TWAS	ENSG00000001617	SEMA3F	3	50155045	50189075	protein_coding	0.0608839	0.951452	1	0.036449	rs9870755	9.42331e-06
Developmental	ADHD	TWAS	ENSG00000001630	CYP51A1	7	92084987	92134803	protein_coding	1.02675	0.304536	1	0.10803	rs4729062	0.000490301
Developmental	ADHD	TWAS	ENSG00000001631	KRIT1	7	92197498	92246166	protein_coding	-1.1969	0.231345	1	0.0114343	rs4729062	0.000490301
Developmental	ADHD	TWAS	ENSG00000002549	LAP3	4	17577198	17607972	protein_coding	0.774065	0.438892	1	0.0530796	rs11724970	0.00278065
Developmental	ADHD	TWAS	ENSG00000002745	WNT16	7	121325367	121341104	protein_coding	0.750694	0.452837	1	0.0205733	rs1899689	6.69529e-07
Developmental	ADHD	TWAS	ENSG00000002919	SNX11	17	48103357	48123601	protein_coding	0.822224	0.41095	1	0.0254841	rs1553754	0.00985146
Developmental	ADHD	TWAS	ENSG00000003056	M6PR	12	8940361	8949761	protein_coding	0.490219	0.623979	1	0.0174164	rs17806015	0.0216759
Developmental	ADHD	TWAS	ENSG00000003147	ICA1	7	8113184	8262687	protein_coding	-1.19406	0.232453	1	0.0197136	rs3757526	6.80508e-05
Developmental	ADHD	TWAS	ENSG00000003509	NDUFAF7	2	37231631	37253403	protein_coding	-1.05366	0.292037	1	0.0693756	rs3770888	1.94598e-05
Developmental	ADHD	TWAS	ENSG00000003756	RBM5	3	50088919	50119021	protein_coding	-1.10864	0.267587	1	0.0164463	rs9870755	9.42331e-06
Developmental	ADHD	TWAS	ENSG00000003987	MTMR7	8	17296794	17413528	protein_coding	-0.829806	0.406648	1	0.0160282	rs1501595	2.95379e-05
Developmental	ADHD	TWAS	ENSG00000003989	SLC7A2	8	17497088	17570573	protein_coding	-1.15921	0.246371	1	0.0116409	rs1501595	2.95379e-05
Developmental	ADHD	TWAS	ENSG00000004059	ARF5	7	127588386	127591700	protein_coding	-0.975069	0.329526	1	0.014021	rs17691394	0.00115405
Developmental	ADHD	TWAS	ENSG00000004487	KDM1A	1	23019443	23083689	protein_coding	-0.262581	0.792873	1	0.0192046	rs4655026	0.011937
Developmental	ADHD	TWAS	ENSG00000004534	RBM6	3	49940007	50100045	protein_coding	1.46498	0.142925	1	0.135975	rs9870755	9.42331e-06
Developmental	ADHD	TWAS	ENSG00000004660	CAMKK1	17	3860315	3894891	protein_coding	0.471607	0.637208	1	0.0182284	rs7215977	0.0243223
Developmental	ADHD	TWAS	ENSG00000004776	HSPB6	19	35754566	35758079	protein_coding	0.393447	0.693989	1	0.0199115	rs11882733	0.0021263
Developmental	ADHD	TWAS	ENSG00000004799	PDK4	7	95583499	95596516	protein_coding	0.839648	0.401106	1	0.0280707	rs34931910	0.00262973
Developmental	ADHD	TWAS	ENSG00000005100	DHX33	17	5440917	5468982	protein_coding	-0.504483	0.613922	1	0.149077	rs16955107	0.0195434
Developmental	ADHD	TWAS	ENSG00000005194	CIAPIN1	16	57428187	57447420	protein_coding	-1.10699	0.268298	1	0.022464	rs8044657	0.000257182
Developmental	ADHD	TWAS	ENSG00000005436	GCFC2	2	75652000	75710985	protein_coding	0.471412	0.637346	1	0.0130014	rs7561389	0.0025529
Developmental	ADHD	TWAS	ENSG00000005486	RHBDD2	7	75842602	75888926	protein_coding	1.56757	0.116982	1	0.0231703	rs4728696	0.0221958
Developmental	ADHD	TWAS	ENSG00000005700	IBTK	6	82169986	82247754	protein_coding	-2.35522	0.0185117	1	0.126708	rs285976	0.00268212
Developmental	ADHD	TWAS	ENSG00000005801	ZNF195	11	3339261	3379222	protein_coding	2.32388	0.020132	1	0.0530692	rs11025909	0.000125054
Developmental	ADHD	TWAS	ENSG00000005812	FBXL3	13	76992598	77027195	protein_coding	-0.0650369	0.948145	1	0.0221818	rs9600901	0.0015402
Developmental	ADHD	TWAS	ENSG00000006016	CRLF1	19	18572220	18607741	protein_coding	0.26467	0.791264	1	0.036828	rs2074301	0.000386697
Developmental	ADHD	TWAS	ENSG00000006025	OSBPL7	17	47807372	47821834	protein_coding	1.74908	0.0802767	1	0.0499059	rs1553754	0.00985146
Developmental	ADHD	TWAS	ENSG00000006042	TMEM98	17	32927910	32945106	protein_coding	0.536708	0.59147	1	0.0898899	rs1504581	0.00122927
Developmental	ADHD	TWAS	ENSG00000006118	TMEM132A	11	60924460	60937159	protein_coding	0.688949	0.490856	1	0.0517529	rs198438	6.54416e-06
Developmental	ADHD	TWAS	ENSG00000006451	RALA	7	39623565	39708120	protein_coding	-0.229706	0.81832	1	0.0398236	rs4720342	0.006769
Developmental	ADHD	TWAS	ENSG00000006607	FARP2	2	241356285	241494841	protein_coding	0.307192	0.758698	1	0.071154	rs2228327	0.00291084
Developmental	ADHD	TWAS	ENSG00000006625	GGCT	7	30496621	30504841	protein_coding	-1.80509	0.0710608	1	0.0651248	rs11971710	0.00092301
Developmental	ADHD	TWAS	ENSG00000006652	IFRD1	7	112422887	112481017	protein_coding	-0.219957	0.825904	1	0.150909	rs2074117	0.000768215
Developmental	ADHD	TWAS	ENSG00000006712	PAF1	19	39385629	39391154	protein_coding	-0.238874	0.811204	1	0.0130537	rs3810389	0.00216219
Developmental	ADHD	TWAS	ENSG00000006715	VPS41	7	38722974	38932394	protein_coding	0.546171	0.584948	1	0.200412	rs4720342	0.006769
Developmental	ADHD	TWAS	ENSG00000006744	ELAC2	17	12991612	13018065	protein_coding	-2.82568	0.00471803	1	0.102554	rs12451752	0.00024066
Developmental	ADHD	TWAS	ENSG00000007080	CCDC124	19	17933015	17943991	protein_coding	-0.239348	0.810835	1	0.0750181	rs12985015	0.00475766
Developmental	ADHD	TWAS	ENSG00000007171	NOS2	17	27756766	27800529	protein_coding	0.526271	0.5987	1	0.14578	rs11080072	0.00481735
Developmental	ADHD	TWAS	ENSG00000007174	DNAH9	17	11598470	11969748	protein_coding	-0.990173	0.322089	1	0.010271	rs7208186	0.0280919
Developmental	ADHD	TWAS	ENSG00000007255	TRAPPC6A	19	45162928	45178237	protein_coding	1.22772	0.219551	1	0.0237914	rs3852861	0.106094
Developmental	ADHD	TWAS	ENSG00000007402	CACNA2D2	3	50362613	50504244	protein_coding	-0.813398	0.41599	1	0.0142447	rs9870755	9.42331e-06
Developmental	ADHD	TWAS	ENSG00000007516	BAIAP3	16	1333638	1349441	protein_coding	0.663823	0.506803	1	0.0112987	rs7200757	0.000771004
Developmental	ADHD	TWAS	ENSG00000007545	CRAMP1	16	1612337	1677908	protein_coding	0.829075	0.407062	1	0.0117541	rs7200757	0.000771004
Developmental	ADHD	TWAS	ENSG00000007933	FMO3	1	171090901	171117819	protein_coding	1.62552	0.104052	1	0.0551473	rs1332950	0.000831771
Developmental	ADHD	TWAS	ENSG00000008018	PSMB1	6	170535120	170553307	protein_coding	-0.70099	0.483309	1	0.213673	rs3749882	0.0343448
Developmental	ADHD	TWAS	ENSG00000008311	AASS	7	122064583	122144308	protein_coding	0.0604574	0.951791	1	0.0841794	rs1899689	6.69529e-07
Developmental	ADHD	TWAS	ENSG00000008405	CRY1	12	106991364	107093549	protein_coding	0.664375	0.506451	1	0.0203772	rs10746091	0.0160842
Developmental	ADHD	TWAS	ENSG00000008735	MAPK8IP2	22	50600793	50613981	protein_coding	-2.19862	0.0279049	1	0.0167923	rs7511047	0.00545265
Developmental	ADHD	TWAS	ENSG00000008838	MED24	17	40019097	40061215	protein_coding	-1.11564	0.264578	1	0.155522	rs3923377	0.00466937
Developmental	ADHD	TWAS	ENSG00000008853	RHOBTB2	8	22987417	23020509	protein_coding	-0.591532	0.554164	1	0.0124046	rs2246578	0.000313357
Developmental	ADHD	TWAS	ENSG00000008952	SEC62	3	169966635	169998373	protein_coding	-0.613587	0.539488	1	0.0218622	rs3106818	0.000412429
Developmental	ADHD	TWAS	ENSG00000008988	RPS20	8	56067254	56074510	protein_coding	-0.374899	0.707736	1	0.141516	rs10108774	0.000544201
Developmental	ADHD	TWAS	ENSG00000009413	REV3L	6	111299028	111483715	protein_coding	-1.0841	0.278321	1	0.0140255	rs1327200	0.00517394
Developmental	ADHD	TWAS	ENSG00000009780	FAM76A	1	27725961	27763116	protein_coding	-1.62981	0.103142	1	0.0237062	rs12077489	0.00131356
Developmental	ADHD	TWAS	ENSG00000009830	POMT2	14	77274956	77320883	protein_coding	0.0959867	0.923531	1	0.017822	rs7159558	0.000375114
Developmental	ADHD	TWAS	ENSG00000009844	VTA1	6	142147162	142224685	protein_coding	-0.688971	0.490842	1	0.120148	rs9373363	0.000787931
Developmental	ADHD	TWAS	ENSG00000009950	MLXIPL	7	73593194	73624543	protein_coding	1.648	0.0993527	1	0.0299867	rs7780310	0.0993527
Developmental	ADHD	TWAS	ENSG00000009954	BAZ1B	7	73440406	73522293	protein_coding	-0.0752826	0.93999	1	0.0123806	rs13228725	0.0749125
Developmental	ADHD	TWAS	ENSG00000010165	METTL13	1	171781660	171814023	protein_coding	1.07579	0.282019	1	0.0268508	rs7536328	0.00683044
Developmental	ADHD	TWAS	ENSG00000010219	DYRK4	12	4562208	4615302	protein_coding	0.205468	0.837206	1	0.288528	rs4765787	0.0011953
Developmental	ADHD	TWAS	ENSG00000010270	STARD3NL	7	38178245	38230670	protein_coding	1.67986	0.0929842	1	0.0867851	rs2717952	0.0142856
Developmental	ADHD	TWAS	ENSG00000010278	CD9	12	6199715	6238271	protein_coding	1.31331	0.189079	1	0.0106001	rs2270151	0.00769883
Developmental	ADHD	TWAS	ENSG00000010292	NCAPD2	12	6493356	6531955	protein_coding	-0.871376	0.383549	1	0.110998	rs2270151	0.00769883
Developmental	ADHD	TWAS	ENSG00000010318	PHF7	3	52410660	52423641	protein_coding	0.0407122	0.967525	1	0.0143281	rs7615151	0.0022282
Developmental	ADHD	TWAS	ENSG00000010327	STAB1	3	52495338	52524495	protein_coding	1.10639	0.268559	1	0.116421	rs3774419	0.000808116
Developmental	ADHD	TWAS	ENSG00000010379	SLC6A13	12	220621	262873	protein_coding	1.74294	0.0813443	1	0.0146066	rs12816367	0.00211918
Developmental	ADHD	TWAS	ENSG00000010438	PRSS3	9	33750679	33799231	protein_coding	-0.464323	0.642416	1	0.0100207	rs12351178	0.00271758
Developmental	ADHD	TWAS	ENSG00000010704	HFE	6	26087281	26098343	protein_coding	-0.234758	0.814396	1	0.0128189	rs3999543	0.0082906
Developmental	ADHD	TWAS	ENSG00000010803	SCMH1	1	41027202	41242306	protein_coding	0.781189	0.434691	1	0.018423	rs11210344	0.00247812
Developmental	ADHD	TWAS	ENSG00000010810	FYN	6	111660332	111873452	protein_coding	-0.743839	0.456974	1	0.0385408	rs1327200	0.00517394
Developmental	ADHD	TWAS	ENSG00000010818	HIVEP2	6	142751469	142956698	protein_coding	-0.658979	0.509909	1	0.0132408	rs761626	3.48823e-05
Developmental	ADHD	TWAS	ENSG00000011021	CLCN6	1	11806096	11848079	protein_coding	0.198576	0.842594	1	0.0119195	rs235256	0.0211106
Developmental	ADHD	TWAS	ENSG00000011105	TSPAN9	12	3077355	3286564	protein_coding	-0.749445	0.453589	1	0.0179054	rs1990240	0.00104545
Developmental	ADHD	TWAS	ENSG00000011198	ABHD5	3	43690108	43734371	protein_coding	-1.45744	0.144994	1	0.094471	rs1105023	0.0739375
Developmental	ADHD	TWAS	ENSG00000011275	RNF216	7	5620047	5781696	protein_coding	1.37842	0.168074	1	0.023307	rs10250547	0.00409176
Developmental	ADHD	TWAS	ENSG00000011295	TTC19	17	15999784	16045015	protein_coding	0.855357	0.392354	1	0.0490822	rs11078308	0.00231138
Developmental	ADHD	TWAS	ENSG00000011405	PIK3C2A	11	17077730	17207986	protein_coding	3.12455	0.00178079	1	0.0123753	rs2073585	0.00337873
Developmental	ADHD	TWAS	ENSG00000011426	ANLN	7	36389821	36453791	protein_coding	-0.546322	0.584845	1	0.0203829	rs12672794	0.0026384
Developmental	ADHD	TWAS	ENSG00000011523	CEP68	2	65056354	65087004	protein_coding	-1.15468	0.24822	1	0.144381	rs10451656	0.00354551
Developmental	ADHD	TWAS	ENSG00000012061	ERCC1	19	45407334	45478828	protein_coding	0.145268	0.884499	1	0.0158494	rs1545040	0.00240536
Developmental	ADHD	TWAS	ENSG00000012983	MAP4K5	14	50418501	50561126	protein_coding	-1.91003	0.0561293	1	0.0113249	rs12879001	0.00449723
Developmental	ADHD	TWAS	ENSG00000013297	CLDN11	3	170418868	170454733	protein_coding	-1.29209	0.196324	1	0.0101707	rs16854239	0.00223564
Developmental	ADHD	TWAS	ENSG00000013392	RWDD2A	6	83193357	83198935	protein_coding	-1.9348	0.0530154	1	0.267452	rs285976	0.00268212
Developmental	ADHD	TWAS	ENSG00000013441	CLK1	2	200853009	200864691	protein_coding	-1.5331	0.125252	1	0.0145113	rs1914265	0.00415694
Developmental	ADHD	TWAS	ENSG00000013523	ANGEL1	14	76786009	76826246	protein_coding	1.77703	0.0755629	1	0.0118241	rs7159558	0.000375114
Developmental	ADHD	TWAS	ENSG00000013573	DDX11	12	31073860	31104799	protein_coding	-0.943759	0.345293	1	0.547198	rs1038066	0.00307639
Developmental	ADHD	TWAS	ENSG00000014919	COX15	10	99710868	99732127	protein_coding	-0.539081	0.589831	1	0.0441695	rs6584356	0.000226024
Developmental	ADHD	TWAS	ENSG00000015153	YAF2	12	42157104	42238349	protein_coding	-0.528744	0.596983	1	0.0181956	rs12812230	0.006769
Developmental	ADHD	TWAS	ENSG00000015676	NUDCD3	7	44379119	44490658	protein_coding	0.588692	0.556068	1	0.022732	rs6962696	0.00404027
Developmental	ADHD	TWAS	ENSG00000016082	ISL1	5	51383448	51394730	protein_coding	1.25178	0.210648	1	0.028631	rs6881310	0.013778
Developmental	ADHD	TWAS	ENSG00000017427	IGF1	12	102395874	102481744	protein_coding	-1.33908	0.180544	1	0.0138524	rs7955640	0.00175402
Developmental	ADHD	TWAS	ENSG00000017797	RALBP1	18	9475009	9538114	protein_coding	-0.558802	0.576297	1	0.0158445	rs9304048	0.00338962
Developmental	ADHD	TWAS	ENSG00000018189	RUFY3	4	70704204	70808619	protein_coding	0.929546	0.352606	1	0.0156056	rs17644018	0.0150988
Developmental	ADHD	TWAS	ENSG00000018280	SLC11A1	2	218382029	218396894	protein_coding	-0.00225779	0.998199	1	0.0493982	rs17462354	0.00325048
Developmental	ADHD	TWAS	ENSG00000018625	ATP1A2	1	160115759	160143591	protein_coding	-1.47618	0.139896	1	0.0132563	rs978763	0.00127299
Developmental	ADHD	TWAS	ENSG00000019549	SNAI2	8	48917598	48921740	protein_coding	-0.368046	0.712839	1	0.0201503	rs10808736	0.0167568
Developmental	ADHD	TWAS	ENSG00000019995	ZRANB1	10	124942123	124988189	protein_coding	0.420745	0.673941	1	0.0397177	rs12247671	0.000550293
Developmental	ADHD	TWAS	ENSG00000020922	MRE11	11	94415570	94493885	protein_coding	1.51471	0.129846	1	0.303706	rs3858376	0.000449795
Developmental	ADHD	TWAS	ENSG00000021300	PLEKHB1	11	73646178	73662819	protein_coding	-0.92924	0.352765	1	0.0323032	rs11235909	0.00240536
Developmental	ADHD	TWAS	ENSG00000021488	SLC7A9	19	32830509	32869767	protein_coding	-0.664313	0.50649	1	0.163092	rs8109973	0.000339671
Developmental	ADHD	TWAS	ENSG00000021574	SPAST	2	32063556	32157637	protein_coding	-0.573559	0.566266	1	0.0266523	rs1443709	0.00507869
Developmental	ADHD	TWAS	ENSG00000021762	OSBPL5	11	3087107	3166739	protein_coding	1.81605	0.0693625	1	0.0158041	rs11025909	0.000125054
Developmental	ADHD	TWAS	ENSG00000021776	AQR	15	34851782	34969742	protein_coding	0.682221	0.495099	1	0.0350655	rs2339964	0.00490817
Developmental	ADHD	TWAS	ENSG00000022556	NLRP2	19	54953130	55001142	protein_coding	0.34794	0.727885	1	0.10939	rs4801608	0.00856364
Developmental	ADHD	TWAS	ENSG00000023041	ZDHHC6	10	112424428	112447572	protein_coding	-0.89	0.373466	1	0.0199667	rs11195917	0.00332474
Developmental	ADHD	TWAS	ENSG00000023228	NDUFS1	2	206114817	206159509	protein_coding	0.416213	0.677254	1	0.0376158	rs7420812	0.0156921
Developmental	ADHD	TWAS	ENSG00000023287	RB1CC1	8	52622458	52745843	protein_coding	-0.739382	0.459675	1	0.0192321	rs7824696	0.00320873
Developmental	ADHD	TWAS	ENSG00000023445	BIRC3	11	102317450	102339403	protein_coding	0.76208	0.446012	1	0.0127972	rs11224781	0.000312153
Developmental	ADHD	TWAS	ENSG00000023516	AKAP11	13	42272152	42323261	protein_coding	-0.942951	0.345706	1	0.133752	rs17063132	0.000668946
Developmental	ADHD	TWAS	ENSG00000023902	PLEKHO1	1	150149183	150164720	protein_coding	0.810066	0.417902	1	0.0196178	rs3737240	0.00948665
Developmental	ADHD	TWAS	ENSG00000024422	EHD2	19	47713422	47743134	protein_coding	-0.565598	0.571667	1	0.0409623	rs4803995	0.00143757
Developmental	ADHD	TWAS	ENSG00000024526	DEPDC1	1	68474152	68497221	protein_coding	-0.615453	0.538256	1	0.0272586	rs7546334	0.00093296
Developmental	ADHD	TWAS	ENSG00000025039	RRAGD	6	89364616	89412273	protein_coding	-2.88668	0.0038933	1	0.0249125	rs1998576	0.000865346
Developmental	ADHD	TWAS	ENSG00000025156	HSF2	6	122399551	122433119	protein_coding	-1.03354	0.301351	1	0.15387	rs11756232	0.00320873
Developmental	ADHD	TWAS	ENSG00000025434	NR1H3	11	47248300	47269033	protein_coding	0.187849	0.850995	1	0.0129699	rs17197116	0.000409321
Developmental	ADHD	TWAS	ENSG00000026025	VIM	10	17228241	17237593	protein_coding	2.40862	0.0160132	1	0.0253373	rs1707275	2.00799e-05
Developmental	ADHD	TWAS	ENSG00000026103	FAS	10	88953813	89029605	protein_coding	0.873152	0.38258	1	0.162444	rs286492	0.00013729
Developmental	ADHD	TWAS	ENSG00000026751	SLAMF7	1	160739057	160754821	protein_coding	0.0280748	0.977602	1	0.0128465	rs12040727	0.0269667
Developmental	ADHD	TWAS	ENSG00000026950	BTN3A1	6	26402237	26415208	protein_coding	0.472458	0.6366	1	0.0588465	rs9467741	0.000298037
Developmental	ADHD	TWAS	ENSG00000027001	MIPEP	13	23730189	23889400	protein_coding	1.48222	0.138281	1	0.0123981	rs1972904	7.08896e-06
Developmental	ADHD	TWAS	ENSG00000027847	B4GALT7	5	177600132	177610330	protein_coding	1.15972	0.246164	1	0.0115384	rs2913851	0.00100902
Developmental	ADHD	TWAS	ENSG00000028116	VRK2	2	57907629	58159920	protein_coding	-0.992815	0.3208	1	0.0235723	rs10192578	0.00546946
Developmental	ADHD	TWAS	ENSG00000028203	VEZT	12	95217746	95302799	protein_coding	0.198569	0.8426	1	0.0859809	rs12823314	0.0016552
Developmental	ADHD	TWAS	ENSG00000028277	POU2F2	19	42086110	42196585	protein_coding	-0.696708	0.485986	1	0.0248103	rs17270169	0.00329273
Developmental	ADHD	TWAS	ENSG00000029153	BMAL2	12	27332836	27425289	protein_coding	1.48062	0.138708	1	0.0205475	rs11049085	0.003261
Developmental	ADHD	TWAS	ENSG00000029534	ANK1	8	41653220	41896741	protein_coding	0.938945	0.347759	1	0.0584777	rs773069	0.00346677
Developmental	ADHD	TWAS	ENSG00000030110	BAK1	6	33572547	33580293	protein_coding	-0.782967	0.433646	1	0.0105077	rs6914422	2.35778e-05
Developmental	ADHD	TWAS	ENSG00000031003	FAM13B	5	137937960	138051961	protein_coding	0.553456	0.579951	1	0.0148717	rs6878439	0.000467007
Developmental	ADHD	TWAS	ENSG00000031691	CENPQ	6	49463370	49493107	protein_coding	2.40433	0.0162021	1	0.027566	rs12191923	0.00179018
Developmental	ADHD	TWAS	ENSG00000032444	PNPLA6	19	7534004	7561764	protein_coding	2.23416	0.0254726	1	0.0239639	rs8105572	0.00315723
Developmental	ADHD	TWAS	ENSG00000032742	IFT88	13	20567138	20691444	protein_coding	0.488777	0.625	1	0.0624024	rs2442452	0.0113738
Developmental	ADHD	TWAS	ENSG00000033100	CHPF2	7	151232483	151240979	protein_coding	-1.6965	0.0897912	1	0.0106254	rs7778047	0.000151255
Developmental	ADHD	TWAS	ENSG00000033122	LRRC7	1	69567922	70151945	protein_coding	-0.19599	0.844618	1	0.136246	rs4625232	0.00678943
Developmental	ADHD	TWAS	ENSG00000033627	ATP6V0A1	17	42458844	42522582	protein_coding	-1.27599	0.201959	1	0.0189255	rs799916	0.0306182
Developmental	ADHD	TWAS	ENSG00000033867	SLC4A7	3	27372721	27484420	protein_coding	-0.54004	0.58917	1	0.10585	rs3851994	0.0092412
Developmental	ADHD	TWAS	ENSG00000034053	APBA2	15	28884483	29118315	protein_coding	1.34697	0.17799	1	0.0270363	rs3797	0.00496956
Developmental	ADHD	TWAS	ENSG00000034239	CLXN	8	48710789	48735311	protein_coding	-0.663917	0.506744	1	0.175333	rs4873290	0.0132864
Developmental	ADHD	TWAS	ENSG00000034533	ASTE1	3	131013875	131027649	protein_coding	0.594195	0.552382	1	0.0323278	rs1398766	0.00244554
Developmental	ADHD	TWAS	ENSG00000034713	GABARAPL2	16	75566375	75577881	protein_coding	-0.147026	0.883112	1	0.0299967	rs17676795	0.00456824
Developmental	ADHD	TWAS	ENSG00000035115	SH3YL1	2	217730	266398	protein_coding	-0.210617	0.833186	1	0.0447458	rs2867109	0.000338372
Developmental	ADHD	TWAS	ENSG00000035403	VCL	10	73995193	74121363	protein_coding	1.38792	0.16516	1	0.0124094	rs11000801	0.0063913
Developmental	ADHD	TWAS	ENSG00000035681	NSMAF	8	58583508	58659853	protein_coding	1.059	0.289601	1	0.12983	rs7832257	0.000319443
Developmental	ADHD	TWAS	ENSG00000035928	RFC1	4	39287456	39366375	protein_coding	-2.37974	0.0173249	1	0.0192796	rs1487620	0.000284521
Developmental	ADHD	TWAS	ENSG00000036054	TBC1D23	3	100260992	100325251	protein_coding	-1.12294	0.261464	1	0.0103797	rs1349201	0.00274445
Developmental	ADHD	TWAS	ENSG00000036257	CUL3	2	224470150	224585397	protein_coding	-0.235521	0.813805	1	0.0488563	rs1908252	0.000825797
Developmental	ADHD	TWAS	ENSG00000036448	MYOM2	8	2045046	2165552	protein_coding	-0.305964	0.759632	1	0.0176747	rs17669107	1.31256e-05
Developmental	ADHD	TWAS	ENSG00000037042	TUBG2	17	42659284	42667006	protein_coding	0.918805	0.358198	1	0.0652236	rs799916	0.0306182
Developmental	ADHD	TWAS	ENSG00000037241	RPL26L1	5	172958729	172969771	protein_coding	0.398353	0.69037	1	0.0153901	rs2339962	1.38643e-05
Developmental	ADHD	TWAS	ENSG00000037280	FLT4	5	180601506	180649624	protein_coding	-0.0770026	0.938621	1	0.02334	rs7727787	0.00107928
Developmental	ADHD	TWAS	ENSG00000037474	NSUN2	5	6599239	6633291	protein_coding	0.398351	0.690372	1	0.310179	rs4702421	0.00251111
Developmental	ADHD	TWAS	ENSG00000037637	FBXO42	1	16246840	16352480	protein_coding	-0.879401	0.379184	1	0.0250888	rs6691985	0.000896955
Developmental	ADHD	TWAS	ENSG00000038002	AGA	4	177430774	177442437	protein_coding	0.107988	0.914005	1	0.326378	rs17708485	0.00747293
Developmental	ADHD	TWAS	ENSG00000038219	BOD1L1	4	13568738	13627725	protein_coding	0.930987	0.35186	1	0.0541258	rs7349742	0.00804918
Developmental	ADHD	TWAS	ENSG00000038274	MAT2B	5	163503114	163519558	protein_coding	-0.293749	0.76895	1	0.0283739	rs297951	0.0131382
Developmental	ADHD	TWAS	ENSG00000038295	TLL1	4	165873237	166104457	protein_coding	2.67269	0.00752456	1	0.0223565	rs17588412	0.005996
Developmental	ADHD	TWAS	ENSG00000038945	MSR1	8	16107878	16567490	protein_coding	1.57609	0.115006	1	0.0413848	rs1501595	2.95379e-05
Developmental	ADHD	TWAS	ENSG00000039139	DNAH5	5	13690328	14011818	protein_coding	0.673885	0.500384	1	0.0531456	rs27112	0.00320873
Developmental	ADHD	TWAS	ENSG00000039523	RIPOR1	16	67518418	67546788	protein_coding	0.473575	0.635803	1	0.0106878	rs8047712	0.0278069
Developmental	ADHD	TWAS	ENSG00000040199	PHLPP2	16	71637835	71724701	protein_coding	-0.236528	0.813023	1	0.013877	rs12924285	3.1841e-08
Developmental	ADHD	TWAS	ENSG00000040487	SLC66A1	1	19312326	19329300	protein_coding	2.01614	0.043785	1	0.0164016	rs4920496	7.37043e-05
Developmental	ADHD	TWAS	ENSG00000040608	RTN4R	22	20241415	20283246	protein_coding	0.637874	0.523556	1	0.0164343	rs2280117	0.00271758
Developmental	ADHD	TWAS	ENSG00000040933	INPP4A	2	98444854	98594392	protein_coding	1.70127	0.0888924	1	0.0145343	rs12464785	0.00135062
Developmental	ADHD	TWAS	ENSG00000041802	LSG1	3	194640791	194672463	protein_coding	-0.0509131	0.959395	1	0.175054	rs789999	0.000302675
Developmental	ADHD	TWAS	ENSG00000041880	PARP3	3	51942345	51948867	protein_coding	-0.627621	0.530252	1	0.0131394	rs11716837	0.000903404
Developmental	ADHD	TWAS	ENSG00000041982	TNC	9	115019575	115118207	protein_coding	-1.16935	0.242262	1	0.0112358	rs4979444	0.00462578
Developmental	ADHD	TWAS	ENSG00000041988	THAP3	1	6624868	6635586	protein_coding	-0.770812	0.440818	1	0.0155432	rs1295107	0.00583344
Developmental	ADHD	TWAS	ENSG00000042088	TDP1	14	89954939	90044764	protein_coding	0.951674	0.341263	1	0.17061	rs12435271	0.00133661
Developmental	ADHD	TWAS	ENSG00000042286	AIFM2	10	70098223	70132934	protein_coding	0.445217	0.656163	1	0.274496	rs16928377	0.000628517
Developmental	ADHD	TWAS	ENSG00000042317	SPATA7	14	88384924	88470350	protein_coding	1.21217	0.225448	1	0.484212	rs11159845	0.00145758
Developmental	ADHD	TWAS	ENSG00000042429	MED17	11	93784227	93814963	protein_coding	-0.944257	0.345039	1	0.123556	rs1552511	0.000623913
Developmental	ADHD	TWAS	ENSG00000042493	CAPG	2	85394753	85418432	protein_coding	-1.05532	0.291281	1	0.237672	rs1192372	0.000456607
Developmental	ADHD	TWAS	ENSG00000042832	TG	8	132866958	133134903	protein_coding	1.70185	0.0887833	1	0.0250278	rs7816892	0.000401646
Developmental	ADHD	TWAS	ENSG00000043514	TRIT1	1	39838110	39883511	protein_coding	-0.0372099	0.970318	1	0.133004	rs12127002	0.00528711
Developmental	ADHD	TWAS	ENSG00000043591	ADRB1	10	114043866	114046904	protein_coding	-0.360259	0.718654	1	0.0127114	rs11575663	0.000221624
Developmental	ADHD	TWAS	ENSG00000044090	CUL7	6	43037617	43053943	protein_coding	-1.1696	0.242161	1	0.212382	rs12195350	0.00142273
Developmental	ADHD	TWAS	ENSG00000044459	CNTLN	9	17134982	17503923	protein_coding	-1.28998	0.197059	1	0.0828755	rs1340048	0.000397105
Developmental	ADHD	TWAS	ENSG00000047056	WDR37	10	1049538	1160991	protein_coding	-0.219569	0.826207	1	0.0141508	rs10903569	0.000196091
Developmental	ADHD	TWAS	ENSG00000047188	YTHDC2	5	113513694	113595285	protein_coding	-0.245729	0.805892	1	0.129011	rs10074346	0.0011102
Developmental	ADHD	TWAS	ENSG00000047315	POLR2B	4	56977722	57031158	protein_coding	1.37134	0.17027	1	0.0177926	rs6851308	0.000647251
Developmental	ADHD	TWAS	ENSG00000047365	ARAP2	4	35948221	36244514	protein_coding	-0.485067	0.627629	1	0.0160969	rs17421341	0.00024255
Developmental	ADHD	TWAS	ENSG00000047579	DTNBP1	6	15522807	15663058	protein_coding	0.505049	0.613524	1	0.0163904	rs2299071	7.15716e-05
Developmental	ADHD	TWAS	ENSG00000047662	FAM184B	4	17629306	17781621	protein_coding	-0.613942	0.539254	1	0.149972	rs11724970	0.00278065
Developmental	ADHD	TWAS	ENSG00000047849	MAP4	3	47850690	48089272	protein_coding	-1.57433	0.115412	1	0.0329945	rs11712464	0.00152964
Developmental	ADHD	TWAS	ENSG00000047932	GOPC	6	117560269	117602542	protein_coding	-0.568582	0.56964	1	0.0298415	rs2152076	0.0168943
Developmental	ADHD	TWAS	ENSG00000048342	CC2D2A	4	15469865	15601552	protein_coding	-0.0386587	0.969162	1	0.0119741	rs962079	0.00429015
Developmental	ADHD	TWAS	ENSG00000048405	ZNF800	7	127346790	127431924	protein_coding	-0.684913	0.493399	1	0.32634	rs17691394	0.00115405
Developmental	ADHD	TWAS	ENSG00000048545	GUCA1A	6	42173364	42181338	protein_coding	-0.588129	0.556445	1	0.0525752	rs6939207	0.0034115
Developmental	ADHD	TWAS	ENSG00000048707	VPS13D	1	12230030	12512047	protein_coding	-1.18195	0.237224	1	0.0268072	rs12755560	0.00687167
Developmental	ADHD	TWAS	ENSG00000048828	FAM120A	9	93451685	93566112	protein_coding	0.765181	0.444164	1	0.0124394	rs2398866	0.00189637
Developmental	ADHD	TWAS	ENSG00000049089	COL9A2	1	40300489	40317813	protein_coding	0.127379	0.89864	1	0.379802	rs12127002	0.00528711
Developmental	ADHD	TWAS	ENSG00000049239	H6PD	1	9234774	9271337	protein_coding	-1.20478	0.228287	1	0.153457	rs9803660	0.00500052
Developmental	ADHD	TWAS	ENSG00000049246	PER3	1	7784291	7845177	protein_coding	1.22721	0.219745	1	0.0429944	rs11576572	0.00691313
Developmental	ADHD	TWAS	ENSG00000049449	RCN1	11	32091074	32105722	protein_coding	-1.05052	0.293478	1	0.221171	rs7106566	0.00481735
Developmental	ADHD	TWAS	ENSG00000049656	CLPTM1L	5	1317752	1345099	protein_coding	0.0889689	0.929107	1	0.0346878	rs10866530	0.00315723
Developmental	ADHD	TWAS	ENSG00000050165	DKK3	11	11956207	12009769	protein_coding	1.01526	0.309981	1	0.0281039	rs11022424	0.00194175
Developmental	ADHD	TWAS	ENSG00000050344	NFE2L3	7	26152198	26187137	protein_coding	-0.53838	0.590315	1	0.0149299	rs10254487	0.0332543
Developmental	ADHD	TWAS	ENSG00000050393	MCUR1	6	13786557	13814568	protein_coding	-2.35991	0.0182796	1	0.0167454	rs3823246	0.00203552
Developmental	ADHD	TWAS	ENSG00000050426	LETMD1	12	51047962	51060424	protein_coding	-0.830161	0.406448	1	0.0362272	rs1992294	0.055111
Developmental	ADHD	TWAS	ENSG00000050555	LAMC3	9	131009174	131094473	protein_coding	0.649544	0.515987	1	0.0109056	rs7851262	0.00277156
Developmental	ADHD	TWAS	ENSG00000050628	PTGER3	1	70852353	71047816	protein_coding	0.730791	0.464907	1	0.546904	rs4625232	0.00678943
Developmental	ADHD	TWAS	ENSG00000050730	TNIP3	4	121131408	121227466	protein_coding	-1.66972	0.0949747	1	0.029453	rs4833229	0.000225137
Developmental	ADHD	TWAS	ENSG00000051128	HOMER3	19	18929201	18941261	protein_coding	-2.93648	0.00331962	1	0.0103326	rs2074301	0.000386697
Developmental	ADHD	TWAS	ENSG00000051523	CYBA	16	88643275	88651083	protein_coding	-1.01413	0.310519	1	0.0188276	rs7198724	0.00283578
Developmental	ADHD	TWAS	ENSG00000051596	THOC3	5	175917873	176034680	protein_coding	0.736889	0.46119	1	0.0147307	rs7449443	0.00236578
Developmental	ADHD	TWAS	ENSG00000052795	FNIP2	4	158769026	158908050	protein_coding	-0.724099	0.469005	1	0.0415067	rs1393576	0.0023037
Developmental	ADHD	TWAS	ENSG00000053501	USE1	19	17215346	17219829	protein_coding	0.432098	0.66567	1	0.0170671	rs12985015	0.00475766
Developmental	ADHD	TWAS	ENSG00000054116	TRAPPC3	1	36136570	36156053	protein_coding	0.782176	0.434111	1	0.0118906	rs4652903	0.00200831
Developmental	ADHD	TWAS	ENSG00000054118	THRAP3	1	36224432	36305357	protein_coding	0.742441	0.45782	1	0.0201433	rs4652903	0.00200831
Developmental	ADHD	TWAS	ENSG00000054277	OPN3	1	241590102	241677376	protein_coding	1.90149	0.0572384	1	0.0136605	rs2574669	0.00610663
Developmental	ADHD	TWAS	ENSG00000054392	HHAT	1	210328252	210676296	protein_coding	-0.0967798	0.922901	1	0.0199968	rs10489339	0.00169525
Developmental	ADHD	TWAS	ENSG00000054983	GALC	14	87837820	87993665	protein_coding	-0.212251	0.831911	1	0.265754	rs11159845	0.00145758
Developmental	ADHD	TWAS	ENSG00000055044	NOP58	2	202265736	202303661	protein_coding	-1.09476	0.273623	1	0.0142234	rs2043444	0.000426691
Developmental	ADHD	TWAS	ENSG00000055070	SZRD1	1	16352575	16398145	protein_coding	0.182926	0.854856	1	0.0220833	rs6691985	0.000896955
Developmental	ADHD	TWAS	ENSG00000055147	FAM114A2	5	153990148	154038936	protein_coding	-0.137462	0.890665	1	0.13434	rs17518831	3.25288e-05
Developmental	ADHD	TWAS	ENSG00000055163	CYFIP2	5	157266079	157395595	protein_coding	-0.563427	0.573144	1	0.0259171	rs202804	0.00129991
Developmental	ADHD	TWAS	ENSG00000055208	TAB2	6	149218641	149411613	protein_coding	3.00799	0.0026298	1	0.0200071	rs2342764	0.000481216
Developmental	ADHD	TWAS	ENSG00000055950	MRPL43	10	100969458	100987515	protein_coding	-0.196967	0.843853	1	0.441889	rs6584356	0.000226024
Developmental	ADHD	TWAS	ENSG00000055955	ITIH4	3	52812962	52830688	protein_coding	-1.75034	0.0800592	1	0.14908	rs3774419	0.000808116
Developmental	ADHD	TWAS	ENSG00000057019	DCBLD2	3	98795941	98901695	protein_coding	-0.491798	0.622862	1	0.0432318	rs4857392	0.00204925
Developmental	ADHD	TWAS	ENSG00000057252	SOAT1	1	179293714	179358680	protein_coding	-0.864667	0.387222	1	0.0286479	rs4652309	0.00954198
Developmental	ADHD	TWAS	ENSG00000057294	PKP2	12	32790745	32896777	protein_coding	-0.271468	0.786031	1	0.0616992	rs10506085	0.00377952
Developmental	ADHD	TWAS	ENSG00000057468	MSH4	1	75796882	75913242	protein_coding	0.950973	0.341618	1	0.0435848	rs6656501	0.0149743
Developmental	ADHD	TWAS	ENSG00000057657	PRDM1	6	105993463	106109939	protein_coding	2.29105	0.0219605	1	0.0120927	rs6933284	0.00242136
Developmental	ADHD	TWAS	ENSG00000057663	ATG5	6	106045423	106325791	protein_coding	1.15154	0.24951	1	0.0525998	rs6933284	0.00242136
Developmental	ADHD	TWAS	ENSG00000057704	TMCC3	12	94567122	94650557	protein_coding	-0.42501	0.670829	1	0.0177344	rs12823314	0.0016552
Developmental	ADHD	TWAS	ENSG00000058091	CDK14	7	90466424	91210590	protein_coding	-0.949172	0.342533	1	0.0140955	rs2163085	0.014167
Developmental	ADHD	TWAS	ENSG00000058453	CROCC	1	16740273	16972964	protein_coding	1.27269	0.203129	1	0.101468	rs6691985	0.000896955
Developmental	ADHD	TWAS	ENSG00000058729	RIOK2	5	97160867	97183247	protein_coding	0.471327	0.637407	1	0.0107916	rs30333	0.00578014
Developmental	ADHD	TWAS	ENSG00000058804	NDC1	1	53765478	53838463	protein_coding	-0.785894	0.431929	1	0.0847044	rs11206349	0.00574485
Developmental	ADHD	TWAS	ENSG00000059122	FLYWCH1	16	2911931	2951208	protein_coding	-0.416272	0.677211	1	0.0705529	rs17199009	0.00189637
Developmental	ADHD	TWAS	ENSG00000059378	PARP12	7	140023749	140062951	protein_coding	0.935286	0.349641	1	0.0176613	rs193947	0.00417009
Developmental	ADHD	TWAS	ENSG00000059691	GATB	4	151670504	151761007	protein_coding	1.35185	0.176425	1	0.0557809	rs17361412	9.73397e-06
Developmental	ADHD	TWAS	ENSG00000059728	MXD1	2	69897688	69942945	protein_coding	-1.7426	0.0814037	1	0.0258375	rs4318420	0.00273546
Developmental	ADHD	TWAS	ENSG00000059769	DNAJC25	9	111631334	111654351	protein_coding	-1.1366	0.255707	1	0.0240608	rs1004282	0.00225812
Developmental	ADHD	TWAS	ENSG00000059915	PSD	10	102402617	102421539	protein_coding	0.623968	0.532648	1	0.0413461	rs12413996	0.000673859
Developmental	ADHD	TWAS	ENSG00000060069	CTDP1	18	79679803	79754503	protein_coding	-0.50151	0.616012	1	0.0241969	rs12455687	0.00267332
Developmental	ADHD	TWAS	ENSG00000060339	CCAR1	10	68721012	68792377	protein_coding	2.01575	0.0438258	1	0.0760006	rs7903209	0.00152439
Developmental	ADHD	TWAS	ENSG00000060491	OGFR	20	62804835	62814000	protein_coding	-0.852765	0.393789	1	0.0379278	rs3787105	0.000973761
Developmental	ADHD	TWAS	ENSG00000060558	GNA15	19	3136033	3163749	protein_coding	-0.440967	0.659237	1	0.0188704	rs1614080	0.0251559
Developmental	ADHD	TWAS	ENSG00000060688	SNRNP40	1	31259568	31296788	protein_coding	-0.367106	0.71354	1	0.142016	rs1889571	0.000160008
Developmental	ADHD	TWAS	ENSG00000060709	RIMBP2	12	130396133	130768228	protein_coding	0.703485	0.481754	1	0.114835	rs12832504	0.000103601
Developmental	ADHD	TWAS	ENSG00000060718	COL11A1	1	102876467	103108872	protein_coding	-0.845948	0.397582	1	0.0316108	rs6577351	0.0451773
Developmental	ADHD	TWAS	ENSG00000060749	QSER1	11	32892811	32993316	protein_coding	-0.570051	0.568643	1	0.0175426	rs7119163	0.0428674
Developmental	ADHD	TWAS	ENSG00000060762	MPC1	6	166364919	166383013	protein_coding	-0.97595	0.329089	1	0.0417096	rs11756707	0.000443077
Developmental	ADHD	TWAS	ENSG00000060971	ACAA1	3	38103129	38137242	protein_coding	1.45752	0.144973	1	0.0200527	rs580454	0.00105662
Developmental	ADHD	TWAS	ENSG00000061656	SPAG4	20	35615829	35621094	protein_coding	-0.37212	0.709803	1	0.0556701	rs6060331	1.3676e-05
Developmental	ADHD	TWAS	ENSG00000061794	MRPS35	12	27710822	27756295	protein_coding	0.644406	0.519312	1	0.0137333	rs11049085	0.003261
Developmental	ADHD	TWAS	ENSG00000061936	SFSWAP	12	131711081	131799738	protein_coding	-1.17115	0.241539	1	0.0151877	rs5744751	0.0089489
Developmental	ADHD	TWAS	ENSG00000062582	MRPS24	7	43866558	43869893	protein_coding	-0.776285	0.43758	1	0.0164386	rs9784990	0.0176921
Developmental	ADHD	TWAS	ENSG00000062650	WAPL	10	86435256	86521792	protein_coding	-0.252698	0.800502	1	0.0151079	rs17106180	0.00754006
Developmental	ADHD	TWAS	ENSG00000062822	POLD1	19	50384204	50418018	protein_coding	1.87044	0.0614234	1	0.0101265	rs11883023	0.00486257
Developmental	ADHD	TWAS	ENSG00000063127	SLC6A16	19	49289638	49325215	protein_coding	1.10118	0.27082	1	0.0160232	rs503279	0.00520605
Developmental	ADHD	TWAS	ENSG00000063169	BICRA	19	47608196	47703277	protein_coding	0.289607	0.772117	1	0.0148763	rs313853	0.00270867
Developmental	ADHD	TWAS	ENSG00000063322	MED29	19	39391303	39400641	protein_coding	0.752922	0.451497	1	0.0174481	rs3810389	0.00216219
Developmental	ADHD	TWAS	ENSG00000063438	AHRR	5	321714	438291	protein_coding	0.808575	0.418759	1	0.0320466	rs13171076	0.00388934
Developmental	ADHD	TWAS	ENSG00000063761	ADCK1	14	77800109	77935014	protein_coding	0.307031	0.75882	1	0.0158286	rs7159558	0.000375114
Developmental	ADHD	TWAS	ENSG00000063854	HAGH	16	1795620	1827157	protein_coding	-0.379467	0.704341	1	0.0217091	rs929069	0.00164392
Developmental	ADHD	TWAS	ENSG00000064102	INTS13	12	26905181	26938326	protein_coding	0.841085	0.4003	1	0.0180665	rs11049085	0.003261
Developmental	ADHD	TWAS	ENSG00000064199	SPA17	11	124673844	124697518	protein_coding	-1.52397	0.127517	1	0.0502541	rs10893265	0.00446911
Developmental	ADHD	TWAS	ENSG00000064225	ST3GAL6	3	98732236	98821201	protein_coding	-1.91791	0.0551218	1	0.149076	rs4857392	0.00204925
Developmental	ADHD	TWAS	ENSG00000064300	NGFR	17	49495293	49515008	protein_coding	1.45361	0.146056	1	0.0122541	rs11870428	0.00155617
Developmental	ADHD	TWAS	ENSG00000064313	TAF2	8	119730774	119832863	protein_coding	0.439242	0.660486	1	0.0149833	rs1519812	0.00727471
Developmental	ADHD	TWAS	ENSG00000064393	HIPK2	7	139561570	139777998	protein_coding	1.18321	0.236726	1	0.081545	rs193947	0.00417009
Developmental	ADHD	TWAS	ENSG00000064545	TMEM161A	19	19119169	19138513	protein_coding	-1.9503	0.0511398	1	0.0156708	rs4808208	0.00533629
Developmental	ADHD	TWAS	ENSG00000064547	LPAR2	19	19623655	19628930	protein_coding	-3.07764	0.00208647	1	0.0108716	rs2074301	0.000386697
Developmental	ADHD	TWAS	ENSG00000064607	SUGP2	19	18990888	19034023	protein_coding	-3.14096	0.00168397	1	0.0635035	rs2074301	0.000386697
Developmental	ADHD	TWAS	ENSG00000064651	SLC12A2	5	128083766	128189677	protein_coding	-0.896736	0.36986	1	0.0293545	rs976607	0.0262158
Developmental	ADHD	TWAS	ENSG00000064652	SNX24	5	122843439	123029354	protein_coding	-0.851907	0.394266	1	0.0130298	rs10519702	0.0026998
Developmental	ADHD	TWAS	ENSG00000064666	CNN2	19	1026586	1039068	protein_coding	1.14494	0.252233	1	0.0266	rs1610045	0.000107063
Developmental	ADHD	TWAS	ENSG00000064687	ABCA7	19	1039997	1065572	protein_coding	-0.223955	0.822792	1	0.0143103	rs2396366	0.000225137
Developmental	ADHD	TWAS	ENSG00000064726	BTBD1	15	83016423	83067252	protein_coding	0.00207881	0.998341	1	0.0474881	rs17158155	0.00934958
Developmental	ADHD	TWAS	ENSG00000064763	FAR2	12	29149016	29341121	protein_coding	-0.849394	0.395662	1	0.0369023	rs10771592	0.00162712
Developmental	ADHD	TWAS	ENSG00000064999	ANKS1A	6	34889255	35091406	protein_coding	0.397413	0.691063	1	0.0228807	rs1873250	0.000365246
Developmental	ADHD	TWAS	ENSG00000065000	AP3D1	19	2100988	2164468	protein_coding	0.205363	0.837289	1	0.0107187	rs1610045	0.000107063
Developmental	ADHD	TWAS	ENSG00000065054	SLC9A3R2	16	2025356	2039026	protein_coding	1.36254	0.173026	1	0.0396686	rs2745098	0.0147688
Developmental	ADHD	TWAS	ENSG00000065060	BLTP3A	6	34792083	34877514	protein_coding	-2.18687	0.0287519	1	0.036501	rs7755323	0.000247339
Developmental	ADHD	TWAS	ENSG00000065154	OAT	10	124397303	124418976	protein_coding	-2.45182	0.0142135	1	0.0197781	rs12247671	0.000550293
Developmental	ADHD	TWAS	ENSG00000065183	WDR3	1	117929720	117966543	protein_coding	-0.810102	0.417881	1	0.0425146	rs8254	0.00261248
Developmental	ADHD	TWAS	ENSG00000065268	WDR18	19	984332	998438	protein_coding	1.28504	0.198777	1	0.0398438	rs3810414	0.000201602
Developmental	ADHD	TWAS	ENSG00000065361	ERBB3	12	56076799	56103505	protein_coding	-0.508842	0.610863	1	0.0110233	rs11171998	0.000862243
Developmental	ADHD	TWAS	ENSG00000065413	ANKRD44	2	196967017	197311173	protein_coding	0.739028	0.45989	1	0.0261363	rs2290512	3.22454e-05
Developmental	ADHD	TWAS	ENSG00000065457	ADAT1	16	75596868	75623300	protein_coding	-0.467614	0.640061	1	0.243653	rs17676795	0.00456824
Developmental	ADHD	TWAS	ENSG00000065518	NDUFB4	3	120596328	120602507	protein_coding	0.57842	0.562981	1	0.0259596	rs11554681	0.0145657
Developmental	ADHD	TWAS	ENSG00000065526	SPEN	1	15836095	15940456	protein_coding	0.980002	0.327085	1	0.017289	rs736185	0.00703886
Developmental	ADHD	TWAS	ENSG00000065613	SLK	10	103967140	104029233	protein_coding	2.23241	0.0255879	1	0.0204138	rs11192270	1.88759e-08
Developmental	ADHD	TWAS	ENSG00000065621	GSTO2	10	104268873	104304950	protein_coding	-1.23853	0.215519	1	0.337621	rs11192270	1.88759e-08
Developmental	ADHD	TWAS	ENSG00000066379	POLR1H	6	30058899	30064909	protein_coding	-0.310502	0.756179	1	0.0120709	rs396660	0.058758
Developmental	ADHD	TWAS	ENSG00000066468	FGFR2	10	121478332	121598458	protein_coding	-1.62636	0.103872	1	0.0236914	rs1897195	3.18248e-05
Developmental	ADHD	TWAS	ENSG00000066557	LRRC40	1	70144805	70205579	protein_coding	-0.135924	0.891881	1	0.042975	rs4625232	0.00678943
Developmental	ADHD	TWAS	ENSG00000066583	ISOC1	5	129094749	129114028	protein_coding	0.0241808	0.980708	1	0.0100314	rs1559060	0.0237593
Developmental	ADHD	TWAS	ENSG00000066697	MSANTD3	9	100427143	100451734	protein_coding	-0.335285	0.73741	1	0.036006	rs10760686	0.00429015
Developmental	ADHD	TWAS	ENSG00000066827	ZFAT	8	134477788	134713049	protein_coding	-0.519968	0.603086	1	0.0121091	rs2922494	0.00892275
Developmental	ADHD	TWAS	ENSG00000066855	MTFR1	8	65644734	65771261	protein_coding	1.04649	0.295333	1	0.205868	rs2357566	0.000573176
Developmental	ADHD	TWAS	ENSG00000066923	STAG3	7	100177563	100221488	protein_coding	0.199439	0.841919	1	0.116435	rs4727443	0.00086846
Developmental	ADHD	TWAS	ENSG00000067113	PLPP1	5	55424854	55534969	protein_coding	0.730053	0.465358	1	0.0111438	rs6869920	0.00703886
Developmental	ADHD	TWAS	ENSG00000067167	TRAM1	8	70573218	70608416	protein_coding	0.953325	0.340426	1	0.020306	rs10104380	0.0021913
Developmental	ADHD	TWAS	ENSG00000067191	CACNB1	17	39173453	39197702	protein_coding	-1.34917	0.177282	1	0.014943	rs3923377	0.00466937
Developmental	ADHD	TWAS	ENSG00000067208	EVI5	1	92508696	92792404	protein_coding	-0.840847	0.400434	1	0.0162958	rs4847183	0.0164849
Developmental	ADHD	TWAS	ENSG00000067369	TP53BP1	15	43403061	43510728	protein_coding	1.01923	0.308093	1	0.136323	rs17718539	0.000214751
Developmental	ADHD	TWAS	ENSG00000067560	RHOA	3	49359139	49412998	protein_coding	-1.08566	0.277628	1	0.0205162	rs9870755	9.42331e-06
Developmental	ADHD	TWAS	ENSG00000067601	PMS2P4	7	67295608	67299424	transcribed_unprocessed_pseudogene	-2.96875	0.00299009	1	0.0879977	rs4718718	0.00140803
Developmental	ADHD	TWAS	ENSG00000068028	RASSF1	3	50329782	50340980	protein_coding	-0.504599	0.61384	1	0.0309917	rs2236941	0.000479418
Developmental	ADHD	TWAS	ENSG00000068120	COASY	17	42561467	42566277	protein_coding	1.80714	0.0707399	1	0.0114749	rs799916	0.0306182
Developmental	ADHD	TWAS	ENSG00000068137	PLEKHH3	17	42667914	42676994	protein_coding	1.20851	0.22685	1	0.0185593	rs799916	0.0306182
Developmental	ADHD	TWAS	ENSG00000068305	MEF2A	15	99565417	99716488	protein_coding	-2.06486	0.0389359	1	0.0147195	rs1319859	2.55371e-05
Developmental	ADHD	TWAS	ENSG00000068724	TTC7A	2	46915869	47076137	protein_coding	-1.09061	0.275447	1	0.0503811	rs6713506	0.00362587
Developmental	ADHD	TWAS	ENSG00000068745	IP6K2	3	48688003	48740353	protein_coding	2.24446	0.024803	1	0.165381	rs7644148	0.000896955
Developmental	ADHD	TWAS	ENSG00000068781	STON1-GTF2A1L	2	48529925	48776517	protein_coding	-0.466827	0.640624	1	0.141811	rs6713506	0.00362587
Developmental	ADHD	TWAS	ENSG00000068784	SRBD1	2	45388680	45612165	protein_coding	-1.0551	0.29138	1	0.0541313	rs10495921	0.00257828
Developmental	ADHD	TWAS	ENSG00000068878	PSME4	2	53864069	53970993	protein_coding	-0.268801	0.788083	1	0.0168576	rs17044122	0.0117022
Developmental	ADHD	TWAS	ENSG00000068903	SIRT2	19	38878555	38899862	protein_coding	0.705686	0.480383	1	0.0307854	rs3810389	0.00216219
Developmental	ADHD	TWAS	ENSG00000068912	ERLEC1	2	53787009	53833038	protein_coding	-1.51598	0.129525	1	0.0114109	rs13404343	0.0235127
Developmental	ADHD	TWAS	ENSG00000069018	TRPC7	5	136212745	136365545	protein_coding	-1.36765	0.171421	1	0.0340302	rs1229729	0.0264867
Developmental	ADHD	TWAS	ENSG00000069122	ADGRF5	6	46852522	46954943	protein_coding	0.608218	0.543043	1	0.036692	rs9381438	0.00172441
Developmental	ADHD	TWAS	ENSG00000069482	GAL	11	68683779	68691175	protein_coding	0.0229761	0.981669	1	0.0107338	rs11600377	0.000113852
Developmental	ADHD	TWAS	ENSG00000069493	CLEC2D	12	9664969	9699553	protein_coding	-0.231871	0.816638	1	0.0252816	rs10845179	0.0100821
Developmental	ADHD	TWAS	ENSG00000069696	DRD4	11	637269	640706	protein_coding	-0.0636661	0.949236	1	0.0261199	rs10902221	9.83057e-07
Developmental	ADHD	TWAS	ENSG00000069812	HES2	1	6412418	6424670	protein_coding	0.601564	0.547464	1	0.0128262	rs1295107	0.00583344
Developmental	ADHD	TWAS	ENSG00000069943	PIGB	15	55318960	55355648	protein_coding	0.381531	0.702809	1	0.106893	rs11071224	0.00187722
Developmental	ADHD	TWAS	ENSG00000070087	PFN2	3	149964904	150050788	protein_coding	-0.151669	0.879448	1	0.0703986	rs6764451	0.00361429
Developmental	ADHD	TWAS	ENSG00000070193	FGF10	5	44300247	44389706	protein_coding	0.559296	0.57596	1	0.05403	rs12514615	0.000449795
Developmental	ADHD	TWAS	ENSG00000070388	FGF22	19	639879	644373	protein_coding	-0.460041	0.645487	1	0.0426821	rs7815	0.00273546
Developmental	ADHD	TWAS	ENSG00000070423	RNF126	19	647526	663233	protein_coding	-0.0636408	0.949256	1	0.0235289	rs7815	0.00273546
Developmental	ADHD	TWAS	ENSG00000070495	JMJD6	17	76712832	76726799	protein_coding	0.348502	0.727463	1	0.0980978	rs4789377	0.00381581
Developmental	ADHD	TWAS	ENSG00000070501	POLB	8	42338454	42371808	protein_coding	1.51472	0.129843	1	0.0228196	rs773069	0.00346677
Developmental	ADHD	TWAS	ENSG00000070610	GBA2	9	35736866	35749228	protein_coding	-0.546817	0.584505	1	0.0427215	rs12378860	0.0289622
Developmental	ADHD	TWAS	ENSG00000070614	NDST1	5	150485818	150558211	protein_coding	0.437881	0.661473	1	0.0140973	rs9324686	0.000423483
Developmental	ADHD	TWAS	ENSG00000070669	ASNS	7	97851677	97872542	protein_coding	-0.0908323	0.927626	1	0.523056	rs17147641	0.0109591
Developmental	ADHD	TWAS	ENSG00000070785	EIF2B3	1	44850522	44986722	protein_coding	-1.34463	0.178744	1	0.0499306	rs3791101	5.30908e-11
Developmental	ADHD	TWAS	ENSG00000070886	EPHA8	1	22563489	22603595	protein_coding	-0.252451	0.800692	1	0.0112963	rs1569580	0.0071452
Developmental	ADHD	TWAS	ENSG00000071054	MAP4K4	2	101696850	101894690	protein_coding	0.714904	0.474668	1	0.0543297	rs12612424	0.00243745
Developmental	ADHD	TWAS	ENSG00000071082	RPL31	2	101002229	101024032	protein_coding	1.08071	0.279827	1	0.0231306	rs11682748	0.0148507
Developmental	ADHD	TWAS	ENSG00000071243	ING3	7	120950763	120977216	protein_coding	-0.516482	0.605518	1	0.0236674	rs2536150	0.0123843
Developmental	ADHD	TWAS	ENSG00000071537	SEL1L	14	81471547	81533853	protein_coding	-2.5572	0.010552	1	0.0125049	rs1036047	0.000666503
Developmental	ADHD	TWAS	ENSG00000071626	DAZAP1	19	1407569	1435687	protein_coding	0.764011	0.444861	1	0.0335127	rs1610045	0.000107063
Developmental	ADHD	TWAS	ENSG00000071655	MBD3	19	1573596	1592865	protein_coding	-1.60359	0.108805	1	0.0148503	rs1610045	0.000107063
Developmental	ADHD	TWAS	ENSG00000071894	CPSF1	8	144393229	144409335	protein_coding	1.06587	0.286483	1	0.0672994	rs11784860	0.000250254
Developmental	ADHD	TWAS	ENSG00000071994	PDCD2	6	170575295	170584692	protein_coding	-0.0418573	0.966612	1	0.143803	rs3749882	0.0343448
Developmental	ADHD	TWAS	ENSG00000072041	SLC6A15	12	84859491	84913629	protein_coding	1.13989	0.25433	1	0.0102587	rs7136331	0.0091073
Developmental	ADHD	TWAS	ENSG00000072135	PTPN18	2	130356045	130375405	protein_coding	0.0359675	0.971308	1	0.0163953	rs10928944	0.0179814
Developmental	ADHD	TWAS	ENSG00000072195	SPEG	2	219434843	219493629	protein_coding	-0.592128	0.553765	1	0.17745	rs6711764	0.0142065
Developmental	ADHD	TWAS	ENSG00000072201	LNX1	4	53459301	53701405	protein_coding	1.31941	0.187032	1	0.187013	rs11736538	0.00618141
Developmental	ADHD	TWAS	ENSG00000072364	AFF4	5	132875395	132963634	protein_coding	-0.33727	0.735913	1	0.011349	rs11740470	0.00934958
Developmental	ADHD	TWAS	ENSG00000072518	MARK2	11	63838928	63911020	protein_coding	0.336214	0.73671	1	0.014451	rs7103915	0.00466937
Developmental	ADHD	TWAS	ENSG00000072571	HMMR	5	163460203	163491941	protein_coding	-0.10693	0.914844	1	0.0112747	rs17063283	0.000458325
Developmental	ADHD	TWAS	ENSG00000072609	CHFR	12	132822187	132956304	protein_coding	-1.93087	0.0534994	1	0.0561457	rs5744751	0.0089489
Developmental	ADHD	TWAS	ENSG00000072682	P4HA2	5	132190147	132295315	protein_coding	-0.435766	0.663006	1	0.0259567	rs1428150	0.00124224
Developmental	ADHD	TWAS	ENSG00000072736	NFATC3	16	68084751	68229259	protein_coding	-1.52934	0.126179	1	0.0236623	rs8047712	0.0278069
Developmental	ADHD	TWAS	ENSG00000072803	FBXW11	5	171861549	172006873	protein_coding	-0.315452	0.752418	1	0.015207	rs2161375	0.00204238
Developmental	ADHD	TWAS	ENSG00000072832	CRMP1	4	5748084	5893086	protein_coding	-0.98114	0.326524	1	0.010656	rs10027436	0.000326893
Developmental	ADHD	TWAS	ENSG00000072840	EVC	4	5711201	5814305	protein_coding	-0.661757	0.508127	1	0.0218641	rs10027436	0.000326893
Developmental	ADHD	TWAS	ENSG00000072858	SIDT1	3	113532555	113629575	protein_coding	-0.379821	0.704078	1	0.0129063	rs16822416	0.0064107
Developmental	ADHD	TWAS	ENSG00000072952	IRAG1	11	10573091	10693988	protein_coding	-0.100657	0.919823	1	0.101228	rs7103691	0.00400205
Developmental	ADHD	TWAS	ENSG00000072958	AP1M1	19	16197854	16245906	protein_coding	-0.854831	0.392645	1	0.0522162	rs2269931	0.00595953
Developmental	ADHD	TWAS	ENSG00000073067	CYP2W1	7	983181	989640	protein_coding	1.46967	0.141652	1	0.0316444	rs1464541	3.29582e-05
Developmental	ADHD	TWAS	ENSG00000073146	MOV10L1	22	50089879	50161690	protein_coding	-0.606187	0.544391	1	0.0404506	rs12159113	0.000288961
Developmental	ADHD	TWAS	ENSG00000073150	PANX2	22	50170731	50180295	protein_coding	-0.581307	0.561034	1	0.0151097	rs1076915	0.00118694
Developmental	ADHD	TWAS	ENSG00000073169	SELENOO	22	50201011	50217616	protein_coding	-1.91251	0.0558106	1	0.0269133	rs12159113	0.000288961
Developmental	ADHD	TWAS	ENSG00000073331	ALPK1	4	112285509	112442621	protein_coding	1.13994	0.254311	1	0.0484506	rs17576773	1.69293e-06
Developmental	ADHD	TWAS	ENSG00000073417	PDE8A	15	84980440	85139145	protein_coding	-0.516865	0.605251	1	0.0374386	rs12443381	0.00235794
Developmental	ADHD	TWAS	ENSG00000073578	SDHA	5	218303	257082	protein_coding	0.101967	0.918783	1	0.0497578	rs13171076	0.00388934
Developmental	ADHD	TWAS	ENSG00000073605	GSDMB	17	39904595	39919854	protein_coding	1.11383	0.26535	1	0.0108208	rs3923377	0.00466937
Developmental	ADHD	TWAS	ENSG00000073756	PTGS2	1	186671791	186680922	protein_coding	-1.5313	0.125696	1	0.0956177	rs17545946	0.0152243
Developmental	ADHD	TWAS	ENSG00000073910	FRY	13	31846713	32299125	protein_coding	1.80933	0.0703991	1	0.0108181	rs7981107	1.30062e-05
Developmental	ADHD	TWAS	ENSG00000073969	NSF	17	46590669	46757679	protein_coding	1.45146	0.146651	1	0.378625	rs2074404	0.000379419
Developmental	ADHD	TWAS	ENSG00000074054	CLASP1	2	121337776	121649476	protein_coding	-0.689186	0.490706	1	0.0106901	rs6754238	0.0148918
Developmental	ADHD	TWAS	ENSG00000074370	ATP2A3	17	3923870	3964464	protein_coding	-0.431872	0.665835	1	0.110487	rs7215977	0.0243223
Developmental	ADHD	TWAS	ENSG00000074416	MGLL	3	127689062	128052190	protein_coding	-1.75547	0.0791789	1	0.0252315	rs9855048	8.21636e-05
Developmental	ADHD	TWAS	ENSG00000074590	NUAK1	12	106063345	106138954	protein_coding	-0.910368	0.362628	1	0.0237796	rs10861406	0.0148918
Developmental	ADHD	TWAS	ENSG00000074696	HACD3	15	65530418	65578349	protein_coding	-0.198819	0.842405	1	0.0399124	rs11071877	0.000314566
Developmental	ADHD	TWAS	ENSG00000074855	ANO8	19	17323223	17334855	protein_coding	1.13521	0.256288	1	0.0395606	rs12985015	0.00475766
Developmental	ADHD	TWAS	ENSG00000074964	ARHGEF10L	1	17539698	17697874	protein_coding	1.95767	0.0502685	1	0.0213538	rs4920496	7.37043e-05
Developmental	ADHD	TWAS	ENSG00000075035	WSCD2	12	108129288	108250537	protein_coding	0.376421	0.706604	1	0.0157733	rs7975811	0.00274445
Developmental	ADHD	TWAS	ENSG00000075218	GTSE1	22	46296870	46330810	protein_coding	0.21607	0.828933	1	0.0117373	rs7291412	0.00057743
Developmental	ADHD	TWAS	ENSG00000075239	ACAT1	11	108116695	108147603	protein_coding	-0.289241	0.772397	1	0.0817155	rs12291601	0.00763043
Developmental	ADHD	TWAS	ENSG00000075240	GRAMD4	22	46576012	46679790	protein_coding	0.860165	0.389698	1	0.0121215	rs7291412	0.00057743
Developmental	ADHD	TWAS	ENSG00000075391	RASAL2	1	178094104	178484147	protein_coding	-0.441647	0.658744	1	0.0276498	rs633715	0.00125973
Developmental	ADHD	TWAS	ENSG00000075407	ZNF37A	10	38094334	38150293	protein_coding	0.635115	0.525353	1	0.0259242	rs1200917	0.328074
Developmental	ADHD	TWAS	ENSG00000075413	MARK3	14	103385377	103503831	protein_coding	-0.800357	0.423504	1	0.0260071	rs7150548	0.000186971
Developmental	ADHD	TWAS	ENSG00000075624	ACTB	7	5526409	5563902	protein_coding	-1.12755	0.25951	1	0.0197325	rs4724798	0.0208329
Developmental	ADHD	TWAS	ENSG00000075651	PLD1	3	171600404	171810950	protein_coding	0.314743	0.752957	1	0.0121598	rs9865258	4.51819e-06
Developmental	ADHD	TWAS	ENSG00000075702	WDR62	19	36054649	36105108	protein_coding	0.0879534	0.929914	1	0.0179476	rs11882733	0.0021263
Developmental	ADHD	TWAS	ENSG00000075826	SEC31B	10	100486646	100519864	protein_coding	0.724671	0.468654	1	0.129902	rs6584356	0.000226024
Developmental	ADHD	TWAS	ENSG00000075884	ARHGAP15	2	143091362	143768352	protein_coding	-0.164088	0.869661	1	0.0128399	rs6734849	0.00664762
Developmental	ADHD	TWAS	ENSG00000075945	KIFAP3	1	169921326	170085208	protein_coding	1.28761	0.197882	1	0.0382769	rs1332950	0.000831771
Developmental	ADHD	TWAS	ENSG00000075975	MKRN2	3	12557057	12586208	protein_coding	0.0325661	0.974021	1	0.0557472	rs765248	6.6914e-05
Developmental	ADHD	TWAS	ENSG00000076003	MCM6	2	135839626	135876443	protein_coding	0.910019	0.362813	1	0.247986	rs10191360	0.0206677
Developmental	ADHD	TWAS	ENSG00000076053	RBM7	11	114400030	114414203	protein_coding	-0.412644	0.679868	1	0.0120152	rs2519200	0.00032564
Developmental	ADHD	TWAS	ENSG00000076242	MLH1	3	36993350	37050846	protein_coding	2.28634	0.0222342	1	0.0249694	rs12715291	0.000492137
Developmental	ADHD	TWAS	ENSG00000076248	UNG	12	109097597	109126725	protein_coding	-1.20317	0.228912	1	0.0124476	rs3764002	0.000181836
Developmental	ADHD	TWAS	ENSG00000076321	KLHL20	1	173714941	173786692	protein_coding	1.33036	0.183398	1	0.0195611	rs6681766	0.00535277
Developmental	ADHD	TWAS	ENSG00000076513	ANKRD13A	12	109999186	110039763	protein_coding	-0.750321	0.453061	1	0.0212027	rs10774641	0.000956564
Developmental	ADHD	TWAS	ENSG00000076604	TRAF4	17	28744011	28750956	protein_coding	-0.181988	0.855592	1	0.025428	rs9906526	0.00131814
Developmental	ADHD	TWAS	ENSG00000076685	NT5C2	10	103087185	103277605	protein_coding	0.915836	0.359753	1	0.173416	rs4147155	0.000849932
Developmental	ADHD	TWAS	ENSG00000076706	MCAM	11	119308529	119321521	protein_coding	0.248306	0.803898	1	0.0173144	rs626466	0.0142856
Developmental	ADHD	TWAS	ENSG00000076924	XAB2	19	7619525	7629545	protein_coding	2.31211	0.0207719	1	0.174568	rs8105572	0.00315723
Developmental	ADHD	TWAS	ENSG00000076928	ARHGEF1	19	41883173	41930150	protein_coding	-1.85854	0.0630923	1	0.0235431	rs17270169	0.00329273
Developmental	ADHD	TWAS	ENSG00000076984	MAP2K7	19	7903843	7914478	protein_coding	-0.509759	0.61022	1	0.0247777	rs8105572	0.00315723
Developmental	ADHD	TWAS	ENSG00000077063	CTTNBP2	7	117710651	117874139	protein_coding	1.11602	0.264415	1	0.0455214	rs2402120	0.000129715
Developmental	ADHD	TWAS	ENSG00000077080	ACTL6B	7	100643097	100656448	protein_coding	-0.253442	0.799927	1	0.0289984	rs4727443	0.00086846
Developmental	ADHD	TWAS	ENSG00000077097	TOP2B	3	25597978	25664909	protein_coding	0.789567	0.429781	1	0.112992	rs6806291	0.00013729
Developmental	ADHD	TWAS	ENSG00000077150	NFKB2	10	102394110	102402524	protein_coding	1.59328	0.111098	1	0.057805	rs12413996	0.000673859
Developmental	ADHD	TWAS	ENSG00000077152	UBE2T	1	202331544	202341984	protein_coding	0.884415	0.376472	1	0.0403122	rs4576706	0.00487772
Developmental	ADHD	TWAS	ENSG00000077235	GTF3C1	16	27459555	27549913	protein_coding	0.115268	0.908233	1	0.0308031	rs6497951	0.000785086
Developmental	ADHD	TWAS	ENSG00000077238	IL4R	16	27313668	27364778	protein_coding	1.23789	0.215757	1	0.0125639	rs1820264	0.000127106
Developmental	ADHD	TWAS	ENSG00000077420	APBB1IP	10	26438341	26567803	protein_coding	-0.847075	0.396953	1	0.0125601	rs1197585	0.00283578
Developmental	ADHD	TWAS	ENSG00000077549	CAPZB	1	19338775	19485539	protein_coding	1.32798	0.184184	1	0.0234472	rs4920496	7.37043e-05
Developmental	ADHD	TWAS	ENSG00000077800	FKBP6	7	73328161	73358637	protein_coding	0.619657	0.535483	1	0.0138305	rs2944839	1.33067e-05
Developmental	ADHD	TWAS	ENSG00000077942	FBLN1	22	45502238	45601135	protein_coding	1.28533	0.198678	1	0.0200739	rs5766584	0.0016327
Developmental	ADHD	TWAS	ENSG00000078043	PIAS2	18	46803218	46920160	protein_coding	1.31747	0.187683	1	0.0116985	rs7504740	0.0133236
Developmental	ADHD	TWAS	ENSG00000078114	NEBL	10	20779973	21293011	protein_coding	1.99115	0.0464649	1	0.0113366	rs11011637	0.000412429
Developmental	ADHD	TWAS	ENSG00000078237	TIGAR	12	4307763	4360028	protein_coding	-2.15737	0.0309769	1	0.0117991	rs2159604	0.00411772
Developmental	ADHD	TWAS	ENSG00000078295	ADCY2	5	7396138	7830081	protein_coding	1.72959	0.083704	1	0.0145813	rs179171	0.00656778
Developmental	ADHD	TWAS	ENSG00000078487	ZCWPW1	7	100400826	100428992	protein_coding	0.145115	0.88462	1	0.12879	rs4727443	0.00086846
Developmental	ADHD	TWAS	ENSG00000078549	ADCYAP1R1	7	31052308	31111474	protein_coding	-1.16188	0.245286	1	0.020152	rs17336609	0.000323148
Developmental	ADHD	TWAS	ENSG00000078618	NRDC	1	51789191	51878805	protein_coding	-1.29671	0.194732	1	0.018181	rs625829	0.00336787
Developmental	ADHD	TWAS	ENSG00000078668	VDAC3	8	42391624	42405937	protein_coding	1.53758	0.124151	1	0.0996091	rs773069	0.00346677
Developmental	ADHD	TWAS	ENSG00000078699	CBFA2T2	20	33490075	33650036	protein_coding	-3.22945	0.00124029	1	0.0260129	rs734484	0.00068129
Developmental	ADHD	TWAS	ENSG00000078747	ITCH	20	34363235	34511773	protein_coding	-1.79381	0.0728431	1	0.0242546	rs6060331	1.3676e-05
Developmental	ADHD	TWAS	ENSG00000078808	SDF4	1	1216931	1232031	protein_coding	0.114058	0.909192	1	0.0672637	rs4648745	0.0283074
Developmental	ADHD	TWAS	ENSG00000078902	TOLLIP	11	1274371	1309654	protein_coding	-1.40071	0.1613	1	0.0184717	rs10902221	9.83057e-07
Developmental	ADHD	TWAS	ENSG00000079101	CLUL1	18	596988	650334	protein_coding	-0.34525	0.729906	1	0.106121	rs16951554	0.00723131
Developmental	ADHD	TWAS	ENSG00000079112	CDH17	8	94127162	94217303	protein_coding	0.216792	0.82837	1	0.0164692	rs7010699	0.00824181
Developmental	ADHD	TWAS	ENSG00000079246	XRCC5	2	216107464	216206303	protein_coding	0.274406	0.783773	1	0.0708992	rs4672803	0.0025529
Developmental	ADHD	TWAS	ENSG00000079308	TNS1	2	217799588	218033982	protein_coding	-0.105875	0.915681	1	0.0120937	rs7596630	0.0201255
Developmental	ADHD	TWAS	ENSG00000079387	SENP1	12	48042897	48106079	protein_coding	-0.0836939	0.9333	1	0.0128553	rs7133497	0.000825797
Developmental	ADHD	TWAS	ENSG00000079432	CIC	19	42268537	42295797	protein_coding	-1.88028	0.0600697	1	0.0126385	rs17270169	0.00329273
Developmental	ADHD	TWAS	ENSG00000079459	FDFT1	8	11795573	11839304	protein_coding	-2.62358	0.00870104	1	0.0218872	rs10503429	2.2552e-05
Developmental	ADHD	TWAS	ENSG00000079616	KIF22	16	29790727	29805385	protein_coding	0.945296	0.344508	1	0.0202415	rs12922100	0.00344456
Developmental	ADHD	TWAS	ENSG00000079739	PGM1	1	63593411	63660245	protein_coding	-1.00696	0.313952	1	0.0364925	rs17124210	0.00207697
Developmental	ADHD	TWAS	ENSG00000079841	RIMS1	6	71886550	72403150	protein_coding	0.554588	0.579177	1	0.0117658	rs2460695	0.00188358
Developmental	ADHD	TWAS	ENSG00000079974	RABL2B	22	50767501	50783667	protein_coding	-2.06459	0.0389616	1	0.0108418	rs7511047	0.00545265
Developmental	ADHD	TWAS	ENSG00000080224	EPHA6	3	96814581	97761532	protein_coding	-0.0514938	0.958932	1	0.0182563	rs1399257	0.00100544
Developmental	ADHD	TWAS	ENSG00000080345	RIF1	2	151409883	151508013	protein_coding	0.121552	0.903254	1	0.0105799	rs10210872	0.00168948
Developmental	ADHD	TWAS	ENSG00000080573	COL5A3	19	9959561	10010504	protein_coding	2.08038	0.0374908	1	0.216413	rs8113425	0.0129188
Developmental	ADHD	TWAS	ENSG00000080608	PUM3	9	2720469	2844095	protein_coding	-0.383591	0.701281	1	0.0175951	rs7874004	6.66862e-06
Developmental	ADHD	TWAS	ENSG00000080822	CLDND1	3	98497912	98523066	protein_coding	-1.25201	0.210565	1	0.203407	rs4857392	0.00204925
Developmental	ADHD	TWAS	ENSG00000080854	IGSF9B	11	133896438	133956968	protein_coding	-0.291954	0.770322	1	0.0196619	rs12278054	0.00244554
Developmental	ADHD	TWAS	ENSG00000081026	MAGI3	1	113390515	113685923	protein_coding	1.43054	0.152563	1	0.0175581	rs12047722	0.0091073
Developmental	ADHD	TWAS	ENSG00000081052	COL4A4	2	227002714	227164453	protein_coding	1.27237	0.20324	1	0.0137875	rs7561798	0.00268212
Developmental	ADHD	TWAS	ENSG00000081059	TCF7	5	134114681	134151865	protein_coding	-2.20061	0.0277635	1	0.0306595	rs1428150	0.00124224
Developmental	ADHD	TWAS	ENSG00000081087	OSTM1	6	108029245	108165854	protein_coding	-0.847399	0.396773	1	0.0115469	rs847005	0.129519
Developmental	ADHD	TWAS	ENSG00000081154	PCNP	3	101574180	101594465	protein_coding	-1.92316	0.0544599	1	0.0328795	rs11717579	0.00260389
Developmental	ADHD	TWAS	ENSG00000081307	UBA5	3	132654446	132679794	protein_coding	-0.789542	0.429795	1	0.0131282	rs1521282	0.0011024
Developmental	ADHD	TWAS	ENSG00000081386	ZNF510	9	96754553	96778129	protein_coding	0.14092	0.887933	1	0.118001	rs4072767	0.00781407
Developmental	ADHD	TWAS	ENSG00000081479	LRP2	2	169127109	169362534	protein_coding	-0.116879	0.906956	1	0.0167054	rs6757373	0.0159088
Developmental	ADHD	TWAS	ENSG00000081665	ZNF506	19	19785839	19821751	protein_coding	-3.53473	0.000408197	0.927073	0.0375169	rs2074301	0.000386697
Developmental	ADHD	TWAS	ENSG00000081721	DUSP12	1	161749758	161757238	protein_coding	2.35092	0.0187269	1	0.0242676	rs3927640	0.0190271
Developmental	ADHD	TWAS	ENSG00000081791	DELE1	5	141923855	141942047	protein_coding	0.825492	0.409092	1	0.0390471	rs3815355	0.00411772
Developmental	ADHD	TWAS	ENSG00000081803	CADPS2	7	122318411	122886759	protein_coding	-0.436175	0.66271	1	0.0199648	rs1899689	6.69529e-07
Developmental	ADHD	TWAS	ENSG00000081853	PCDHGA2	5	141338760	141512975	protein_coding	-0.450017	0.652698	1	0.0112789	rs3806839	0.026351
Developmental	ADHD	TWAS	ENSG00000081985	IL12RB2	1	67307364	67398724	protein_coding	0.271878	0.785716	1	0.0216389	rs924080	1.67742e-05
Developmental	ADHD	TWAS	ENSG00000082153	BZW1	2	200810594	200827338	protein_coding	-0.887453	0.374835	1	0.0113828	rs1914265	0.00415694
Developmental	ADHD	TWAS	ENSG00000082196	C1QTNF3	5	34017858	34043213	protein_coding	0.23934	0.810842	1	0.0113905	rs1438729	0.00940419
Developmental	ADHD	TWAS	ENSG00000082258	CCNT2	2	134918235	134959342	protein_coding	0.788533	0.430385	1	0.0411723	rs10167538	0.00161049
Developmental	ADHD	TWAS	ENSG00000082269	FAM135A	6	70412941	70561174	protein_coding	1.05002	0.293711	1	0.0286766	rs7773157	2.74543e-06
Developmental	ADHD	TWAS	ENSG00000082293	COL19A1	6	69866556	70212468	protein_coding	0.666846	0.504871	1	0.193226	rs7773157	2.74543e-06
Developmental	ADHD	TWAS	ENSG00000082482	KCNK2	1	215005775	215237090	protein_coding	-0.447308	0.654653	1	0.040576	rs1452633	0.000263263
Developmental	ADHD	TWAS	ENSG00000082497	SERTAD4	1	210232796	210246631	protein_coding	0.711298	0.4769	1	0.0148371	rs10489339	0.00169525
Developmental	ADHD	TWAS	ENSG00000082512	TRAF5	1	211326615	211374946	protein_coding	0.551511	0.581284	1	0.144464	rs11590767	0.00368428
Developmental	ADHD	TWAS	ENSG00000082516	GEMIN5	5	154887411	154938211	protein_coding	2.32923	0.0198469	1	0.0148418	rs10059714	0.000538173
Developmental	ADHD	TWAS	ENSG00000082556	OPRK1	8	53225724	53251637	protein_coding	-0.181323	0.856114	1	0.0487754	rs7824696	0.00320873
Developmental	ADHD	TWAS	ENSG00000082641	NFE2L1	17	48048329	48061545	protein_coding	0.703357	0.481833	1	0.0239407	rs1553754	0.00985146
Developmental	ADHD	TWAS	ENSG00000082781	ITGB5	3	124761948	124901418	protein_coding	-1.05962	0.289318	1	0.163072	rs1055419	0.000661641
Developmental	ADHD	TWAS	ENSG00000082898	XPO1	2	61476032	61538741	protein_coding	1.60431	0.108646	1	0.0679802	rs2698189	0.00937685
Developmental	ADHD	TWAS	ENSG00000083067	TRPM3	9	70529060	71446904	protein_coding	-0.553148	0.580162	1	0.0818961	rs11142793	0.000893747
Developmental	ADHD	TWAS	ENSG00000083123	BCKDHB	6	80106647	80346270	protein_coding	1.56216	0.118251	1	0.0157156	rs10943632	0.00216219
Developmental	ADHD	TWAS	ENSG00000083307	GRHL2	8	101492439	101669726	protein_coding	0.144541	0.885073	1	0.0222083	rs1447013	0.00514201
Developmental	ADHD	TWAS	ENSG00000083454	P2RX5	17	3672199	3696240	protein_coding	1.04579	0.295659	1	0.0585539	rs6502555	0.00541917
Developmental	ADHD	TWAS	ENSG00000083457	ITGAE	17	3714628	3801188	protein_coding	-0.912532	0.361489	1	0.0229813	rs6502555	0.00541917
Developmental	ADHD	TWAS	ENSG00000083520	DIS3	13	72752169	72782096	protein_coding	-1.13078	0.258148	1	0.0162631	rs1333100	0.00141291
Developmental	ADHD	TWAS	ENSG00000083535	PIBF1	13	72782133	73016461	protein_coding	-1.52017	0.128467	1	0.0282605	rs1333100	0.00141291
Developmental	ADHD	TWAS	ENSG00000083544	TDRD3	13	60396457	60573878	protein_coding	0.780621	0.435026	1	0.041821	rs9570136	0.000647251
Developmental	ADHD	TWAS	ENSG00000083635	NUFIP1	13	44939249	44989471	protein_coding	1.29915	0.193891	1	0.0190774	rs7994641	0.0668026
Developmental	ADHD	TWAS	ENSG00000083720	OXCT1	5	41730065	41870425	protein_coding	-1.9897	0.0466237	1	0.0140062	rs3877899	0.000348892
Developmental	ADHD	TWAS	ENSG00000083857	FAT1	4	186587794	186726722	protein_coding	-0.461883	0.644165	1	0.0137895	rs1431005	0.00699673
Developmental	ADHD	TWAS	ENSG00000083896	YTHDC1	4	68310387	68350090	protein_coding	-0.184578	0.85356	1	0.0204761	rs4533820	0.00227322
Developmental	ADHD	TWAS	ENSG00000084070	SMAP2	1	40344850	40423326	protein_coding	-0.0773225	0.938367	1	0.0197273	rs12127002	0.00528711
Developmental	ADHD	TWAS	ENSG00000084072	PPIE	1	39692182	39763914	protein_coding	-0.146669	0.883393	1	0.0357326	rs12127002	0.00528711
Developmental	ADHD	TWAS	ENSG00000084093	REST	4	56907876	56966808	protein_coding	0.59415	0.552412	1	0.0154809	rs6851308	0.000647251
Developmental	ADHD	TWAS	ENSG00000084207	GSTP1	11	67583742	67586656	protein_coding	0.0725161	0.942191	1	0.362755	rs999571	0.0504652
Developmental	ADHD	TWAS	ENSG00000084636	COL16A1	1	31652263	31704319	protein_coding	0.464849	0.642039	1	0.012644	rs1889571	0.000160008
Developmental	ADHD	TWAS	ENSG00000084652	TXLNA	1	32179675	32198285	protein_coding	-2.00506	0.0449567	1	0.0235801	rs1889571	0.000160008
Developmental	ADHD	TWAS	ENSG00000084733	RAB10	2	26034084	26137454	protein_coding	-0.34682	0.728726	1	0.0122504	rs3731631	0.000579569
Developmental	ADHD	TWAS	ENSG00000084754	HADHA	2	26190635	26244672	protein_coding	0.574367	0.56572	1	0.160368	rs920435	0.00143261
Developmental	ADHD	TWAS	ENSG00000085063	CD59	11	33703010	33736479	protein_coding	0.72915	0.46591	1	0.224169	rs3751074	0.00377952
Developmental	ADHD	TWAS	ENSG00000085382	HACE1	6	104728094	104859919	protein_coding	-1.59243	0.111289	1	0.103253	rs1890512	0.00248633
Developmental	ADHD	TWAS	ENSG00000085449	WDFY1	2	223855716	223945357	protein_coding	-0.286477	0.774513	1	0.0358889	rs1908252	0.000825797
Developmental	ADHD	TWAS	ENSG00000085465	OVGP1	1	111414319	111427735	protein_coding	0.891393	0.372718	1	0.0157159	rs2364831	0.00123358
Developmental	ADHD	TWAS	ENSG00000085491	SLC25A24	1	108134043	108200849	protein_coding	-0.308351	0.757815	1	0.411677	rs17641977	0.000166549
Developmental	ADHD	TWAS	ENSG00000085511	MAP3K4	6	160991727	161117385	protein_coding	-0.72503	0.468433	1	0.0621784	rs11962671	0.000209729
Developmental	ADHD	TWAS	ENSG00000085514	PILRA	7	100367530	100400096	protein_coding	-0.427454	0.669049	1	0.549235	rs4727443	0.00086846
Developmental	ADHD	TWAS	ENSG00000085644	ZNF213	16	3129777	3142804	protein_coding	-0.0781351	0.937721	1	0.141416	rs17199009	0.00189637
Developmental	ADHD	TWAS	ENSG00000085719	CPNE3	8	86514435	86561498	protein_coding	-0.577127	0.563854	1	0.0331792	rs2977762	0.000410872
Developmental	ADHD	TWAS	ENSG00000085831	TTC39A	1	51287258	51345116	protein_coding	-0.748495	0.454162	1	0.0314364	rs10888690	0.00207697
Developmental	ADHD	TWAS	ENSG00000085832	EPS15	1	51354263	51519328	protein_coding	-2.01399	0.0440106	1	0.0441422	rs10888690	0.00207697
Developmental	ADHD	TWAS	ENSG00000085998	POMGNT1	1	46188683	46220305	protein_coding	-0.0921523	0.926577	1	0.0142486	rs1258033	0.0164399
Developmental	ADHD	TWAS	ENSG00000085999	RAD54L	1	46246461	46278480	protein_coding	-0.912997	0.361244	1	0.0118879	rs2181413	0.000696381
Developmental	ADHD	TWAS	ENSG00000086015	MAST2	1	45786987	46036122	protein_coding	-1.46196	0.143752	1	0.0268456	rs1052607	2.17621e-05
Developmental	ADHD	TWAS	ENSG00000086062	B4GALT1	9	33104082	33167356	protein_coding	0.381689	0.702692	1	0.0206444	rs12351178	0.00271758
Developmental	ADHD	TWAS	ENSG00000086102	NFX1	9	33290512	33371157	protein_coding	1.07847	0.280823	1	0.0128014	rs673710	0.0168484
Developmental	ADHD	TWAS	ENSG00000086205	FOLH1	11	49145092	49208638	protein_coding	-0.677355	0.498181	1	0.0554765	rs11607791	2.8133e-06
Developmental	ADHD	TWAS	ENSG00000086232	EIF2AK1	7	6022247	6059175	protein_coding	-1.67237	0.0944508	1	0.0128731	rs10250547	0.00409176
Developmental	ADHD	TWAS	ENSG00000086289	EPDR1	7	37920640	37951936	protein_coding	-1.46692	0.142399	1	0.118117	rs2717952	0.0142856
Developmental	ADHD	TWAS	ENSG00000086696	HSD17B2	16	82035004	82098534	protein_coding	-0.918517	0.358348	1	0.0177133	rs8182119	0.0508196
Developmental	ADHD	TWAS	ENSG00000087074	PPP1R15A	19	48872212	48876059	protein_coding	1.30621	0.19148	1	0.101033	rs601338	0.00251941
Developmental	ADHD	TWAS	ENSG00000087076	HSD17B14	19	48813018	48836510	protein_coding	3.10967	0.00187297	1	0.017896	rs601338	0.00251941
Developmental	ADHD	TWAS	ENSG00000087077	TRIP6	7	100867387	100873454	protein_coding	-0.392884	0.694405	1	0.0205568	rs4727443	0.00086846
Developmental	ADHD	TWAS	ENSG00000087086	FTL	19	48965309	48966879	protein_coding	1.266	0.205512	1	0.0218237	rs485186	0.00346677
Developmental	ADHD	TWAS	ENSG00000087088	BAX	19	48954815	48961798	protein_coding	-0.946733	0.343775	1	0.0260612	rs601338	0.00251941
Developmental	ADHD	TWAS	ENSG00000087191	PSMC5	17	63827152	63832026	protein_coding	1.61188	0.106988	1	0.0370618	rs3760237	0.00166087
Developmental	ADHD	TWAS	ENSG00000087206	UIMC1	5	176905005	177022633	protein_coding	1.14396	0.25264	1	0.0182959	rs9313749	0.0123146
Developmental	ADHD	TWAS	ENSG00000087237	CETP	16	56961923	56983845	protein_coding	0.74833	0.454261	1	0.0137052	rs16956086	0.000241603
Developmental	ADHD	TWAS	ENSG00000087266	SH3BP2	4	2793071	2841098	protein_coding	1.69026	0.0909788	1	0.0450773	rs12504990	7.65347e-05
Developmental	ADHD	TWAS	ENSG00000087274	ADD1	4	2843844	2930076	protein_coding	1.70618	0.0879749	1	0.0189946	rs12504990	7.65347e-05
Developmental	ADHD	TWAS	ENSG00000087299	L2HGDH	14	50237563	50312229	protein_coding	-1.69015	0.0909987	1	0.0215436	rs12879001	0.00449723
Developmental	ADHD	TWAS	ENSG00000087301	TXNDC16	14	52430596	52552522	protein_coding	-0.840023	0.400896	1	0.134994	rs8004624	0.00256979
Developmental	ADHD	TWAS	ENSG00000087303	NID2	14	52004809	52069059	protein_coding	1.74127	0.0816366	1	0.01658	rs8004624	0.00256979
Developmental	ADHD	TWAS	ENSG00000087365	SF3B2	11	66050729	66069308	protein_coding	2.37898	0.0173607	1	0.118749	rs557675	0.00279892
Developmental	ADHD	TWAS	ENSG00000087448	KLHL42	12	27780048	27803040	protein_coding	0.780551	0.435067	1	0.048429	rs11049085	0.003261
Developmental	ADHD	TWAS	ENSG00000087470	DNM1L	12	32679200	32745650	protein_coding	-2.01348	0.0440639	1	0.114922	rs10506085	0.00377952
Developmental	ADHD	TWAS	ENSG00000088035	ALG6	1	63367575	63438553	protein_coding	-1.12484	0.260657	1	0.124798	rs17124210	0.00207697
Developmental	ADHD	TWAS	ENSG00000088205	DDX18	2	117814691	117832377	protein_coding	-0.640833	0.521631	1	0.0450964	rs17823497	0.00111412
Developmental	ADHD	TWAS	ENSG00000088280	ASAP3	1	23428563	23484568	protein_coding	-0.602957	0.546537	1	0.022334	rs12401982	0.000156828
Developmental	ADHD	TWAS	ENSG00000088298	EDEM2	20	35115364	35147336	protein_coding	-0.155758	0.876224	1	0.0874579	rs6060331	1.3676e-05
Developmental	ADHD	TWAS	ENSG00000088305	DNMT3B	20	32762385	32809359	protein_coding	-0.375156	0.707545	1	0.168683	rs2253335	0.00797799
Developmental	ADHD	TWAS	ENSG00000088340	FER1L4	20	35558737	35607562	transcribed_unitary_pseudogene	0.488453	0.625229	1	0.0123455	rs6060331	1.3676e-05
Developmental	ADHD	TWAS	ENSG00000088367	EPB41L1	20	36091504	36232799	protein_coding	-0.61994	0.535297	1	0.0136877	rs6060331	1.3676e-05
Developmental	ADHD	TWAS	ENSG00000088766	CRLS1	20	6006093	6040053	protein_coding	-0.467742	0.639969	1	0.0104775	rs1342347	0.103737
Developmental	ADHD	TWAS	ENSG00000088930	XRN2	20	21303331	21389825	protein_coding	-2.98497	0.00283606	1	0.0560142	rs2144782	1.33146e-06
Developmental	ADHD	TWAS	ENSG00000088970	KIZ	20	21125983	21246622	protein_coding	-0.983615	0.325305	1	0.0338636	rs2144782	1.33146e-06
Developmental	ADHD	TWAS	ENSG00000089022	MAPKAPK5	12	111842228	111902222	protein_coding	-2.44984	0.0142922	1	0.0862067	rs876896	5.86942e-05
Developmental	ADHD	TWAS	ENSG00000089041	P2RX7	12	121132819	121188032	protein_coding	-0.307202	0.75869	1	0.0189605	rs540520	0.00558844
Developmental	ADHD	TWAS	ENSG00000089050	RBBP9	20	18486540	18497225	protein_coding	0.347266	0.728391	1	0.0393034	rs3748483	0.000302675
Developmental	ADHD	TWAS	ENSG00000089094	KDM2B	12	121429096	121581023	protein_coding	-0.71273	0.476013	1	0.0164537	rs2277332	0.0383588
Developmental	ADHD	TWAS	ENSG00000089163	SIRT4	12	120302316	120313249	protein_coding	-0.255142	0.798614	1	0.0114818	rs540520	0.00558844
Developmental	ADHD	TWAS	ENSG00000089195	TRMT6	20	5937228	5950558	protein_coding	-0.310155	0.756443	1	0.0105087	rs1028549	0.0250261
Developmental	ADHD	TWAS	ENSG00000089199	CHGB	20	5911510	5925353	protein_coding	-0.253365	0.799986	1	0.0567941	rs1028549	0.0250261
Developmental	ADHD	TWAS	ENSG00000089280	FUS	16	31180138	31191605	protein_coding	1.44173	0.149378	1	0.0181621	rs7203345	0.0951174
Developmental	ADHD	TWAS	ENSG00000089351	GRAMD1A	19	34994784	35026471	protein_coding	1.26924	0.204354	1	0.0104352	rs11882733	0.0021263
Developmental	ADHD	TWAS	ENSG00000089639	GMIP	19	19629476	19643657	protein_coding	2.22896	0.0258167	1	0.0166438	rs2074301	0.000386697
Developmental	ADHD	TWAS	ENSG00000089693	MLF2	12	6747996	6767475	protein_coding	-0.657139	0.511092	1	0.0179228	rs2270151	0.00769883
Developmental	ADHD	TWAS	ENSG00000089847	ANKRD24	19	4182689	4224814	protein_coding	-0.165136	0.868837	1	0.0604181	rs350871	0.00781407
Developmental	ADHD	TWAS	ENSG00000089876	DHX32	10	125836337	125896436	protein_coding	-0.855663	0.392184	1	0.0241729	rs12247671	0.000550293
Developmental	ADHD	TWAS	ENSG00000090097	PCBP4	3	51957454	51974016	protein_coding	1.08225	0.279144	1	0.0435489	rs11716837	0.000903404
Developmental	ADHD	TWAS	ENSG00000090238	YPEL3	16	30092314	30096915	protein_coding	1.0892	0.276067	1	0.0357714	rs12922100	0.00344456
Developmental	ADHD	TWAS	ENSG00000090316	MAEA	4	1289887	1340147	protein_coding	-0.701637	0.482905	1	0.12682	rs9328757	0.0021913
Developmental	ADHD	TWAS	ENSG00000090432	MUL1	1	20499448	20508151	protein_coding	-0.670858	0.502311	1	0.0794009	rs17449243	0.000799407
Developmental	ADHD	TWAS	ENSG00000090487	SPG21	15	64963022	64990310	protein_coding	0.984952	0.324648	1	0.0321399	rs4776415	0.00456824
Developmental	ADHD	TWAS	ENSG00000090612	ZNF268	12	133181409	133214832	protein_coding	-0.803897	0.421456	1	0.354181	rs5744751	0.0089489
Developmental	ADHD	TWAS	ENSG00000090615	GOLGA3	12	132768902	132829143	protein_coding	-1.27942	0.200748	1	0.0117222	rs11146953	0.027736
Developmental	ADHD	TWAS	ENSG00000090857	PDPR	16	70114332	70162537	protein_coding	0.372277	0.709687	1	0.020657	rs3815821	0.00982296
Developmental	ADHD	TWAS	ENSG00000090861	AARS1	16	70251983	70289707	protein_coding	-0.424577	0.671145	1	0.0241388	rs16958711	0.0168484
Developmental	ADHD	TWAS	ENSG00000090924	PLEKHG2	19	39412669	39428415	protein_coding	-0.954164	0.340001	1	0.0289182	rs3810389	0.00216219
Developmental	ADHD	TWAS	ENSG00000090989	EXOC1	4	55853648	55905086	protein_coding	-1.27019	0.204016	1	0.0132516	rs2726737	0.000642519
Developmental	ADHD	TWAS	ENSG00000091129	NRCAM	7	108147623	108456717	protein_coding	-0.00381209	0.996958	1	0.0192202	rs1269650	0.00275346
Developmental	ADHD	TWAS	ENSG00000091409	ITGA6	2	172427354	172506459	protein_coding	1.45604	0.145381	1	0.0751905	rs2113808	2.32655e-05
Developmental	ADHD	TWAS	ENSG00000091483	FH	1	241497511	241519799	protein_coding	-0.326567	0.743995	1	0.0300308	rs2574669	0.00610663
Developmental	ADHD	TWAS	ENSG00000091513	TF	3	133746040	133796641	protein_coding	0.788687	0.430295	1	0.0417673	rs12634591	0.00128191
Developmental	ADHD	TWAS	ENSG00000091527	CDV3	3	133573686	133590261	protein_coding	-2.14386	0.0320437	1	0.0121328	rs12634591	0.00128191
Developmental	ADHD	TWAS	ENSG00000091622	PITPNM3	17	6451263	6556555	protein_coding	-0.541235	0.588346	1	0.023989	rs12452170	0.00228841
Developmental	ADHD	TWAS	ENSG00000091664	SLC17A6	11	22338381	22379503	protein_coding	-0.799872	0.423785	1	0.101047	rs324228	7.15716e-05
Developmental	ADHD	TWAS	ENSG00000091844	RGS17	6	153004459	153131282	protein_coding	-1.87835	0.0603334	1	0.0458721	rs1359964	0.0063913
Developmental	ADHD	TWAS	ENSG00000091972	CD200	3	112332347	112362812	protein_coding	-0.982561	0.325823	1	0.0629523	rs13083322	0.00424979
Developmental	ADHD	TWAS	ENSG00000091986	CCDC80	3	112596797	112649530	protein_coding	-0.450104	0.652635	1	0.011644	rs13083322	0.00424979
Developmental	ADHD	TWAS	ENSG00000092010	PSME1	14	24136163	24138967	protein_coding	-0.454732	0.649302	1	0.028141	rs1951637	0.00522217
Developmental	ADHD	TWAS	ENSG00000092036	HAUS4	14	22946228	22957161	protein_coding	0.677047	0.498376	1	0.201052	rs8003791	6.388e-05
Developmental	ADHD	TWAS	ENSG00000092094	OSGEP	14	20446401	20455089	protein_coding	0.653123	0.513677	1	0.456119	rs11160645	0.00137905
Developmental	ADHD	TWAS	ENSG00000092108	SCFD1	14	30622291	30737694	protein_coding	-0.484371	0.628122	1	0.123606	rs17096174	0.000310953
Developmental	ADHD	TWAS	ENSG00000092148	HECTD1	14	31100117	31207804	protein_coding	0.510525	0.609684	1	0.0190662	rs12434151	0.000666503
Developmental	ADHD	TWAS	ENSG00000092199	HNRNPC	14	21209136	21269494	protein_coding	-0.164183	0.869587	1	0.0303509	rs17211691	0.013625
Developmental	ADHD	TWAS	ENSG00000092200	RPGRIP1	14	21280083	21351301	protein_coding	0.242968	0.80803	1	0.0172287	rs11160645	0.00137905
Developmental	ADHD	TWAS	ENSG00000092295	TGM1	14	24249114	24264432	protein_coding	-0.11345	0.909674	1	0.105399	rs1951637	0.00522217
Developmental	ADHD	TWAS	ENSG00000092330	TINF2	14	24238286	24242663	protein_coding	0.859986	0.389797	1	0.0224745	rs1951637	0.00522217
Developmental	ADHD	TWAS	ENSG00000092470	WDR76	15	43826980	43868412	protein_coding	1.34298	0.179279	1	0.041759	rs35302555	0.00262973
Developmental	ADHD	TWAS	ENSG00000092529	CAPN3	15	42359498	42412949	protein_coding	-1.50291	0.132862	1	0.0233094	rs17718539	0.000214751
Developmental	ADHD	TWAS	ENSG00000092621	PHGDH	1	119648411	119744218	protein_coding	1.11991	0.262751	1	0.0117527	rs10494221	0.000309758
Developmental	ADHD	TWAS	ENSG00000092758	COL9A3	20	62816244	62841159	protein_coding	0.712436	0.476195	1	0.180528	rs3787105	0.000973761
Developmental	ADHD	TWAS	ENSG00000092847	AGO1	1	35869808	35930532	protein_coding	0.773375	0.4393	1	0.0152505	rs4652903	0.00200831
Developmental	ADHD	TWAS	ENSG00000092853	CLSPN	1	35720218	35769978	protein_coding	0.618244	0.536414	1	0.0388484	rs4652903	0.00200831
Developmental	ADHD	TWAS	ENSG00000092969	TGFB2	1	218345336	218444619	protein_coding	-1.77683	0.0755961	1	0.0323652	rs4846427	0.0106188
Developmental	ADHD	TWAS	ENSG00000093000	NUP50	22	45163925	45188017	protein_coding	-0.111666	0.911088	1	0.0309361	rs7291412	0.00057743
Developmental	ADHD	TWAS	ENSG00000093167	LRRFIP2	3	37052626	37183689	protein_coding	1.88899	0.0588933	1	0.0228816	rs12715291	0.000492137
Developmental	ADHD	TWAS	ENSG00000094661	OR1I1	19	15082211	15092970	protein_coding	-0.014817	0.988178	1	0.0834615	rs7254952	0.0120049
Developmental	ADHD	TWAS	ENSG00000094755	GABRP	5	170763350	170814047	protein_coding	-0.0655785	0.947713	1	0.0179667	rs12517302	0.00128638
Developmental	ADHD	TWAS	ENSG00000094796	KRT31	17	41393721	41397608	protein_coding	0.189421	0.849763	1	0.0394742	rs7214006	0.0106799
Developmental	ADHD	TWAS	ENSG00000094880	CDC23	5	138187650	138213343	protein_coding	-1.10707	0.268262	1	0.013126	rs6878439	0.000467007
Developmental	ADHD	TWAS	ENSG00000094914	AAAS	12	53307456	53324864	protein_coding	-0.0357334	0.971495	1	0.0266546	rs1879559	0.00032564
Developmental	ADHD	TWAS	ENSG00000095002	MSH2	2	47403067	47663146	protein_coding	-0.357343	0.720835	1	0.0134751	rs6713506	0.00362587
Developmental	ADHD	TWAS	ENSG00000095015	MAP3K1	5	56815549	56896152	protein_coding	0.158358	0.874174	1	0.0949151	rs12518339	0.00224311
Developmental	ADHD	TWAS	ENSG00000095203	EPB41L4B	9	109171974	109321059	protein_coding	-0.65746	0.510885	1	0.0236158	rs7853282	0.0021913
Developmental	ADHD	TWAS	ENSG00000095380	NANS	9	98056732	98083077	protein_coding	-0.177262	0.859302	1	0.0282462	rs2808538	0.000302675
Developmental	ADHD	TWAS	ENSG00000095383	TBC1D2	9	98199011	98255649	protein_coding	1.17626	0.239491	1	0.184263	rs17725597	0.00018549
Developmental	ADHD	TWAS	ENSG00000095485	CWF19L1	10	100232298	100267680	protein_coding	0.546971	0.584398	1	0.0177058	rs4917873	0.0216759
Developmental	ADHD	TWAS	ENSG00000095564	BTAF1	10	91923770	92031437	protein_coding	-0.557294	0.577326	1	0.0425248	rs2265195	0.00057743
Developmental	ADHD	TWAS	ENSG00000095574	IKZF5	10	122990807	123008812	protein_coding	-2.37903	0.0173582	1	0.0111738	rs11200621	0.000443077
Developmental	ADHD	TWAS	ENSG00000095596	CYP26A1	10	93073475	93077885	protein_coding	1.12233	0.261721	1	0.0131142	rs2265195	0.00057743
Developmental	ADHD	TWAS	ENSG00000095713	CRTAC1	10	97865000	98030828	protein_coding	1.2507	0.211044	1	0.0216474	rs2817713	0.0149743
Developmental	ADHD	TWAS	ENSG00000095787	WAC	10	28532493	28623112	protein_coding	0.372734	0.709347	1	0.0194628	rs2172086	0.00108694
Developmental	ADHD	TWAS	ENSG00000095794	CREM	10	35126791	35212958	protein_coding	-0.0969696	0.922751	1	0.0114662	rs315573	0.00140316
Developmental	ADHD	TWAS	ENSG00000095906	NUBP2	16	1782932	1789186	protein_coding	-1.17118	0.241528	1	0.0165971	rs929069	0.00164392
Developmental	ADHD	TWAS	ENSG00000096060	FKBP5	6	35573585	35728583	protein_coding	-0.999117	0.317738	1	0.0265978	rs9380466	0.000966848
Developmental	ADHD	TWAS	ENSG00000096063	SRPK1	6	35832966	35921342	protein_coding	-0.774219	0.438801	1	0.146579	rs9380466	0.000966848
Developmental	ADHD	TWAS	ENSG00000096080	MRPS18A	6	43671202	43687791	protein_coding	-0.835797	0.403269	1	0.0127141	rs12195350	0.00142273
Developmental	ADHD	TWAS	ENSG00000096433	ITPR3	6	33620365	33696574	protein_coding	-0.875766	0.381157	1	0.13968	rs6914422	2.35778e-05
Developmental	ADHD	TWAS	ENSG00000096696	DSP	6	7541617	7586714	protein_coding	-0.905515	0.365193	1	0.0117952	rs2182801	0.0101992
Developmental	ADHD	TWAS	ENSG00000096746	HNRNPH3	10	68331174	68343193	protein_coding	0.159762	0.873069	1	0.0265743	rs10762231	0.0245762
Developmental	ADHD	TWAS	ENSG00000096872	IFT74	9	26947039	27066134	protein_coding	0.706773	0.479708	1	0.0263207	rs1495563	0.00112596
Developmental	ADHD	TWAS	ENSG00000096968	JAK2	9	4984390	5129948	protein_coding	-1.33764	0.181015	1	0.017293	rs12339374	0.000560587
Developmental	ADHD	TWAS	ENSG00000096996	IL12RB1	19	18058995	18098944	protein_coding	-0.704569	0.481078	1	0.0111372	rs2303697	0.0148918
Developmental	ADHD	TWAS	ENSG00000097033	SH3GLB1	1	86704570	86748184	protein_coding	-0.879344	0.379215	1	0.180098	rs11161963	0.00235012
Developmental	ADHD	TWAS	ENSG00000097046	CDC7	1	91500851	91525764	protein_coding	-0.00048579	0.999612	1	0.462348	rs10922910	0.00141781
Developmental	ADHD	TWAS	ENSG00000099139	PCSK5	9	75890644	76362975	protein_coding	1.09874	0.271881	1	0.0105845	rs9314838	0.0106493
Developmental	ADHD	TWAS	ENSG00000099194	SCD	10	100347233	100364826	protein_coding	-0.154268	0.877398	1	0.0347319	rs6584356	0.000226024
Developmental	ADHD	TWAS	ENSG00000099204	ABLIM1	10	114431112	114768061	protein_coding	1.13067	0.258195	1	0.0322814	rs11575663	0.000221624
Developmental	ADHD	TWAS	ENSG00000099246	RAB18	10	27504174	27543207	protein_coding	-1.48621	0.137223	1	0.029278	rs2253230	0.000953158
Developmental	ADHD	TWAS	ENSG00000099250	NRP1	10	33177492	33336262	protein_coding	0.493106	0.621937	1	0.0272431	rs2506155	0.00240536
Developmental	ADHD	TWAS	ENSG00000099251	HSD17B7P2	10	38356455	38378107	transcribed_unprocessed_pseudogene	-0.192553	0.847309	1	0.227129	rs1740744	0.00601431
Developmental	ADHD	TWAS	ENSG00000099260	PALMD	1	99646113	99694541	protein_coding	0.987093	0.323597	1	0.11788	rs12731647	0.00259533
Developmental	ADHD	TWAS	ENSG00000099290	WASHC2A	10	50067888	50133509	protein_coding	0.789784	0.429654	1	0.383611	rs7897345	0.00304657
Developmental	ADHD	TWAS	ENSG00000099308	MAST3	19	18097778	18151692	protein_coding	0.0190625	0.984791	1	0.0218092	rs12985015	0.00475766
Developmental	ADHD	TWAS	ENSG00000099337	KCNK6	19	38319845	38332076	protein_coding	-1.49812	0.134101	1	0.0237415	rs3760884	0.0148097
Developmental	ADHD	TWAS	ENSG00000099365	STX1B	16	30989256	31010638	protein_coding	1.25196	0.210583	1	0.012918	rs12922100	0.00344456
Developmental	ADHD	TWAS	ENSG00000099377	HSD3B7	16	30985207	30989147	protein_coding	1.35122	0.176625	1	0.054989	rs12922100	0.00344456
Developmental	ADHD	TWAS	ENSG00000099622	CIRBP	19	1259384	1274880	protein_coding	1.48622	0.137221	1	0.0231887	rs1610045	0.000107063
Developmental	ADHD	TWAS	ENSG00000099624	ATP5F1D	19	1241746	1244825	protein_coding	2.19265	0.0283324	1	0.013826	rs1610045	0.000107063
Developmental	ADHD	TWAS	ENSG00000099625	CBARP	19	1228287	1238027	protein_coding	1.10459	0.269338	1	0.0236933	rs1610045	0.000107063
Developmental	ADHD	TWAS	ENSG00000099783	HNRNPM	19	8444767	8489114	protein_coding	0.317263	0.751044	1	0.0166828	rs12980113	0.0211106
Developmental	ADHD	TWAS	ENSG00000099800	TIMM13	19	2425625	2427586	protein_coding	0.798932	0.42433	1	0.0218365	rs1610045	0.000107063
Developmental	ADHD	TWAS	ENSG00000099804	CDC34	19	531760	542092	protein_coding	0.912865	0.361314	1	0.0786423	rs7815	0.00273546
Developmental	ADHD	TWAS	ENSG00000099810	MTAP	9	21802636	21937651	protein_coding	-1.96436	0.049488	1	0.0280641	rs655497	0.000226024
Developmental	ADHD	TWAS	ENSG00000099822	HCN2	19	589881	617159	protein_coding	0.092488	0.92631	1	0.0150333	rs7815	0.00273546
Developmental	ADHD	TWAS	ENSG00000099840	IZUMO4	19	2096429	2099593	protein_coding	0.197625	0.843338	1	0.0129692	rs1610045	0.000107063
Developmental	ADHD	TWAS	ENSG00000099860	GADD45B	19	2476122	2478259	protein_coding	-0.372659	0.709402	1	0.0252018	rs3810414	0.000201602
Developmental	ADHD	TWAS	ENSG00000099864	PALM	19	708935	748329	protein_coding	1.26098	0.207315	1	0.039584	rs7815	0.00273546
Developmental	ADHD	TWAS	ENSG00000099875	MKNK2	19	2037465	2051244	protein_coding	0.266413	0.789921	1	0.0456713	rs1610045	0.000107063
Developmental	ADHD	TWAS	ENSG00000099889	ARVCF	22	19969896	20016823	protein_coding	0.358734	0.719794	1	0.0167627	rs2280117	0.00271758
Developmental	ADHD	TWAS	ENSG00000099899	TRMT2A	22	20111875	20117392	protein_coding	-1.78731	0.0738877	1	0.0251975	rs2280117	0.00271758
Developmental	ADHD	TWAS	ENSG00000099901	RANBP1	22	20115938	20127355	protein_coding	-0.412063	0.680293	1	0.0120122	rs2280117	0.00271758
Developmental	ADHD	TWAS	ENSG00000099910	KLHL22	22	20441519	20495844	protein_coding	0.578158	0.563158	1	0.012738	rs2280117	0.00271758
Developmental	ADHD	TWAS	ENSG00000099917	MED15	22	20495913	20587632	protein_coding	0.814144	0.415562	1	0.0182573	rs2280117	0.00271758
Developmental	ADHD	TWAS	ENSG00000099940	SNAP29	22	20859007	20891214	protein_coding	0.944765	0.344779	1	0.0724627	rs9607272	0.00203552
Developmental	ADHD	TWAS	ENSG00000099953	MMP11	22	23768226	23784316	protein_coding	-0.311185	0.75566	1	0.0129673	rs9612177	0.00889666
Developmental	ADHD	TWAS	ENSG00000100027	YPEL1	22	21697536	21735794	protein_coding	1.09208	0.274798	1	0.041902	rs9607272	0.00203552
Developmental	ADHD	TWAS	ENSG00000100038	TOP3B	22	21957025	21982813	protein_coding	1.05543	0.291229	1	0.0850366	rs9607272	0.00203552
Developmental	ADHD	TWAS	ENSG00000100055	CYTH4	22	37282027	37315341	protein_coding	0.355874	0.721935	1	0.0222594	rs2018805	0.0106188
Developmental	ADHD	TWAS	ENSG00000100058	CRYBB2P1	22	25455712	25459681	transcribed_unprocessed_pseudogene	0.511694	0.608865	1	0.0312062	rs5760781	0.00658766
Developmental	ADHD	TWAS	ENSG00000100065	CARD10	22	37490362	37519542	protein_coding	0.784581	0.432699	1	0.102088	rs10854698	0.00697574
Developmental	ADHD	TWAS	ENSG00000100068	LRP5L	22	25351612	25405274	transcribed_unprocessed_pseudogene	0.443768	0.65721	1	0.0110429	rs629429	0.022846
Developmental	ADHD	TWAS	ENSG00000100077	GRK3	22	25564675	25729294	protein_coding	-0.900222	0.368002	1	0.0255416	rs5760781	0.00658766
Developmental	ADHD	TWAS	ENSG00000100083	GGA1	22	37608725	37633564	protein_coding	-0.44551	0.655951	1	0.028058	rs10854698	0.00697574
Developmental	ADHD	TWAS	ENSG00000100097	LGALS1	22	37675636	37679802	protein_coding	0.184468	0.853646	1	0.460269	rs10854698	0.00697574
Developmental	ADHD	TWAS	ENSG00000100100	PIK3IP1	22	31281594	31292534	protein_coding	0.0879328	0.92993	1	0.0129487	rs2097390	0.000235993
Developmental	ADHD	TWAS	ENSG00000100105	PATZ1	22	31325804	31346346	protein_coding	-1.54855	0.12149	1	0.0197219	rs5998233	0.0352913
Developmental	ADHD	TWAS	ENSG00000100106	TRIOBP	22	37697048	37776556	protein_coding	-0.897619	0.369389	1	0.182261	rs10854698	0.00697574
Developmental	ADHD	TWAS	ENSG00000100116	GCAT	22	37807905	37817176	protein_coding	0.0400202	0.968077	1	0.130589	rs10854698	0.00697574
Developmental	ADHD	TWAS	ENSG00000100129	EIF3L	22	37848868	37889407	protein_coding	-0.976647	0.328744	1	0.0141972	rs10854698	0.00697574
Developmental	ADHD	TWAS	ENSG00000100138	SNU13	22	41673933	41690504	protein_coding	-0.410587	0.681375	1	0.0162961	rs6002560	0.0377094
Developmental	ADHD	TWAS	ENSG00000100139	MICALL1	22	37905657	37942822	protein_coding	-1.37697	0.168523	1	0.163033	rs10854698	0.00697574
Developmental	ADHD	TWAS	ENSG00000100147	CCDC134	22	41800679	41832164	protein_coding	-0.979951	0.32711	1	0.0297914	rs9611895	0.00149321
Developmental	ADHD	TWAS	ENSG00000100162	CENPM	22	41938737	41947152	protein_coding	0.381037	0.703176	1	0.0148401	rs6002560	0.0377094
Developmental	ADHD	TWAS	ENSG00000100167	SEPTIN3	22	41969443	41998221	protein_coding	-1.22257	0.221493	1	0.0166682	rs9611895	0.00149321
Developmental	ADHD	TWAS	ENSG00000100196	KDELR3	22	38468078	38483447	protein_coding	-0.806195	0.420131	1	0.0148331	rs5995694	0.00990868
Developmental	ADHD	TWAS	ENSG00000100197	CYP2D6	22	42126499	42130865	protein_coding	-0.56833	0.569811	1	0.29405	rs9611895	0.00149321
Developmental	ADHD	TWAS	ENSG00000100201	DDX17	22	38483438	38507660	protein_coding	-1.74447	0.0810769	1	0.0340957	rs9611012	0.00756256
Developmental	ADHD	TWAS	ENSG00000100216	TOMM22	22	38681957	38685421	protein_coding	-0.507629	0.611714	1	0.0152631	rs2284060	0.0137013
Developmental	ADHD	TWAS	ENSG00000100218	RSPH14	22	23059415	23145021	protein_coding	-0.0889031	0.929159	1	0.025216	rs9612177	0.00889666
Developmental	ADHD	TWAS	ENSG00000100221	JOSD1	22	38685543	38701556	protein_coding	-1.37403	0.169433	1	0.01501	rs9623015	0.00520605
Developmental	ADHD	TWAS	ENSG00000100226	GTPBP1	22	38705742	38738299	protein_coding	-1.07938	0.28042	1	0.0622897	rs9623015	0.00520605
Developmental	ADHD	TWAS	ENSG00000100227	POLDIP3	22	42583721	42614962	protein_coding	-1.45778	0.144901	1	0.228166	rs9611895	0.00149321
Developmental	ADHD	TWAS	ENSG00000100228	RAB36	22	23145366	23165663	protein_coding	0.866667	0.386125	1	0.0250704	rs2013551	0.00988003
Developmental	ADHD	TWAS	ENSG00000100239	PPP6R2	22	50343304	50445090	protein_coding	-2.53102	0.0113731	1	0.0634719	rs12159113	0.000288961
Developmental	ADHD	TWAS	ENSG00000100258	LMF2	22	50502949	50507702	protein_coding	-1.60434	0.10864	1	0.0712923	rs7511047	0.00545265
Developmental	ADHD	TWAS	ENSG00000100271	TTLL1	22	43039516	43089419	protein_coding	-0.738747	0.460061	1	0.0203984	rs9611895	0.00149321
Developmental	ADHD	TWAS	ENSG00000100288	CHKB	22	50578959	50601455	protein_coding	-1.73204	0.0832673	1	0.0545516	rs7511047	0.00545265
Developmental	ADHD	TWAS	ENSG00000100290	BIK	22	43110750	43129712	protein_coding	0.433142	0.664912	1	0.0292653	rs9611895	0.00149321
Developmental	ADHD	TWAS	ENSG00000100294	MCAT	22	43132209	43143398	protein_coding	-0.3964	0.69181	1	0.0211006	rs9611895	0.00149321
Developmental	ADHD	TWAS	ENSG00000100300	TSPO	22	43151547	43163242	protein_coding	-0.684855	0.493435	1	0.0207662	rs9611895	0.00149321
Developmental	ADHD	TWAS	ENSG00000100304	TTLL12	22	43166622	43187134	protein_coding	-0.534829	0.592768	1	0.34933	rs9611895	0.00149321
Developmental	ADHD	TWAS	ENSG00000100311	PDGFB	22	39223359	39244982	protein_coding	-0.332434	0.739561	1	0.0138921	rs2018805	0.0106188
Developmental	ADHD	TWAS	ENSG00000100316	RPL3	22	39312882	39320389	protein_coding	-2.42333	0.0153792	1	0.0226436	rs9623015	0.00520605
Developmental	ADHD	TWAS	ENSG00000100321	SYNGR1	22	39349925	39385575	protein_coding	-2.69095	0.00712497	1	0.0153498	rs9623015	0.00520605
Developmental	ADHD	TWAS	ENSG00000100341	PNPLA5	22	43879678	43892013	protein_coding	-0.485826	0.627091	1	0.0488644	rs11090718	0.00247812
Developmental	ADHD	TWAS	ENSG00000100344	PNPLA3	22	43923792	43964488	protein_coding	0.213227	0.83115	1	0.0252185	rs11090718	0.00247812
Developmental	ADHD	TWAS	ENSG00000100360	IFT27	22	36758202	36776256	protein_coding	-1.14982	0.250217	1	0.0124118	rs10854698	0.00697574
Developmental	ADHD	TWAS	ENSG00000100362	PVALB	22	36800684	36819479	protein_coding	-0.0338181	0.973022	1	0.029998	rs10854698	0.00697574
Developmental	ADHD	TWAS	ENSG00000100365	NCF4	22	36860988	36878017	protein_coding	0.975443	0.329341	1	0.0106388	rs10854698	0.00697574
Developmental	ADHD	TWAS	ENSG00000100376	FAM118A	22	45308968	45341955	protein_coding	-0.22974	0.818294	1	0.546497	rs7291412	0.00057743
Developmental	ADHD	TWAS	ENSG00000100380	ST13	22	40824535	40856639	protein_coding	-2.32562	0.0200391	1	0.0182254	rs11089974	0.0125957
Developmental	ADHD	TWAS	ENSG00000100412	ACO2	22	41447830	41529273	protein_coding	-0.716466	0.473703	1	0.127511	rs5751276	0.0285968
Developmental	ADHD	TWAS	ENSG00000100413	POLR3H	22	41525799	41544606	protein_coding	-0.432432	0.665427	1	0.0743939	rs5751276	0.0285968
Developmental	ADHD	TWAS	ENSG00000100417	PMM1	22	41576900	41589871	protein_coding	-0.358137	0.720241	1	0.082873	rs5751276	0.0285968
Developmental	ADHD	TWAS	ENSG00000100422	CERK	22	46684410	46738252	protein_coding	0.527282	0.597998	1	0.082661	rs7291412	0.00057743
Developmental	ADHD	TWAS	ENSG00000100433	KCNK10	14	88180103	88326907	protein_coding	-0.0990996	0.921059	1	0.0209682	rs11159845	0.00145758
Developmental	ADHD	TWAS	ENSG00000100439	ABHD4	14	22598290	22612963	protein_coding	1.20422	0.228505	1	0.0590019	rs8003791	6.388e-05
Developmental	ADHD	TWAS	ENSG00000100445	SDR39U1	14	24439766	24442905	protein_coding	0.843095	0.399176	1	0.130696	rs1951637	0.00522217
Developmental	ADHD	TWAS	ENSG00000100461	RBM23	14	22893204	22919182	protein_coding	-1.12634	0.260023	1	0.0164748	rs8003791	6.388e-05
Developmental	ADHD	TWAS	ENSG00000100473	COCH	14	30874514	30895065	protein_coding	0.594232	0.552357	1	0.0299114	rs17096174	0.000310953
Developmental	ADHD	TWAS	ENSG00000100485	SOS2	14	50117130	50231578	protein_coding	-2.2656	0.0234758	1	0.108621	rs12879001	0.00449723
Developmental	ADHD	TWAS	ENSG00000100490	CDKL1	14	50326265	50416461	protein_coding	0.248774	0.803535	1	0.0294706	rs12879001	0.00449723
Developmental	ADHD	TWAS	ENSG00000100503	NIN	14	50719763	50831162	protein_coding	-1.34521	0.178556	1	0.0224038	rs7153066	0.00481735
Developmental	ADHD	TWAS	ENSG00000100504	PYGL	14	50857891	50944483	protein_coding	0.745226	0.456135	1	0.0320346	rs7153066	0.00481735
Developmental	ADHD	TWAS	ENSG00000100519	PSMC6	14	52707178	52728590	protein_coding	0.286701	0.774342	1	0.0275821	rs8004624	0.00256979
Developmental	ADHD	TWAS	ENSG00000100577	GSTZ1	14	77320996	77331597	protein_coding	0.718753	0.472293	1	0.0251618	rs7159558	0.000375114
Developmental	ADHD	TWAS	ENSG00000100580	TMED8	14	77335029	77377094	protein_coding	0.556958	0.577556	1	0.180389	rs7159558	0.000375114
Developmental	ADHD	TWAS	ENSG00000100583	SAMD15	14	77376689	77392163	protein_coding	0.657178	0.511066	1	0.039406	rs7159558	0.000375114
Developmental	ADHD	TWAS	ENSG00000100596	SPTLC2	14	77505997	77616637	protein_coding	1.24646	0.212597	1	0.0156258	rs7159558	0.000375114
Developmental	ADHD	TWAS	ENSG00000100601	ALKBH1	14	77672404	77708023	protein_coding	1.29207	0.196334	1	0.0152733	rs7159558	0.000375114
Developmental	ADHD	TWAS	ENSG00000100603	SNW1	14	77717599	77761207	protein_coding	0.277004	0.781777	1	0.0355811	rs7159558	0.000375114
Developmental	ADHD	TWAS	ENSG00000100629	CEP128	14	80476983	80959517	protein_coding	4.23223	2.31388e-05	0.002997	0.129227	rs10140845	0.00153492
Developmental	ADHD	TWAS	ENSG00000100664	EIF5	14	103333544	103345025	protein_coding	-0.87785	0.380025	1	0.0377855	rs7150548	0.000186971
Developmental	ADHD	TWAS	ENSG00000100804	PSMB5	14	23016543	23035230	protein_coding	-1.9211	0.0547195	1	0.116399	rs8003791	6.388e-05
Developmental	ADHD	TWAS	ENSG00000100811	YY1	14	100238298	100282788	protein_coding	0.639482	0.522509	1	0.0305901	rs3918131	0.0054025
Developmental	ADHD	TWAS	ENSG00000100814	CCNB1IP1	14	20311368	20333312	protein_coding	0.80193	0.422594	1	0.0302228	rs11160645	0.00137905
Developmental	ADHD	TWAS	ENSG00000100815	TRIP11	14	91965991	92040896	protein_coding	-0.51727	0.604967	1	0.0190077	rs11159989	2.13771e-05
Developmental	ADHD	TWAS	ENSG00000100823	APEX1	14	20455191	20457772	protein_coding	0.457106	0.647595	1	0.0144067	rs11160645	0.00137905
Developmental	ADHD	TWAS	ENSG00000100842	EFS	14	23356403	23365752	protein_coding	-0.968027	0.333031	1	0.0221144	rs8003791	6.388e-05
Developmental	ADHD	TWAS	ENSG00000100852	ARHGAP5	14	32076114	32159728	protein_coding	-1.52565	0.127098	1	0.0226784	rs4261436	7.40138e-05
Developmental	ADHD	TWAS	ENSG00000100883	SRP54	14	34981957	35029686	protein_coding	0.597679	0.550054	1	0.122773	rs12432641	0.000472289
Developmental	ADHD	TWAS	ENSG00000100908	EMC9	14	24138959	24141591	protein_coding	0.44316	0.65765	1	0.220924	rs1951637	0.00522217
Developmental	ADHD	TWAS	ENSG00000100911	PSME2	14	24143362	24147570	protein_coding	0.193065	0.846908	1	0.0255062	rs1951637	0.00522217
Developmental	ADHD	TWAS	ENSG00000100916	BRMS1L	14	35826338	35932325	protein_coding	0.75901	0.447846	1	0.01454	rs2415339	0.000475841
Developmental	ADHD	TWAS	ENSG00000100941	PNN	14	39175183	39183220	protein_coding	-1.44615	0.148135	1	0.108944	rs10483548	0.00266455
Developmental	ADHD	TWAS	ENSG00000100991	TRPC4AP	20	35002404	35092807	protein_coding	-1.38559	0.165873	1	0.0302439	rs6060331	1.3676e-05
Developmental	ADHD	TWAS	ENSG00000100994	PYGB	20	25248085	25298012	protein_coding	0.232648	0.816034	1	0.20607	rs226665	0.0175015
Developmental	ADHD	TWAS	ENSG00000100997	ABHD12	20	25294742	25390835	protein_coding	0.233218	0.815592	1	0.126355	rs226665	0.0175015
Developmental	ADHD	TWAS	ENSG00000101003	GINS1	20	25391008	25452700	protein_coding	0.13825	0.890043	1	0.0543853	rs226665	0.0175015
Developmental	ADHD	TWAS	ENSG00000101004	NINL	20	25451594	25585531	protein_coding	0.0523106	0.958281	1	0.0868905	rs226665	0.0175015
Developmental	ADHD	TWAS	ENSG00000101049	SGK2	20	43558968	43588237	protein_coding	-0.58764	0.556774	1	0.0265096	rs6031114	0.00555421
Developmental	ADHD	TWAS	ENSG00000101052	IFT52	20	43590937	43647299	protein_coding	-0.757284	0.448879	1	0.015956	rs6103646	0.0142856
Developmental	ADHD	TWAS	ENSG00000101181	MTG2	20	62183028	62203568	protein_coding	0.494144	0.621204	1	0.0118366	rs11699087	0.00913394
Developmental	ADHD	TWAS	ENSG00000101182	PSMA7	20	62136733	62143440	protein_coding	0.226574	0.820755	1	0.0179736	rs11699087	0.00913394
Developmental	ADHD	TWAS	ENSG00000101187	SLCO4A1	20	62642503	62685785	protein_coding	0.843817	0.398772	1	0.0891835	rs3787105	0.000973761
Developmental	ADHD	TWAS	ENSG00000101188	NTSR1	20	62708836	62762771	protein_coding	1.11323	0.26561	1	0.0268638	rs3787105	0.000973761
Developmental	ADHD	TWAS	ENSG00000101190	TCFL5	20	62841005	62861822	protein_coding	-1.32948	0.18369	1	0.174422	rs3787105	0.000973761
Developmental	ADHD	TWAS	ENSG00000101191	DIDO1	20	62877738	62937952	protein_coding	-1.21184	0.225575	1	0.266125	rs3787105	0.000973761
Developmental	ADHD	TWAS	ENSG00000101198	NKAIN4	20	63240784	63272694	protein_coding	0.756079	0.449602	1	0.0592399	rs3787105	0.000973761
Developmental	ADHD	TWAS	ENSG00000101203	COL20A1	20	63293186	63334851	protein_coding	1.46407	0.143174	1	0.0150703	rs3787105	0.000973761
Developmental	ADHD	TWAS	ENSG00000101216	GMEB2	20	63587602	63627101	protein_coding	-1.10449	0.26938	1	0.147574	rs3787105	0.000973761
Developmental	ADHD	TWAS	ENSG00000101290	CDS2	20	5126879	5197887	protein_coding	-0.0396769	0.968351	1	0.014705	rs3848815	0.0408549
Developmental	ADHD	TWAS	ENSG00000101292	PROKR2	20	5299218	5316954	protein_coding	0.953021	0.340579	1	0.0778699	rs6084706	0.00481735
Developmental	ADHD	TWAS	ENSG00000101294	HM13	20	31514410	31577923	protein_coding	-1.93994	0.0523865	1	0.0190626	rs6089140	0.0347723
Developmental	ADHD	TWAS	ENSG00000101353	MROH8	20	37101226	37179588	protein_coding	-0.708237	0.478798	1	0.0746081	rs1936994	0.000141232
Developmental	ADHD	TWAS	ENSG00000101363	MANBAL	20	37289649	37317260	protein_coding	-2.26122	0.0237456	1	0.131226	rs1936994	0.000141232
Developmental	ADHD	TWAS	ENSG00000101367	MAPRE1	20	32819954	32850405	protein_coding	-0.658026	0.510522	1	0.0111073	rs7266642	0.0143253
Developmental	ADHD	TWAS	ENSG00000101407	TTI1	20	37983007	38033461	protein_coding	-2.63391	0.0084408	1	0.0252759	rs1936994	0.000141232
Developmental	ADHD	TWAS	ENSG00000101421	CHMP4B	20	33811348	33854366	protein_coding	-1.7986	0.0720817	1	0.0959097	rs734484	0.00068129
Developmental	ADHD	TWAS	ENSG00000101439	CST3	20	23626706	23638473	protein_coding	0.339287	0.734393	1	0.137652	rs6036804	0.0202868
Developmental	ADHD	TWAS	ENSG00000101442	ACTR5	20	38748460	38772520	protein_coding	-0.941867	0.346261	1	0.0780296	rs6028593	0.00654796
Developmental	ADHD	TWAS	ENSG00000101444	AHCY	20	34280268	34311802	protein_coding	-2.04108	0.0412431	1	0.0676936	rs6060331	1.3676e-05
Developmental	ADHD	TWAS	ENSG00000101445	PPP1R16B	20	38805697	38923024	protein_coding	-1.14732	0.251249	1	0.0526418	rs6028593	0.00654796
Developmental	ADHD	TWAS	ENSG00000101452	DHX35	20	38962299	39039723	protein_coding	-1.43409	0.151547	1	0.0590195	rs13039424	0.00126856
Developmental	ADHD	TWAS	ENSG00000101460	MAP1LC3A	20	34546854	34560345	protein_coding	-0.120545	0.904052	1	0.0493864	rs6060331	1.3676e-05
Developmental	ADHD	TWAS	ENSG00000101474	APMAP	20	24962925	24992751	protein_coding	0.286625	0.7744	1	0.171686	rs226665	0.0175015
Developmental	ADHD	TWAS	ENSG00000101546	RBFA	18	80034389	80050651	protein_coding	-2.08337	0.0372176	1	0.219092	rs1239771	0.00194831
Developmental	ADHD	TWAS	ENSG00000101577	LPIN2	18	2885296	3013144	protein_coding	-1.42617	0.15382	1	0.0312783	rs686888	0.0110536
Developmental	ADHD	TWAS	ENSG00000101605	MYOM1	18	3066807	3219968	protein_coding	-1.68704	0.0915954	1	0.0114607	rs686888	0.0110536
Developmental	ADHD	TWAS	ENSG00000101670	LIPG	18	49560699	49599185	protein_coding	-1.30241	0.192776	1	0.0260962	rs11662388	0.00758512
Developmental	ADHD	TWAS	ENSG00000101745	ANKRD12	18	9136228	9285985	protein_coding	-0.0522423	0.958336	1	0.0139353	rs9304048	0.00338962
Developmental	ADHD	TWAS	ENSG00000101898	MCTS2	20	31547379	31548081	protein_coding	-0.706173	0.480081	1	0.0162935	rs6089140	0.0347723
Developmental	ADHD	TWAS	ENSG00000102189	EEA1	12	92770637	92929331	protein_coding	-1.72462	0.0845953	1	0.0288733	rs17020629	0.00370789
Developmental	ADHD	TWAS	ENSG00000102445	RUBCNL	13	46334681	46438190	protein_coding	0.325272	0.744975	1	0.0107515	rs4942607	2.27537e-05
Developmental	ADHD	TWAS	ENSG00000102468	HTR2A	13	46831546	46897076	protein_coding	0.334858	0.737732	1	0.0124552	rs4942607	2.27537e-05
Developmental	ADHD	TWAS	ENSG00000102471	NDFIP2	13	79481155	79556077	protein_coding	0.514875	0.60664	1	0.0184221	rs17194131	0.000919715
Developmental	ADHD	TWAS	ENSG00000102524	TNFSF13B	13	108251240	108308484	protein_coding	0.00578583	0.995384	1	0.0457982	rs2147452	0.000929632
Developmental	ADHD	TWAS	ENSG00000102531	FNDC3A	13	48975912	49209779	protein_coding	1.94826	0.0513838	1	0.0231454	rs6561510	0.00809695
Developmental	ADHD	TWAS	ENSG00000102547	CAB39L	13	49308650	49444064	protein_coding	1.76455	0.0776396	1	0.394497	rs6561510	0.00809695
Developmental	ADHD	TWAS	ENSG00000102683	SGCG	13	23180979	23325162	protein_coding	-2.55859	0.0105097	1	0.0322135	rs2765106	0.00697574
Developmental	ADHD	TWAS	ENSG00000102699	PARP4	13	24420931	24512778	protein_coding	-1.26483	0.205931	1	0.0234742	rs1972904	7.08896e-06
Developmental	ADHD	TWAS	ENSG00000102710	SUPT20H	13	37009312	37059713	protein_coding	-0.566604	0.570983	1	0.0276671	rs9532055	6.77649e-05
Developmental	ADHD	TWAS	ENSG00000102763	VWA8	13	41566835	41961120	protein_coding	-2.29698	0.0216197	1	0.0488576	rs9532718	0.000145281
Developmental	ADHD	TWAS	ENSG00000102780	DGKH	13	42040036	42256578	protein_coding	0.278393	0.78071	1	0.03765	rs9532718	0.000145281
Developmental	ADHD	TWAS	ENSG00000102878	HSF4	16	67164681	67169945	protein_coding	0.174655	0.861351	1	0.102777	rs4785815	0.0302349
Developmental	ADHD	TWAS	ENSG00000102893	PHKB	16	47461123	47701523	protein_coding	0.929615	0.35257	1	0.0138515	rs10518838	0.0440095
Developmental	ADHD	TWAS	ENSG00000102898	NUTF2	16	67846882	67872567	protein_coding	1.6182	0.10562	1	0.0191856	rs8047712	0.0278069
Developmental	ADHD	TWAS	ENSG00000102904	TSNAXIP1	16	67806765	67832148	protein_coding	-0.739817	0.459411	1	0.0199777	rs8047712	0.0278069
Developmental	ADHD	TWAS	ENSG00000102910	LONP2	16	48244300	48363122	protein_coding	0.686698	0.492273	1	0.43953	rs4785264	0.00141291
Developmental	ADHD	TWAS	ENSG00000102921	N4BP1	16	48538726	48620148	protein_coding	0.203701	0.838587	1	0.0115142	rs4785264	0.00141291
Developmental	ADHD	TWAS	ENSG00000102962	CCL22	16	57358783	57366189	protein_coding	-0.899145	0.368575	1	0.0296777	rs8044657	0.000257182
Developmental	ADHD	TWAS	ENSG00000102974	CTCF	16	67562467	67639177	protein_coding	1.49413	0.135141	1	0.0168345	rs8047712	0.0278069
Developmental	ADHD	TWAS	ENSG00000102978	POLR2C	16	57462660	57472009	protein_coding	-0.96831	0.33289	1	0.086557	rs8044657	0.000257182
Developmental	ADHD	TWAS	ENSG00000103044	HAS3	16	69105653	69118719	protein_coding	-0.749404	0.453614	1	0.0179891	rs3815821	0.00982296
Developmental	ADHD	TWAS	ENSG00000103051	COG4	16	70480568	70523560	protein_coding	-0.341307	0.732872	1	0.181401	rs11866164	0.00384018
Developmental	ADHD	TWAS	ENSG00000103056	SMPD3	16	68358327	68448508	protein_coding	1.15708	0.24724	1	0.0144098	rs3815821	0.00982296
Developmental	ADHD	TWAS	ENSG00000103066	PLA2G15	16	68245304	68261058	protein_coding	0.2514	0.801505	1	0.0113594	rs3815821	0.00982296
Developmental	ADHD	TWAS	ENSG00000103111	MON1B	16	77190835	77202398	protein_coding	-1.70949	0.0873607	1	0.0231897	rs3736338	0.000913158
Developmental	ADHD	TWAS	ENSG00000103249	CLCN7	16	1444934	1475077	protein_coding	0.963163	0.335465	1	0.0335972	rs7200757	0.000771004
Developmental	ADHD	TWAS	ENSG00000103275	UBE2I	16	1308880	1327018	protein_coding	0.869339	0.384662	1	0.0188935	rs7200757	0.000771004
Developmental	ADHD	TWAS	ENSG00000103381	CPPED1	16	12659799	12803887	protein_coding	1.56491	0.117605	1	0.0112272	rs6363	0.000163248
Developmental	ADHD	TWAS	ENSG00000103460	TOX3	16	52436417	52547802	protein_coding	1.60748	0.107949	1	0.0376986	rs7193984	0.00116628
Developmental	ADHD	TWAS	ENSG00000103479	RBL2	16	53433977	53491648	protein_coding	0.454448	0.649506	1	0.523968	rs1558685	0.00120793
Developmental	ADHD	TWAS	ENSG00000103485	QPRT	16	29663279	29698699	protein_coding	0.727171	0.467122	1	0.159254	rs12922100	0.00344456
Developmental	ADHD	TWAS	ENSG00000103496	STX4	16	31032889	31042975	protein_coding	1.41786	0.156232	1	0.0231167	rs12922100	0.00344456
Developmental	ADHD	TWAS	ENSG00000103510	KAT8	16	31114489	31131393	protein_coding	-0.561153	0.574693	1	0.242817	rs12922100	0.00344456
Developmental	ADHD	TWAS	ENSG00000103549	RNF40	16	30761745	30776307	protein_coding	1.53582	0.124582	1	0.034688	rs12922100	0.00344456
Developmental	ADHD	TWAS	ENSG00000103599	IQCH	15	67254786	67502260	protein_coding	1.18957	0.234217	1	0.122051	rs11071877	0.000314566
Developmental	ADHD	TWAS	ENSG00000103657	HERC1	15	63608618	63833948	protein_coding	0.747094	0.455007	1	0.0152442	rs4776415	0.00456824
Developmental	ADHD	TWAS	ENSG00000103671	TRIP4	15	64387748	64455303	protein_coding	0.396024	0.692087	1	0.0289782	rs4776415	0.00456824
Developmental	ADHD	TWAS	ENSG00000103707	MTFMT	15	65001512	65029639	protein_coding	1.49387	0.13521	1	0.0105503	rs4776415	0.00456824
Developmental	ADHD	TWAS	ENSG00000103742	IGDCC4	15	65381484	65422947	protein_coding	-0.884896	0.376213	1	0.0228173	rs11071877	0.000314566
Developmental	ADHD	TWAS	ENSG00000103832	GOLGA8UP	15	30791573	30801859	unprocessed_pseudogene	-1.3131	0.189148	1	0.0491197	rs17815774	0.00184569
Developmental	ADHD	TWAS	ENSG00000103852	TTC23	15	99136323	99251223	protein_coding	-0.605887	0.54459	1	0.0737302	rs1319859	2.55371e-05
Developmental	ADHD	TWAS	ENSG00000103942	HOMER2	15	82836946	82986153	protein_coding	-1.32902	0.183841	1	0.0281595	rs17158155	0.00934958
Developmental	ADHD	TWAS	ENSG00000103978	TMEM87A	15	42210447	42273534	protein_coding	-1.25266	0.210329	1	0.0128312	rs17718539	0.000214751
Developmental	ADHD	TWAS	ENSG00000104081	BMF	15	40087890	40108892	protein_coding	0.49129	0.623222	1	0.0112531	rs2304580	0.00643015
Developmental	ADHD	TWAS	ENSG00000104129	DNAJC17	15	40765161	40807478	protein_coding	0.7411	0.458633	1	0.0141686	rs2304580	0.00643015
Developmental	ADHD	TWAS	ENSG00000104131	EIF3J	15	44537125	44563029	protein_coding	0.161745	0.871507	1	0.0116701	rs35302555	0.00262973
Developmental	ADHD	TWAS	ENSG00000104142	VPS18	15	40894450	40903975	protein_coding	0.787711	0.430866	1	0.0188896	rs2304580	0.00643015
Developmental	ADHD	TWAS	ENSG00000104218	CSPP1	8	67062417	67196778	protein_coding	-0.604721	0.545364	1	0.0242585	rs13275970	0.0021767
Developmental	ADHD	TWAS	ENSG00000104219	ZDHHC2	8	17156482	17224799	protein_coding	-0.429471	0.66758	1	0.0378742	rs1501595	2.95379e-05
Developmental	ADHD	TWAS	ENSG00000104267	CA2	8	85463968	85481493	protein_coding	0.22245	0.823963	1	0.01523	rs1565226	0.00305648
Developmental	ADHD	TWAS	ENSG00000104312	RIPK2	8	89757806	89791064	protein_coding	0.329984	0.741412	1	0.030071	rs983899	0.0167112
Developmental	ADHD	TWAS	ENSG00000104325	DECR1	8	90001405	90053633	protein_coding	0.993454	0.320489	1	0.0124831	rs983899	0.0167112
Developmental	ADHD	TWAS	ENSG00000104327	CALB1	8	90058608	90095475	protein_coding	-2.04752	0.0406074	1	0.0344936	rs4735201	0.00506297
Developmental	ADHD	TWAS	ENSG00000104331	BPNT2	8	56957931	56993867	protein_coding	-0.944989	0.344664	1	0.0263547	rs10108774	0.000544201
Developmental	ADHD	TWAS	ENSG00000104341	LAPTM4B	8	97775057	97853013	protein_coding	0.488467	0.625219	1	0.0278089	rs6982941	0.00215497
Developmental	ADHD	TWAS	ENSG00000104361	NIPAL2	8	98189826	98294393	protein_coding	0.870105	0.384243	1	0.0143593	rs6993480	0.00929525
Developmental	ADHD	TWAS	ENSG00000104365	IKBKB	8	42271302	42332460	protein_coding	-1.37233	0.169961	1	0.0152251	rs773069	0.00346677
Developmental	ADHD	TWAS	ENSG00000104368	PLAT	8	42174718	42207709	protein_coding	0.463784	0.642803	1	0.038302	rs773069	0.00346677
Developmental	ADHD	TWAS	ENSG00000104408	EIF3E	8	108162787	108443496	protein_coding	-0.45159	0.651564	1	0.0174048	rs4358779	0.00196813
Developmental	ADHD	TWAS	ENSG00000104412	EMC2	8	108443601	108489196	protein_coding	2.09162	0.0364727	1	0.0716066	rs4332103	0.000129189
Developmental	ADHD	TWAS	ENSG00000104413	ESRP1	8	94641074	94707466	protein_coding	0.250015	0.802575	1	0.0330665	rs11988619	0.00140803
Developmental	ADHD	TWAS	ENSG00000104497	SNX16	8	81799581	81842866	protein_coding	1.39307	0.163599	1	0.413713	rs1445564	0.00317774
Developmental	ADHD	TWAS	ENSG00000104522	GFUS	8	143612618	143618048	protein_coding	1.20283	0.229042	1	0.0134713	rs1809148	0.001309
Developmental	ADHD	TWAS	ENSG00000104529	EEF1D	8	143579697	143599541	protein_coding	0.514685	0.606773	1	0.0286502	rs1809148	0.001309
Developmental	ADHD	TWAS	ENSG00000104537	ANXA13	8	123680794	123737402	protein_coding	0.080502	0.935838	1	0.0142707	rs16898013	0.000248307
Developmental	ADHD	TWAS	ENSG00000104549	SQLE	8	124998497	125022283	protein_coding	-0.336439	0.73654	1	0.0183233	rs4871593	0.00812094
Developmental	ADHD	TWAS	ENSG00000104671	DCTN6	8	30156319	30183639	protein_coding	0.079814	0.936385	1	0.0147776	rs11991132	0.000493979
Developmental	ADHD	TWAS	ENSG00000104679	R3HCC1	8	23270120	23296279	protein_coding	-0.5577	0.577049	1	0.0112367	rs2246578	0.000313357
Developmental	ADHD	TWAS	ENSG00000104687	GSR	8	30678066	30727846	protein_coding	1.24451	0.213312	1	0.0227986	rs7813272	0.000877864
Developmental	ADHD	TWAS	ENSG00000104714	ERICH1	8	614746	738106	protein_coding	-1.29178	0.196434	1	0.352331	rs17669107	1.31256e-05
Developmental	ADHD	TWAS	ENSG00000104722	NEFM	8	24913758	24919098	protein_coding	-1.02844	0.303745	1	0.0162982	rs1631550	0.00398938
Developmental	ADHD	TWAS	ENSG00000104723	TUSC3	8	15417215	15766649	protein_coding	-2.30133	0.0213727	1	0.0458728	rs1501595	2.95379e-05
Developmental	ADHD	TWAS	ENSG00000104728	ARHGEF10	8	1823926	1958641	protein_coding	-1.44084	0.14963	1	0.117996	rs17669107	1.31256e-05
Developmental	ADHD	TWAS	ENSG00000104731	KLHDC4	16	87696485	87765992	protein_coding	1.62923	0.103264	1	0.0726758	rs17772159	2.5993e-05
Developmental	ADHD	TWAS	ENSG00000104756	KCTD9	8	25427847	25458476	protein_coding	1.20533	0.228077	1	0.0226436	rs17054793	0.00610663
Developmental	ADHD	TWAS	ENSG00000104805	NUCB1	19	48900050	48923473	protein_coding	1.37526	0.169052	1	0.022626	rs601338	0.00251941
Developmental	ADHD	TWAS	ENSG00000104825	NFKBIB	19	38899700	38908893	protein_coding	1.03994	0.29837	1	0.0327942	rs3810389	0.00216219
Developmental	ADHD	TWAS	ENSG00000104835	SARS2	19	38915266	38930763	protein_coding	-0.100788	0.919719	1	0.0199918	rs3810389	0.00216219
Developmental	ADHD	TWAS	ENSG00000104852	SNRNP70	19	49085419	49108605	protein_coding	0.0534074	0.957407	1	0.0120096	rs601338	0.00251941
Developmental	ADHD	TWAS	ENSG00000104856	RELB	19	45001461	45038192	protein_coding	0.449491	0.653077	1	0.0348602	rs8111589	0.047816
Developmental	ADHD	TWAS	ENSG00000104881	PPP1R13L	19	45379638	45406349	protein_coding	0.0680409	0.945753	1	0.0152601	rs1545040	0.00240536
Developmental	ADHD	TWAS	ENSG00000104883	PEX11G	19	7476875	7497449	protein_coding	-0.718378	0.472524	1	0.0783037	rs8105572	0.00315723
Developmental	ADHD	TWAS	ENSG00000104888	SLC17A7	19	49429401	49442360	protein_coding	1.45601	0.14539	1	0.0155461	rs601338	0.00251941
Developmental	ADHD	TWAS	ENSG00000104899	AMH	19	2249309	2252073	protein_coding	-1.58772	0.112349	1	0.318433	rs1610045	0.000107063
Developmental	ADHD	TWAS	ENSG00000104901	DKKL1	19	49361783	49375116	protein_coding	0.252204	0.800883	1	0.02367	rs601338	0.00251941
Developmental	ADHD	TWAS	ENSG00000104904	OAZ1	19	2269509	2273490	protein_coding	-0.0768176	0.938769	1	0.0664916	rs1610045	0.000107063
Developmental	ADHD	TWAS	ENSG00000104907	TRMT1	19	13104902	13117567	protein_coding	-1.27145	0.203568	1	0.0135849	rs8100819	0.000182562
Developmental	ADHD	TWAS	ENSG00000104915	STX10	19	13144058	13150383	protein_coding	-1.13316	0.257149	1	0.016355	rs35201197	0.000167887
Developmental	ADHD	TWAS	ENSG00000104918	RETN	19	7669049	7670455	protein_coding	0.361509	0.717719	1	0.0134774	rs8105572	0.00315723
Developmental	ADHD	TWAS	ENSG00000104960	PTOV1	19	49850735	49860744	protein_coding	2.28864	0.0221	1	0.0110683	rs11883023	0.00486257
Developmental	ADHD	TWAS	ENSG00000104964	TLE5	19	3052910	3063107	protein_coding	-0.739248	0.459756	1	0.0101767	rs11666431	0.0446433
Developmental	ADHD	TWAS	ENSG00000104967	NOVA2	19	45933734	45974044	protein_coding	0.0265284	0.978836	1	0.0134755	rs4803995	0.00143757
Developmental	ADHD	TWAS	ENSG00000104970	KIR3DX1	19	54532798	54543728	transcribed_unprocessed_pseudogene	-1.25897	0.208041	1	0.0188024	rs4801608	0.00856364
Developmental	ADHD	TWAS	ENSG00000104973	MED25	19	49818282	49840383	protein_coding	2.30526	0.0211521	1	0.013833	rs11883023	0.00486257
Developmental	ADHD	TWAS	ENSG00000104980	TIMM44	19	7926718	7943667	protein_coding	2.03237	0.0421163	1	0.259436	rs8105572	0.00315723
Developmental	ADHD	TWAS	ENSG00000105011	ASF1B	19	14119512	14136613	protein_coding	-1.54362	0.122681	1	0.0489678	rs35201197	0.000167887
Developmental	ADHD	TWAS	ENSG00000105048	TNNT1	19	55132698	55149206	protein_coding	-0.694365	0.487453	1	0.0430438	rs2087115	0.00129991
Developmental	ADHD	TWAS	ENSG00000105053	VRK3	19	49976468	50025946	protein_coding	2.02141	0.0432369	1	0.200756	rs11883023	0.00486257
Developmental	ADHD	TWAS	ENSG00000105072	C19orf44	19	16496394	16521352	protein_coding	0.112285	0.910597	1	0.0466048	rs2269931	0.00595953
Developmental	ADHD	TWAS	ENSG00000105127	AKAP8	19	15353385	15379815	protein_coding	-0.33664	0.736389	1	0.017231	rs12462380	0.0286696
Developmental	ADHD	TWAS	ENSG00000105131	EPHX3	19	15226919	15233435	protein_coding	-0.185448	0.852878	1	0.0463278	rs2269931	0.00595953
Developmental	ADHD	TWAS	ENSG00000105135	ILVBL	19	15114984	15125786	protein_coding	-1.97941	0.0477696	1	0.0244084	rs35201197	0.000167887
Developmental	ADHD	TWAS	ENSG00000105141	CASP14	19	15049480	15058293	protein_coding	0.920395	0.357366	1	0.0148898	rs35201197	0.000167887
Developmental	ADHD	TWAS	ENSG00000105143	SLC1A6	19	14950033	15022990	protein_coding	-0.0498357	0.960253	1	0.146591	rs899173	0.000228703
Developmental	ADHD	TWAS	ENSG00000105173	CCNE1	19	29811991	29824312	protein_coding	-0.799395	0.424061	1	0.010817	rs7254294	0.000213065
Developmental	ADHD	TWAS	ENSG00000105176	URI1	19	29923644	30016612	protein_coding	-0.239141	0.810996	1	0.0451425	rs7254294	0.000213065
Developmental	ADHD	TWAS	ENSG00000105185	PDCD5	19	32581190	32587453	protein_coding	0.772685	0.439709	1	0.0255402	rs7251505	0.000936298
Developmental	ADHD	TWAS	ENSG00000105186	ANKRD27	19	32597006	32676597	protein_coding	-0.225707	0.821429	1	0.0137005	rs8109973	0.000339671
Developmental	ADHD	TWAS	ENSG00000105193	RPS16	19	39433137	39435949	protein_coding	0.838441	0.401783	1	0.0145701	rs3810389	0.00216219
Developmental	ADHD	TWAS	ENSG00000105204	DYRK1B	19	39825350	39834201	protein_coding	-0.733216	0.463427	1	0.0111967	rs3810389	0.00216219
Developmental	ADHD	TWAS	ENSG00000105229	PIAS4	19	4007736	4039386	protein_coding	-0.416102	0.677336	1	0.0174405	rs350871	0.00781407
Developmental	ADHD	TWAS	ENSG00000105248	YJU2	19	4247080	4269088	protein_coding	0.0267745	0.97864	1	0.0733857	rs350871	0.00781407
Developmental	ADHD	TWAS	ENSG00000105258	POLR2I	19	36113709	36115213	protein_coding	0.509708	0.610256	1	0.0104654	rs11882733	0.0021263
Developmental	ADHD	TWAS	ENSG00000105270	CLIP3	19	36014660	36033343	protein_coding	-0.779501	0.435685	1	0.0293388	rs11882733	0.0021263
Developmental	ADHD	TWAS	ENSG00000105281	SLC1A5	19	46774883	46788594	protein_coding	1.91743	0.0551835	1	0.0209961	rs4803995	0.00143757
Developmental	ADHD	TWAS	ENSG00000105290	APLP1	19	35867899	35879792	protein_coding	0.361208	0.717944	1	0.0426805	rs11882733	0.0021263
Developmental	ADHD	TWAS	ENSG00000105321	CCDC9	19	47255980	47273701	protein_coding	-0.191917	0.847807	1	0.016724	rs4803995	0.00143757
Developmental	ADHD	TWAS	ENSG00000105325	FZR1	19	3506311	3538334	protein_coding	1.09671	0.272768	1	0.010462	rs350871	0.00781407
Developmental	ADHD	TWAS	ENSG00000105357	MYH14	19	50188186	50310542	protein_coding	1.3267	0.184608	1	0.0112779	rs11883023	0.00486257
Developmental	ADHD	TWAS	ENSG00000105383	CD33	19	51225064	51243860	protein_coding	-0.117133	0.906755	1	0.0141349	rs1978454	0.00538588
Developmental	ADHD	TWAS	ENSG00000105388	CEACAM5	19	41708585	41730433	protein_coding	0.606925	0.543901	1	0.0213415	rs17270169	0.00329273
Developmental	ADHD	TWAS	ENSG00000105409	ATP1A3	19	41966582	41997497	protein_coding	0.210965	0.832914	1	0.0103601	rs17270169	0.00329273
Developmental	ADHD	TWAS	ENSG00000105427	CNFN	19	42387019	42390297	protein_coding	-1.42703	0.15357	1	0.0189904	rs17270169	0.00329273
Developmental	ADHD	TWAS	ENSG00000105443	CYTH2	19	48469208	48482314	protein_coding	-0.271991	0.785629	1	0.163191	rs601338	0.00251941
Developmental	ADHD	TWAS	ENSG00000105464	GRIN2D	19	48393668	48444931	protein_coding	0.801478	0.422855	1	0.0216915	rs485186	0.00346677
Developmental	ADHD	TWAS	ENSG00000105483	CARD8	19	48180770	48255946	protein_coding	-0.835864	0.403231	1	0.203004	rs601338	0.00251941
Developmental	ADHD	TWAS	ENSG00000105486	LIG1	19	48115445	48170603	protein_coding	-0.800931	0.423171	1	0.0183711	rs601338	0.00251941
Developmental	ADHD	TWAS	ENSG00000105497	ZNF175	19	51571283	51592510	protein_coding	-0.841204	0.400234	1	0.0138277	rs7249788	0.0121761
Developmental	ADHD	TWAS	ENSG00000105509	HAS1	19	51713112	51723991	protein_coding	0.190545	0.848882	1	0.0148557	rs10424804	0.0138165
Developmental	ADHD	TWAS	ENSG00000105559	PLEKHA4	19	48837092	48868617	protein_coding	0.879741	0.379	1	0.0106705	rs601338	0.00251941
Developmental	ADHD	TWAS	ENSG00000105610	KLF1	19	12884422	12887201	protein_coding	0.263894	0.791862	1	0.0234291	rs8107642	0.000724858
Developmental	ADHD	TWAS	ENSG00000105612	DNASE2	19	12875209	12881595	protein_coding	-0.604106	0.545773	1	0.0436521	rs8107642	0.000724858
Developmental	ADHD	TWAS	ENSG00000105613	MAST1	19	12833951	12874952	protein_coding	-0.934651	0.349968	1	0.0262279	rs8102143	0.00201508
Developmental	ADHD	TWAS	ENSG00000105619	TFPT	19	54107020	54115657	protein_coding	-0.239367	0.810821	1	0.0270536	rs4806637	0.0142065
Developmental	ADHD	TWAS	ENSG00000105639	JAK3	19	17824780	17848071	protein_coding	-2.04401	0.0409525	1	0.0276436	rs12985015	0.00475766
Developmental	ADHD	TWAS	ENSG00000105640	RPL18A	19	17859910	17864153	protein_coding	-0.30403	0.761105	1	0.253936	rs12985015	0.00475766
Developmental	ADHD	TWAS	ENSG00000105642	KCNN1	19	17951293	18000085	protein_coding	0.337059	0.736072	1	0.0305479	rs12985015	0.00475766
Developmental	ADHD	TWAS	ENSG00000105643	ARRDC2	19	18001132	18014102	protein_coding	1.80093	0.0717137	1	0.0255575	rs12985015	0.00475766
Developmental	ADHD	TWAS	ENSG00000105647	PIK3R2	19	18153163	18170532	protein_coding	-1.05184	0.292873	1	0.0163536	rs3890384	0.00139347
Developmental	ADHD	TWAS	ENSG00000105655	ISYNA1	19	18434388	18438167	protein_coding	-1.93224	0.0533302	1	0.0507588	rs2074301	0.000386697
Developmental	ADHD	TWAS	ENSG00000105656	ELL	19	18442663	18522116	protein_coding	-0.993959	0.320243	1	0.0164617	rs4808964	0.00699673
Developmental	ADHD	TWAS	ENSG00000105662	CRTC1	19	18683678	18782333	protein_coding	-3.2341	0.00122027	1	0.0102061	rs2074301	0.000386697
Developmental	ADHD	TWAS	ENSG00000105677	TMEM147	19	35545600	35547526	protein_coding	-0.0210335	0.983219	1	0.017534	rs11882733	0.0021263
Developmental	ADHD	TWAS	ENSG00000105698	USF2	19	35268962	35279821	protein_coding	-0.161113	0.872005	1	0.0249672	rs11882733	0.0021263
Developmental	ADHD	TWAS	ENSG00000105699	LSR	19	35248330	35267964	protein_coding	-0.90257	0.366754	1	0.0162184	rs2619200	0.0686069
Developmental	ADHD	TWAS	ENSG00000105700	KXD1	19	18557762	18569387	protein_coding	-2.8125	0.00491576	1	0.130524	rs2074301	0.000386697
Developmental	ADHD	TWAS	ENSG00000105707	HPN	19	35040506	35066573	protein_coding	0.418335	0.675702	1	0.0456568	rs392340	0.198443
Developmental	ADHD	TWAS	ENSG00000105708	ZNF14	19	19710472	19733112	protein_coding	-3.49822	0.000468372	0.852148	0.0250347	rs2074301	0.000386697
Developmental	ADHD	TWAS	ENSG00000105737	GRIK5	19	41998321	42070206	protein_coding	1.88674	0.0591953	1	0.0108026	rs17270169	0.00329273
Developmental	ADHD	TWAS	ENSG00000105750	ZNF85	19	20923222	20950697	protein_coding	1.71375	0.0865744	1	0.0303541	rs8103138	0.0104672
Developmental	ADHD	TWAS	ENSG00000105778	AVL9	7	32495426	32588726	protein_coding	-0.570624	0.568255	1	0.016536	rs17336609	0.000323148
Developmental	ADHD	TWAS	ENSG00000105793	GTPBP10	7	90335223	90391453	protein_coding	-2.16241	0.0305864	1	0.0243902	rs12537425	0.0140885
Developmental	ADHD	TWAS	ENSG00000105810	CDK6	7	92604921	92836573	protein_coding	-0.502616	0.615235	1	0.010836	rs4729062	0.000490301
Developmental	ADHD	TWAS	ENSG00000105819	PMPCB	7	103297407	103331818	protein_coding	0.673907	0.500371	1	0.0651395	rs2906642	0.0221958
Developmental	ADHD	TWAS	ENSG00000105875	WDR91	7	135183839	135211555	protein_coding	-0.540776	0.588662	1	0.0112276	rs10085762	0.00187722
Developmental	ADHD	TWAS	ENSG00000105880	DLX5	7	97020396	97024950	protein_coding	0.343924	0.730904	1	0.0252714	rs34931910	0.00262973
Developmental	ADHD	TWAS	ENSG00000105894	PTN	7	137227341	137343774	protein_coding	1.13268	0.25735	1	0.0484072	rs1364402	0.000536177
Developmental	ADHD	TWAS	ENSG00000105929	ATP6V0A4	7	138706294	138799560	protein_coding	0.075204	0.940052	1	0.0997773	rs1673214	0.00240536
Developmental	ADHD	TWAS	ENSG00000105948	TTC26	7	139133744	139191986	protein_coding	0.957186	0.338474	1	0.0111772	rs1673214	0.00240536
Developmental	ADHD	TWAS	ENSG00000105963	ADAP1	7	897900	955407	protein_coding	1.10743	0.268108	1	0.0290993	rs1464541	3.29582e-05
Developmental	ADHD	TWAS	ENSG00000105971	CAV2	7	116287380	116508541	protein_coding	1.33078	0.183261	1	0.0145997	rs2237710	0.000548255
Developmental	ADHD	TWAS	ENSG00000105974	CAV1	7	116524994	116561179	protein_coding	1.80259	0.0714527	1	0.0113877	rs2237710	0.000548255
Developmental	ADHD	TWAS	ENSG00000105976	MET	7	116672196	116798377	protein_coding	1.6581	0.0972971	1	0.0253048	rs2402120	0.000129715
Developmental	ADHD	TWAS	ENSG00000105982	RNF32	7	156640281	156677130	protein_coding	0.170254	0.86481	1	0.0133064	rs221219	8.01337e-05
Developmental	ADHD	TWAS	ENSG00000105983	LMBR1	7	156668946	156893216	protein_coding	-1.40267	0.160715	1	0.0157877	rs221219	8.01337e-05
Developmental	ADHD	TWAS	ENSG00000106006	HOXA6	7	27145396	27150603	protein_coding	0.168906	0.86587	1	0.011884	rs11763972	0.00122927
Developmental	ADHD	TWAS	ENSG00000106009	BRAT1	7	2537810	2555694	protein_coding	1.11777	0.263664	1	0.0445441	rs1464541	3.29582e-05
Developmental	ADHD	TWAS	ENSG00000106012	IQCE	7	2558972	2614733	protein_coding	1.44139	0.149475	1	0.023597	rs1464541	3.29582e-05
Developmental	ADHD	TWAS	ENSG00000106018	VIPR2	7	159028175	159144867	protein_coding	-0.481375	0.63025	1	0.058502	rs4909239	0.05796
Developmental	ADHD	TWAS	ENSG00000106025	TSPAN12	7	120787320	120858402	protein_coding	0.0645874	0.948503	1	0.0445633	rs1404078	0.00478742
Developmental	ADHD	TWAS	ENSG00000106034	CPED1	7	120988697	121297442	protein_coding	0.444634	0.656584	1	0.0127569	rs2536150	0.0123843
Developmental	ADHD	TWAS	ENSG00000106049	HIBADH	7	27525442	27662883	protein_coding	-0.0128948	0.989712	1	0.087415	rs42699	0.000292334
Developmental	ADHD	TWAS	ENSG00000106066	CPVL	7	28995235	29195451	protein_coding	-1.5023	0.133019	1	0.0134667	rs42699	0.000292334
Developmental	ADHD	TWAS	ENSG00000106069	CHN2	7	29146547	29514328	protein_coding	0.116863	0.906968	1	0.0103436	rs42699	0.000292334
Developmental	ADHD	TWAS	ENSG00000106078	COBL	7	51016212	51316818	protein_coding	0.50307	0.614915	1	0.0211183	rs2189432	0.00357975
Developmental	ADHD	TWAS	ENSG00000106086	PLEKHA8	7	30027404	30130483	protein_coding	-0.953359	0.340408	1	0.15686	rs11971710	0.00092301
Developmental	ADHD	TWAS	ENSG00000106100	NOD1	7	30424527	30478784	protein_coding	-1.25797	0.208404	1	0.0141188	rs11971710	0.00092301
Developmental	ADHD	TWAS	ENSG00000106105	GARS1	7	30580533	30634033	protein_coding	-1.79215	0.0731083	1	0.0837334	rs11971710	0.00092301
Developmental	ADHD	TWAS	ENSG00000106113	CRHR2	7	30651942	30700129	protein_coding	-0.664962	0.506075	1	0.0188221	rs11971710	0.00092301
Developmental	ADHD	TWAS	ENSG00000106125	MINDY4	7	30771417	30892387	protein_coding	-0.5596	0.575752	1	0.0129585	rs6942902	0.00120793
Developmental	ADHD	TWAS	ENSG00000106128	GHRHR	7	30938669	30993254	protein_coding	-0.84783	0.396533	1	0.0172983	rs6942902	0.00120793
Developmental	ADHD	TWAS	ENSG00000106153	CHCHD2	7	56101573	56106476	protein_coding	-0.0352216	0.971903	1	0.225688	rs17718857	0.0292575
Developmental	ADHD	TWAS	ENSG00000106211	HSPB1	7	76302673	76304295	protein_coding	-0.758064	0.448413	1	0.0135223	rs4728696	0.0221958
Developmental	ADHD	TWAS	ENSG00000106246	PTCD1	7	99416739	99466163	protein_coding	0.987465	0.323415	1	0.106182	rs4727443	0.00086846
Developmental	ADHD	TWAS	ENSG00000106261	ZKSCAN1	7	100015572	100041689	protein_coding	0.364694	0.71534	1	0.311236	rs4727443	0.00086846
Developmental	ADHD	TWAS	ENSG00000106263	EIF3B	7	2354086	2380745	protein_coding	0.484779	0.627833	1	0.0344884	rs1464541	3.29582e-05
Developmental	ADHD	TWAS	ENSG00000106305	AIMP2	7	6009255	6023834	protein_coding	-1.64858	0.0992333	1	0.0214052	rs10250547	0.00409176
Developmental	ADHD	TWAS	ENSG00000106328	FSCN3	7	127591409	127602144	protein_coding	-0.65859	0.510159	1	0.0105321	rs17691394	0.00115405
Developmental	ADHD	TWAS	ENSG00000106336	FBXO24	7	100583982	100601117	protein_coding	0.0891163	0.928989	1	0.0182612	rs4729670	0.00385242
Developmental	ADHD	TWAS	ENSG00000106346	USP42	7	6104949	6161564	protein_coding	-1.50008	0.133595	1	0.0418676	rs10250547	0.00409176
Developmental	ADHD	TWAS	ENSG00000106355	LSM5	7	32485338	32495283	protein_coding	-0.140895	0.887953	1	0.0355278	rs17336609	0.000323148
Developmental	ADHD	TWAS	ENSG00000106367	AP1S1	7	101154456	101161596	protein_coding	-0.142071	0.887024	1	0.0170257	rs2690926	0.00375551
Developmental	ADHD	TWAS	ENSG00000106384	MOGAT3	7	101195007	101201038	protein_coding	-0.17993	0.857207	1	0.0107758	rs3757460	0.00293945
Developmental	ADHD	TWAS	ENSG00000106392	C1GALT1	7	7156934	7248616	protein_coding	-2.89701	0.00376741	1	0.0382915	rs3757526	6.80508e-05
Developmental	ADHD	TWAS	ENSG00000106399	RPA3	7	7636518	7718607	protein_coding	0.404995	0.685481	1	0.123477	rs3757526	6.80508e-05
Developmental	ADHD	TWAS	ENSG00000106400	ZNHIT1	7	101218165	101224190	protein_coding	-2.68966	0.00715247	1	0.141276	rs3757460	0.00293945
Developmental	ADHD	TWAS	ENSG00000106404	CLDN15	7	101232092	101238820	protein_coding	-1.44441	0.148625	1	0.189837	rs3757460	0.00293945
Developmental	ADHD	TWAS	ENSG00000106443	PHF14	7	10973336	11169623	protein_coding	-1.73413	0.0828956	1	0.0227212	rs4720971	0.000956564
Developmental	ADHD	TWAS	ENSG00000106460	TMEM106B	7	12211270	12243367	protein_coding	0.0083631	0.993327	1	0.019886	rs4720971	0.000956564
Developmental	ADHD	TWAS	ENSG00000106524	ANKMY2	7	16599779	16645817	protein_coding	1.48068	0.138693	1	0.0225543	rs1545535	0.00242939
Developmental	ADHD	TWAS	ENSG00000106541	AGR2	7	16791811	16833433	protein_coding	1.16426	0.244317	1	0.0153226	rs1545535	0.00242939
Developmental	ADHD	TWAS	ENSG00000106554	CHCHD3	7	132784870	133082090	protein_coding	-1.49415	0.135137	1	0.012229	rs1986692	0.00495415
Developmental	ADHD	TWAS	ENSG00000106588	PSMA2	7	42916828	42932185	protein_coding	-1.19351	0.23267	1	0.0112736	rs1029619	0.011937
Developmental	ADHD	TWAS	ENSG00000106603	COA1	7	43608456	43729717	protein_coding	0.397722	0.690835	1	0.0392433	rs6962696	0.00404027
Developmental	ADHD	TWAS	ENSG00000106605	BLVRA	7	43758680	43807342	protein_coding	-0.61746	0.536931	1	0.0988701	rs6962696	0.00404027
Developmental	ADHD	TWAS	ENSG00000106617	PRKAG2	7	151556124	151877125	protein_coding	2.0537	0.0400049	1	0.0765159	rs7778047	0.000151255
Developmental	ADHD	TWAS	ENSG00000106692	FKTN	9	105558122	105653820	protein_coding	1.68892	0.0912349	1	0.0189879	rs7020666	0.000248307
Developmental	ADHD	TWAS	ENSG00000106701	FSD1L	9	105447796	105552433	protein_coding	1.11859	0.263316	1	0.0192317	rs7020666	0.000248307
Developmental	ADHD	TWAS	ENSG00000106733	NMRK1	9	75060573	75088217	protein_coding	0.74096	0.458718	1	0.508109	rs11143866	0.0053693
Developmental	ADHD	TWAS	ENSG00000106771	TMEM245	9	109015135	109119947	protein_coding	1.26641	0.205366	1	0.0210291	rs7853282	0.0021913
Developmental	ADHD	TWAS	ENSG00000106772	PRUNE2	9	76611376	76906114	protein_coding	-1.37108	0.17035	1	0.0431096	rs4745637	0.000884185
Developmental	ADHD	TWAS	ENSG00000106789	CORO2A	9	98120975	98192637	protein_coding	0.0541295	0.956832	1	0.023592	rs2808538	0.000302675
Developmental	ADHD	TWAS	ENSG00000106799	TGFBR1	9	99104038	99154192	protein_coding	0.623258	0.533115	1	0.0144182	rs17725597	0.00018549
Developmental	ADHD	TWAS	ENSG00000106809	OGN	9	92383268	92404696	protein_coding	-1.14268	0.253172	1	0.017416	rs7025554	0.00614392
Developmental	ADHD	TWAS	ENSG00000106819	ASPN	9	92456205	92482506	protein_coding	-0.215358	0.829488	1	0.0131187	rs7025554	0.00614392
Developmental	ADHD	TWAS	ENSG00000106823	ECM2	9	92493554	92536655	protein_coding	-0.572958	0.566673	1	0.0101638	rs7025554	0.00614392
Developmental	ADHD	TWAS	ENSG00000106852	LHX6	9	122202577	122229626	protein_coding	1.23125	0.218231	1	0.0108516	rs989798	0.000233234
Developmental	ADHD	TWAS	ENSG00000106853	PTGR1	9	111549722	111599893	protein_coding	1.1137	0.265407	1	0.103119	rs1004282	0.00225812
Developmental	ADHD	TWAS	ENSG00000106868	SUSD1	9	112040783	112175297	protein_coding	-1.16509	0.243981	1	0.32849	rs1004282	0.00225812
Developmental	ADHD	TWAS	ENSG00000106976	DNM1	9	128191655	128255248	protein_coding	-0.335157	0.737507	1	0.0338321	rs2270204	0.000184754
Developmental	ADHD	TWAS	ENSG00000107018	RLN1	9	5334930	5339876	protein_coding	0.545556	0.585371	1	0.0137862	rs7846809	0.00446911
Developmental	ADHD	TWAS	ENSG00000107021	TBC1D13	9	128787253	128810430	protein_coding	-0.884948	0.376185	1	0.0224417	rs2270204	0.000184754
Developmental	ADHD	TWAS	ENSG00000107036	RIC1	9	5629025	5776557	protein_coding	-0.595486	0.551518	1	0.0244292	rs7846809	0.00446911
Developmental	ADHD	TWAS	ENSG00000107077	KDM4C	9	6720863	7175648	protein_coding	-0.973542	0.330284	1	0.07309	rs10976411	0.00162156
Developmental	ADHD	TWAS	ENSG00000107104	KANK1	9	470291	746105	protein_coding	-0.494064	0.621261	1	0.0297643	rs1016565	0.00142273
Developmental	ADHD	TWAS	ENSG00000107105	ELAVL2	9	23690104	23826337	protein_coding	-0.318851	0.74984	1	0.0112641	rs10965453	0.00168948
Developmental	ADHD	TWAS	ENSG00000107140	TESK1	9	35605262	35610041	protein_coding	-0.53108	0.595363	1	0.022287	rs12378860	0.0289622
Developmental	ADHD	TWAS	ENSG00000107185	RGP1	9	35749287	35758585	protein_coding	-0.507877	0.61154	1	0.0299067	rs12378860	0.0289622
Developmental	ADHD	TWAS	ENSG00000107201	RIGI	9	32455302	32526208	protein_coding	-0.709738	0.477867	1	0.107146	rs1576253	0.0015669
Developmental	ADHD	TWAS	ENSG00000107223	EDF1	9	136862119	136866308	protein_coding	0.721066	0.470869	1	0.0523008	rs11145922	0.00699673
Developmental	ADHD	TWAS	ENSG00000107281	NPDC1	9	137039463	137046179	protein_coding	-1.17716	0.239133	1	0.0301246	rs11145922	0.00699673
Developmental	ADHD	TWAS	ENSG00000107282	APBA1	9	69427532	69672371	protein_coding	-1.23968	0.215093	1	0.0112788	rs10511964	0.0140493
Developmental	ADHD	TWAS	ENSG00000107290	SETX	9	132261356	132354986	protein_coding	2.77737	0.00548002	1	0.0503162	rs7851262	0.00277156
Developmental	ADHD	TWAS	ENSG00000107295	SH3GL2	9	17579066	17797124	protein_coding	0.529813	0.596242	1	0.0137497	rs1340048	0.000397105
Developmental	ADHD	TWAS	ENSG00000107317	PTGDS	9	136975092	136981742	protein_coding	1.90494	0.0567872	1	0.0183711	rs3812570	0.0206129
Developmental	ADHD	TWAS	ENSG00000107331	ABCA2	9	137007234	137028915	protein_coding	1.63823	0.101374	1	0.01297	rs11145922	0.00699673
Developmental	ADHD	TWAS	ENSG00000107362	ABHD17B	9	71862452	71911193	protein_coding	-0.92866	0.353065	1	0.0314967	rs11142793	0.000893747
Developmental	ADHD	TWAS	ENSG00000107372	ZFAND5	9	72351413	72365235	protein_coding	0.334849	0.737739	1	0.0305585	rs13290663	0.010053
Developmental	ADHD	TWAS	ENSG00000107537	PHYH	10	13277796	13302412	protein_coding	-0.423464	0.671957	1	0.0566134	rs4636552	0.000599148
Developmental	ADHD	TWAS	ENSG00000107551	RASSF4	10	44959407	44995891	protein_coding	0.957386	0.338372	1	0.146385	rs17598923	0.00145255
Developmental	ADHD	TWAS	ENSG00000107611	CUBN	10	16823966	17129811	protein_coding	0.529707	0.596315	1	0.277704	rs1707275	2.00799e-05
Developmental	ADHD	TWAS	ENSG00000107614	TRDMT1	10	17137336	17202054	protein_coding	2.61243	0.00899021	1	0.0301684	rs1707275	2.00799e-05
Developmental	ADHD	TWAS	ENSG00000107643	MAPK8	10	48306639	48439360	protein_coding	0.56474	0.572251	1	0.155767	rs12264297	0.000966848
Developmental	ADHD	TWAS	ENSG00000107719	PALD1	10	70478767	70668754	protein_coding	0.504284	0.614062	1	0.0142897	rs16927963	0.0375255
Developmental	ADHD	TWAS	ENSG00000107742	SPOCK2	10	72059034	72089032	protein_coding	-0.914378	0.360518	1	0.0224565	rs16928377	0.000628517
Developmental	ADHD	TWAS	ENSG00000107758	PPP3CB	10	73436433	73496024	protein_coding	-0.0625649	0.950113	1	0.0191134	rs11000801	0.0063913
Developmental	ADHD	TWAS	ENSG00000107779	BMPR1A	10	86756601	86932825	protein_coding	0.478691	0.632159	1	0.0542487	rs2180968	0.00245365
Developmental	ADHD	TWAS	ENSG00000107789	MINPP1	10	87504875	87553461	protein_coding	-0.209554	0.834016	1	0.035784	rs286492	0.00013729
Developmental	ADHD	TWAS	ENSG00000107798	LIPA	10	89213569	89414557	protein_coding	-0.909985	0.362831	1	0.267012	rs286492	0.00013729
Developmental	ADHD	TWAS	ENSG00000107819	SFXN3	10	101031234	101041241	protein_coding	0.849508	0.395599	1	0.0441237	rs6584356	0.000226024
Developmental	ADHD	TWAS	ENSG00000107829	FBXW4	10	101610664	101695295	protein_coding	0.925115	0.354906	1	0.0854401	rs12413996	0.000673859
Developmental	ADHD	TWAS	ENSG00000107833	NPM3	10	101781325	101783446	protein_coding	-0.734936	0.462378	1	0.0109765	rs12413996	0.000673859
Developmental	ADHD	TWAS	ENSG00000107854	TNKS2	10	91798426	91865475	protein_coding	-0.298562	0.765274	1	0.0931627	rs2265195	0.00057743
Developmental	ADHD	TWAS	ENSG00000107862	GBF1	10	102245371	102382899	protein_coding	0.50639	0.612583	1	0.0278641	rs12413996	0.000673859
Developmental	ADHD	TWAS	ENSG00000107864	CPEB3	10	92046692	92291078	protein_coding	-0.544153	0.586336	1	0.0259303	rs2265195	0.00057743
Developmental	ADHD	TWAS	ENSG00000107872	FBXL15	10	102419189	102423136	protein_coding	1.7373	0.0823337	1	0.031046	rs7923415	0.00578014
Developmental	ADHD	TWAS	ENSG00000107951	MTPAP	10	30309801	30374448	protein_coding	0.734495	0.462647	1	0.122366	rs17294794	0.00149837
Developmental	ADHD	TWAS	ENSG00000107957	SH3PXD2A	10	103594027	103855584	protein_coding	1.00953	0.312722	1	0.321441	rs17766570	7.64113e-06
Developmental	ADHD	TWAS	ENSG00000107960	STN1	10	103856806	103918332	protein_coding	-0.952478	0.340855	1	0.010551	rs7073438	4.87724e-06
Developmental	ADHD	TWAS	ENSG00000108039	XPNPEP1	10	109864766	109923553	protein_coding	0.476238	0.633905	1	0.0112189	rs7081449	0.00879298
Developmental	ADHD	TWAS	ENSG00000108055	SMC3	10	110567684	110606048	protein_coding	-0.971233	0.331432	1	0.0226451	rs10787372	0.00413076
Developmental	ADHD	TWAS	ENSG00000108064	TFAM	10	58385345	58399220	protein_coding	0.493906	0.621373	1	0.0108069	rs12253773	0.0153506
Developmental	ADHD	TWAS	ENSG00000108106	UBE2S	19	55399745	55407788	protein_coding	0.186115	0.852355	1	0.0483358	rs10410314	0.00010839
Developmental	ADHD	TWAS	ENSG00000108107	RPL28	19	55385932	55403250	protein_coding	0.0734075	0.941482	1	0.0200548	rs10410314	0.00010839
Developmental	ADHD	TWAS	ENSG00000108219	TSPAN14	10	80454265	80533124	protein_coding	0.419568	0.674801	1	0.0350119	rs1997974	0.000426691
Developmental	ADHD	TWAS	ENSG00000108231	LGI1	10	93757840	93806272	protein_coding	0.254438	0.799157	1	0.0159271	rs1538648	0.00228081
Developmental	ADHD	TWAS	ENSG00000108262	GIT1	17	29573475	29594054	protein_coding	-0.219315	0.826405	1	0.0753444	rs9906526	0.00131814
Developmental	ADHD	TWAS	ENSG00000108298	RPL19	17	39200283	39204840	protein_coding	1.4996	0.133718	1	0.014761	rs3923377	0.00466937
Developmental	ADHD	TWAS	ENSG00000108344	PSMD3	17	39980807	39997959	protein_coding	-1.10834	0.267716	1	0.013184	rs3923377	0.00466937
Developmental	ADHD	TWAS	ENSG00000108379	WNT3	17	46762506	46833154	protein_coding	-0.322166	0.747327	1	0.0148648	rs2074404	0.000379419
Developmental	ADHD	TWAS	ENSG00000108424	KPNB1	17	47649476	47685505	protein_coding	0.358262	0.720147	1	0.0245276	rs2074404	0.000379419
Developmental	ADHD	TWAS	ENSG00000108433	GOSR2	17	46923075	46975524	protein_coding	-0.369666	0.711631	1	0.0639993	rs2074404	0.000379419
Developmental	ADHD	TWAS	ENSG00000108465	CDK5RAP3	17	47967810	47981781	protein_coding	1.32357	0.185644	1	0.0358806	rs12941604	0.00397675
Developmental	ADHD	TWAS	ENSG00000108468	CBX1	17	48070052	48101478	protein_coding	1.87585	0.0606759	1	0.016259	rs12941604	0.00397675
Developmental	ADHD	TWAS	ENSG00000108474	PIGL	17	16217191	16351797	protein_coding	1.5269	0.126785	1	0.0110321	rs11078308	0.00231138
Developmental	ADHD	TWAS	ENSG00000108551	RASD1	17	17494437	17496395	protein_coding	0.14672	0.883353	1	0.0223072	rs854766	0.00579785
Developmental	ADHD	TWAS	ENSG00000108559	NUP88	17	5359668	5420164	protein_coding	-0.494769	0.620763	1	0.0116245	rs16955107	0.0195434
Developmental	ADHD	TWAS	ENSG00000108561	C1QBP	17	5432777	5448830	protein_coding	0.209175	0.834311	1	0.0126879	rs8073123	0.0620414
Developmental	ADHD	TWAS	ENSG00000108592	FTSJ3	17	63819433	63830012	protein_coding	1.25747	0.208585	1	0.411396	rs3760237	0.00166087
Developmental	ADHD	TWAS	ENSG00000108604	SMARCD2	17	63832081	63843065	protein_coding	0.134524	0.892988	1	0.0357971	rs3760237	0.00166087
Developmental	ADHD	TWAS	ENSG00000108788	MLX	17	42567072	42573239	protein_coding	-1.78234	0.0746937	1	0.0192648	rs799916	0.0306182
Developmental	ADHD	TWAS	ENSG00000108821	COL1A1	17	50184101	50201632	protein_coding	1.23508	0.216799	1	0.0419589	rs11870428	0.00155617
Developmental	ADHD	TWAS	ENSG00000108825	PTGES3L-AARSD1	17	42950526	42980528	protein_coding	1.37978	0.167654	1	0.0197814	rs1642592	0.0107723
Developmental	ADHD	TWAS	ENSG00000108828	VAT1	17	43014607	43025123	protein_coding	-0.892487	0.372132	1	0.0580621	rs1642592	0.0107723
Developmental	ADHD	TWAS	ENSG00000108861	DUSP3	17	43766125	43778977	protein_coding	-0.513437	0.607645	1	0.0141522	rs1642592	0.0107723
Developmental	ADHD	TWAS	ENSG00000108963	DPH1	17	2030137	2043898	protein_coding	0.01409	0.988758	1	0.0165249	rs6502555	0.00541917
Developmental	ADHD	TWAS	ENSG00000109079	TNFAIP1	17	28335602	28347009	protein_coding	-0.509367	0.610495	1	0.0253789	rs9906526	0.00131814
Developmental	ADHD	TWAS	ENSG00000109084	TMEM97	17	28319200	28328685	protein_coding	-0.0151674	0.987899	1	0.172355	rs9906526	0.00131814
Developmental	ADHD	TWAS	ENSG00000109099	PMP22	17	15229773	15272292	protein_coding	-0.844012	0.398663	1	0.0180808	rs11078308	0.00231138
Developmental	ADHD	TWAS	ENSG00000109103	UNC119	17	28546708	28552631	protein_coding	-0.482355	0.629554	1	0.0164609	rs9906526	0.00131814
Developmental	ADHD	TWAS	ENSG00000109111	SUPT6H	17	28662198	28702679	protein_coding	0.0360804	0.971218	1	0.0180152	rs9906526	0.00131814
Developmental	ADHD	TWAS	ENSG00000109118	PHF12	17	28905250	28951771	protein_coding	-1.39944	0.161682	1	0.0132627	rs3181215	0.00652819
Developmental	ADHD	TWAS	ENSG00000109133	TMEM33	4	41935129	41960803	protein_coding	0.310675	0.756047	1	0.0102364	rs7679772	0.0123146
Developmental	ADHD	TWAS	ENSG00000109171	SLAIN2	4	48341529	48426201	protein_coding	-1.93221	0.0533339	1	0.0499403	rs17461709	0.000916431
Developmental	ADHD	TWAS	ENSG00000109184	DCUN1D4	4	51843000	51916837	protein_coding	-0.347497	0.728218	1	0.0146998	rs11731574	0.0941306
Developmental	ADHD	TWAS	ENSG00000109265	CRACD	4	56049098	56330609	protein_coding	0.964927	0.334581	1	0.0156957	rs2726737	0.000642519
Developmental	ADHD	TWAS	ENSG00000109272	PF4V1	4	73853296	73854483	protein_coding	-0.124394	0.901004	1	0.0105032	rs13120821	0.0132492
Developmental	ADHD	TWAS	ENSG00000109472	CPE	4	165361194	165498547	protein_coding	1.15243	0.249145	1	0.0623067	rs4692008	0.000819864
Developmental	ADHD	TWAS	ENSG00000109475	RPL34	4	108620569	108630412	protein_coding	0.788087	0.430646	1	0.018232	rs9999830	0.000274763
Developmental	ADHD	TWAS	ENSG00000109501	WFS1	4	6269849	6303265	protein_coding	0.941595	0.3464	1	0.0241789	rs11727881	0.000163248
Developmental	ADHD	TWAS	ENSG00000109534	GAR1	4	109815510	109824740	protein_coding	0.764626	0.444494	1	0.0198071	rs1452689	0.00564015
Developmental	ADHD	TWAS	ENSG00000109572	CLCN3	4	169612633	169723673	protein_coding	-1.43127	0.152354	1	0.0165935	rs1838008	0.00373163
Developmental	ADHD	TWAS	ENSG00000109576	AADAT	4	170060222	170091699	protein_coding	-1.55715	0.119436	1	0.0187404	rs1838008	0.00373163
Developmental	ADHD	TWAS	ENSG00000109667	SLC2A9	4	9771153	10054936	protein_coding	-0.795739	0.426184	1	0.139975	rs6851365	0.00235012
Developmental	ADHD	TWAS	ENSG00000109674	NEIL3	4	177309874	177362936	protein_coding	0.160486	0.872498	1	0.0358153	rs17708485	0.00747293
Developmental	ADHD	TWAS	ENSG00000109685	NSD2	4	1871393	1982207	protein_coding	0.485068	0.627628	1	0.0214839	rs12504990	7.65347e-05
Developmental	ADHD	TWAS	ENSG00000109758	HGFAC	4	3441968	3449486	protein_coding	0.348789	0.727248	1	0.154944	rs12504990	7.65347e-05
Developmental	ADHD	TWAS	ENSG00000109771	LRP2BP	4	185363872	185395924	protein_coding	0.180795	0.856528	1	0.134219	rs1012518	0.0023037
Developmental	ADHD	TWAS	ENSG00000109775	UFSP2	4	185399537	185425979	protein_coding	-0.326998	0.743669	1	0.0527756	rs1012518	0.0023037
Developmental	ADHD	TWAS	ENSG00000109794	FAM149A	4	186104419	186175337	protein_coding	-0.566368	0.571144	1	0.430445	rs2889188	0.00706002
Developmental	ADHD	TWAS	ENSG00000109814	UGDH	4	39498755	39528311	protein_coding	-1.51701	0.129264	1	0.0987463	rs7658907	0.00247812
Developmental	ADHD	TWAS	ENSG00000109846	CRYAB	11	111908564	111923722	protein_coding	-1.7031	0.0885502	1	0.0209615	rs7127627	0.0266915
Developmental	ADHD	TWAS	ENSG00000109854	HTATIP2	11	20363685	20383782	protein_coding	-0.266047	0.790203	1	0.16965	rs10766639	9.46158e-05
Developmental	ADHD	TWAS	ENSG00000109906	ZBTB16	11	114059041	114256765	protein_coding	1.817	0.0692175	1	0.0144206	rs4146886	0.00504729
Developmental	ADHD	TWAS	ENSG00000109943	CRTAM	11	122838500	122872643	protein_coding	0.960632	0.336737	1	0.0126398	rs10502254	0.00902779
Developmental	ADHD	TWAS	ENSG00000109944	JHY	11	122882683	122963862	protein_coding	-0.570305	0.568471	1	0.0704083	rs10502254	0.00902779
Developmental	ADHD	TWAS	ENSG00000109956	B3GAT1	11	134378504	134412242	protein_coding	0.46575	0.641395	1	0.126214	rs12278054	0.00244554
Developmental	ADHD	TWAS	ENSG00000110031	LPXN	11	58526871	58578220	protein_coding	-2.40544	0.0161532	1	0.0277733	rs11570210	0.000197651
Developmental	ADHD	TWAS	ENSG00000110057	UNC93B1	11	67991100	68004982	protein_coding	0.00974563	0.992224	1	0.0294399	rs7938117	0.00086846
Developmental	ADHD	TWAS	ENSG00000110066	KMT5B	11	68154863	68213852	protein_coding	-0.577997	0.563266	1	0.0108719	rs11600377	0.000113852
Developmental	ADHD	TWAS	ENSG00000110218	PANX1	11	94128841	94181968	protein_coding	-0.0994355	0.920793	1	0.212031	rs7350489	0.00337873
Developmental	ADHD	TWAS	ENSG00000110318	CEP126	11	101915010	102001062	protein_coding	2.73556	0.00622747	1	0.126928	rs11224781	0.000312153
Developmental	ADHD	TWAS	ENSG00000110321	EIF4G2	11	10797050	10808940	protein_coding	-1.39969	0.161607	1	0.036047	rs7103691	0.00400205
Developmental	ADHD	TWAS	ENSG00000110324	IL10RA	11	117986370	118003037	protein_coding	-0.837187	0.402487	1	0.0107119	rs12224796	0.000787931
Developmental	ADHD	TWAS	ENSG00000110330	BIRC2	11	102347211	102378670	protein_coding	0.369378	0.711846	1	0.010563	rs11532049	0.00125095
Developmental	ADHD	TWAS	ENSG00000110344	UBE4A	11	118359600	118399211	protein_coding	0.740825	0.4588	1	0.0218739	rs12224796	0.000787931
Developmental	ADHD	TWAS	ENSG00000110429	FBXO3	11	33740939	33774543	protein_coding	0.396193	0.691963	1	0.0192922	rs3751074	0.00377952
Developmental	ADHD	TWAS	ENSG00000110514	MADD	11	47269161	47330031	protein_coding	-0.440017	0.659925	1	0.0476665	rs17197116	0.000409321
Developmental	ADHD	TWAS	ENSG00000110536	PTPMT1	11	47565430	47573461	protein_coding	0.900763	0.367714	1	0.0502794	rs11039358	0.000423483
Developmental	ADHD	TWAS	ENSG00000110628	SLC22A18	11	2899721	2925246	protein_coding	-2.07911	0.0376072	1	0.0243853	rs11025909	0.000125054
Developmental	ADHD	TWAS	ENSG00000110651	CD81	11	2376177	2397802	protein_coding	1.56818	0.11684	1	0.107378	rs11025909	0.000125054
Developmental	ADHD	TWAS	ENSG00000110660	SLC35F2	11	107790991	107928293	protein_coding	-0.310459	0.756212	1	0.0240076	rs1016081	0.00809695
Developmental	ADHD	TWAS	ENSG00000110675	ELMOD1	11	107591091	107666779	protein_coding	-0.49866	0.618019	1	0.0176174	rs1016081	0.00809695
Developmental	ADHD	TWAS	ENSG00000110696	C11orf58	11	16613132	16758340	protein_coding	1.27607	0.201931	1	0.0490349	rs4539287	0.00270867
Developmental	ADHD	TWAS	ENSG00000110700	RPS13	11	17074388	17077715	protein_coding	-0.8079	0.419148	1	0.263544	rs2073585	0.00337873
Developmental	ADHD	TWAS	ENSG00000110713	NUP98	11	3671083	3797792	protein_coding	4.20037	2.66481e-05	0.000999001	0.0126169	rs928914	0.0175015
Developmental	ADHD	TWAS	ENSG00000110717	NDUFS8	11	68030617	68036644	protein_coding	0.316349	0.751738	1	0.0221429	rs11600377	0.000113852
Developmental	ADHD	TWAS	ENSG00000110719	TCIRG1	11	68039025	68050895	protein_coding	-0.341698	0.732578	1	0.0128654	rs1249582	0.000852994
Developmental	ADHD	TWAS	ENSG00000110777	POU2AF1	11	111352255	111455630	protein_coding	0.691972	0.488955	1	0.0519422	rs2853001	0.013778
Developmental	ADHD	TWAS	ENSG00000110786	PTPN5	11	18727928	18792721	protein_coding	0.751624	0.452277	1	0.0127452	rs1867877	0.00138384
Developmental	ADHD	TWAS	ENSG00000110799	VWF	12	5948877	6124770	protein_coding	-1.34693	0.178002	1	0.0347031	rs11063500	0.00734025
Developmental	ADHD	TWAS	ENSG00000110852	CLEC2B	12	9852369	9869386	protein_coding	0.290724	0.771262	1	0.0221865	rs10845179	0.0100821
Developmental	ADHD	TWAS	ENSG00000110880	CORO1C	12	108645109	108731526	protein_coding	-1.15096	0.249747	1	0.0257325	rs3764002	0.000181836
Developmental	ADHD	TWAS	ENSG00000110906	KCTD10	12	109448655	109477359	protein_coding	-0.30003	0.764154	1	0.0480556	rs10774641	0.000956564
Developmental	ADHD	TWAS	ENSG00000110925	CSRNP2	12	51061205	51083664	protein_coding	-0.969847	0.332123	1	0.0367444	rs1992294	0.055111
Developmental	ADHD	TWAS	ENSG00000111058	ACSS3	12	80936414	81261210	protein_coding	-0.222291	0.824087	1	0.277759	rs2293652	0.0169403
Developmental	ADHD	TWAS	ENSG00000111077	TNS2	12	53046969	53064379	protein_coding	-1.13155	0.257824	1	0.143155	rs1879559	0.00032564
Developmental	ADHD	TWAS	ENSG00000111196	MAGOHB	12	10604193	10613609	protein_coding	-0.258391	0.796105	1	0.0394069	rs12367273	0.00269095
Developmental	ADHD	TWAS	ENSG00000111215	PRR4	12	10845849	10849475	protein_coding	-0.585279	0.55836	1	0.0358343	rs12367273	0.00269095
Developmental	ADHD	TWAS	ENSG00000111218	PRMT8	12	3381349	3593973	protein_coding	1.89515	0.0580726	1	0.0265329	rs2239118	0.00041556
Developmental	ADHD	TWAS	ENSG00000111224	PARP11	12	3791047	3873448	protein_coding	-1.70195	0.0887655	1	0.0537	rs28990715	0.000514675
Developmental	ADHD	TWAS	ENSG00000111237	VPS29	12	110491083	110502111	protein_coding	-1.44038	0.14976	1	0.0180081	rs11065884	0.000479418
Developmental	ADHD	TWAS	ENSG00000111252	SH2B3	12	111405923	111451623	protein_coding	2.20506	0.0274499	1	0.0122446	rs876896	5.86942e-05
Developmental	ADHD	TWAS	ENSG00000111254	AKAP3	12	4615508	4649051	protein_coding	-0.299396	0.764638	1	0.135995	rs4765787	0.0011953
Developmental	ADHD	TWAS	ENSG00000111275	ALDH2	12	111766887	111817532	protein_coding	2.24005	0.0250879	1	0.0424813	rs876896	5.86942e-05
Developmental	ADHD	TWAS	ENSG00000111321	LTBR	12	6375045	6391571	protein_coding	-0.646841	0.517735	1	0.01071	rs2270151	0.00769883
Developmental	ADHD	TWAS	ENSG00000111325	OGFOD2	12	122974580	122980043	protein_coding	-0.770465	0.441024	1	0.0186945	rs12824701	0.00336787
Developmental	ADHD	TWAS	ENSG00000111335	OAS2	12	112978395	113011723	protein_coding	-0.182883	0.85489	1	0.0738514	rs12298022	6.22804e-05
Developmental	ADHD	TWAS	ENSG00000111344	RASAL1	12	113098819	113136239	protein_coding	-0.178973	0.857959	1	0.0134833	rs10850003	0.0193872
Developmental	ADHD	TWAS	ENSG00000111358	GTF2H3	12	123633739	123662604	protein_coding	0.666827	0.504882	1	0.0143375	rs2154	0.0034891
Developmental	ADHD	TWAS	ENSG00000111361	EIF2B1	12	123620406	123633766	protein_coding	0.501849	0.615774	1	0.0121531	rs416652	0.0110852
Developmental	ADHD	TWAS	ENSG00000111364	DDX55	12	123602077	123620943	protein_coding	0.621514	0.534262	1	0.233395	rs2154	0.0034891
Developmental	ADHD	TWAS	ENSG00000111432	FZD10	12	130162459	130165740	protein_coding	0.387718	0.698224	1	0.0217543	rs10847799	0.0317933
Developmental	ADHD	TWAS	ENSG00000111450	STX2	12	130789600	130839254	protein_coding	0.542494	0.587478	1	0.0926266	rs12832504	0.000103601
Developmental	ADHD	TWAS	ENSG00000111481	COPZ1	12	54301202	54351846	protein_coding	1.34014	0.1802	1	0.0302394	rs7299852	2.85166e-05
Developmental	ADHD	TWAS	ENSG00000111490	TBC1D30	12	64759484	64881033	protein_coding	1.01928	0.308069	1	0.0247935	rs939876	0.00666771
Developmental	ADHD	TWAS	ENSG00000111639	MRPL51	12	6491886	6493841	protein_coding	-0.403001	0.686948	1	0.0457071	rs2270151	0.00769883
Developmental	ADHD	TWAS	ENSG00000111640	GAPDH	12	6534512	6538374	protein_coding	-0.16966	0.865278	1	0.103312	rs2270151	0.00769883
Developmental	ADHD	TWAS	ENSG00000111642	CHD4	12	6570082	6614524	protein_coding	1.05342	0.29215	1	0.0152017	rs2270151	0.00769883
Developmental	ADHD	TWAS	ENSG00000111652	COPS7A	12	6724014	6731875	protein_coding	-0.839444	0.40122	1	0.0509419	rs2270151	0.00769883
Developmental	ADHD	TWAS	ENSG00000111666	CHPT1	12	101696947	101744140	protein_coding	-1.2711	0.203695	1	0.184985	rs6219	0.000548255
Developmental	ADHD	TWAS	ENSG00000111670	GNPTAB	12	101745499	101830959	protein_coding	-1.4944	0.135071	1	0.0493615	rs6219	0.000548255
Developmental	ADHD	TWAS	ENSG00000111679	PTPN6	12	6946468	6961316	protein_coding	-0.0145134	0.98842	1	0.0144251	rs2270151	0.00769883
Developmental	ADHD	TWAS	ENSG00000111696	NT5DC3	12	103770453	103841234	protein_coding	-0.271516	0.785994	1	0.0182285	rs7133215	0.000142954
Developmental	ADHD	TWAS	ENSG00000111775	COX6A1	12	120438090	120440737	protein_coding	-1.75018	0.0800875	1	0.0348971	rs540520	0.00558844
Developmental	ADHD	TWAS	ENSG00000111785	RIC8B	12	106774621	106889316	protein_coding	-0.673968	0.500332	1	0.0193985	rs10746091	0.0160842
Developmental	ADHD	TWAS	ENSG00000111788		12	9277235	9313241	unprocessed_pseudogene	0.30302	0.761875	1	0.349352	rs17806015	0.0216759
Developmental	ADHD	TWAS	ENSG00000111790	FGFR1OP2	12	26938470	26966650	protein_coding	0.197392	0.843521	1	0.0229049	rs10842825	0.00716664
Developmental	ADHD	TWAS	ENSG00000111801	BTN3A3	6	26440472	26453415	protein_coding	2.01467	0.0439397	1	0.0170462	rs9467741	0.000298037
Developmental	ADHD	TWAS	ENSG00000111817	DSE	6	116254173	116444861	protein_coding	-0.972697	0.330704	1	0.124609	rs666591	0.0124896
Developmental	ADHD	TWAS	ENSG00000111832	RWDD1	6	116571409	116597675	protein_coding	-0.868674	0.385026	1	0.0123251	rs666591	0.0124896
Developmental	ADHD	TWAS	ENSG00000111834	RSPH4A	6	116616479	116632985	protein_coding	-0.121994	0.902904	1	0.0292726	rs666591	0.0124896
Developmental	ADHD	TWAS	ENSG00000111843	TMEM14C	6	10722915	10731129	protein_coding	-1.82634	0.0677989	1	0.11159	rs9379840	0.00342249
Developmental	ADHD	TWAS	ENSG00000111845	PAK1IP1	6	10694972	10709782	protein_coding	-0.473829	0.635622	1	0.0121772	rs9379840	0.00342249
Developmental	ADHD	TWAS	ENSG00000111846	GCNT2	6	10492223	10629368	protein_coding	-1.44707	0.147878	1	0.0165187	rs767231	0.00968156
Developmental	ADHD	TWAS	ENSG00000111850	SMIM8	6	87322583	87399749	protein_coding	-0.280419	0.779156	1	0.0509656	rs806374	0.00490817
Developmental	ADHD	TWAS	ENSG00000111859	NEDD9	6	11183298	11382348	protein_coding	1.1368	0.255621	1	0.0167488	rs9379840	0.00342249
Developmental	ADHD	TWAS	ENSG00000111863	ADTRP	6	11712054	11807046	protein_coding	1.23249	0.217767	1	0.0272234	rs13192449	0.0257474
Developmental	ADHD	TWAS	ENSG00000111877	MCM9	6	118813442	118935162	protein_coding	0.0874612	0.930305	1	0.0254203	rs706983	0.0021263
Developmental	ADHD	TWAS	ENSG00000111879	FAM184A	6	118959763	119149387	protein_coding	-1.9623	0.0497279	1	0.0220829	rs4140634	0.000154949
Developmental	ADHD	TWAS	ENSG00000111885	MAN1A1	6	119177205	119349761	protein_coding	0.0615153	0.950949	1	0.0440297	rs4140634	0.000154949
Developmental	ADHD	TWAS	ENSG00000111897	SERINC1	6	122443351	122471807	protein_coding	-0.918567	0.358322	1	0.0254052	rs11756232	0.00320873
Developmental	ADHD	TWAS	ENSG00000111906	HDDC2	6	125219962	125302078	protein_coding	1.51207	0.130516	1	0.0166841	rs9401743	0.00583344
Developmental	ADHD	TWAS	ENSG00000111961	SASH1	6	148272304	148552044	protein_coding	-0.150715	0.8802	1	0.023744	rs2500520	0.000608045
Developmental	ADHD	TWAS	ENSG00000111981	ULBP1	6	149963943	149973715	protein_coding	-0.855034	0.392532	1	0.49292	rs2342764	0.000481216
Developmental	ADHD	TWAS	ENSG00000112031	MTRF1L	6	152987362	153002709	protein_coding	-0.603676	0.546059	1	0.0508623	rs1359964	0.0063913
Developmental	ADHD	TWAS	ENSG00000112039	FANCE	6	35452338	35467104	protein_coding	-2.35855	0.0183463	1	0.0530675	rs11755671	0.000269479
Developmental	ADHD	TWAS	ENSG00000112053	SLC26A8	6	35943516	36024868	protein_coding	-1.79806	0.072167	1	0.0237359	rs9470086	0.00204925
Developmental	ADHD	TWAS	ENSG00000112078	KCTD20	6	36442767	36491143	protein_coding	-0.506572	0.612455	1	0.0864821	rs2274587	0.00050517
Developmental	ADHD	TWAS	ENSG00000112118	MCM3	6	52264014	52284881	protein_coding	-2.47541	0.0133082	1	0.0174629	rs2817090	0.000683784
Developmental	ADHD	TWAS	ENSG00000112130	RNF8	6	37353979	37394734	protein_coding	0.639681	0.52238	1	0.119394	rs1757188	8.7817e-05
Developmental	ADHD	TWAS	ENSG00000112139	MDGA1	6	37630679	37699306	protein_coding	0.374084	0.708342	1	0.0134783	rs1757188	8.7817e-05
Developmental	ADHD	TWAS	ENSG00000112149	CD83	6	14117256	14136918	protein_coding	0.216489	0.828607	1	0.194886	rs12199587	0.000292334
Developmental	ADHD	TWAS	ENSG00000112164	GLP1R	6	39048781	39091303	protein_coding	-0.257626	0.796695	1	0.0159465	rs1546965	0.000179677
Developmental	ADHD	TWAS	ENSG00000112182	BACH2	6	89926528	90296843	protein_coding	1.69398	0.090269	1	0.0216879	rs1998576	0.000865346
Developmental	ADHD	TWAS	ENSG00000112183	RBM24	6	17281361	17293871	protein_coding	0.51109	0.609288	1	0.0431896	rs2299071	7.15716e-05
Developmental	ADHD	TWAS	ENSG00000112210	RAB23	6	57186992	57222307	protein_coding	0.400388	0.688871	1	0.0390425	rs9370541	0.0268976
Developmental	ADHD	TWAS	ENSG00000112218	GPR63	6	96794125	96837477	protein_coding	0.728681	0.466197	1	0.0156028	rs1933717	2.50159e-06
Developmental	ADHD	TWAS	ENSG00000112232	KHDRBS2	6	61679961	62286225	protein_coding	-0.522195	0.601535	1	0.0729822	rs6908725	0.080811
Developmental	ADHD	TWAS	ENSG00000112245	PTP4A1	6	63521746	63583588	protein_coding	0.0725376	0.942174	1	0.021427	rs10494881	0.00171269
Developmental	ADHD	TWAS	ENSG00000112249	ASCC3	6	100508194	100881372	protein_coding	-1.55541	0.119849	1	0.125021	rs11759974	0.0106493
Developmental	ADHD	TWAS	ENSG00000112276	BVES	6	105096822	105137157	protein_coding	-1.86455	0.0622444	1	0.019243	rs6933284	0.00242136
Developmental	ADHD	TWAS	ENSG00000112290	WASF1	6	110099819	110180004	protein_coding	-1.12335	0.261289	1	0.020386	rs7759856	0.0085134
Developmental	ADHD	TWAS	ENSG00000112297	CRYBG1	6	106360717	106572017	protein_coding	-0.302861	0.761996	1	0.0272554	rs6933284	0.00242136
Developmental	ADHD	TWAS	ENSG00000112309	B3GAT2	6	70856679	70957060	protein_coding	1.76365	0.0777909	1	0.0144983	rs7773157	2.74543e-06
Developmental	ADHD	TWAS	ENSG00000112320	SOBP	6	107490106	107661306	protein_coding	-0.16608	0.868094	1	0.0196215	rs17069590	0.00104545
Developmental	ADHD	TWAS	ENSG00000112365	ZBTB24	6	109460632	109483239	protein_coding	-0.843307	0.399057	1	0.0103163	rs10659	0.0131014
Developmental	ADHD	TWAS	ENSG00000112406	HECA	6	139135080	139180802	protein_coding	-0.477788	0.632801	1	0.0488851	rs7746727	0.0331716
Developmental	ADHD	TWAS	ENSG00000112414	ADGRG6	6	142301854	142446266	protein_coding	1.03195	0.302097	1	0.0619512	rs9373363	0.000787931
Developmental	ADHD	TWAS	ENSG00000112419	PHACTR2	6	143536845	143831185	protein_coding	1.57415	0.115453	1	0.0182568	rs761626	3.48823e-05
Developmental	ADHD	TWAS	ENSG00000112425	EPM2A	6	145382535	145736023	protein_coding	-0.968875	0.332608	1	0.344363	rs1338700	0.000522399
Developmental	ADHD	TWAS	ENSG00000112473	SLC39A7	6	33200305	33204439	protein_coding	2.09148	0.0364853	1	0.0191974	rs6914422	2.35778e-05
Developmental	ADHD	TWAS	ENSG00000112514	CUTA	6	33416442	33418317	protein_coding	0.0764178	0.939087	1	0.0257726	rs6914422	2.35778e-05
Developmental	ADHD	TWAS	ENSG00000112531	QKI	6	163414000	163578592	protein_coding	0.534523	0.59298	1	0.0558163	rs13202401	0.00256979
Developmental	ADHD	TWAS	ENSG00000112561	TFEB	6	41683978	41736259	protein_coding	-0.20316	0.83901	1	0.0252071	rs6931798	0.00786059
Developmental	ADHD	TWAS	ENSG00000112562	SMOC2	6	168441151	168673445	protein_coding	0.491281	0.623228	1	0.05144	rs1387921	0.00438569
Developmental	ADHD	TWAS	ENSG00000112576	CCND3	6	41934934	42050357	protein_coding	-0.605358	0.544941	1	0.0890255	rs6939207	0.0034115
Developmental	ADHD	TWAS	ENSG00000112578	BYSL	6	41921499	41933046	protein_coding	-0.727798	0.466737	1	0.0213394	rs6939207	0.0034115
Developmental	ADHD	TWAS	ENSG00000112592	TBP	6	170554302	170572870	protein_coding	-0.597824	0.549958	1	0.0256885	rs3749882	0.0343448
Developmental	ADHD	TWAS	ENSG00000112599	GUCA1B	6	42183284	42194956	protein_coding	0.185695	0.852684	1	0.128794	rs6939207	0.0034115
Developmental	ADHD	TWAS	ENSG00000112619	PRPH2	6	42696598	42722597	protein_coding	-0.905347	0.365281	1	0.0912545	rs12195350	0.00142273
Developmental	ADHD	TWAS	ENSG00000112651	MRPL2	6	43054029	43059438	protein_coding	-1.06719	0.285884	1	0.0275119	rs12195350	0.00142273
Developmental	ADHD	TWAS	ENSG00000112655	PTK7	6	43076307	43161719	protein_coding	-1.17331	0.240673	1	0.0153571	rs12195350	0.00142273
Developmental	ADHD	TWAS	ENSG00000112658	SRF	6	43171269	43181506	protein_coding	-1.38474	0.166131	1	0.024561	rs12195350	0.00142273
Developmental	ADHD	TWAS	ENSG00000112667	DNPH1	6	43225629	43229481	protein_coding	-1.9672	0.04916	1	0.334933	rs12195350	0.00142273
Developmental	ADHD	TWAS	ENSG00000112697	TMEM30A	6	75252924	75284948	protein_coding	-0.691569	0.489208	1	0.0510605	rs1323069	0.0448562
Developmental	ADHD	TWAS	ENSG00000112701	SENP6	6	75601509	75718281	protein_coding	-1.06032	0.288998	1	0.072934	rs1323069	0.0448562
Developmental	ADHD	TWAS	ENSG00000112763	BTN2A1	6	26457904	26476621	protein_coding	1.48206	0.138324	1	0.0168999	rs9467741	0.000298037
Developmental	ADHD	TWAS	ENSG00000112773	TENT5A	6	81491439	81752774	protein_coding	0.236144	0.813321	1	0.0130724	rs285976	0.00268212
Developmental	ADHD	TWAS	ENSG00000112799	LY86	6	6588108	6654983	protein_coding	-0.925307	0.354806	1	0.0254301	rs13212236	0.00189637
Developmental	ADHD	TWAS	ENSG00000112837	TBX18	6	84687351	84764598	protein_coding	-0.249715	0.802808	1	0.0102549	rs2758846	0.00198144
Developmental	ADHD	TWAS	ENSG00000112851	ERBIN	5	65883128	66082546	protein_coding	-0.352264	0.72464	1	0.0107982	rs16895303	0.00601431
Developmental	ADHD	TWAS	ENSG00000112852	PCDHB2	5	141094606	141098703	protein_coding	-0.462477	0.643739	1	0.0171858	rs10463297	0.00317774
Developmental	ADHD	TWAS	ENSG00000112893	MAN2A1	5	109689927	109869625	protein_coding	1.09543	0.273327	1	0.0155556	rs10213695	0.000350228
Developmental	ADHD	TWAS	ENSG00000112936	C7	5	40909492	41020216	protein_coding	-0.913576	0.36094	1	0.0289055	rs6892310	0.00182083
Developmental	ADHD	TWAS	ENSG00000112941	TENT4A	5	6713432	6757044	protein_coding	0.740705	0.458873	1	0.0181115	rs2455146	0.0151823
Developmental	ADHD	TWAS	ENSG00000112964	GHR	5	42423439	42721878	protein_coding	-0.222937	0.823585	1	0.0127363	rs316405	0.000193005
Developmental	ADHD	TWAS	ENSG00000112972	HMGCS1	5	43287470	43313512	protein_coding	-0.051867	0.958635	1	0.0143076	rs316405	0.000193005
Developmental	ADHD	TWAS	ENSG00000112977	DAP	5	10679230	10761234	protein_coding	-0.181396	0.856057	1	0.0223292	rs12655316	9.2679e-05
Developmental	ADHD	TWAS	ENSG00000112983	BRD8	5	138139770	138178953	protein_coding	-0.243127	0.807907	1	0.0318692	rs6878439	0.000467007
Developmental	ADHD	TWAS	ENSG00000112996	MRPS30	5	44808947	44820428	protein_coding	-0.497497	0.618838	1	0.0166988	rs7732970	0.203373
Developmental	ADHD	TWAS	ENSG00000113013	HSPA9	5	138553756	138575675	protein_coding	-1.89969	0.0574739	1	0.0130255	rs256001	0.00419651
Developmental	ADHD	TWAS	ENSG00000113068	PFDN1	5	140245035	140303113	protein_coding	0.467681	0.640013	1	0.0115985	rs10463297	0.00317774
Developmental	ADHD	TWAS	ENSG00000113070	HBEGF	5	140332843	140346603	protein_coding	-1.17353	0.240583	1	0.0175328	rs10463297	0.00317774
Developmental	ADHD	TWAS	ENSG00000113083	LOX	5	122063195	122078413	protein_coding	1.39074	0.164305	1	0.55659	rs12109723	3.21046e-05
Developmental	ADHD	TWAS	ENSG00000113119	TMCO6	5	140639435	140645408	protein_coding	-0.180291	0.856924	1	0.037638	rs10463297	0.00317774
Developmental	ADHD	TWAS	ENSG00000113140	SPARC	5	151661096	151686975	protein_coding	-0.426286	0.669899	1	0.0435015	rs9324686	0.000423483
Developmental	ADHD	TWAS	ENSG00000113205	PCDHB3	5	141100473	141103827	protein_coding	0.146125	0.883823	1	0.0100325	rs10463297	0.00317774
Developmental	ADHD	TWAS	ENSG00000113209	PCDHB5	5	141135206	141138615	protein_coding	-0.378529	0.705038	1	0.0644521	rs10463297	0.00317774
Developmental	ADHD	TWAS	ENSG00000113211	PCDHB6	5	141150057	141153287	protein_coding	0.159717	0.873104	1	0.0114888	rs10463297	0.00317774
Developmental	ADHD	TWAS	ENSG00000113212	PCDHB7	5	141172644	141176383	protein_coding	0.748483	0.454169	1	0.0205238	rs10463297	0.00317774
Developmental	ADHD	TWAS	ENSG00000113272	THG1L	5	157731420	157741449	protein_coding	0.659575	0.509527	1	0.0305434	rs202804	0.00129991
Developmental	ADHD	TWAS	ENSG00000113300	CNOT6	5	180494379	180578358	protein_coding	1.53656	0.124401	1	0.0137205	rs7727787	0.00107928
Developmental	ADHD	TWAS	ENSG00000113312	TTC1	5	160009113	160065543	protein_coding	-0.368129	0.712777	1	0.0190364	rs10515815	0.00956975
Developmental	ADHD	TWAS	ENSG00000113318	MSH3	5	80654652	80876815	protein_coding	-0.560067	0.575434	1	0.44391	rs10052867	0.00462578
Developmental	ADHD	TWAS	ENSG00000113328	CCNG1	5	163437569	163446151	protein_coding	-1.59846	0.109941	1	0.0124066	rs17063283	0.000458325
Developmental	ADHD	TWAS	ENSG00000113368	LMNB1	5	126776623	126837020	protein_coding	-0.388348	0.697759	1	0.0257918	rs2431597	0.0037675
Developmental	ADHD	TWAS	ENSG00000113387	SUB1	5	32531633	32604079	protein_coding	-1.43329	0.151774	1	0.0127999	rs437499	0.000748959
Developmental	ADHD	TWAS	ENSG00000113396	SLC27A6	5	128538013	129033642	protein_coding	-1.34684	0.17803	1	0.0319959	rs441411	0.0475913
Developmental	ADHD	TWAS	ENSG00000113494	PRLR	5	35048756	35230487	protein_coding	0.617761	0.536733	1	0.0132193	rs16902352	0.00202188
Developmental	ADHD	TWAS	ENSG00000113522	RAD50	5	132556019	132646349	protein_coding	-0.790222	0.429398	1	0.0822713	rs1428150	0.00124224
Developmental	ADHD	TWAS	ENSG00000113532	ST8SIA4	5	100806933	100903282	protein_coding	1.23656	0.216249	1	0.0617352	rs10037848	0.0097379
Developmental	ADHD	TWAS	ENSG00000113569	NUP155	5	37288137	37371106	protein_coding	0.138983	0.889464	1	0.0219104	rs4242265	0.00518997
Developmental	ADHD	TWAS	ENSG00000113578	FGF1	5	142592178	142698070	protein_coding	2.23917	0.0251449	1	0.142728	rs3815355	0.00411772
Developmental	ADHD	TWAS	ENSG00000113593	PPWD1	5	65563236	65587549	protein_coding	0.596332	0.550954	1	0.312667	rs16893720	0.0136631
Developmental	ADHD	TWAS	ENSG00000113594	LIFR	5	38474668	38608354	protein_coding	-0.591945	0.553887	1	0.157538	rs11748742	0.00579785
Developmental	ADHD	TWAS	ENSG00000113595	TRIM23	5	65589690	65625975	protein_coding	0.234941	0.814254	1	0.0508866	rs16895303	0.00601431
Developmental	ADHD	TWAS	ENSG00000113621	TXNDC15	5	134874371	134901635	protein_coding	-1.10462	0.269326	1	0.345995	rs2084007	0.00968156
Developmental	ADHD	TWAS	ENSG00000113638	TTC33	5	40512333	40755963	protein_coding	1.83709	0.0661967	1	0.0100877	rs6892310	0.00182083
Developmental	ADHD	TWAS	ENSG00000113648	MACROH2A1	5	135334381	135399914	protein_coding	-1.37008	0.170662	1	0.0108563	rs2084007	0.00968156
Developmental	ADHD	TWAS	ENSG00000113657	DPYSL3	5	147390808	147510068	protein_coding	-2.39106	0.0167999	1	0.0321541	rs1835951	0.00174806
Developmental	ADHD	TWAS	ENSG00000113658	SMAD5	5	136132845	136188747	protein_coding	-0.724511	0.468752	1	0.0238326	rs13155995	0.0071452
Developmental	ADHD	TWAS	ENSG00000113716	HMGXB3	5	150000046	150053142	protein_coding	-1.11434	0.265134	1	0.287763	rs10067003	0.0130647
Developmental	ADHD	TWAS	ENSG00000113719	ERGIC1	5	172834251	172952792	protein_coding	-1.06641	0.286239	1	0.134849	rs2339962	1.38643e-05
Developmental	ADHD	TWAS	ENSG00000113739	STC2	5	173314723	173328447	protein_coding	-0.244167	0.807102	1	0.0440144	rs12517986	0.00616264
Developmental	ADHD	TWAS	ENSG00000113790	EHHADH	3	185190624	185281990	protein_coding	-1.01406	0.310554	1	0.02099	rs16858780	0.014167
Developmental	ADHD	TWAS	ENSG00000113810	SMC4	3	160399274	160434954	protein_coding	0.58178	0.560715	1	0.0215303	rs1920644	0.000155573
Developmental	ADHD	TWAS	ENSG00000113812	ACTR8	3	53867066	53882152	protein_coding	1.30357	0.192381	1	0.0142027	rs6445632	0.000444748
Developmental	ADHD	TWAS	ENSG00000113845	TIMMDC1	3	119498547	119525090	protein_coding	0.669253	0.503334	1	0.0254621	rs7648922	0.00363748
Developmental	ADHD	TWAS	ENSG00000113971	NPHP3	3	132680609	132722432	protein_coding	-0.0718778	0.942699	1	0.27844	rs1521282	0.0011024
Developmental	ADHD	TWAS	ENSG00000114019	AMOTL2	3	134355347	134375479	protein_coding	0.610144	0.541766	1	0.0136679	rs11925220	0.00517394
Developmental	ADHD	TWAS	ENSG00000114021	NIT2	3	100334739	100361635	protein_coding	-1.41203	0.15794	1	0.0733975	rs1349201	0.00274445
Developmental	ADHD	TWAS	ENSG00000114023	FAM162A	3	122384161	122412334	protein_coding	-0.414163	0.678754	1	0.0154256	rs6784930	0.00504729
Developmental	ADHD	TWAS	ENSG00000114030	KPNA1	3	122421902	122514945	protein_coding	-1.7878	0.0738086	1	0.0209628	rs6784930	0.00504729
Developmental	ADHD	TWAS	ENSG00000114054	PCCB	3	136250340	136337896	protein_coding	-2.21338	0.0268718	1	0.0285621	rs10512987	0.0016552
Developmental	ADHD	TWAS	ENSG00000114062	UBE3A	15	25333728	25439051	protein_coding	0.356459	0.721497	1	0.0176261	rs4627308	0.00214059
Developmental	ADHD	TWAS	ENSG00000114107	CEP70	3	138494344	138594538	protein_coding	-0.910644	0.362483	1	0.104286	rs608841	0.00237365
Developmental	ADHD	TWAS	ENSG00000114115	RBP1	3	139517434	139539829	protein_coding	-0.311511	0.755412	1	0.286955	rs17336118	0.000508952
Developmental	ADHD	TWAS	ENSG00000114127	XRN1	3	142306607	142448062	protein_coding	-1.14383	0.252693	1	0.0350934	rs1525012	0.00291084
Developmental	ADHD	TWAS	ENSG00000114251	WNT5A	3	55465715	55490539	protein_coding	0.805725	0.420402	1	0.0123754	rs11716867	0.00535277
Developmental	ADHD	TWAS	ENSG00000114302	PRKAR2A	3	48744597	48847874	protein_coding	-1.00018	0.317222	1	0.0597134	rs9870755	9.42331e-06
Developmental	ADHD	TWAS	ENSG00000114316	USP4	3	49277144	49340712	protein_coding	-1.36765	0.171422	1	0.0115605	rs9870755	9.42331e-06
Developmental	ADHD	TWAS	ENSG00000114331	ACAP2	3	195274745	195443044	protein_coding	-0.551968	0.58097	1	0.0127814	rs789999	0.000302675
Developmental	ADHD	TWAS	ENSG00000114378	HYAL1	3	50299890	50312381	protein_coding	0.582938	0.559935	1	0.040706	rs9870755	9.42331e-06
Developmental	ADHD	TWAS	ENSG00000114388	NPRL2	3	50347330	50350826	protein_coding	-0.206804	0.836163	1	0.0128788	rs9870755	9.42331e-06
Developmental	ADHD	TWAS	ENSG00000114395	CYB561D2	3	50350845	50358460	protein_coding	-3.59155	0.000328716	0.046953	0.0264788	rs9870755	9.42331e-06
Developmental	ADHD	TWAS	ENSG00000114439	BBX	3	107522936	107811339	protein_coding	-0.729827	0.465496	1	0.0112454	rs7634587	2.20138e-06
Developmental	ADHD	TWAS	ENSG00000114446	IFT57	3	108160812	108222435	protein_coding	-0.0433877	0.965392	1	0.0182096	rs7634587	2.20138e-06
Developmental	ADHD	TWAS	ENSG00000114503	NCBP2	3	196935402	196942594	protein_coding	-2.58565	0.00971964	1	0.444285	rs1134986	0.00522217
Developmental	ADHD	TWAS	ENSG00000114529	C3orf52	3	112086335	112131004	protein_coding	0.0183586	0.985353	1	0.237332	rs13083322	0.00424979
Developmental	ADHD	TWAS	ENSG00000114638	UPK1B	3	119173517	119205143	protein_coding	0.592659	0.553409	1	0.0145464	rs13088757	0.0052708
Developmental	ADHD	TWAS	ENSG00000114648	KLHL18	3	47282917	47346816	protein_coding	-1.65579	0.0977638	1	0.207676	rs11712464	0.00152964
Developmental	ADHD	TWAS	ENSG00000114650	SCAP	3	47413681	47477126	protein_coding	-0.807971	0.419107	1	0.105408	rs11712464	0.00152964
Developmental	ADHD	TWAS	ENSG00000114656	CFAP92	3	128909866	129002690	protein_coding	-1.86044	0.0628238	1	0.0224879	rs9828160	0.000225137
Developmental	ADHD	TWAS	ENSG00000114670	NEK11	3	131026850	131350465	protein_coding	0.476734	0.633552	1	0.0542373	rs1521282	0.0011024
Developmental	ADHD	TWAS	ENSG00000114698	PLSCR4	3	146192335	146251179	protein_coding	1.11103	0.266555	1	0.021624	rs10935663	0.000160008
Developmental	ADHD	TWAS	ENSG00000114735	HEMK1	3	50569152	50596168	protein_coding	-1.63987	0.101032	1	0.312146	rs9870755	9.42331e-06
Developmental	ADHD	TWAS	ENSG00000114737	CISH	3	50606489	50611774	protein_coding	-0.240513	0.809932	1	0.0341051	rs2236941	0.000479418
Developmental	ADHD	TWAS	ENSG00000114738	MAPKAPK3	3	50611520	50649291	protein_coding	-0.0239565	0.980887	1	0.0449019	rs9870755	9.42331e-06
Developmental	ADHD	TWAS	ENSG00000114739	ACVR2B	3	38453890	38493142	protein_coding	-0.675079	0.499626	1	0.0245694	rs580454	0.00105662
Developmental	ADHD	TWAS	ENSG00000114742	WDR48	3	39052013	39096671	protein_coding	-0.16798	0.866599	1	0.0186366	rs17792058	0.0107414
Developmental	ADHD	TWAS	ENSG00000114744	COMMD2	3	149738472	149752495	protein_coding	0.393235	0.694146	1	0.139852	rs6764451	0.00361429
Developmental	ADHD	TWAS	ENSG00000114757	PEX5L	3	179794958	180037053	protein_coding	-0.65115	0.51495	1	0.0420995	rs4955806	0.0085134
Developmental	ADHD	TWAS	ENSG00000114786	ABHD14A-ACY1	3	51974706	51989183	protein_coding	1.08059	0.279878	1	0.0285997	rs11716837	0.000903404
Developmental	ADHD	TWAS	ENSG00000114796	KLHL24	3	183635610	183684519	protein_coding	-0.852768	0.393788	1	0.168571	rs521829	0.00188358
Developmental	ADHD	TWAS	ENSG00000114805	PLCH1	3	155375580	155745071	protein_coding	-2.25313	0.0242512	1	0.0134674	rs17380515	0.000398614
Developmental	ADHD	TWAS	ENSG00000114853	ZBTB47	3	42653697	42667580	protein_coding	-2.93395	0.00334681	1	0.0233569	rs9862259	0.000333224
Developmental	ADHD	TWAS	ENSG00000114857	NKTR	3	42600655	42648735	protein_coding	-2.95532	0.0031234	1	0.021472	rs9862259	0.000333224
Developmental	ADHD	TWAS	ENSG00000114904	NEK4	3	52708444	52770946	protein_coding	1.47276	0.140815	1	0.0194322	rs3774419	0.000808116
Developmental	ADHD	TWAS	ENSG00000114942	EEF1B2	2	206159585	206162928	protein_coding	0.451456	0.651661	1	0.0135596	rs7420812	0.0156921
Developmental	ADHD	TWAS	ENSG00000114948	ADAM23	2	206443532	206621127	protein_coding	0.301131	0.763315	1	0.0249658	rs7604355	0.103737
Developmental	ADHD	TWAS	ENSG00000115009	CCL20	2	227805739	227817564	protein_coding	0.331926	0.739945	1	0.0248934	rs1320406	0.00162712
Developmental	ADHD	TWAS	ENSG00000115041	KCNIP3	2	95297327	95386077	protein_coding	-0.178249	0.858527	1	0.0182537	rs29000576	0.070451
Developmental	ADHD	TWAS	ENSG00000115042	FAHD2A	2	95402708	95416616	protein_coding	0.523282	0.600778	1	0.068457	rs29000576	0.070451
Developmental	ADHD	TWAS	ENSG00000115073	ACTR1B	2	97655939	97664044	protein_coding	1.02278	0.306414	1	0.130198	rs17424787	0.0278069
Developmental	ADHD	TWAS	ENSG00000115084	SLC35F5	2	113705011	113756693	protein_coding	-0.730586	0.465032	1	0.0416415	rs10496470	0.00253611
Developmental	ADHD	TWAS	ENSG00000115085	ZAP70	2	97713576	97739862	protein_coding	-0.618309	0.536372	1	0.0135916	rs17424787	0.0278069
Developmental	ADHD	TWAS	ENSG00000115107	STEAP3	2	119223831	119265652	protein_coding	1.06185	0.288305	1	0.0105246	rs1995916	0.0281636
Developmental	ADHD	TWAS	ENSG00000115109	EPB41L5	2	120013077	120179119	protein_coding	2.04709	0.0406494	1	0.13687	rs4849816	0.0152243
Developmental	ADHD	TWAS	ENSG00000115129	TP53I3	2	24077433	24085861	protein_coding	-2.51159	0.012019	1	0.0431578	rs893428	0.000104456
Developmental	ADHD	TWAS	ENSG00000115138	POMC	2	25160853	25168903	protein_coding	1.36322	0.172813	1	0.157647	rs3731631	0.000579569
Developmental	ADHD	TWAS	ENSG00000115165	CYTIP	2	157414619	157488961	protein_coding	-0.346229	0.72917	1	0.012619	rs3936747	5.50693e-05
Developmental	ADHD	TWAS	ENSG00000115183	TANC1	2	158968640	159232659	protein_coding	-0.958006	0.33806	1	0.0106911	rs3936747	5.50693e-05
Developmental	ADHD	TWAS	ENSG00000115194	SLC30A3	2	27253684	27275817	protein_coding	-0.269386	0.787632	1	0.0134053	rs7585127	0.003261
Developmental	ADHD	TWAS	ENSG00000115207	GTF3C2	2	27325849	27356999	protein_coding	-1.10167	0.270607	1	0.0261662	rs920435	0.00143261
Developmental	ADHD	TWAS	ENSG00000115216	NRBP1	2	27427790	27442259	protein_coding	1.31149	0.189691	1	0.0120861	rs920435	0.00143261
Developmental	ADHD	TWAS	ENSG00000115226	FNDC4	2	27491883	27495200	protein_coding	0.340606	0.7334	1	0.0168979	rs920435	0.00143261
Developmental	ADHD	TWAS	ENSG00000115234	SNX17	2	27370496	27377535	protein_coding	0.948358	0.342947	1	0.0352278	rs920435	0.00143261
Developmental	ADHD	TWAS	ENSG00000115257	PCSK4	19	1481428	1490752	protein_coding	1.3168	0.187905	1	0.0314032	rs1610045	0.000107063
Developmental	ADHD	TWAS	ENSG00000115266	APC2	19	1446302	1473244	protein_coding	0.767209	0.442957	1	0.302584	rs1610045	0.000107063
Developmental	ADHD	TWAS	ENSG00000115268	RPS15	19	1438358	1440495	protein_coding	0.808051	0.419061	1	0.0348819	rs1610045	0.000107063
Developmental	ADHD	TWAS	ENSG00000115286	NDUFS7	19	1383527	1395589	protein_coding	0.865806	0.386596	1	0.0190775	rs1610045	0.000107063
Developmental	ADHD	TWAS	ENSG00000115295	CLIP4	2	29097705	29199777	protein_coding	1.94533	0.0517354	1	0.0659878	rs7586033	0.00464027
Developmental	ADHD	TWAS	ENSG00000115306	SPTBN1	2	54456317	54671446	protein_coding	-0.189119	0.849999	1	0.0101337	rs10496047	0.00117039
Developmental	ADHD	TWAS	ENSG00000115310	RTN4	2	54972187	55112621	protein_coding	-0.246498	0.805297	1	0.0985171	rs10496043	0.000635482
Developmental	ADHD	TWAS	ENSG00000115355	CCDC88A	2	55287842	55419895	protein_coding	-0.264679	0.791257	1	0.0123724	rs10496043	0.000635482
Developmental	ADHD	TWAS	ENSG00000115423	DNAH6	2	84516455	84819589	protein_coding	-1.94754	0.0514697	1	0.0929324	rs1192372	0.000456607
Developmental	ADHD	TWAS	ENSG00000115464	USP34	2	61187463	61471087	protein_coding	-1.39449	0.163171	1	0.0199289	rs10490068	0.0072097
Developmental	ADHD	TWAS	ENSG00000115486	GGCX	2	85544720	85561532	protein_coding	-2.19595	0.0280958	1	0.0217868	rs1192372	0.000456607
Developmental	ADHD	TWAS	ENSG00000115507	OTX1	2	63050057	63057836	protein_coding	1.96149	0.049822	1	0.010933	rs12612549	0.00010839
Developmental	ADHD	TWAS	ENSG00000115524	SF3B1	2	197388515	197435079	protein_coding	1.81106	0.0701309	1	0.0287226	rs2529679	0.00147275
Developmental	ADHD	TWAS	ENSG00000115525	ST3GAL5	2	85837120	85905199	protein_coding	0.171637	0.863723	1	0.0111591	rs4832201	0.003877
Developmental	ADHD	TWAS	ENSG00000115539	PDCL3	2	100562993	100576739	protein_coding	2.38098	0.0172667	1	0.0406312	rs6542925	0.00149321
Developmental	ADHD	TWAS	ENSG00000115540	MOB4	2	197515571	197553699	protein_coding	-2.76218	0.00574161	1	0.0197064	rs2529679	0.00147275
Developmental	ADHD	TWAS	ENSG00000115541	HSPE1	2	197500140	197503449	protein_coding	2.02346	0.043026	1	0.0141801	rs2529679	0.00147275
Developmental	ADHD	TWAS	ENSG00000115556	PLCD4	2	218607855	218637184	protein_coding	-0.0374381	0.970136	1	0.038191	rs17462354	0.00325048
Developmental	ADHD	TWAS	ENSG00000115568	ZNF142	2	218633329	218659655	protein_coding	0.0907279	0.927709	1	0.0104357	rs7607369	0.0249614
Developmental	ADHD	TWAS	ENSG00000115594	IL1R1	2	102064544	102179874	protein_coding	-1.9534	0.0507719	1	0.022926	rs11884391	0.00627603
Developmental	ADHD	TWAS	ENSG00000115649	CNPPD1	2	219171897	219178106	protein_coding	-0.288766	0.772761	1	0.0257918	rs17462354	0.00325048
Developmental	ADHD	TWAS	ENSG00000115657	ABCB6	2	219209772	219218994	protein_coding	0.0256492	0.979537	1	0.0222359	rs17462354	0.00325048
Developmental	ADHD	TWAS	ENSG00000115661	STK16	2	219245455	219250337	protein_coding	-0.420238	0.674311	1	0.010909	rs10498065	0.0230262
Developmental	ADHD	TWAS	ENSG00000115677	HDLBP	2	241227264	241317061	protein_coding	-1.14059	0.25404	1	0.0106669	rs4675843	0.0432798
Developmental	ADHD	TWAS	ENSG00000115687	PASK	2	241106099	241150264	protein_coding	0.521225	0.60221	1	0.012412	rs2228327	0.00291084
Developmental	ADHD	TWAS	ENSG00000115750	TAF1B	2	9843443	9934416	protein_coding	-0.641867	0.52096	1	0.0612762	rs13387062	8.00688e-06
Developmental	ADHD	TWAS	ENSG00000115756	HPCAL1	2	10302889	10427617	protein_coding	0.821117	0.41158	1	0.0183754	rs13387062	8.00688e-06
Developmental	ADHD	TWAS	ENSG00000115758	ODC1	2	10439968	10448327	protein_coding	-1.63581	0.10188	1	0.0123733	rs4669633	0.00139831
Developmental	ADHD	TWAS	ENSG00000115816	CEBPZ	2	37201612	37231596	protein_coding	-1.33373	0.182292	1	0.242608	rs3770888	1.94598e-05
Developmental	ADHD	TWAS	ENSG00000115825	PRKD3	2	37250502	37324833	protein_coding	-0.198298	0.842812	1	0.206607	rs3770888	1.94598e-05
Developmental	ADHD	TWAS	ENSG00000115828	QPCT	2	37342827	37373322	protein_coding	0.795541	0.426299	1	0.0933889	rs3770888	1.94598e-05
Developmental	ADHD	TWAS	ENSG00000115839	RAB3GAP1	2	135052289	135176667	protein_coding	0.675771	0.499186	1	0.011865	rs10167538	0.00161049
Developmental	ADHD	TWAS	ENSG00000115841	RMDN2	2	37923187	38067142	protein_coding	0.421884	0.67311	1	0.395705	rs17489442	0.00296832
Developmental	ADHD	TWAS	ENSG00000115896	PLCL1	2	197804593	198572581	protein_coding	2.598	0.00937684	1	0.0151023	rs2529679	0.00147275
Developmental	ADHD	TWAS	ENSG00000115944	COX7A2L	2	42333546	42425088	protein_coding	-1.0006	0.317021	1	0.0734114	rs13417597	0.000255184
Developmental	ADHD	TWAS	ENSG00000115947	ORC4	2	147930396	148021604	protein_coding	-0.150997	0.879978	1	0.0333108	rs1499916	0.00404027
Developmental	ADHD	TWAS	ENSG00000116017	ARID3A	19	925781	975939	protein_coding	0.863562	0.387828	1	0.0182667	rs2396366	0.000225137
Developmental	ADHD	TWAS	ENSG00000116095	PLEKHA3	2	178480457	178516463	protein_coding	-2.09365	0.0362911	1	0.0168952	rs17400325	1.2199e-05
Developmental	ADHD	TWAS	ENSG00000116117	PARD3B	2	204545475	205620162	protein_coding	1.24918	0.211598	1	0.0167794	rs6747093	2.01701e-05
Developmental	ADHD	TWAS	ENSG00000116120	FARSB	2	222566899	222656092	protein_coding	-1.74325	0.0812896	1	0.149588	rs1025082	5.69753e-05
Developmental	ADHD	TWAS	ENSG00000116132	PRRX1	1	170662728	170739421	protein_coding	2.13157	0.0330424	1	0.053794	rs1332950	0.000831771
Developmental	ADHD	TWAS	ENSG00000116141	MARK1	1	220528136	220664461	protein_coding	-0.219506	0.826256	1	0.020505	rs7544735	0.000114319
Developmental	ADHD	TWAS	ENSG00000116147	TNR	1	175315194	175743616	protein_coding	2.08474	0.0370929	1	0.0328329	rs12561921	7.33959e-05
Developmental	ADHD	TWAS	ENSG00000116151	MORN1	1	2321253	2391707	protein_coding	0.795315	0.426431	1	0.0153563	rs1798246	9.73916e-05
Developmental	ADHD	TWAS	ENSG00000116157	GPX7	1	52602371	52609051	protein_coding	-1.50664	0.131903	1	0.184671	rs625829	0.00336787
Developmental	ADHD	TWAS	ENSG00000116194	ANGPTL1	1	178849535	178871077	protein_coding	0.120084	0.904416	1	0.308453	rs633715	0.00125973
Developmental	ADHD	TWAS	ENSG00000116198	CEP104	1	3812086	3857396	protein_coding	-0.117673	0.906326	1	0.15757	rs1798246	9.73916e-05
Developmental	ADHD	TWAS	ENSG00000116205	TCEANC2	1	54053584	54112519	protein_coding	-0.773807	0.439045	1	0.0392938	rs11206349	0.00574485
Developmental	ADHD	TWAS	ENSG00000116209	TMEM59	1	54026681	54053504	protein_coding	-0.770146	0.441213	1	0.028863	rs11206349	0.00574485
Developmental	ADHD	TWAS	ENSG00000116251	RPL22	1	6185020	6209389	protein_coding	-0.325498	0.744805	1	0.0132219	rs1295107	0.00583344
Developmental	ADHD	TWAS	ENSG00000116260	QSOX1	1	180154869	180204030	protein_coding	-0.49157	0.623023	1	0.0354545	rs9970145	0.000936298
Developmental	ADHD	TWAS	ENSG00000116266	STXBP3	1	108746674	108809523	protein_coding	-0.0395372	0.968462	1	0.0182852	rs17641977	0.000166549
Developmental	ADHD	TWAS	ENSG00000116273	PHF13	1	6613731	6624030	protein_coding	0.424194	0.671425	1	0.0331017	rs1295107	0.00583344
Developmental	ADHD	TWAS	ENSG00000116396	KCNC4	1	110210314	110283100	protein_coding	-1.01453	0.310331	1	0.0221833	rs333076	0.0116358
Developmental	ADHD	TWAS	ENSG00000116406	EDEM3	1	184690237	184754907	protein_coding	-0.0833598	0.933565	1	0.0131484	rs861581	0.0321935
Developmental	ADHD	TWAS	ENSG00000116455	WDR77	1	111439890	111449256	protein_coding	-2.36285	0.0181348	1	0.0109264	rs2364831	0.00123358
Developmental	ADHD	TWAS	ENSG00000116489	CAPZA1	1	112619805	112671616	protein_coding	-1.38275	0.166742	1	0.0292788	rs7526355	0.00278977
Developmental	ADHD	TWAS	ENSG00000116521	SCAMP3	1	155255979	155262430	protein_coding	-0.249786	0.802753	1	0.0188783	rs6696760	0.00057743
Developmental	ADHD	TWAS	ENSG00000116652	DLEU2L	1	63547082	63550636	lncRNA	-0.825061	0.409337	1	0.157822	rs17124210	0.00207697
Developmental	ADHD	TWAS	ENSG00000116670	MAD2L2	1	11658918	11691811	protein_coding	-1.83272	0.0668436	1	0.12078	rs12755560	0.00687167
Developmental	ADHD	TWAS	ENSG00000116675	DNAJC6	1	65248219	65415871	protein_coding	-1.02279	0.306406	1	0.0598011	rs2148323	0.00247812
Developmental	ADHD	TWAS	ENSG00000116678	LEPR	1	65420652	65641559	protein_coding	0.381519	0.702818	1	0.143338	rs2148323	0.00247812
Developmental	ADHD	TWAS	ENSG00000116691	MIIP	1	12019466	12032045	protein_coding	-1.77916	0.0752137	1	0.018635	rs12755560	0.00687167
Developmental	ADHD	TWAS	ENSG00000116704	SLC35D1	1	66999350	67054148	protein_coding	-0.420389	0.674201	1	0.0190834	rs924080	1.67742e-05
Developmental	ADHD	TWAS	ENSG00000116717	GADD45A	1	67685201	67688334	protein_coding	0.641169	0.521413	1	0.0239004	rs924080	1.67742e-05
Developmental	ADHD	TWAS	ENSG00000116752	BCAS2	1	114567557	114581629	protein_coding	-1.09943	0.271579	1	0.056613	rs17464525	0.0107107
Developmental	ADHD	TWAS	ENSG00000116761	CTH	1	70411218	70439851	protein_coding	-1.72255	0.0849702	1	0.0109036	rs4625232	0.00678943
Developmental	ADHD	TWAS	ENSG00000116783	TNNI3K	1	74235387	74544428	protein_coding	-1.50435	0.132491	1	0.0599826	rs4113050	2.47574e-05
Developmental	ADHD	TWAS	ENSG00000116786	PLEKHM2	1	15684320	15734769	protein_coding	0.666961	0.504797	1	0.0823085	rs736185	0.00703886
Developmental	ADHD	TWAS	ENSG00000116791	CRYZ	1	74705482	74733408	protein_coding	0.166213	0.86799	1	0.185176	rs6662846	0.00063782
Developmental	ADHD	TWAS	ENSG00000116793	PHTF1	1	113696831	113759489	protein_coding	1.38161	0.16709	1	0.0382249	rs12047722	0.0091073
Developmental	ADHD	TWAS	ENSG00000116809	ZBTB17	1	15941869	15976132	protein_coding	1.04793	0.29467	1	0.0231776	rs6691985	0.000896955
Developmental	ADHD	TWAS	ENSG00000116830	TTF2	1	117060326	117107453	protein_coding	-0.256437	0.797614	1	0.113642	rs8254	0.00261248
Developmental	ADHD	TWAS	ENSG00000116852	KIF21B	1	200969390	201023714	protein_coding	-0.586977	0.557219	1	0.0159942	rs1032524	0.00574485
Developmental	ADHD	TWAS	ENSG00000116857	TMEM9	1	201134772	201171574	protein_coding	-0.0501558	0.959998	1	0.0523861	rs4576706	0.00487772
Developmental	ADHD	TWAS	ENSG00000116885	OSCP1	1	36415827	36450451	protein_coding	-0.130803	0.895931	1	0.108434	rs4652903	0.00200831
Developmental	ADHD	TWAS	ENSG00000116898	MRPS15	1	36455718	36464384	protein_coding	0.641461	0.521223	1	0.0298755	rs4652903	0.00200831
Developmental	ADHD	TWAS	ENSG00000116903	EXOC8	1	231332753	231337852	protein_coding	0.0786317	0.937326	1	0.011888	rs914271	0.003877
Developmental	ADHD	TWAS	ENSG00000116906	GNPAT	1	231241207	231277973	protein_coding	0.366762	0.713796	1	0.434847	rs11122483	0.000391126
Developmental	ADHD	TWAS	ENSG00000116918	TSNAX	1	231528541	231566524	protein_coding	-0.154743	0.877024	1	0.0898452	rs914271	0.003877
Developmental	ADHD	TWAS	ENSG00000116922	C1orf109	1	37681570	37692249	protein_coding	0.338802	0.734759	1	0.0284399	rs11210089	0.000351569
Developmental	ADHD	TWAS	ENSG00000116983	HPCAL4	1	39678648	39691485	protein_coding	0.356845	0.721208	1	0.125075	rs12127002	0.00528711
Developmental	ADHD	TWAS	ENSG00000117010	ZNF684	1	40531573	40548167	protein_coding	-0.238208	0.81172	1	0.0105842	rs11210344	0.00247812
Developmental	ADHD	TWAS	ENSG00000117054	ACADM	1	75724431	75787575	protein_coding	-1.39193	0.163943	1	0.257781	rs17098450	0.00415694
Developmental	ADHD	TWAS	ENSG00000117069	ST6GALNAC5	1	76867480	77067546	protein_coding	0.624265	0.532454	1	0.02658	rs9439799	0.0108965
Developmental	ADHD	TWAS	ENSG00000117114	ADGRL2	1	81306147	81993932	protein_coding	0.0860977	0.931389	1	0.0318801	rs17459209	0.0068099
Developmental	ADHD	TWAS	ENSG00000117115	PADI2	1	17066761	17119451	protein_coding	0.691012	0.489558	1	0.016155	rs6586493	0.000216451
Developmental	ADHD	TWAS	ENSG00000117118	SDHB	1	17018722	17054032	protein_coding	1.78069	0.0749634	1	0.052988	rs6586493	0.000216451
Developmental	ADHD	TWAS	ENSG00000117122	MFAP2	1	16974502	16980632	protein_coding	0.756857	0.449135	1	0.0405729	rs6691985	0.000896955
Developmental	ADHD	TWAS	ENSG00000117133	RPF1	1	84479259	84498352	protein_coding	-0.0952054	0.924152	1	0.309176	rs12034156	0.000501414
Developmental	ADHD	TWAS	ENSG00000117143	UAP1	1	162561722	162601240	protein_coding	0.212851	0.831443	1	0.0107399	rs12090563	0.0108965
Developmental	ADHD	TWAS	ENSG00000117151	CTBS	1	84549611	84574480	protein_coding	2.18344	0.0290033	1	0.151639	rs11163772	0.000508952
Developmental	ADHD	TWAS	ENSG00000117152	RGS4	1	163068775	163076802	protein_coding	-1.24153	0.214411	1	0.0201205	rs1441176	0.00400205
Developmental	ADHD	TWAS	ENSG00000117153	KLHL12	1	202891116	202928636	protein_coding	0.622603	0.533546	1	0.107119	rs4576706	0.00487772
Developmental	ADHD	TWAS	ENSG00000117242	PINK1-AS	1	20642657	20652193	lncRNA	-1.29669	0.194738	1	0.464218	rs17449243	0.000799407
Developmental	ADHD	TWAS	ENSG00000117298	ECE1	1	21217247	21345572	protein_coding	1.123	0.261438	1	0.0139142	rs17449243	0.000799407
Developmental	ADHD	TWAS	ENSG00000117335	CD46	1	207752037	207795513	protein_coding	0.857776	0.391016	1	0.545235	rs11579848	0.000621623
Developmental	ADHD	TWAS	ENSG00000117360	PRPF3	1	150321479	150353233	protein_coding	0.92285	0.356085	1	0.0142982	rs12745008	0.0082906
Developmental	ADHD	TWAS	ENSG00000117400	MPL	1	43337818	43354466	protein_coding	4.94788	7.50277e-07	0.001998	0.016981	rs12410155	1.08713e-12
Developmental	ADHD	TWAS	ENSG00000117448	AKR1A1	1	45550543	45570049	protein_coding	-1.37657	0.168644	1	0.175267	rs1052607	2.17621e-05
Developmental	ADHD	TWAS	ENSG00000117450	PRDX1	1	45510914	45542732	protein_coding	-1.48996	0.136236	1	0.0187706	rs1052607	2.17621e-05
Developmental	ADHD	TWAS	ENSG00000117461	PIK3R3	1	46040140	46133036	protein_coding	-0.162962	0.870549	1	0.0110406	rs1258033	0.0164399
Developmental	ADHD	TWAS	ENSG00000117477	CCDC181	1	169394870	169460669	protein_coding	2.46649	0.0136444	1	0.0818109	rs12033844	0.000225137
Developmental	ADHD	TWAS	ENSG00000117479	SLC19A2	1	169463909	169485944	protein_coding	1.25429	0.209738	1	0.021203	rs12033844	0.000225137
Developmental	ADHD	TWAS	ENSG00000117480	FAAH	1	46394317	46413848	protein_coding	0.180234	0.856969	1	0.0425701	rs1052607	2.17621e-05
Developmental	ADHD	TWAS	ENSG00000117481	NSUN4	1	46340789	46365152	protein_coding	-0.187786	0.851044	1	0.0185287	rs1258033	0.0164399
Developmental	ADHD	TWAS	ENSG00000117500	TMED5	1	93149742	93180516	protein_coding	-0.143918	0.885565	1	0.143251	rs486370	0.006257
Developmental	ADHD	TWAS	ENSG00000117505	DR1	1	93345907	93369493	protein_coding	0.100033	0.920318	1	0.158708	rs486370	0.006257
Developmental	ADHD	TWAS	ENSG00000117533	VAMP4	1	171700160	171742074	protein_coding	0.782345	0.434012	1	0.0604182	rs7536328	0.00683044
Developmental	ADHD	TWAS	ENSG00000117543	DPH5	1	100989623	101026088	protein_coding	0.407129	0.683913	1	0.0120999	rs12039319	0.00234232
Developmental	ADHD	TWAS	ENSG00000117569	PTBP2	1	96721665	96823738	protein_coding	-2.23305	0.0255455	1	0.0483218	rs2391734	6.70134e-08
Developmental	ADHD	TWAS	ENSG00000117586	TNFSF4	1	173183731	173207331	protein_coding	1.12334	0.261293	1	0.0210304	rs6681766	0.00535277
Developmental	ADHD	TWAS	ENSG00000117592	PRDX6	1	173477330	173488815	protein_coding	0.903637	0.366188	1	0.0569261	rs6681766	0.00535277
Developmental	ADHD	TWAS	ENSG00000117595	IRF6	1	209785617	209806175	protein_coding	0.246012	0.805673	1	0.032456	rs12408989	0.0227266
Developmental	ADHD	TWAS	ENSG00000117597	UTP25	1	209827972	209857565	protein_coding	0.775376	0.438118	1	0.0916832	rs10489339	0.00169525
Developmental	ADHD	TWAS	ENSG00000117600	PLPPR4	1	99264292	99309590	protein_coding	0.339417	0.734296	1	0.151535	rs12759704	0.000409321
Developmental	ADHD	TWAS	ENSG00000117601	SERPINC1	1	173903800	173917327	protein_coding	-0.920019	0.357563	1	0.08691	rs6681766	0.00535277
Developmental	ADHD	TWAS	ENSG00000117602	RCAN3	1	24502351	24541040	protein_coding	-1.18346	0.236627	1	0.0295772	rs12401982	0.000156828
Developmental	ADHD	TWAS	ENSG00000117616	RSRP1	1	25242249	25338213	protein_coding	2.08668	0.036917	1	0.118501	rs10794522	1.61784e-05
Developmental	ADHD	TWAS	ENSG00000117620	SLC35A3	1	99969351	100035634	protein_coding	-0.811845	0.41688	1	0.0448044	rs12039319	0.00234232
Developmental	ADHD	TWAS	ENSG00000117625	RCOR3	1	211258377	211316385	protein_coding	-0.635718	0.52496	1	0.0104686	rs11590767	0.00368428
Developmental	ADHD	TWAS	ENSG00000117632	STMN1	1	25884181	25906991	protein_coding	1.04588	0.295617	1	0.010635	rs10794522	1.61784e-05
Developmental	ADHD	TWAS	ENSG00000117707	PROX1	1	213983181	214041510	protein_coding	-0.00484746	0.996132	1	0.026869	rs7555143	0.00197477
Developmental	ADHD	TWAS	ENSG00000117748	RPA2	1	27891524	27914746	protein_coding	-1.91889	0.0549979	1	0.0180985	rs4654322	0.00128191
Developmental	ADHD	TWAS	ENSG00000117758	STX12	1	27773219	27824443	protein_coding	1.2233	0.221217	1	0.0183115	rs12077489	0.00131356
Developmental	ADHD	TWAS	ENSG00000117859	OSBPL9	1	51577179	51798427	protein_coding	-2.46214	0.013811	1	0.0385286	rs625829	0.00336787
Developmental	ADHD	TWAS	ENSG00000117862	TXNDC12	1	52020131	52055191	protein_coding	-2.31917	0.0203857	1	0.0155779	rs6692566	0.0216188
Developmental	ADHD	TWAS	ENSG00000118004	COLEC11	2	3594832	3644644	protein_coding	-0.0403707	0.967798	1	0.158092	rs2034730	0.0119709
Developmental	ADHD	TWAS	ENSG00000118007	STAG1	3	136336236	136752403	protein_coding	-3.28831	0.00100791	1	0.0154338	rs10512987	0.0016552
Developmental	ADHD	TWAS	ENSG00000118194	TNNT2	1	201359008	201377764	protein_coding	0.50181	0.615801	1	0.0100181	rs7542768	0.0143652
Developmental	ADHD	TWAS	ENSG00000118217	ATF6	1	161766298	161977574	protein_coding	1.47816	0.139364	1	0.0109069	rs1128750	0.0179814
Developmental	ADHD	TWAS	ENSG00000118308	IRAG2	12	25004342	25108335	protein_coding	-1.22026	0.222365	1	0.0124194	rs10505972	0.0164399
Developmental	ADHD	TWAS	ENSG00000118363	SPCS2	11	74949261	74979033	protein_coding	-1.48888	0.136519	1	0.0274641	rs17244991	0.0053693
Developmental	ADHD	TWAS	ENSG00000118412	CASP8AP2	6	89829894	89874436	protein_coding	-2.20101	0.027735	1	0.0134938	rs1998576	0.000865346
Developmental	ADHD	TWAS	ENSG00000118473	SGIP1	1	66533267	66751139	protein_coding	-0.663679	0.506896	1	0.0108252	rs924080	1.67742e-05
Developmental	ADHD	TWAS	ENSG00000118491	ZC2HC1B	6	143864436	143938343	protein_coding	0.593246	0.553017	1	0.0108608	rs6922444	0.0125603
Developmental	ADHD	TWAS	ENSG00000118496	FBXO30	6	145793502	145814795	protein_coding	-0.51746	0.604835	1	0.112487	rs1338700	0.000522399
Developmental	ADHD	TWAS	ENSG00000118508	RAB32	6	146543833	146554953	protein_coding	-0.2294	0.818558	1	0.0222805	rs17824144	0.0103772
Developmental	ADHD	TWAS	ENSG00000118518	RNF146	6	127266726	127288567	protein_coding	0.410237	0.681632	1	0.0105041	rs9401937	0.00797799
Developmental	ADHD	TWAS	ENSG00000118579	MED28	4	17614641	17634105	protein_coding	1.58002	0.114101	1	0.0104396	rs11724970	0.00278065
Developmental	ADHD	TWAS	ENSG00000118596	SLC16A7	12	59596029	59789855	protein_coding	1.4463	0.148094	1	0.0217148	rs11173305	0.000668946
Developmental	ADHD	TWAS	ENSG00000118600	RXYLT1	12	63779833	63809792	protein_coding	-1.2474	0.212252	1	0.0337255	rs699583	0.0118023
Developmental	ADHD	TWAS	ENSG00000118655	DCLRE1B	1	113904619	113914086	protein_coding	-1.25014	0.211247	1	0.0956966	rs12047722	0.0091073
Developmental	ADHD	TWAS	ENSG00000118702	GHRH	20	37251086	37261819	protein_coding	-2.12513	0.0335759	1	0.0329936	rs1621845	0.000370855
Developmental	ADHD	TWAS	ENSG00000118733	OLFM3	1	101802560	101996926	protein_coding	0.531901	0.594795	1	0.0688132	rs12039319	0.00234232
Developmental	ADHD	TWAS	ENSG00000118816	CCNI	4	77047155	77076309	protein_coding	-0.503825	0.614384	1	0.227918	rs10002991	0.00415694
Developmental	ADHD	TWAS	ENSG00000118873	RAB3GAP2	1	220148293	220272529	protein_coding	0.235638	0.813713	1	0.0138801	rs7544735	0.000114319
Developmental	ADHD	TWAS	ENSG00000118939	UCHL3	13	75549480	75606020	protein_coding	-1.18458	0.236183	1	0.130615	rs7490707	0.00121643
Developmental	ADHD	TWAS	ENSG00000118961	LDAH	2	20684014	20823130	protein_coding	-0.614951	0.538587	1	0.218911	rs7572838	0.00167226
Developmental	ADHD	TWAS	ENSG00000118965	WDR35	2	19910263	19990105	protein_coding	0.890993	0.372933	1	0.0670705	rs7572838	0.00167226
Developmental	ADHD	TWAS	ENSG00000118985	ELL2	5	95885098	95961851	protein_coding	1.19373	0.232582	1	0.0200433	rs6556882	0.00270867
Developmental	ADHD	TWAS	ENSG00000118997	DNAH7	2	195737703	196068837	protein_coding	-1.70546	0.0881084	1	0.205036	rs2290512	3.22454e-05
Developmental	ADHD	TWAS	ENSG00000119004	CYP20A1	2	203238977	203306026	protein_coding	-0.796783	0.425577	1	0.0479666	rs6747093	2.01701e-05
Developmental	ADHD	TWAS	ENSG00000119013	NDUFB3	2	201071433	201085750	protein_coding	1.89684	0.057849	1	0.0204841	rs1914265	0.00415694
Developmental	ADHD	TWAS	ENSG00000119042	SATB2	2	199269505	199471266	protein_coding	-1.73474	0.0827863	1	0.0125438	rs2529679	0.00147275
Developmental	ADHD	TWAS	ENSG00000119125	GDA	9	72114595	72257193	protein_coding	-0.0903411	0.928016	1	0.167417	rs11142793	0.000893747
Developmental	ADHD	TWAS	ENSG00000119139	TJP2	9	69121264	69274615	protein_coding	-0.927523	0.353655	1	0.011416	rs1414944	0.00484745
Developmental	ADHD	TWAS	ENSG00000119326	CTNNAL1	9	108942569	109013522	protein_coding	1.05372	0.292013	1	0.0107411	rs10124300	0.00224311
Developmental	ADHD	TWAS	ENSG00000119328	ABITRAM	9	108934400	108950744	protein_coding	0.773583	0.439178	1	0.0191296	rs7853282	0.0021913
Developmental	ADHD	TWAS	ENSG00000119392	GLE1	9	128504655	128543874	protein_coding	-1.45698	0.145122	1	0.0377149	rs2270204	0.000184754
Developmental	ADHD	TWAS	ENSG00000119396	RAB14	9	121178133	121223014	protein_coding	0.845994	0.397556	1	0.0155688	rs2039196	0.000649629
Developmental	ADHD	TWAS	ENSG00000119402	FBXW2	9	120751978	120793416	protein_coding	1.06142	0.288499	1	0.0276565	rs2781092	0.00147784
Developmental	ADHD	TWAS	ENSG00000119408	NEK6	9	124257606	124353307	protein_coding	0.997681	0.318434	1	0.0341509	rs2078229	0.000208903
Developmental	ADHD	TWAS	ENSG00000119431	HDHD3	9	113373419	113376986	protein_coding	-0.733284	0.463385	1	0.122551	rs12339206	0.00208395
Developmental	ADHD	TWAS	ENSG00000119446	RBM18	9	122237622	122264840	protein_coding	-0.367233	0.713445	1	0.0207912	rs989798	0.000233234
Developmental	ADHD	TWAS	ENSG00000119471	HSDL2	9	112380080	112472405	protein_coding	-1.78028	0.0750301	1	0.262883	rs1004282	0.00225812
Developmental	ADHD	TWAS	ENSG00000119487	MAPKAP1	9	125437393	125707234	protein_coding	-0.00994591	0.992064	1	0.0138477	rs10760398	0.00102345
Developmental	ADHD	TWAS	ENSG00000119509	INVS	9	100099243	100302175	protein_coding	-0.0290723	0.976807	1	0.218614	rs17725597	0.00018549
Developmental	ADHD	TWAS	ENSG00000119514	GALNT12	9	98807670	98850081	protein_coding	-0.714299	0.475042	1	0.0175772	rs17725597	0.00018549
Developmental	ADHD	TWAS	ENSG00000119705	SLIRP	14	77708071	77761104	protein_coding	1.30794	0.190893	1	0.0101511	rs7159558	0.000375114
Developmental	ADHD	TWAS	ENSG00000119714	GPR68	14	91232532	91253925	protein_coding	0.638052	0.52344	1	0.0219301	rs11159989	2.13771e-05
Developmental	ADHD	TWAS	ENSG00000119715	ESRRB	14	76310712	76501837	protein_coding	1.61394	0.10654	1	0.0401427	rs7159558	0.000375114
Developmental	ADHD	TWAS	ENSG00000119729	RHOQ	2	46541806	46584688	protein_coding	-0.397962	0.690658	1	0.140524	rs11884118	0.0072097
Developmental	ADHD	TWAS	ENSG00000119771	KLHL29	2	23385179	23708611	protein_coding	-0.0308322	0.975403	1	0.0226703	rs893428	0.000104456
Developmental	ADHD	TWAS	ENSG00000119772	DNMT3A	2	25227855	25342590	protein_coding	-0.261738	0.793523	1	0.0196604	rs3731631	0.000579569
Developmental	ADHD	TWAS	ENSG00000119801	YPEL5	2	30146941	30160533	protein_coding	-0.630356	0.528462	1	0.021966	rs11683782	0.00452552
Developmental	ADHD	TWAS	ENSG00000119844	AFTPH	2	64524299	64593005	protein_coding	-1.11772	0.263688	1	0.0637286	rs12612549	0.00010839
Developmental	ADHD	TWAS	ENSG00000119866	BCL11A	2	60450520	60554467	protein_coding	0.274268	0.783879	1	0.0215659	rs10490068	0.0072097
Developmental	ADHD	TWAS	ENSG00000119878	CRIPT	2	46616416	46630176	protein_coding	-0.750805	0.45277	1	0.0254416	rs11884118	0.0072097
Developmental	ADHD	TWAS	ENSG00000119888	EPCAM	2	47345158	47387601	protein_coding	0.799366	0.424078	1	0.338997	rs6713506	0.00362587
Developmental	ADHD	TWAS	ENSG00000119900	OGFRL1	6	71288811	71309059	protein_coding	-0.929798	0.352476	1	0.085198	rs4707856	0.000534188
Developmental	ADHD	TWAS	ENSG00000119906	SLF2	10	100912963	100965134	protein_coding	-0.231044	0.817281	1	0.0947654	rs6584356	0.000226024
Developmental	ADHD	TWAS	ENSG00000119938	PPP1R3C	10	91628442	91633071	protein_coding	1.55889	0.119023	1	0.0429306	rs2265195	0.00057743
Developmental	ADHD	TWAS	ENSG00000119943	PYROXD2	10	98383565	98415182	protein_coding	0.757727	0.448614	1	0.115118	rs11189556	0.00211209
Developmental	ADHD	TWAS	ENSG00000119973	PRLHR	10	118589997	118595648	protein_coding	-0.834886	0.403782	1	0.110337	rs17098380	0.00121217
Developmental	ADHD	TWAS	ENSG00000119979	DENND10	10	119104086	119137984	protein_coding	-0.801007	0.423127	1	0.163756	rs3847492	0.000472289
Developmental	ADHD	TWAS	ENSG00000119986	AVPI1	10	97677424	97687241	protein_coding	2.06463	0.0389578	1	0.086568	rs11189556	0.00211209
Developmental	ADHD	TWAS	ENSG00000120008	WDR11	10	120851305	120909524	protein_coding	0.901459	0.367344	1	0.19244	rs1897195	3.18248e-05
Developmental	ADHD	TWAS	ENSG00000120029	ARMH3	10	101845599	102056193	protein_coding	0.464163	0.642531	1	0.021469	rs12413996	0.000673859
Developmental	ADHD	TWAS	ENSG00000120055	C10orf95	10	102449837	102451543	protein_coding	-0.898596	0.368868	1	0.0150642	rs12413996	0.000673859
Developmental	ADHD	TWAS	ENSG00000120129	DUSP1	5	172768096	172771195	protein_coding	-1.17956	0.238175	1	0.0113702	rs2161375	0.00204238
Developmental	ADHD	TWAS	ENSG00000120158	RCL1	9	4792944	4885917	protein_coding	-1.34304	0.179259	1	0.0112122	rs12339374	0.000560587
Developmental	ADHD	TWAS	ENSG00000120159	CAAP1	9	26840685	26892803	protein_coding	0.0857674	0.931651	1	0.0391251	rs1495563	0.00112596
Developmental	ADHD	TWAS	ENSG00000120210	INSL6	9	5123880	5185647	protein_coding	0.775288	0.43817	1	0.024074	rs12339374	0.000560587
Developmental	ADHD	TWAS	ENSG00000120251	GRIA2	4	157204182	157387146	protein_coding	-0.0987386	0.921346	1	0.0429372	rs964241	0.00708123
Developmental	ADHD	TWAS	ENSG00000120254	MTHFD1L	6	150865679	151101887	protein_coding	-0.237728	0.812092	1	0.0253923	rs9397433	0.00209798
Developmental	ADHD	TWAS	ENSG00000120256	LRP11	6	149818757	149864359	protein_coding	-4.03027	5.57131e-05	0.000999001	0.02135	rs2342764	0.000481216
Developmental	ADHD	TWAS	ENSG00000120265	PCMT1	6	149749444	149811420	protein_coding	-3.3356	0.000851171	0.00599401	0.0259893	rs2342764	0.000481216
Developmental	ADHD	TWAS	ENSG00000120279	MYCT1	6	152697897	152724569	protein_coding	-0.0357949	0.971446	1	0.0236752	rs6927072	0.0062191
Developmental	ADHD	TWAS	ENSG00000120306	CYSTM1	5	140175156	140282052	protein_coding	-0.469036	0.639044	1	0.01514	rs270166	0.0254831
Developmental	ADHD	TWAS	ENSG00000120322	PCDHB8	5	141177790	141180539	protein_coding	-0.0818302	0.934782	1	0.0105444	rs10463297	0.00317774
Developmental	ADHD	TWAS	ENSG00000120328	PCDHB12	5	141208697	141212571	protein_coding	-0.88218	0.37768	1	0.0113081	rs3806839	0.026351
Developmental	ADHD	TWAS	ENSG00000120333	MRPS14	1	175010789	175023425	protein_coding	2.2422	0.0249482	1	0.0396684	rs12561921	7.33959e-05
Developmental	ADHD	TWAS	ENSG00000120337	TNFSF18	1	173039202	173050941	protein_coding	-0.331231	0.74047	1	0.0101317	rs6681766	0.00535277
Developmental	ADHD	TWAS	ENSG00000120370	GORAB	1	170531819	170553834	protein_coding	1.02727	0.304293	1	0.0260684	rs1332950	0.000831771
Developmental	ADHD	TWAS	ENSG00000120440	TTLL2	6	167325071	167359503	protein_coding	-0.062296	0.950327	1	0.0494242	rs9459771	0.00325048
Developmental	ADHD	TWAS	ENSG00000120451	SNX19	11	130866250	130916479	protein_coding	-0.169789	0.865176	1	0.0683782	rs11222498	0.000152477
Developmental	ADHD	TWAS	ENSG00000120519	SLC10A7	4	146253975	146522372	protein_coding	1.58576	0.112795	1	0.030303	rs6815527	9.98319e-05
Developmental	ADHD	TWAS	ENSG00000120526	NUDCD1	8	109240919	109334121	protein_coding	-3.11466	0.00184159	1	0.0619877	rs12678956	0.000107504
Developmental	ADHD	TWAS	ENSG00000120539	MASTL	10	27154824	27187953	protein_coding	-1.68381	0.0922178	1	0.218468	rs2253230	0.000953158
Developmental	ADHD	TWAS	ENSG00000120647	CCDC77	12	389273	442642	protein_coding	1.87005	0.0614767	1	0.0918846	rs12816367	0.00211918
Developmental	ADHD	TWAS	ENSG00000120662	MTRF1	13	41216369	41263577	protein_coding	0.773818	0.439038	1	0.0168053	rs9532718	0.000145281
Developmental	ADHD	TWAS	ENSG00000120664	SPART-AS1	13	36346431	36369601	lncRNA	0.420899	0.673829	1	0.0594963	rs9315420	0.00159949
Developmental	ADHD	TWAS	ENSG00000120669	SOHLH2	13	36168217	36214588	protein_coding	0.621145	0.534504	1	0.631509	rs9315420	0.00159949
Developmental	ADHD	TWAS	ENSG00000120675	DNAJC15	13	43023203	43114213	protein_coding	0.624226	0.532479	1	0.654636	rs17063132	0.000668946
Developmental	ADHD	TWAS	ENSG00000120685	PROSER1	13	39009865	39038089	protein_coding	-2.58903	0.00962463	1	0.0126306	rs7992271	0.000150647
Developmental	ADHD	TWAS	ENSG00000120688	WBP4	13	41061509	41084006	protein_coding	0.227679	0.819896	1	0.0242215	rs9532718	0.000145281
Developmental	ADHD	TWAS	ENSG00000120690	ELF1	13	40931924	41061440	protein_coding	0.198255	0.842845	1	0.0197375	rs9532718	0.000145281
Developmental	ADHD	TWAS	ENSG00000120693	SMAD9	13	36844831	36920765	protein_coding	0.0304905	0.975676	1	0.459249	rs9532055	6.77649e-05
Developmental	ADHD	TWAS	ENSG00000120696	KBTBD7	13	41189834	41194569	protein_coding	-0.440432	0.659625	1	0.0435077	rs9532718	0.000145281
Developmental	ADHD	TWAS	ENSG00000120699	EXOSC8	13	36998816	37025881	protein_coding	-0.461004	0.644796	1	0.0713513	rs9532055	6.77649e-05
Developmental	ADHD	TWAS	ENSG00000120705	ETF1	5	138506095	138543236	protein_coding	-0.734946	0.462372	1	0.0203865	rs6878439	0.000467007
Developmental	ADHD	TWAS	ENSG00000120708	TGFBI	5	136028988	136063818	protein_coding	-0.550248	0.582149	1	0.0757765	rs13356152	0.0317138
Developmental	ADHD	TWAS	ENSG00000120733	KDM3B	5	138352685	138437028	protein_coding	1.4914	0.135857	1	0.0187434	rs6878439	0.000467007
Developmental	ADHD	TWAS	ENSG00000120784	ZFP30	19	37613749	37692337	protein_coding	0.891785	0.372508	1	0.077377	rs4806380	0.00514201
Developmental	ADHD	TWAS	ENSG00000120798	NR2C1	12	95020229	95073628	protein_coding	0.327826	0.743043	1	0.0210398	rs12823314	0.0016552
Developmental	ADHD	TWAS	ENSG00000120805	ARL1	12	101393116	101407772	protein_coding	-0.665206	0.505919	1	0.0257476	rs6219	0.000548255
Developmental	ADHD	TWAS	ENSG00000120820	GLT8D2	12	103988987	104064183	protein_coding	0.323177	0.746561	1	0.191655	rs7133215	0.000142954
Developmental	ADHD	TWAS	ENSG00000120832	MTERF2	12	106977277	106987160	protein_coding	1.62801	0.103524	1	0.0995355	rs10861662	0.012039
Developmental	ADHD	TWAS	ENSG00000120833	SOCS2	12	93569814	93583487	protein_coding	-1.07992	0.280176	1	0.0131361	rs17020629	0.00370789
Developmental	ADHD	TWAS	ENSG00000120837	NFYB	12	104117086	104138241	protein_coding	-1.84605	0.0648852	1	0.0310268	rs7133215	0.000142954
Developmental	ADHD	TWAS	ENSG00000120860	WASHC3	12	102012840	102062149	protein_coding	-1.08413	0.278305	1	0.219491	rs6219	0.000548255
Developmental	ADHD	TWAS	ENSG00000120910	PPP3CC	8	22440819	22541142	protein_coding	0.354998	0.722591	1	0.162121	rs1549471	0.000263263
Developmental	ADHD	TWAS	ENSG00000120925	RNF170	8	42849637	42897290	protein_coding	0.905426	0.365239	1	0.0150611	rs773069	0.00346677
Developmental	ADHD	TWAS	ENSG00000120937	NPPB	1	11857464	11858945	protein_coding	-0.655335	0.512252	1	0.0117285	rs11808316	0.0288888
Developmental	ADHD	TWAS	ENSG00000120948	TARDBP	1	11012344	11030528	protein_coding	-1.87855	0.060306	1	0.0410841	rs616402	0.00393907
Developmental	ADHD	TWAS	ENSG00000121067	SPOP	17	49598884	49678163	protein_coding	0.360613	0.718389	1	0.0492436	rs11870428	0.00155617
Developmental	ADHD	TWAS	ENSG00000121274	TENT4B	16	50152911	50235310	protein_coding	0.574687	0.565503	1	0.0361909	rs12923113	0.0023268
Developmental	ADHD	TWAS	ENSG00000121310	ECHDC2	1	52895910	52927212	protein_coding	-1.25954	0.207836	1	0.248867	rs625829	0.00336787
Developmental	ADHD	TWAS	ENSG00000121318	TAS2R10	12	10825219	10826358	protein_coding	0.587378	0.55695	1	0.0275757	rs12367273	0.00269095
Developmental	ADHD	TWAS	ENSG00000121335	PRB2	12	11391540	11501041	protein_coding	-0.650335	0.515476	1	0.0129549	rs12367273	0.00269095
Developmental	ADHD	TWAS	ENSG00000121377	TAS2R7	12	10801532	10802627	protein_coding	-0.755478	0.449962	1	0.011916	rs12367273	0.00269095
Developmental	ADHD	TWAS	ENSG00000121381	TAS2R9	12	10809094	10810168	protein_coding	0.872953	0.382689	1	0.0647762	rs12367273	0.00269095
Developmental	ADHD	TWAS	ENSG00000121481	RNF2	1	185045526	185102603	protein_coding	1.49769	0.134215	1	0.0233938	rs1930294	0.000566849
Developmental	ADHD	TWAS	ENSG00000121542	SEC22A	3	123201927	123274136	protein_coding	-2.69749	0.00698635	1	0.177249	rs4499545	0.00113792
Developmental	ADHD	TWAS	ENSG00000121570	DPPA4	3	109326144	109337546	protein_coding	-0.584469	0.558905	1	0.0186253	rs10933975	0.00169525
Developmental	ADHD	TWAS	ENSG00000121577	POPDC2	3	119636457	119665324	protein_coding	-1.73928	0.0819856	1	0.072458	rs7648922	0.00363748
Developmental	ADHD	TWAS	ENSG00000121578	B4GALT4	3	119211732	119240946	protein_coding	0.931337	0.351679	1	0.0208334	rs7648922	0.00363748
Developmental	ADHD	TWAS	ENSG00000121690	DEPDC7	11	33015876	33033582	protein_coding	0.571008	0.567995	1	0.0471681	rs7119163	0.0428674
Developmental	ADHD	TWAS	ENSG00000121691	CAT	11	34438934	34472060	protein_coding	-0.263343	0.792286	1	0.0133328	rs353610	0.00337873
Developmental	ADHD	TWAS	ENSG00000121716	PILRB	7	100352176	100367831	protein_coding	-0.329073	0.7421	1	0.589215	rs4727443	0.00086846
Developmental	ADHD	TWAS	ENSG00000121753	ADGRB2	1	31727117	31764893	protein_coding	0.988371	0.322971	1	0.0156974	rs1889571	0.000160008
Developmental	ADHD	TWAS	ENSG00000121766	ZCCHC17	1	31296982	31364953	protein_coding	0.195578	0.84494	1	0.027462	rs1889571	0.000160008
Developmental	ADHD	TWAS	ENSG00000121775	TMEM39B	1	32072031	32102866	protein_coding	-0.447725	0.654352	1	0.0154696	rs1889571	0.000160008
Developmental	ADHD	TWAS	ENSG00000121858	TNFSF10	3	172505508	172523475	protein_coding	-1.22351	0.221136	1	0.0117908	rs9865258	4.51819e-06
Developmental	ADHD	TWAS	ENSG00000121864	ZNF639	3	179323031	179338583	protein_coding	0.836835	0.402685	1	0.0284128	rs1441883	0.00239739
Developmental	ADHD	TWAS	ENSG00000121871	SLITRK3	3	165186720	165197109	protein_coding	-1.65056	0.0988284	1	0.0166356	rs1551041	0.00415694
Developmental	ADHD	TWAS	ENSG00000121879	PIK3CA	3	179148114	179240093	protein_coding	0.470311	0.638133	1	0.0115625	rs1441883	0.00239739
Developmental	ADHD	TWAS	ENSG00000121897	LIAS	4	39459004	39485109	protein_coding	-0.612217	0.540394	1	0.0297036	rs7675136	0.0184232
Developmental	ADHD	TWAS	ENSG00000121900	TMEM54	1	32894594	32901438	protein_coding	-2.56573	0.0102958	1	0.0203217	rs11589979	0.0058513
Developmental	ADHD	TWAS	ENSG00000121903	ZSCAN20	1	33472645	33501643	protein_coding	-0.601999	0.547175	1	0.0134044	rs6678903	0.000165884
Developmental	ADHD	TWAS	ENSG00000121904	CSMD2	1	33513998	34165842	protein_coding	-1.11086	0.266631	1	0.0792607	rs6678903	0.000165884
Developmental	ADHD	TWAS	ENSG00000121905	HPCA	1	32885994	32898441	protein_coding	-1.07582	0.282009	1	0.0329187	rs6678903	0.000165884
Developmental	ADHD	TWAS	ENSG00000121964	GTDC1	2	143938068	144332568	protein_coding	-0.134121	0.893307	1	0.0272828	rs11674165	1.66233e-05
Developmental	ADHD	TWAS	ENSG00000122026	RPL21	13	27251362	27256691	protein_coding	0.271172	0.786259	1	0.0261382	rs7982229	0.000852994
Developmental	ADHD	TWAS	ENSG00000122033	MTIF3	13	27435643	27450591	protein_coding	0.236674	0.81291	1	0.17476	rs9512542	0.00493878
Developmental	ADHD	TWAS	ENSG00000122034	GTF3A	13	27424619	27435823	protein_coding	0.34936	0.726819	1	0.055679	rs9512542	0.00493878
Developmental	ADHD	TWAS	ENSG00000122035	RASL11A	13	27270830	27275192	protein_coding	0.368797	0.712279	1	0.0144023	rs9551266	0.00290136
Developmental	ADHD	TWAS	ENSG00000122042	UBL3	13	29764371	29850617	protein_coding	0.214107	0.830464	1	0.0233135	rs756850	0.00070148
Developmental	ADHD	TWAS	ENSG00000122133	PAEP	9	135561756	135566955	protein_coding	-1.06851	0.285291	1	0.0155235	rs3811156	0.0016327
Developmental	ADHD	TWAS	ENSG00000122203	KIAA1191	5	176346062	176361807	protein_coding	2.9411	0.00327045	1	0.0184304	rs9313749	0.0123146
Developmental	ADHD	TWAS	ENSG00000122218	COPA	1	160288594	160343566	protein_coding	-1.41371	0.157449	1	0.136242	rs978763	0.00127299
Developmental	ADHD	TWAS	ENSG00000122257	RBBP6	16	24537693	24572863	protein_coding	1.37105	0.17036	1	0.150488	rs562870	0.00140803
Developmental	ADHD	TWAS	ENSG00000122367	LDB3	10	86666785	86736072	protein_coding	0.112766	0.910216	1	0.022524	rs2180968	0.00245365
Developmental	ADHD	TWAS	ENSG00000122406	RPL5	1	92832013	92841924	protein_coding	-0.656203	0.511693	1	0.0149431	rs236344	0.0547317
Developmental	ADHD	TWAS	ENSG00000122417	ODF2L	1	86346824	86396342	protein_coding	-1.35349	0.175899	1	0.0952614	rs11161963	0.00235012
Developmental	ADHD	TWAS	ENSG00000122432	SPATA1	1	84506300	84567379	protein_coding	0.619596	0.535524	1	0.051686	rs9787364	0.0163503
Developmental	ADHD	TWAS	ENSG00000122435	TRMT13	1	100133150	100150496	protein_coding	0.912351	0.361584	1	0.0149356	rs12039319	0.00234232
Developmental	ADHD	TWAS	ENSG00000122481	RWDD3	1	95234210	95247225	protein_coding	-2.47861	0.0131896	1	0.0504996	rs2391734	6.70134e-08
Developmental	ADHD	TWAS	ENSG00000122482	ZNF644	1	90915298	91022272	protein_coding	0.30078	0.763583	1	0.0198775	rs10922810	0.000274763
Developmental	ADHD	TWAS	ENSG00000122483	CCDC18	1	93179919	93278730	protein_coding	-0.125767	0.899916	1	0.0579903	rs486370	0.006257
Developmental	ADHD	TWAS	ENSG00000122484	RPAP2	1	92299059	92402056	protein_coding	-0.0596652	0.952422	1	0.0553459	rs486370	0.006257
Developmental	ADHD	TWAS	ENSG00000122490	SLC66A2	18	79902420	79951657	protein_coding	1.81034	0.070243	1	0.0155242	rs1239771	0.00194831
Developmental	ADHD	TWAS	ENSG00000122507	BBS9	7	33109557	33877180	protein_coding	-0.706694	0.479757	1	0.145643	rs215700	0.00187087
Developmental	ADHD	TWAS	ENSG00000122512	PMS2	7	5970925	6009130	protein_coding	-1.71476	0.0863887	1	0.0139896	rs10250547	0.00409176
Developmental	ADHD	TWAS	ENSG00000122515	ZMIZ2	7	44748581	44769881	protein_coding	-0.499721	0.617271	1	0.0214061	rs1294924	0.0147688
Developmental	ADHD	TWAS	ENSG00000122547	EEPD1	7	36153254	36301538	protein_coding	-0.807268	0.419512	1	0.012558	rs10237288	0.00833966
Developmental	ADHD	TWAS	ENSG00000122550	KLHL7	7	23105758	23177914	protein_coding	2.30593	0.0211147	1	0.0143383	rs6965394	0.00106037
Developmental	ADHD	TWAS	ENSG00000122565	CBX3	7	26201162	26213607	protein_coding	-1.16416	0.24436	1	0.0688931	rs11763972	0.00122927
Developmental	ADHD	TWAS	ENSG00000122574	WIPF3	7	29806486	29917061	protein_coding	-0.703856	0.481522	1	0.0342589	rs11971710	0.00092301
Developmental	ADHD	TWAS	ENSG00000122584	NXPH1	7	8433609	8752961	protein_coding	1.0638	0.287419	1	0.0209404	rs3757526	6.80508e-05
Developmental	ADHD	TWAS	ENSG00000122585	NPY	7	24284188	24291862	protein_coding	0.344848	0.730208	1	0.0493422	rs4719772	0.0321935
Developmental	ADHD	TWAS	ENSG00000122591	HYCC1	7	22889371	23014130	protein_coding	1.59693	0.110282	1	0.0950638	rs6965394	0.00106037
Developmental	ADHD	TWAS	ENSG00000122641	INHBA	7	41667168	41705834	protein_coding	0.118923	0.905337	1	0.0170577	rs1548630	0.00243745
Developmental	ADHD	TWAS	ENSG00000122642	FKBP9	7	32957404	33006930	protein_coding	0.0545322	0.956511	1	0.203345	rs17336609	0.000323148
Developmental	ADHD	TWAS	ENSG00000122643	NT5C3A	7	33014130	33062796	protein_coding	-2.0544	0.0399373	1	0.0554467	rs17336609	0.000323148
Developmental	ADHD	TWAS	ENSG00000122674	CCZ1	7	5898725	5926550	protein_coding	0.222637	0.823818	1	0.274328	rs10250547	0.00409176
Developmental	ADHD	TWAS	ENSG00000122678	POLM	7	44072062	44082530	protein_coding	-0.720571	0.471174	1	0.016496	rs9784990	0.0176921
Developmental	ADHD	TWAS	ENSG00000122729	ACO1	9	32384603	32454769	protein_coding	-0.613679	0.539428	1	0.040915	rs1576253	0.0015669
Developmental	ADHD	TWAS	ENSG00000122735	DNAI1	9	34457414	34520988	protein_coding	-0.292856	0.769632	1	0.0398675	rs10971942	0.0240081
Developmental	ADHD	TWAS	ENSG00000122779	TRIM24	7	138460259	138589996	protein_coding	-0.403138	0.686846	1	0.0175703	rs1673214	0.00240536
Developmental	ADHD	TWAS	ENSG00000122783	CYREN	7	135092363	135170795	protein_coding	2.01392	0.0440179	1	0.0238829	rs10085762	0.00187722
Developmental	ADHD	TWAS	ENSG00000122787	AKR1D1	7	138002324	138118305	protein_coding	-1.98776	0.0468388	1	0.026172	rs322297	0.000785086
Developmental	ADHD	TWAS	ENSG00000122863	CHST3	10	71964395	72013558	protein_coding	-0.563368	0.573184	1	0.0294756	rs16928377	0.000628517
Developmental	ADHD	TWAS	ENSG00000122873	CISD1	10	58269162	58289586	protein_coding	-0.0950034	0.924312	1	0.0225928	rs12253773	0.0153506
Developmental	ADHD	TWAS	ENSG00000122882	ECD	10	73130155	73169055	protein_coding	0.0283422	0.977389	1	0.0153995	rs11000801	0.0063913
Developmental	ADHD	TWAS	ENSG00000122912	SLC25A16	10	68477998	68527523	protein_coding	-0.230153	0.817973	1	0.049444	rs7903209	0.00152439
Developmental	ADHD	TWAS	ENSG00000122958	VPS26A	10	69123512	69174412	protein_coding	-0.137498	0.890637	1	0.268184	rs7903209	0.00152439
Developmental	ADHD	TWAS	ENSG00000122965	RBM19	12	113816738	113966325	protein_coding	0.149172	0.881418	1	0.0506248	rs12581345	0.00156152
Developmental	ADHD	TWAS	ENSG00000122971	ACADS	12	120725774	120740008	protein_coding	1.7917	0.0731813	1	0.0438726	rs540520	0.00558844
Developmental	ADHD	TWAS	ENSG00000122986	HVCN1	12	110627841	110704950	protein_coding	-1.60978	0.107445	1	0.0532513	rs11065884	0.000479418
Developmental	ADHD	TWAS	ENSG00000123094	RASSF8	12	25958232	26079892	protein_coding	0.0340411	0.972844	1	0.0169414	rs10842825	0.00716664
Developmental	ADHD	TWAS	ENSG00000123096	SSPN	12	26121991	26299290	protein_coding	1.06241	0.28805	1	0.0403659	rs10842825	0.00716664
Developmental	ADHD	TWAS	ENSG00000123106	CCDC91	12	28133249	28581511	protein_coding	0.708467	0.478656	1	0.0236113	rs11049085	0.003261
Developmental	ADHD	TWAS	ENSG00000123119	NECAB1	8	90791741	90959393	protein_coding	0.716527	0.473666	1	0.0258197	rs17668660	0.000683784
Developmental	ADHD	TWAS	ENSG00000123124	WWP1	8	86342547	86478420	protein_coding	-0.418396	0.675658	1	0.0315175	rs7823154	0.00214059
Developmental	ADHD	TWAS	ENSG00000123144	TRIR	19	12730640	12734684	protein_coding	-0.861723	0.38884	1	0.0184473	rs8107642	0.000724858
Developmental	ADHD	TWAS	ENSG00000123146	ADGRE5	19	14380501	14408725	protein_coding	-0.848306	0.396267	1	0.0305854	rs35201197	0.000167887
Developmental	ADHD	TWAS	ENSG00000123154	WDR83	19	12666802	12675832	protein_coding	-0.857806	0.391	1	0.0110891	rs34321000	0.00384018
Developmental	ADHD	TWAS	ENSG00000123179	EBPL	13	49660674	49691486	protein_coding	0.128988	0.897367	1	0.180531	rs9316498	0.00518997
Developmental	ADHD	TWAS	ENSG00000123191	ATP7B	13	51930436	52012125	protein_coding	0.953044	0.340568	1	0.0537489	rs4885948	0.00180238
Developmental	ADHD	TWAS	ENSG00000123200	ZC3H13	13	45954465	46052759	protein_coding	1.7838	0.0744561	1	0.0609271	rs4942607	2.27537e-05
Developmental	ADHD	TWAS	ENSG00000123213	NLN	5	65722205	65871725	protein_coding	0.0964987	0.923125	1	0.0108697	rs16895303	0.00601431
Developmental	ADHD	TWAS	ENSG00000123219	CENPK	5	65517766	65563168	protein_coding	0.587801	0.556666	1	0.0314535	rs16893720	0.0136631
Developmental	ADHD	TWAS	ENSG00000123297	TSFM	12	57782761	57808071	protein_coding	-2.05996	0.0394023	1	0.101128	rs1148546	0.000326893
Developmental	ADHD	TWAS	ENSG00000123307	NEUROD4	12	55019974	55030017	protein_coding	0.999851	0.317383	1	0.0130397	rs1250448	0.0169865
Developmental	ADHD	TWAS	ENSG00000123415	SMUG1	12	54121277	54189008	protein_coding	1.13962	0.254443	1	0.0308148	rs7299852	2.85166e-05
Developmental	ADHD	TWAS	ENSG00000123427	EEF1AKMT3	12	57771492	57782541	protein_coding	2.1287	0.0332789	1	0.0169949	rs1148546	0.000326893
Developmental	ADHD	TWAS	ENSG00000123444	KBTBD4	11	47572197	47578976	protein_coding	1.42423	0.154379	1	0.0108694	rs11039850	3.1272e-05
Developmental	ADHD	TWAS	ENSG00000123454	DBH	9	133636363	133659329	protein_coding	-0.856263	0.391852	1	0.0249737	rs10993947	0.0015402
Developmental	ADHD	TWAS	ENSG00000123472	ATPAF1	1	46632737	46673867	protein_coding	-1.71982	0.0854653	1	0.0121297	rs1052607	2.17621e-05
Developmental	ADHD	TWAS	ENSG00000123505	AMD1	6	110874770	110898879	protein_coding	-1.14802	0.250962	1	0.0192758	rs1327200	0.00517394
Developmental	ADHD	TWAS	ENSG00000123552	USP45	6	99432325	99521728	protein_coding	0.452869	0.650643	1	0.0166086	rs195852	0.00115811
Developmental	ADHD	TWAS	ENSG00000123609	NMI	2	151270470	151289894	protein_coding	-0.105319	0.916123	1	0.0194779	rs10210872	0.00168948
Developmental	ADHD	TWAS	ENSG00000123612	ACVR1C	2	157526767	157628864	protein_coding	-0.438526	0.661005	1	0.0194252	rs3936747	5.50693e-05
Developmental	ADHD	TWAS	ENSG00000123636	BAZ2B	2	159318979	159616569	protein_coding	-1.89425	0.0581923	1	0.0212652	rs4664966	8.70907e-05
Developmental	ADHD	TWAS	ENSG00000123685	BATF3	1	212686417	212699840	protein_coding	0.184454	0.853657	1	0.333339	rs7555143	0.00197477
Developmental	ADHD	TWAS	ENSG00000123700	KCNJ2	17	70168673	70180044	protein_coding	0.418779	0.675378	1	0.0142404	rs17775970	0.000722225
Developmental	ADHD	TWAS	ENSG00000123739	PLA2G12A	4	109709989	109730070	protein_coding	0.892692	0.372022	1	0.0736808	rs9999830	0.000274763
Developmental	ADHD	TWAS	ENSG00000123836	PFKFB2	1	207034366	207081024	protein_coding	-0.679697	0.496696	1	0.0179601	rs11579848	0.000621623
Developmental	ADHD	TWAS	ENSG00000123977	DAW1	2	227871054	227924344	protein_coding	-0.951593	0.341303	1	0.0293129	rs1320406	0.00162712
Developmental	ADHD	TWAS	ENSG00000123992	DNPEP	2	219372043	219400022	protein_coding	-0.048447	0.96136	1	0.0304266	rs6711764	0.0142065
Developmental	ADHD	TWAS	ENSG00000124006	OBSL1	2	219550728	219571859	protein_coding	-0.87195	0.383236	1	0.104217	rs6711764	0.0142065
Developmental	ADHD	TWAS	ENSG00000124067	SLC12A4	16	67943474	67969601	protein_coding	0.114023	0.909219	1	0.013042	rs8047712	0.0278069
Developmental	ADHD	TWAS	ENSG00000124181	PLCG1	20	41136960	41196801	protein_coding	-2.06991	0.038461	1	0.0349101	rs735031	0.00674863
Developmental	ADHD	TWAS	ENSG00000124194	GDAP1L1	20	44247099	44280947	protein_coding	0.0941903	0.924958	1	0.10116	rs244098	0.00492345
Developmental	ADHD	TWAS	ENSG00000124215	CDH26	20	59958423	60034011	protein_coding	-0.168479	0.866206	1	0.0208091	rs6128922	0.000956564
Developmental	ADHD	TWAS	ENSG00000124279	FASTKD3	5	7859159	7869037	protein_coding	-0.980848	0.326668	1	0.0772242	rs4702421	0.00251111
Developmental	ADHD	TWAS	ENSG00000124380	SNRNP27	2	69893956	69905575	protein_coding	-1.86732	0.0618565	1	0.118807	rs4318420	0.00273546
Developmental	ADHD	TWAS	ENSG00000124440	HIF3A	19	46297042	46343433	protein_coding	0.501551	0.615983	1	0.0211673	rs4803995	0.00143757
Developmental	ADHD	TWAS	ENSG00000124493	GRM4	6	34018643	34155622	protein_coding	-0.204994	0.837577	1	0.0251972	rs6914422	2.35778e-05
Developmental	ADHD	TWAS	ENSG00000124508	BTN2A2	6	26383096	26394874	protein_coding	1.60792	0.107853	1	0.0394415	rs9467741	0.000298037
Developmental	ADHD	TWAS	ENSG00000124523	SIRT5	6	13574227	13615158	protein_coding	-2.28602	0.0222532	1	0.0372058	rs3823246	0.00203552
Developmental	ADHD	TWAS	ENSG00000124541	RRP36	6	43021623	43034156	protein_coding	-1.14584	0.25186	1	0.017395	rs12195350	0.00142273
Developmental	ADHD	TWAS	ENSG00000124562	SNRPC	6	34757505	34773857	protein_coding	2.21756	0.0265847	1	0.109879	rs943466	0.000143533
Developmental	ADHD	TWAS	ENSG00000124570	SERPINB6	6	2948159	2972165	protein_coding	0.889253	0.373867	1	0.0102918	rs10498660	0.000673859
Developmental	ADHD	TWAS	ENSG00000124571	XPO5	6	43522334	43576038	protein_coding	-0.532998	0.594035	1	0.0130402	rs12195350	0.00142273
Developmental	ADHD	TWAS	ENSG00000124587	PEX6	6	42963865	42979181	protein_coding	-1.15423	0.248405	1	0.577133	rs12195350	0.00142273
Developmental	ADHD	TWAS	ENSG00000124596	OARD1	6	41033627	41097787	protein_coding	0.926549	0.354161	1	0.0112604	rs11756704	3.69127e-05
Developmental	ADHD	TWAS	ENSG00000124613	ZNF391	6	27374615	27403908	protein_coding	-0.541978	0.587834	1	0.0671108	rs9467741	0.000298037
Developmental	ADHD	TWAS	ENSG00000124614	RPS10	6	34417454	34426069	protein_coding	-1.63101	0.102889	1	0.190351	rs6914422	2.35778e-05
Developmental	ADHD	TWAS	ENSG00000124635	H2BC11	6	27125897	27132795	protein_coding	-0.59641	0.550901	1	0.0203843	rs9467741	0.000298037
Developmental	ADHD	TWAS	ENSG00000124688	MAD2L1BP	6	43629540	43640941	protein_coding	-0.908201	0.363772	1	0.0121503	rs11077	0.00824181
Developmental	ADHD	TWAS	ENSG00000124743	KLHL31	6	53647916	53665756	protein_coding	0.9236	0.355695	1	0.0562927	rs890251	0.000871584
Developmental	ADHD	TWAS	ENSG00000124782	RREB1	6	7107597	7251980	protein_coding	0.338669	0.734859	1	0.018527	rs7760763	0.00480236
Developmental	ADHD	TWAS	ENSG00000124783	SSR1	6	7268306	7347446	protein_coding	1.4813	0.138525	1	0.287016	rs7760763	0.00480236
Developmental	ADHD	TWAS	ENSG00000124784	RIOK1	6	7389793	7418037	protein_coding	0.614345	0.538987	1	0.0113869	rs9505086	0.0306182
Developmental	ADHD	TWAS	ENSG00000124786	SLC35B3	6	8411435	8435561	protein_coding	-1.01522	0.310001	1	0.033473	rs9379248	0.00335704
Developmental	ADHD	TWAS	ENSG00000124787	RPP40	6	4994717	5004063	protein_coding	-0.43105	0.666432	1	0.0349151	rs6915234	0.0021913
Developmental	ADHD	TWAS	ENSG00000124802	EEF1E1	6	8073360	8102559	protein_coding	-0.706626	0.479799	1	0.0105517	rs9379248	0.00335704
Developmental	ADHD	TWAS	ENSG00000124813	RUNX2	6	45328157	45664349	protein_coding	-0.523146	0.600873	1	0.0161038	rs9381438	0.00172441
Developmental	ADHD	TWAS	ENSG00000124831	LRRFIP1	2	237627587	237813682	protein_coding	-0.152297	0.878953	1	0.0193117	rs12615667	0.00340054
Developmental	ADHD	TWAS	ENSG00000124835		2	237048599	237056167	lncRNA	-0.505048	0.613525	1	0.01363	rs11897020	0.00558844
Developmental	ADHD	TWAS	ENSG00000125122	FBXL9P	16	67207139	67227048	transcribed_unitary_pseudogene	-0.653052	0.513723	1	0.0146456	rs4785815	0.0302349
Developmental	ADHD	TWAS	ENSG00000125266	EFNB2	13	106489745	106535662	protein_coding	0.609098	0.542459	1	0.0172546	rs16968624	0.000124546
Developmental	ADHD	TWAS	ENSG00000125337	KIF25	6	167996241	168045091	protein_coding	1.35862	0.174267	1	0.0386515	rs1387921	0.00438569
Developmental	ADHD	TWAS	ENSG00000125375	DMAC2L	14	50312324	50335558	protein_coding	-1.43322	0.151796	1	0.0115111	rs12879001	0.00449723
Developmental	ADHD	TWAS	ENSG00000125388	GRK4	4	2963571	3040760	protein_coding	1.45207	0.146484	1	0.0887432	rs12504990	7.65347e-05
Developmental	ADHD	TWAS	ENSG00000125409	TEKT3	17	15303811	15341632	protein_coding	0.866508	0.386212	1	0.127618	rs11078308	0.00231138
Developmental	ADHD	TWAS	ENSG00000125482	TTF1	9	132375548	132406851	protein_coding	2.75114	0.00593878	1	0.0402386	rs7851262	0.00277156
Developmental	ADHD	TWAS	ENSG00000125485	DDX31	9	132592997	132670401	protein_coding	2.74723	0.00601006	1	0.0302816	rs10993947	0.0015402
Developmental	ADHD	TWAS	ENSG00000125503	PPP1R12C	19	55090914	55117637	protein_coding	-0.137649	0.890518	1	0.0322567	rs2087115	0.00129991
Developmental	ADHD	TWAS	ENSG00000125505	MBOAT7	19	54173412	54189882	protein_coding	-0.461463	0.644466	1	0.0290019	rs4806637	0.0142065
Developmental	ADHD	TWAS	ENSG00000125533	BHLHE23	20	63005927	63007035	protein_coding	0.731302	0.464595	1	0.07117	rs3787105	0.000973761
Developmental	ADHD	TWAS	ENSG00000125534	PPDPF	20	63520765	63522206	protein_coding	-1.62583	0.103985	1	0.0970258	rs3787105	0.000973761
Developmental	ADHD	TWAS	ENSG00000125538	IL1B	2	112829751	112836816	protein_coding	0.364947	0.715151	1	0.0445565	rs11674953	0.00119111
Developmental	ADHD	TWAS	ENSG00000125618	PAX8	2	113215997	113278921	protein_coding	-2.41138	0.0158924	1	0.367564	rs11674953	0.00119111
Developmental	ADHD	TWAS	ENSG00000125630	POLR1B	2	112541915	112579818	protein_coding	-1.73245	0.083194	1	0.339228	rs11674953	0.00119111
Developmental	ADHD	TWAS	ENSG00000125633	CCDC93	2	117915478	118014133	protein_coding	-1.26652	0.205327	1	0.0512294	rs17823497	0.00111412
Developmental	ADHD	TWAS	ENSG00000125648	SLC25A23	19	6436079	6465203	protein_coding	-0.324409	0.745628	1	0.15384	rs890860	0.0157352
Developmental	ADHD	TWAS	ENSG00000125657	TNFSF9	19	6531026	6535924	protein_coding	0.306869	0.758943	1	0.014642	rs890860	0.0157352
Developmental	ADHD	TWAS	ENSG00000125691	RPL23	17	38847860	38853764	protein_coding	1.61678	0.105926	1	0.0246949	rs1014263	0.0210548
Developmental	ADHD	TWAS	ENSG00000125731	SH2D3A	19	6752160	6767463	protein_coding	0.888292	0.374383	1	0.0463351	rs890860	0.0157352
Developmental	ADHD	TWAS	ENSG00000125733	TRIP10	19	6737925	6751530	protein_coding	1.33872	0.18066	1	0.011763	rs890860	0.0157352
Developmental	ADHD	TWAS	ENSG00000125734	GPR108	19	6729914	6737580	protein_coding	1.25857	0.208186	1	0.304785	rs890860	0.0157352
Developmental	ADHD	TWAS	ENSG00000125740	FOSB	19	45467995	45475179	protein_coding	1.39564	0.162824	1	0.0155516	rs10418662	0.0607927
Developmental	ADHD	TWAS	ENSG00000125743	SNRPD2	19	45687460	45692569	protein_coding	0.725665	0.468044	1	0.0521717	rs1545040	0.00240536
Developmental	ADHD	TWAS	ENSG00000125744	RTN2	19	45485294	45497055	protein_coding	0.460549	0.645123	1	0.0154716	rs1545040	0.00240536
Developmental	ADHD	TWAS	ENSG00000125746	EML2	19	45606994	45645602	protein_coding	1.85242	0.0639651	1	0.0256159	rs1545040	0.00240536
Developmental	ADHD	TWAS	ENSG00000125804	FAM182A	20	25985210	26086917	lncRNA	-0.364605	0.715406	1	0.344488	rs12106173	0.0630271
Developmental	ADHD	TWAS	ENSG00000125812	GZF1	20	23362182	23373062	protein_coding	0.939429	0.34751	1	0.0350191	rs6137759	0.0208882
Developmental	ADHD	TWAS	ENSG00000125814	NAPB	20	23374519	23421519	protein_coding	0.747174	0.454959	1	0.170713	rs6137759	0.0208882
Developmental	ADHD	TWAS	ENSG00000125823	CSTL1	20	23426104	23444930	protein_coding	0.375002	0.707659	1	0.0138726	rs6137759	0.0208882
Developmental	ADHD	TWAS	ENSG00000125912	NCLN	19	3185563	3209575	protein_coding	-1.20612	0.227771	1	0.017664	rs350871	0.00781407
Developmental	ADHD	TWAS	ENSG00000125944	HNRNPR	1	23303771	23344336	protein_coding	0.65752	0.510847	1	0.030863	rs12401982	0.000156828
Developmental	ADHD	TWAS	ENSG00000125965	GDF5	20	35433347	35454746	protein_coding	-1.22418	0.220885	1	0.0204064	rs6060331	1.3676e-05
Developmental	ADHD	TWAS	ENSG00000125966	MMP24	20	35226690	35276998	protein_coding	-1.13549	0.25617	1	0.0295864	rs6060331	1.3676e-05
Developmental	ADHD	TWAS	ENSG00000125970	RALY	20	33993646	34108308	protein_coding	-1.97939	0.0477726	1	0.0897308	rs734484	0.00068129
Developmental	ADHD	TWAS	ENSG00000125977	EIF2S2	20	34088309	34112243	protein_coding	-2.35848	0.0183502	1	0.0138603	rs734484	0.00068129
Developmental	ADHD	TWAS	ENSG00000125991	ERGIC3	20	35542038	35557634	protein_coding	-0.990161	0.322095	1	0.0208546	rs6060331	1.3676e-05
Developmental	ADHD	TWAS	ENSG00000126005	MMP24OS	20	35201745	35278131	protein_coding	0.358076	0.720287	1	0.255691	rs6060331	1.3676e-05
Developmental	ADHD	TWAS	ENSG00000126070	AGO3	1	35930718	36072500	protein_coding	0.132629	0.894487	1	0.0160866	rs4652903	0.00200831
Developmental	ADHD	TWAS	ENSG00000126264	HCST	19	35902529	35904377	protein_coding	-0.762979	0.445476	1	0.0129166	rs1053216	0.00420977
Developmental	ADHD	TWAS	ENSG00000126266	FFAR1	19	35347902	35353864	protein_coding	-0.34899	0.727097	1	0.0132505	rs11882733	0.0021263
Developmental	ADHD	TWAS	ENSG00000126267	COX6B1	19	35648323	35658782	protein_coding	0.289051	0.772542	1	0.244549	rs11882733	0.0021263
Developmental	ADHD	TWAS	ENSG00000126456	IRF3	19	49659569	49665875	protein_coding	1.13427	0.256681	1	0.0361475	rs601338	0.00251941
Developmental	ADHD	TWAS	ENSG00000126522	ASL	7	66075800	66094697	protein_coding	-0.372915	0.709212	1	0.0195749	rs17710392	0.10289
Developmental	ADHD	TWAS	ENSG00000126550	HTN1	4	70050438	70058848	protein_coding	1.54554	0.122216	1	0.0317922	rs7693378	0.00152964
Developmental	ADHD	TWAS	ENSG00000126705	AHDC1	1	27534035	27604431	protein_coding	-0.820147	0.412132	1	0.0112859	rs406985	0.00235794
Developmental	ADHD	TWAS	ENSG00000126709	IFI6	1	27666064	27672212	protein_coding	0.0593401	0.952681	1	0.0116337	rs12077489	0.00131356
Developmental	ADHD	TWAS	ENSG00000126775	ATG14	14	55366391	55411830	protein_coding	1.50227	0.133029	1	0.020856	rs7146449	0.00417009
Developmental	ADHD	TWAS	ENSG00000126870	DYNC2I1	7	158856558	158956747	protein_coding	0.289834	0.771943	1	0.112748	rs6973125	0.00216219
Developmental	ADHD	TWAS	ENSG00000126878	AIF1L	9	131096476	131123152	protein_coding	0.841454	0.400094	1	0.342195	rs7851262	0.00277156
Developmental	ADHD	TWAS	ENSG00000126882	FAM78A	9	131258076	131277365	protein_coding	-0.864086	0.38754	1	0.0108585	rs7851262	0.00277156
Developmental	ADHD	TWAS	ENSG00000126934	MAP2K2	19	4090321	4124122	protein_coding	-0.479188	0.631805	1	0.0137267	rs350871	0.00781407
Developmental	ADHD	TWAS	ENSG00000127022	CANX	5	179678628	179731641	protein_coding	-0.147861	0.882453	1	0.0186842	rs6892009	0.000324392
Developmental	ADHD	TWAS	ENSG00000127081	ZNF484	9	92844182	92878038	protein_coding	0.763259	0.445309	1	0.285826	rs2398866	0.00189637
Developmental	ADHD	TWAS	ENSG00000127125	PPCS	1	42456117	42473385	protein_coding	2.12433	0.0336425	1	0.019572	rs839760	3.88503e-08
Developmental	ADHD	TWAS	ENSG00000127184	COX7C	5	86617928	86620962	protein_coding	1.12684	0.25981	1	0.0208241	rs984026	0.00793084
Developmental	ADHD	TWAS	ENSG00000127220	ABHD8	19	17292131	17310236	protein_coding	0.672731	0.501119	1	0.0100312	rs12985015	0.00475766
Developmental	ADHD	TWAS	ENSG00000127249	ATP13A4	3	193398967	193593111	protein_coding	-1.30788	0.190913	1	0.0573598	rs10933709	0.00386469
Developmental	ADHD	TWAS	ENSG00000127328	RAB3IP	12	69738860	69823204	protein_coding	0.745459	0.455995	1	0.0212935	rs2870879	0.00207697
Developmental	ADHD	TWAS	ENSG00000127337	YEATS4	12	69359710	69390870	protein_coding	0.875615	0.381239	1	0.257817	rs2870879	0.00207697
Developmental	ADHD	TWAS	ENSG00000127366	TAS2R5	7	141790217	141791367	protein_coding	-0.903592	0.366212	1	0.145319	rs2107944	0.0077909
Developmental	ADHD	TWAS	ENSG00000127418	FGFRL1	4	1009936	1026898	protein_coding	0.667638	0.504365	1	0.0173806	rs9328757	0.0021913
Developmental	ADHD	TWAS	ENSG00000127452	FBXL12	19	9810267	9827816	protein_coding	0.611306	0.540997	1	0.011918	rs7254941	0.0120731
Developmental	ADHD	TWAS	ENSG00000127463	EMC1	1	19215660	19251552	protein_coding	-1.46336	0.143368	1	0.0208375	rs4920496	7.37043e-05
Developmental	ADHD	TWAS	ENSG00000127481	UBR4	1	19074510	19210266	protein_coding	1.50175	0.133162	1	0.0530515	rs4920496	7.37043e-05
Developmental	ADHD	TWAS	ENSG00000127528	KLF2	19	16324826	16328685	protein_coding	-0.0238997	0.980933	1	0.0780178	rs2269931	0.00595953
Developmental	ADHD	TWAS	ENSG00000127533	F2RL3	19	16888999	16892606	protein_coding	0.287035	0.774086	1	0.0164389	rs12985015	0.00475766
Developmental	ADHD	TWAS	ENSG00000127554	GFER	16	1984193	1987749	protein_coding	0.49369	0.621525	1	0.049447	rs8050688	0.00790736
Developmental	ADHD	TWAS	ENSG00000127564	PKMYT1	16	2968024	2980479	protein_coding	-0.987743	0.323278	1	0.0130783	rs17199009	0.00189637
Developmental	ADHD	TWAS	ENSG00000127720	METTL25	12	82358528	82479239	protein_coding	-0.37392	0.708464	1	0.0170391	rs17009722	0.00483238
Developmental	ADHD	TWAS	ENSG00000127774	EMC6	17	3668812	3669668	protein_coding	0.148645	0.881834	1	0.0129044	rs6502555	0.00541917
Developmental	ADHD	TWAS	ENSG00000127838	PNKD	2	218269651	218346793	protein_coding	0.0805444	0.935804	1	0.0180018	rs17462354	0.00325048
Developmental	ADHD	TWAS	ENSG00000127863	TNFRSF19	13	23570370	23676104	protein_coding	-2.41584	0.0156988	1	0.0929188	rs1972904	7.08896e-06
Developmental	ADHD	TWAS	ENSG00000127870	RNF6	13	26132115	26222314	protein_coding	-1.48871	0.136562	1	0.0191987	rs7982229	0.000852994
Developmental	ADHD	TWAS	ENSG00000127914	AKAP9	7	91940840	92110673	protein_coding	1.14915	0.250493	1	0.0184479	rs4729062	0.000490301
Developmental	ADHD	TWAS	ENSG00000127947	PTPN12	7	77537295	77640069	protein_coding	0.243365	0.807723	1	0.274323	rs12705589	0.00475766
Developmental	ADHD	TWAS	ENSG00000127948	POR	7	75899200	75986855	protein_coding	1.53349	0.125156	1	0.04545	rs4728696	0.0221958
Developmental	ADHD	TWAS	ENSG00000127951	FGL2	7	77193369	77199848	protein_coding	0.221752	0.824507	1	0.0447755	rs11514912	0.0128103
Developmental	ADHD	TWAS	ENSG00000127952	STYXL1	7	75996338	76048004	protein_coding	1.25067	0.211055	1	0.271333	rs4728696	0.0221958
Developmental	ADHD	TWAS	ENSG00000127957	PMS2P3	7	75510931	75516235	transcribed_unprocessed_pseudogene	1.50033	0.133529	1	0.0138303	rs4728696	0.0221958
Developmental	ADHD	TWAS	ENSG00000127993	RBM48	7	92528773	92540481	protein_coding	-0.825622	0.409019	1	0.0207938	rs4729062	0.000490301
Developmental	ADHD	TWAS	ENSG00000128045	RASL11B	4	52862317	52866835	protein_coding	0.870632	0.383955	1	0.0423799	rs11929934	0.0116358
Developmental	ADHD	TWAS	ENSG00000128052	KDR	4	55078481	55125595	protein_coding	-0.748971	0.453875	1	0.0156188	rs2726737	0.000642519
Developmental	ADHD	TWAS	ENSG00000128059	PPAT	4	56393362	56435615	protein_coding	-1.28008	0.200518	1	0.0438164	rs2726737	0.000642519
Developmental	ADHD	TWAS	ENSG00000128159	TUBGCP6	22	50217689	50245023	protein_coding	-2.20493	0.0274587	1	0.0883939	rs12159113	0.000288961
Developmental	ADHD	TWAS	ENSG00000128242	GAL3ST1	22	30554635	30574665	protein_coding	0.335745	0.737063	1	0.0149237	rs16989281	0.00415694
Developmental	ADHD	TWAS	ENSG00000128266	GNAZ	22	23070519	23125032	protein_coding	1.40707	0.159408	1	0.0787247	rs9612177	0.00889666
Developmental	ADHD	TWAS	ENSG00000128268	MGAT3	22	39457012	39492194	protein_coding	-1.3354	0.181746	1	0.0148265	rs138712	0.0152243
Developmental	ADHD	TWAS	ENSG00000128272	ATF4	22	39519695	39522683	protein_coding	-3.30151	0.000961666	0.555445	0.0318829	rs9623015	0.00520605
Developmental	ADHD	TWAS	ENSG00000128283	CDC42EP1	22	37560480	37569405	protein_coding	0.168271	0.86637	1	0.128839	rs10854698	0.00697574
Developmental	ADHD	TWAS	ENSG00000128298	BAIAP2L2	22	38084652	38111015	protein_coding	0.239309	0.810866	1	0.019715	rs10854698	0.00697574
Developmental	ADHD	TWAS	ENSG00000128311	TST	22	37010859	37020183	protein_coding	0.447523	0.654498	1	0.0139965	rs10854698	0.00697574
Developmental	ADHD	TWAS	ENSG00000128340	RAC2	22	37225270	37259594	protein_coding	0.753632	0.45107	1	0.0166971	rs2075726	0.0421537
Developmental	ADHD	TWAS	ENSG00000128408	RIBC2	22	45413693	45432509	protein_coding	0.0152304	0.987848	1	0.0968977	rs7291412	0.00057743
Developmental	ADHD	TWAS	ENSG00000128513	POT1	7	124822386	124929983	protein_coding	0.267901	0.788775	1	0.0168728	rs2284214	0.0417504
Developmental	ADHD	TWAS	ENSG00000128524	ATP6V1F	7	128862856	128865847	protein_coding	0.580117	0.561836	1	0.129354	rs2290228	0.00285438
Developmental	ADHD	TWAS	ENSG00000128534	LSM8	7	118184144	118204035	protein_coding	1.36097	0.173524	1	0.0420096	rs1015424	0.00129991
Developmental	ADHD	TWAS	ENSG00000128591	FLNC	7	128830406	128859274	protein_coding	0.41729	0.676466	1	0.0250329	rs2290228	0.00285438
Developmental	ADHD	TWAS	ENSG00000128594	LRRC4	7	128027071	128032107	protein_coding	0.536838	0.59138	1	0.0664049	rs2290228	0.00285438
Developmental	ADHD	TWAS	ENSG00000128602	SMO	7	129188633	129213545	protein_coding	1.25807	0.208367	1	0.0105915	rs6943859	0.000456607
Developmental	ADHD	TWAS	ENSG00000128606	LRRC17	7	102913000	102945111	protein_coding	-1.91768	0.0551514	1	0.0222345	rs2906642	0.0221958
Developmental	ADHD	TWAS	ENSG00000128609	NDUFA5	7	123536997	123557904	protein_coding	0.755822	0.449756	1	0.0143766	rs993080	0.000583867
Developmental	ADHD	TWAS	ENSG00000128641	MYO1B	2	191245185	191425389	protein_coding	-1.24587	0.212811	1	0.154002	rs6716985	0.000874719
Developmental	ADHD	TWAS	ENSG00000128683	GAD1	2	170813213	170861151	protein_coding	-0.534721	0.592843	1	0.0308821	rs735436	6.89153e-05
Developmental	ADHD	TWAS	ENSG00000128708	HAT1	2	171922448	171983686	protein_coding	0.98172	0.326238	1	0.0113752	rs2113808	2.32655e-05
Developmental	ADHD	TWAS	ENSG00000128791	TWSG1	18	9334767	9402420	protein_coding	-0.703058	0.482019	1	0.0285886	rs9304048	0.00338962
Developmental	ADHD	TWAS	ENSG00000128805	ARHGAP22	10	48446036	48656265	protein_coding	-1.21911	0.222803	1	0.0146909	rs12264297	0.000966848
Developmental	ADHD	TWAS	ENSG00000128829	EIF2AK4	15	39934115	40035591	protein_coding	1.95353	0.050757	1	0.0339613	rs2304580	0.00643015
Developmental	ADHD	TWAS	ENSG00000128849	CGNL1	15	57375967	57550717	protein_coding	1.57656	0.114898	1	0.0294267	rs967514	0.00012659
Developmental	ADHD	TWAS	ENSG00000128881	TTBK2	15	42738730	42920809	protein_coding	-0.877882	0.380008	1	0.0111117	rs694461	0.0113091
Developmental	ADHD	TWAS	ENSG00000128891	CCDC32	15	40528683	40565054	protein_coding	-0.0747076	0.940447	1	0.0910597	rs2304580	0.00643015
Developmental	ADHD	TWAS	ENSG00000128928	IVD	15	40405485	40435947	protein_coding	0.606564	0.54414	1	0.104824	rs2304580	0.00643015
Developmental	ADHD	TWAS	ENSG00000128944	KNSTRN	15	40382721	40394288	protein_coding	0.397824	0.69076	1	0.421895	rs2304580	0.00643015
Developmental	ADHD	TWAS	ENSG00000128973	CLN6	15	68206992	68257211	protein_coding	0.636151	0.524678	1	0.127754	rs4278695	0.0078373
Developmental	ADHD	TWAS	ENSG00000129055	ANAPC13	3	134477706	134486716	protein_coding	-0.955578	0.339285	1	0.0270765	rs12634591	0.00128191
Developmental	ADHD	TWAS	ENSG00000129071	MBD4	3	129430947	129440179	protein_coding	-1.25854	0.208195	1	0.0406071	rs9855048	8.21636e-05
Developmental	ADHD	TWAS	ENSG00000129083	COPB1	11	14443440	14500027	protein_coding	0.777887	0.436636	1	0.0441576	rs2271830	0.00126413
Developmental	ADHD	TWAS	ENSG00000129103	SUMF2	7	56064002	56080670	protein_coding	-0.126253	0.899532	1	0.109334	rs17718857	0.0292575
Developmental	ADHD	TWAS	ENSG00000129128	SPCS3	4	176319966	176332245	protein_coding	-0.235732	0.813641	1	0.0195567	rs17062080	2.62239e-05
Developmental	ADHD	TWAS	ENSG00000129151	BBOX1	11	27040725	27127809	protein_coding	-0.309665	0.756815	1	0.0145386	rs1013402	0.00184569
Developmental	ADHD	TWAS	ENSG00000129158	SERGEF	11	17788048	18013047	protein_coding	-0.947126	0.343574	1	0.0161467	rs1867877	0.00138384
Developmental	ADHD	TWAS	ENSG00000129167	TPH1	11	18017555	18046269	protein_coding	-0.33013	0.741301	1	0.0111043	rs1867877	0.00138384
Developmental	ADHD	TWAS	ENSG00000129195	PIMREG	17	6444441	6451469	protein_coding	-0.380874	0.703297	1	0.0107471	rs1533031	0.0367077
Developmental	ADHD	TWAS	ENSG00000129197	RPAIN	17	5419641	5432877	protein_coding	-0.630244	0.528535	1	0.0262316	rs16955107	0.0195434
Developmental	ADHD	TWAS	ENSG00000129204	USP6	17	5116032	5175034	protein_coding	-0.715705	0.474174	1	0.0197578	rs16955107	0.0195434
Developmental	ADHD	TWAS	ENSG00000129235	TXNDC17	17	6640985	6644541	protein_coding	-1.23655	0.216254	1	0.026706	rs12452170	0.00228841
Developmental	ADHD	TWAS	ENSG00000129295	DNAAF11	8	132570416	132675592	protein_coding	-0.0716867	0.942851	1	0.014164	rs7816892	0.000401646
Developmental	ADHD	TWAS	ENSG00000129315	CCNT1	12	48688458	48716998	protein_coding	-4.40447	1.06045e-05	0.001998	0.0251245	rs2278069	1.59603e-05
Developmental	ADHD	TWAS	ENSG00000129317	PUS7L	12	43718992	43758793	protein_coding	-1.61665	0.105953	1	0.0274673	rs9668563	0.00731835
Developmental	ADHD	TWAS	ENSG00000129422	MTUS1	8	17643795	17801094	protein_coding	1.40004	0.161501	1	0.017824	rs10108779	0.0177881
Developmental	ADHD	TWAS	ENSG00000129450	SIGLEC9	19	51124906	51136651	protein_coding	-0.450794	0.652138	1	0.193515	rs1978454	0.00538588
Developmental	ADHD	TWAS	ENSG00000129473	BCL2L2	14	23298790	23311751	protein_coding	-1.72162	0.0851376	1	0.0281111	rs8003791	6.388e-05
Developmental	ADHD	TWAS	ENSG00000129474	AJUBA	14	22971177	22982551	protein_coding	0.229196	0.818716	1	0.0143516	rs8003791	6.388e-05
Developmental	ADHD	TWAS	ENSG00000129480	DTD2	14	31446036	31457506	protein_coding	2.48051	0.0131195	1	0.13281	rs4981149	0.000138406
Developmental	ADHD	TWAS	ENSG00000129484	PARP2	14	20343615	20357904	protein_coding	0.430374	0.666924	1	0.016617	rs11160645	0.00137905
Developmental	ADHD	TWAS	ENSG00000129521	EGLN3	14	33924227	34462774	protein_coding	-0.105557	0.915934	1	0.0197308	rs243284	0.00350031
Developmental	ADHD	TWAS	ENSG00000129535	NRL	14	24078662	24115010	protein_coding	1.02468	0.305515	1	0.0144568	rs4761	0.0105883
Developmental	ADHD	TWAS	ENSG00000129538	RNASE1	14	20801228	20802855	protein_coding	0.171299	0.863989	1	0.0396241	rs11160645	0.00137905
Developmental	ADHD	TWAS	ENSG00000129566	TEP1	14	20365667	20413501	protein_coding	1.04012	0.298286	1	0.17902	rs11160645	0.00137905
Developmental	ADHD	TWAS	ENSG00000129595	EPB41L4A	5	112142441	112419313	protein_coding	1.66212	0.0964885	1	0.0403386	rs10062378	0.000451489
Developmental	ADHD	TWAS	ENSG00000129596	CDO1	5	115804733	115816659	protein_coding	0.983054	0.325581	1	0.0178064	rs7706831	0.00180238
Developmental	ADHD	TWAS	ENSG00000129625	REEP5	5	112876385	112922289	protein_coding	0.507266	0.611968	1	0.123186	rs10074346	0.0011102
Developmental	ADHD	TWAS	ENSG00000129646	QRICH2	17	76274049	76308276	protein_coding	0.596276	0.550991	1	0.0248233	rs4789377	0.00381581
Developmental	ADHD	TWAS	ENSG00000129667	RHBDF2	17	76470891	76501790	protein_coding	0.457144	0.647567	1	0.0123201	rs4789377	0.00381581
Developmental	ADHD	TWAS	ENSG00000129749	CHRNA10	11	3665587	3671384	protein_coding	-1.10865	0.267582	1	0.0114134	rs11025909	0.000125054
Developmental	ADHD	TWAS	ENSG00000129910	CDH15	16	89171748	89195492	protein_coding	1.82375	0.0681892	1	0.0128858	rs258336	0.0606553
Developmental	ADHD	TWAS	ENSG00000129933	MAU2	19	19320829	19358754	protein_coding	-3.35227	0.000801525	0.662338	0.0337305	rs2074301	0.000386697
Developmental	ADHD	TWAS	ENSG00000129946	SHC2	19	416589	461033	protein_coding	0.781162	0.434707	1	0.171406	rs7815	0.00273546
Developmental	ADHD	TWAS	ENSG00000129951	PLPPR3	19	812488	821955	protein_coding	1.34017	0.18019	1	0.0138729	rs7815	0.00273546
Developmental	ADHD	TWAS	ENSG00000129968	ABHD17A	19	1876810	1885496	protein_coding	0.322954	0.74673	1	0.0209286	rs1610045	0.000107063
Developmental	ADHD	TWAS	ENSG00000129993	CBFA2T3	16	88874858	88977207	protein_coding	2.06815	0.0386261	1	0.0100159	rs4078507	0.0292575
Developmental	ADHD	TWAS	ENSG00000130005	GAMT	19	1397026	1401570	protein_coding	0.867325	0.385764	1	0.0302493	rs1610045	0.000107063
Developmental	ADHD	TWAS	ENSG00000130023	ERMARD	6	169751622	169781600	protein_coding	-0.407708	0.683488	1	0.120741	rs9393164	0.00541917
Developmental	ADHD	TWAS	ENSG00000130035	GALNT8	12	4720400	4851927	protein_coding	-2.42129	0.0154656	1	0.0123982	rs4765787	0.0011953
Developmental	ADHD	TWAS	ENSG00000130147	SH3BP4	2	234952017	235055714	protein_coding	0.649643	0.515923	1	0.0505147	rs11680070	0.00129088
Developmental	ADHD	TWAS	ENSG00000130193	THEM6	8	142727223	142736927	protein_coding	-0.148342	0.882073	1	0.145254	rs1809148	0.001309
Developmental	ADHD	TWAS	ENSG00000130203	APOE	19	44905791	44909393	protein_coding	0.572157	0.567216	1	0.0251391	rs1545040	0.00240536
Developmental	ADHD	TWAS	ENSG00000130208	APOC1	19	44914247	44919349	protein_coding	0.221368	0.824806	1	0.0133601	rs204538	0.0799459
Developmental	ADHD	TWAS	ENSG00000130287	NCAN	19	19211958	19252233	protein_coding	-3.1841	0.00145205	1	0.0228617	rs2074301	0.000386697
Developmental	ADHD	TWAS	ENSG00000130300	PLVAP	19	17351450	17377342	protein_coding	0.109053	0.913161	1	0.0158003	rs12985015	0.00475766
Developmental	ADHD	TWAS	ENSG00000130305	NSUN5	7	73302516	73308826	protein_coding	1.06933	0.284923	1	0.0462869	rs2944839	1.33067e-05
Developmental	ADHD	TWAS	ENSG00000130312	MRPL34	19	17292609	17306843	protein_coding	0.546436	0.584766	1	0.0172713	rs12985015	0.00475766
Developmental	ADHD	TWAS	ENSG00000130313	PGLS	19	17511636	17521288	protein_coding	-0.571161	0.56789	1	0.285424	rs12985015	0.00475766
Developmental	ADHD	TWAS	ENSG00000130332	LSM7	19	2321520	2328611	protein_coding	-0.0263847	0.978951	1	0.189034	rs1610045	0.000107063
Developmental	ADHD	TWAS	ENSG00000130348	QRSL1	6	106629578	106668417	protein_coding	0.467005	0.640496	1	0.252771	rs6933284	0.00242136
Developmental	ADHD	TWAS	ENSG00000130396	AFDN	6	167826893	167972023	protein_coding	1.9158	0.0553902	1	0.0205039	rs9459771	0.00325048
Developmental	ADHD	TWAS	ENSG00000130429	ARPC1B	7	99374249	99394816	protein_coding	0.118919	0.905339	1	0.0141012	rs2283017	0.0204493
Developmental	ADHD	TWAS	ENSG00000130477	UNC13A	19	17601336	17688365	protein_coding	-0.130345	0.896293	1	0.0584245	rs12985015	0.00475766
Developmental	ADHD	TWAS	ENSG00000130508	PXDN	2	1631887	1744852	protein_coding	0.595757	0.551337	1	0.232682	rs2867109	0.000338372
Developmental	ADHD	TWAS	ENSG00000130511	SSBP4	19	18418864	18434562	protein_coding	-2.2073	0.0272931	1	0.0178538	rs2074301	0.000386697
Developmental	ADHD	TWAS	ENSG00000130517	PGPEP1	19	18340598	18369950	protein_coding	0.142821	0.886432	1	0.444056	rs2074301	0.000386697
Developmental	ADHD	TWAS	ENSG00000130529	TRPM4	19	49157741	49211836	protein_coding	-0.688135	0.491368	1	0.0556126	rs601338	0.00251941
Developmental	ADHD	TWAS	ENSG00000130540	SULT4A1	22	43824509	43862513	protein_coding	-1.00259	0.316058	1	0.0153176	rs11090718	0.00247812
Developmental	ADHD	TWAS	ENSG00000130559	CAMSAP1	9	135808487	135907546	protein_coding	0.119324	0.905019	1	0.389865	rs11145922	0.00699673
Developmental	ADHD	TWAS	ENSG00000130589	HELZ2	20	63558086	63574239	protein_coding	-1.37595	0.168838	1	0.0106331	rs3787105	0.000973761
Developmental	ADHD	TWAS	ENSG00000130653	PNPLA7	9	137459952	137550402	protein_coding	-0.385449	0.699905	1	0.169821	rs11534415	0.00990868
Developmental	ADHD	TWAS	ENSG00000130669	PAK4	19	39125770	39182816	protein_coding	1.11473	0.264965	1	0.012521	rs3810389	0.00216219
Developmental	ADHD	TWAS	ENSG00000130684	ZNF337	20	25673195	25696853	protein_coding	-0.145696	0.884161	1	0.375769	rs226665	0.0175015
Developmental	ADHD	TWAS	ENSG00000130695	CEP85	1	26234200	26278808	protein_coding	1.59293	0.111175	1	0.256545	rs10794522	1.61784e-05
Developmental	ADHD	TWAS	ENSG00000130699	TAF4	20	61953469	62065881	protein_coding	1.04971	0.29385	1	0.0140803	rs6089336	0.0254173
Developmental	ADHD	TWAS	ENSG00000130702	LAMA5	20	62307955	62367312	protein_coding	0.733553	0.463221	1	0.0137694	rs2297592	0.0311618
Developmental	ADHD	TWAS	ENSG00000130714	POMT1	9	131502789	131523806	protein_coding	1.54932	0.121304	1	0.100168	rs7851262	0.00277156
Developmental	ADHD	TWAS	ENSG00000130755	GMFG	19	39328353	39342372	protein_coding	-0.0945485	0.924673	1	0.0308647	rs3810389	0.00216219
Developmental	ADHD	TWAS	ENSG00000130762	ARHGEF16	1	3454665	3481113	protein_coding	0.163073	0.870461	1	0.0272478	rs1798246	9.73916e-05
Developmental	ADHD	TWAS	ENSG00000130764	LRRC47	1	3778559	3796498	protein_coding	0.0844411	0.932706	1	0.0923279	rs1798246	9.73916e-05
Developmental	ADHD	TWAS	ENSG00000130770	ATP5IF1	1	28236109	28246906	protein_coding	-2.01199	0.0442207	1	0.0854228	rs4654322	0.00128191
Developmental	ADHD	TWAS	ENSG00000130772	MED18	1	28329002	28335965	protein_coding	-0.977924	0.328112	1	0.0151063	rs10753331	0.00260389
Developmental	ADHD	TWAS	ENSG00000130783	CCDC62	12	122774526	122827528	protein_coding	-0.866121	0.386424	1	0.0154083	rs11060180	0.0146061
Developmental	ADHD	TWAS	ENSG00000130803	ZNF317	19	9140397	9163424	protein_coding	0.641506	0.521194	1	0.0213209	rs8113425	0.0129188
Developmental	ADHD	TWAS	ENSG00000130876	SLC7A10	19	33208664	33225850	protein_coding	-2.6109	0.00903054	1	0.0106828	rs752325	0.0004047
Developmental	ADHD	TWAS	ENSG00000131013	PPIL4	6	149504495	149546043	protein_coding	3.38314	0.000716632	0.114885	0.104081	rs2342764	0.000481216
Developmental	ADHD	TWAS	ENSG00000131015	ULBP2	6	149942014	149949235	protein_coding	-0.223336	0.823274	1	0.455929	rs2342764	0.000481216
Developmental	ADHD	TWAS	ENSG00000131016	AKAP12	6	151239967	151358559	protein_coding	-0.175671	0.860552	1	0.0108737	rs9397433	0.00209798
Developmental	ADHD	TWAS	ENSG00000131018	SYNE1	6	152121687	152637801	protein_coding	0.0559757	0.955361	1	0.0448333	rs9397433	0.00209798
Developmental	ADHD	TWAS	ENSG00000131019	ULBP3	6	150061053	150069121	protein_coding	2.39655	0.0165503	1	0.0502794	rs2342764	0.000481216
Developmental	ADHD	TWAS	ENSG00000131043	AAR2	20	36236131	36270918	protein_coding	-1.75729	0.0788679	1	0.0323167	rs6060331	1.3676e-05
Developmental	ADHD	TWAS	ENSG00000131055	COX4I2	20	31637912	31645006	protein_coding	-2.20791	0.0272506	1	0.0434915	rs7266642	0.0143253
Developmental	ADHD	TWAS	ENSG00000131067	GGT7	20	34844720	34872856	protein_coding	-1.26536	0.205741	1	0.0103425	rs736264	0.002978
Developmental	ADHD	TWAS	ENSG00000131127	ZNF141	4	337814	384868	protein_coding	-1.84214	0.065455	1	0.0110204	rs10155482	0.00261248
Developmental	ADHD	TWAS	ENSG00000131187	F12	5	177402133	177416583	protein_coding	0.547873	0.583779	1	0.012897	rs2913851	0.00100902
Developmental	ADHD	TWAS	ENSG00000131203	IDO1	8	39902275	39928790	protein_coding	1.02723	0.304311	1	0.0119024	rs7843803	0.00422307
Developmental	ADHD	TWAS	ENSG00000131236	CAP1	1	40040233	40072649	protein_coding	-0.888473	0.374287	1	0.0246202	rs12127002	0.00528711
Developmental	ADHD	TWAS	ENSG00000131351	HAUS8	19	17049729	17075625	protein_coding	-0.510005	0.610048	1	0.0612876	rs12985015	0.00475766
Developmental	ADHD	TWAS	ENSG00000131374	TBC1D5	3	17157162	18444817	protein_coding	-0.238294	0.811653	1	0.0246534	rs748832	0.000413992
Developmental	ADHD	TWAS	ENSG00000131386	GALNT15	3	16174680	16231992	protein_coding	0.350455	0.725997	1	0.0139642	rs748832	0.000413992
Developmental	ADHD	TWAS	ENSG00000131389	SLC6A6	3	14402576	14489349	protein_coding	-1.81641	0.0693081	1	0.0401311	rs6793679	0.00525455
Developmental	ADHD	TWAS	ENSG00000131435	PDLIM4	5	132257696	132273454	protein_coding	-0.106748	0.914989	1	0.0475276	rs1428150	0.00124224
Developmental	ADHD	TWAS	ENSG00000131446	MGAT1	5	180784780	180815652	protein_coding	0.331685	0.740127	1	0.0224824	rs7727787	0.00107928
Developmental	ADHD	TWAS	ENSG00000131459	GFPT2	5	180300698	180353336	protein_coding	0.397181	0.691234	1	0.0808534	rs6892009	0.000324392
Developmental	ADHD	TWAS	ENSG00000131467	PSME3	17	42824385	42843760	protein_coding	-1.00198	0.316355	1	0.0215216	rs1642592	0.0107723
Developmental	ADHD	TWAS	ENSG00000131469	RPL27	17	42998273	43002959	protein_coding	-0.839052	0.40144	1	0.112297	rs1642592	0.0107723
Developmental	ADHD	TWAS	ENSG00000131480	AOC2	17	42844580	42850707	protein_coding	-0.801157	0.423041	1	0.0214268	rs1642592	0.0107723
Developmental	ADHD	TWAS	ENSG00000131482	G6PC1	17	42900797	42914438	protein_coding	1.14557	0.251973	1	0.0291897	rs746742	0.0187734
Developmental	ADHD	TWAS	ENSG00000131503	ANKHD1	5	140401814	140539856	protein_coding	1.11771	0.26369	1	0.0128411	rs10463297	0.00317774
Developmental	ADHD	TWAS	ENSG00000131507	NDFIP1	5	142108779	142154440	protein_coding	0.297236	0.766286	1	0.0217471	rs3815355	0.00411772
Developmental	ADHD	TWAS	ENSG00000131584	ACAP3	1	1292390	1309609	protein_coding	-0.221147	0.824978	1	0.0313403	rs4648745	0.0283074
Developmental	ADHD	TWAS	ENSG00000131591	C1orf159	1	1081818	1116361	protein_coding	0.137659	0.89051	1	0.206075	rs4648745	0.0283074
Developmental	ADHD	TWAS	ENSG00000131626	PPFIA1	11	70270690	70385312	protein_coding	0.0654859	0.947787	1	0.0204882	rs12793607	0.0251559
Developmental	ADHD	TWAS	ENSG00000131669	NINJ1	9	93121496	93134251	protein_coding	0.255515	0.798325	1	0.0247007	rs2398866	0.00189637
Developmental	ADHD	TWAS	ENSG00000131711	MAP1B	5	72107234	72209565	protein_coding	0.806957	0.419691	1	0.0117556	rs1217768	0.000249279
Developmental	ADHD	TWAS	ENSG00000131730	CKMT2	5	81233320	81266398	protein_coding	0.494662	0.620839	1	0.0106486	rs10036319	0.027384
Developmental	ADHD	TWAS	ENSG00000131797	CLUHP3	16	31703168	31708581	transcribed_unprocessed_pseudogene	1.0837	0.278499	1	0.0101448	rs7203345	0.0951174
Developmental	ADHD	TWAS	ENSG00000131844	MCCC2	5	71579531	71658706	protein_coding	1.19623	0.231607	1	0.114331	rs1217768	0.000249279
Developmental	ADHD	TWAS	ENSG00000131845	ZNF304	19	57351271	57359898	protein_coding	0.0867609	0.930862	1	0.179071	rs10424571	0.000319443
Developmental	ADHD	TWAS	ENSG00000131914	LIN28A	1	26410817	26429728	protein_coding	1.31875	0.187254	1	0.0120076	rs10794522	1.61784e-05
Developmental	ADHD	TWAS	ENSG00000131931	THAP1	8	42836674	42843325	protein_coding	1.04124	0.297764	1	0.0255847	rs773069	0.00346677
Developmental	ADHD	TWAS	ENSG00000131941	RHPN2	19	32978592	33064888	protein_coding	-0.6763	0.49885	1	0.0170268	rs8109973	0.000339671
Developmental	ADHD	TWAS	ENSG00000131943	C19orf12	19	29698937	29715789	protein_coding	0.252175	0.800906	1	0.0694626	rs7254294	0.000213065
Developmental	ADHD	TWAS	ENSG00000131979	GCH1	14	54842008	54902826	protein_coding	-0.383547	0.701315	1	0.0100034	rs7147275	0.0146873
Developmental	ADHD	TWAS	ENSG00000131981	LGALS3	14	55124110	55145423	protein_coding	0.452011	0.651261	1	0.0253588	rs7146449	0.00417009
Developmental	ADHD	TWAS	ENSG00000132031	MATN3	2	19992052	20012668	protein_coding	-0.541572	0.588114	1	0.0150905	rs7572838	0.00167226
Developmental	ADHD	TWAS	ENSG00000132164	SLC6A11	3	10816201	10940714	protein_coding	-0.424741	0.671025	1	0.0124093	rs4499579	0.00291084
Developmental	ADHD	TWAS	ENSG00000132182	NUP210	3	13316235	13420322	protein_coding	-0.552419	0.580662	1	0.0275106	rs765248	6.6914e-05
Developmental	ADHD	TWAS	ENSG00000132196	HSD17B7	1	162790702	162812823	protein_coding	-0.231167	0.817185	1	0.0199945	rs3927640	0.0190271
Developmental	ADHD	TWAS	ENSG00000132294	EFR3A	8	131904093	132013642	protein_coding	0.550034	0.582296	1	0.0143425	rs7017572	0.00070148
Developmental	ADHD	TWAS	ENSG00000132297	HHLA1	8	132061480	132111159	protein_coding	1.71966	0.0854947	1	0.0127768	rs7017572	0.00070148
Developmental	ADHD	TWAS	ENSG00000132321	IQCA1	2	236324147	236507535	protein_coding	0.771245	0.440562	1	0.0209929	rs11680070	0.00129088
Developmental	ADHD	TWAS	ENSG00000132341	RAN	12	130872037	130877678	protein_coding	-0.500949	0.616407	1	0.0193067	rs4759454	0.0526232
Developmental	ADHD	TWAS	ENSG00000132356	PRKAA1	5	40759389	40798374	protein_coding	-1.74623	0.0807702	1	0.0208345	rs6892310	0.00182083
Developmental	ADHD	TWAS	ENSG00000132376	INPP5K	17	1494577	1516742	protein_coding	-0.209934	0.833719	1	0.0877598	rs9899468	0.00504729
Developmental	ADHD	TWAS	ENSG00000132388	UBE2G1	17	4269259	4366675	protein_coding	0.523079	0.600919	1	0.0671892	rs2737139	0.0262158
Developmental	ADHD	TWAS	ENSG00000132394	EEFSEC	3	128153481	128408646	protein_coding	-0.758545	0.448125	1	0.146747	rs9855048	8.21636e-05
Developmental	ADHD	TWAS	ENSG00000132406	TMEM128	4	4235542	4248223	protein_coding	-0.8251	0.409315	1	0.084819	rs17804577	0.00471333
Developmental	ADHD	TWAS	ENSG00000132434	LANCL2	7	55365337	55433737	protein_coding	-1.87734	0.0604717	1	0.0601282	rs679371	0.00369607
Developmental	ADHD	TWAS	ENSG00000132436	FIGNL1	7	50444128	50542535	protein_coding	0.241294	0.809327	1	0.452307	rs10499687	0.00338962
Developmental	ADHD	TWAS	ENSG00000132485	ZRANB2	1	71063291	71081289	protein_coding	0.292887	0.769608	1	0.0167374	rs4625232	0.00678943
Developmental	ADHD	TWAS	ENSG00000132517	SLC52A1	17	5032600	5052009	protein_coding	-0.807333	0.419475	1	0.0164875	rs8073123	0.0620414
Developmental	ADHD	TWAS	ENSG00000132530	XAF1	17	6755447	6775647	protein_coding	1.30261	0.192708	1	0.0175687	rs12452170	0.00228841
Developmental	ADHD	TWAS	ENSG00000132535	DLG4	17	7187187	7219841	protein_coding	1.12585	0.260227	1	0.0140185	rs12452170	0.00228841
Developmental	ADHD	TWAS	ENSG00000132541	RIDA	8	98102344	98117171	protein_coding	0.549723	0.58251	1	0.0157423	rs6982941	0.00215497
Developmental	ADHD	TWAS	ENSG00000132561	MATN2	8	97868840	98036724	protein_coding	1.58107	0.113862	1	0.0285213	rs6982941	0.00215497
Developmental	ADHD	TWAS	ENSG00000132591	ERAL1	17	28855010	28861061	protein_coding	-0.297277	0.766255	1	0.0194846	rs9906526	0.00131814
Developmental	ADHD	TWAS	ENSG00000132600	PRMT7	16	68310951	68360852	protein_coding	1.04733	0.294946	1	0.175222	rs3815821	0.00982296
Developmental	ADHD	TWAS	ENSG00000132603	NIP7	16	69337996	69343106	protein_coding	0.65691	0.511239	1	0.0510969	rs3815821	0.00982296
Developmental	ADHD	TWAS	ENSG00000132612	VPS4A	16	69311350	69326939	protein_coding	0.609074	0.542476	1	0.0161598	rs3815821	0.00982296
Developmental	ADHD	TWAS	ENSG00000132613	MTSS2	16	70661204	70686053	protein_coding	1.45947	0.144436	1	0.0210255	rs4149497	0.00136004
Developmental	ADHD	TWAS	ENSG00000132646	PCNA	20	5114953	5126626	protein_coding	-1.84234	0.0654261	1	0.0421552	rs6084706	0.00481735
Developmental	ADHD	TWAS	ENSG00000132669	RIN2	20	19757606	20002457	protein_coding	-1.60832	0.107766	1	0.016697	rs3748483	0.000302675
Developmental	ADHD	TWAS	ENSG00000132716	DCAF8	1	160215715	160262549	protein_coding	-1.77325	0.0761879	1	0.0164888	rs978763	0.00127299
Developmental	ADHD	TWAS	ENSG00000132740	IGHMBP2	11	68903863	68940602	protein_coding	-0.21027	0.833457	1	0.0247359	rs11600377	0.000113852
Developmental	ADHD	TWAS	ENSG00000132749	TESMIN	11	68707440	68751520	protein_coding	-1.26744	0.204997	1	0.0109821	rs7482475	0.000499545
Developmental	ADHD	TWAS	ENSG00000132763	MMACHC	1	45500300	45513382	protein_coding	-1.56144	0.11842	1	0.0342301	rs1052607	2.17621e-05
Developmental	ADHD	TWAS	ENSG00000132780	NASP	1	45583846	45618904	protein_coding	1.18852	0.234627	1	0.0162505	rs1052607	2.17621e-05
Developmental	ADHD	TWAS	ENSG00000132781	MUTYH	1	45329163	45340893	protein_coding	-1.05979	0.289239	1	0.0252136	rs1052607	2.17621e-05
Developmental	ADHD	TWAS	ENSG00000132793	LPIN3	20	41340821	41360582	protein_coding	-1.7529	0.0796192	1	0.0184511	rs6030140	0.00292989
Developmental	ADHD	TWAS	ENSG00000132821	VSTM2L	20	37903111	37945350	protein_coding	-1.83701	0.0662085	1	0.0136684	rs6072746	0.000205628
Developmental	ADHD	TWAS	ENSG00000132823	OSER1	20	44195939	44210771	protein_coding	-0.850987	0.394776	1	0.015145	rs6103646	0.0142856
Developmental	ADHD	TWAS	ENSG00000132824	SERINC3	20	44496221	44522085	protein_coding	-0.196964	0.843856	1	0.0264209	rs244098	0.00492345
Developmental	ADHD	TWAS	ENSG00000132849	PATJ	1	61742477	62178675	protein_coding	0.0788111	0.937183	1	0.0387482	rs2474381	0.000987725
Developmental	ADHD	TWAS	ENSG00000132854	KANK4	1	62236165	62319434	protein_coding	-0.667609	0.504383	1	0.0242478	rs2474381	0.000987725
Developmental	ADHD	TWAS	ENSG00000132881	CPLANE2	1	16231692	16237183	protein_coding	-1.05626	0.290849	1	0.0500099	rs6691985	0.000896955
Developmental	ADHD	TWAS	ENSG00000132915	PDE6A	5	149857953	149944793	protein_coding	-1.35648	0.174946	1	0.0315437	rs10067003	0.0130647
Developmental	ADHD	TWAS	ENSG00000132938	MTUS2	13	28820339	29505947	protein_coding	0.246763	0.805092	1	0.024882	rs756850	0.00070148
Developmental	ADHD	TWAS	ENSG00000132952	USPL1	13	30617693	30660770	protein_coding	-0.471604	0.63721	1	0.0163319	rs9591453	9.07796e-05
Developmental	ADHD	TWAS	ENSG00000132963	POMP	13	28659065	28678959	protein_coding	0.680643	0.496097	1	0.02272	rs9579202	0.00498502
Developmental	ADHD	TWAS	ENSG00000132965	ALOX5AP	13	30713478	30764426	protein_coding	0.616857	0.537329	1	0.0133641	rs7981107	1.30062e-05
Developmental	ADHD	TWAS	ENSG00000132970	WASF3	13	26557683	26688948	protein_coding	0.928142	0.353334	1	0.0178753	rs7982229	0.000852994
Developmental	ADHD	TWAS	ENSG00000133030	MPRIP	17	17042457	17217679	protein_coding	0.348838	0.727211	1	0.27115	rs854766	0.00579785
Developmental	ADHD	TWAS	ENSG00000133103	COG6	13	39655627	39791665	protein_coding	-0.530323	0.595888	1	0.0528901	rs7992271	0.000150647
Developmental	ADHD	TWAS	ENSG00000133104	SPART	13	36301638	36370180	protein_coding	-0.351159	0.725469	1	0.161007	rs9315420	0.00159949
Developmental	ADHD	TWAS	ENSG00000133110	POSTN	13	37562583	37598844	protein_coding	-0.872395	0.382993	1	0.122454	rs9532055	6.77649e-05
Developmental	ADHD	TWAS	ENSG00000133111	RFXAP	13	36819222	36829104	protein_coding	-0.787333	0.431087	1	0.0123061	rs9546423	0.00456824
Developmental	ADHD	TWAS	ENSG00000133114	GPALPP1	13	44989529	45037669	protein_coding	1.27257	0.203169	1	0.0134748	rs12430490	0.0757329
Developmental	ADHD	TWAS	ENSG00000133115	STOML3	13	38965925	38990859	protein_coding	-0.820819	0.41175	1	0.0681155	rs9576785	0.0103176
Developmental	ADHD	TWAS	ENSG00000133119	RFC3	13	33818069	33966558	protein_coding	1.18141	0.23744	1	0.0189358	rs7333539	0.00338962
Developmental	ADHD	TWAS	ENSG00000133226	SRRM1	1	24631716	24673281	protein_coding	1.61229	0.106899	1	0.0166708	rs12401982	0.000156828
Developmental	ADHD	TWAS	ENSG00000133247	KMT5C	19	55339853	55348121	protein_coding	0.399805	0.6893	1	0.0227413	rs10410314	0.00010839
Developmental	ADHD	TWAS	ENSG00000133250	ZNF414	19	8509678	8514167	protein_coding	1.45255	0.14635	1	0.0514298	rs8105572	0.00315723
Developmental	ADHD	TWAS	ENSG00000133256	PDE6B	4	625573	670782	protein_coding	-0.518607	0.604035	1	0.0309443	rs9328757	0.0021913
Developmental	ADHD	TWAS	ENSG00000133265	HSPBP1	19	55262223	55280381	protein_coding	0.186251	0.852248	1	0.0203225	rs10410314	0.00010839
Developmental	ADHD	TWAS	ENSG00000133315	MACROD1	11	63998558	64166113	protein_coding	-1.0371	0.299691	1	0.010175	rs651855	0.0157352
Developmental	ADHD	TWAS	ENSG00000133466	C1QTNF6	22	37180166	37199385	protein_coding	0.720685	0.471104	1	0.192507	rs10854698	0.00697574
Developmental	ADHD	TWAS	ENSG00000133477	FAM83F	22	39994954	40043534	protein_coding	-1.29994	0.19362	1	0.0121273	rs9623015	0.00520605
Developmental	ADHD	TWAS	ENSG00000133519	ZDHHC8BP	22	23397938	23402157	transcribed_unprocessed_pseudogene	1.45014	0.147019	1	0.170774	rs9612177	0.00889666
Developmental	ADHD	TWAS	ENSG00000133627	ACTR3B	7	152759749	152855378	protein_coding	0.365385	0.714824	1	0.0136667	rs12534742	0.00405309
Developmental	ADHD	TWAS	ENSG00000133639	BTG1	12	92140278	92145846	protein_coding	-0.281939	0.77799	1	0.0261056	rs17020629	0.00370789
Developmental	ADHD	TWAS	ENSG00000133640	LRRIQ1	12	85036314	85264457	protein_coding	0.970015	0.332039	1	0.0293146	rs12308608	0.0146061
Developmental	ADHD	TWAS	ENSG00000133641	C12orf29	12	88033846	88050160	protein_coding	-0.333463	0.738785	1	0.0119263	rs11104738	0.0297803
Developmental	ADHD	TWAS	ENSG00000133665	DYDC2	10	80344745	80368073	protein_coding	0.0586883	0.9532	1	0.0610964	rs4255480	0.00274445
Developmental	ADHD	TWAS	ENSG00000133687	TMTC1	12	29500840	29784759	protein_coding	0.768421	0.442237	1	0.0366938	rs10771592	0.00162712
Developmental	ADHD	TWAS	ENSG00000133706	LARS1	5	146110566	146182696	protein_coding	1.10702	0.268285	1	0.0124525	rs6580344	1.18136e-05
Developmental	ADHD	TWAS	ENSG00000133773	CCDC59	12	82223681	82358805	protein_coding	-1.016	0.309628	1	0.0332576	rs17009722	0.00483238
Developmental	ADHD	TWAS	ENSG00000133805	AMPD3	11	10308313	10507579	protein_coding	-1.05674	0.290629	1	0.0159034	rs7103691	0.00400205
Developmental	ADHD	TWAS	ENSG00000133816	MICAL2	11	12094008	12359144	protein_coding	0.172903	0.862728	1	0.0188499	rs2279613	0.00558844
Developmental	ADHD	TWAS	ENSG00000133872	SARAF	8	30063003	30083208	protein_coding	-0.138994	0.889455	1	0.0461914	rs11991132	0.000493979
Developmental	ADHD	TWAS	ENSG00000133943	DGLUCY	14	91060333	91225632	protein_coding	-0.170439	0.864665	1	0.0184083	rs11159989	2.13771e-05
Developmental	ADHD	TWAS	ENSG00000133962	CATSPERB	14	91580696	91780707	protein_coding	0.063049	0.949727	1	0.0209956	rs11159989	2.13771e-05
Developmental	ADHD	TWAS	ENSG00000133985	TTC9	14	70641916	70675366	protein_coding	0.552086	0.580889	1	0.0113073	rs10873226	0.0686069
Developmental	ADHD	TWAS	ENSG00000134056	MRPS36	5	69217760	69230158	protein_coding	0.289157	0.772461	1	0.0424941	rs16897819	0.00414383
Developmental	ADHD	TWAS	ENSG00000134058	CDK7	5	69234795	69277430	protein_coding	-0.20099	0.840706	1	0.0112416	rs393552	0.080291
Developmental	ADHD	TWAS	ENSG00000134070	IRAK2	3	10164919	10243745	protein_coding	0.556706	0.577728	1	0.010298	rs2442825	0.0475913
[truncated: 149,723 more rows]
