# Supplementary material for: Isoform-level transcriptome-wide association uncovers genetic risk mechanisms for neuropsychiatric disorders in the human brain
Source: Nat Genet. 2023 Nov 30;55(12):2117–28. doi: 10.1038/s41588-023-01560-2 (PMC10703692; doi:10.1038/s41588-023-01560-2)
Supplement: Supplementary file 18 — GWAS and nominal eQTL and isoQTL summary statistics corresponding to isoTWAS isoform-trait association examples shown in Fig. 6 and Extended Data Fig. 10b. Data here underlies Fig. 6 and Extended Data Fig. 10. [file 41588_2023_1560_MOESM18_ESM.xlsx]

## Sheet: Sheet1
SNP	A1	A2	BP	Chromosome_Gene	Start_Gene	End_Gene	Position_Gene	Phenotype	P	Sig	Label	LD	chromosome	genetic.dist	FinalPosition	allele1	allele2	LDBlock	FinalPosition_38	Trait	Gene	Isoform
rs1005723	C	T	243646251					SCZ	3.606e-05	7.30103		0	1	0	243646251	T	C	[0,0.2]	243482949	SCZ	AKT3	ENST00000492957
rs1005723	C	T	243646251					AKT3		6		0	1	0	243646251	T	C	[0,0.2]	243482949	SCZ	AKT3	ENST00000492957
rs1005723	C	T	243646251					ENST00000492957		6		0	1	0	243646251	T	C	[0,0.2]	243482949	SCZ	AKT3	ENST00000492957
rs1008173	A	G	243644497	1	243488234	243851079	243481195	ENST00000492957	3.18013e-08	6		0	1	0	243644497	G	A	[0,0.2]	243481195	SCZ	AKT3	ENST00000492957
rs1008173	A	G	243644497	1	243488234	243851079	243481195	SCZ	2.84e-05	7.30103		0	1	0	243644497	G	A	[0,0.2]	243481195	SCZ	AKT3	ENST00000492957
rs1008173	A	G	243644497	1	243488234	243851079	243481195	AKT3	0.00024886	6		0	1	0	243644497	G	A	[0,0.2]	243481195	SCZ	AKT3	ENST00000492957
rs10157763	T	C	243995041					ENST00000492957		6		0.835745	1	0	243995041	T	C	(0.8,1]	243831739	SCZ	AKT3	ENST00000492957
rs10157763	T	C	243995041					AKT3		6		0.835745	1	0	243995041	T	C	(0.8,1]	243831739	SCZ	AKT3	ENST00000492957
rs10157763	T	C	243995041					SCZ	6.044e-09	7.30103		0.835745	1	0	243995041	T	C	(0.8,1]	243831739	SCZ	AKT3	ENST00000492957
rs10158176	T	A	243741754					AKT3		6		0.448849	1	0	243741754	T	A	(0.4,0.6]	243578452	SCZ	AKT3	ENST00000492957
rs10158176	T	A	243741754					SCZ	0.00503	7.30103		0.448849	1	0	243741754	T	A	(0.4,0.6]	243578452	SCZ	AKT3	ENST00000492957
rs10158176	T	A	243741754					ENST00000492957		6		0.448849	1	0	243741754	T	A	(0.4,0.6]	243578452	SCZ	AKT3	ENST00000492957
rs10158245	A	C	243833397					AKT3		6		0.817287	1	0	243833397	A	C	(0.8,1]	243670095	SCZ	AKT3	ENST00000492957
rs10158245	A	C	243833397					SCZ	1e-08	7.30103		0.817287	1	0	243833397	A	C	(0.8,1]	243670095	SCZ	AKT3	ENST00000492957
rs10158245	A	C	243833397					ENST00000492957		6		0.817287	1	0	243833397	A	C	(0.8,1]	243670095	SCZ	AKT3	ENST00000492957
rs10159392	T	C	243760014					SCZ	0.4787	7.30103		-0.147426	1	0	243760014	C	T		243596712	SCZ	AKT3	ENST00000492957
rs10159392	T	C	243760014					ENST00000492957		6		-0.147426	1	0	243760014	C	T		243596712	SCZ	AKT3	ENST00000492957
rs10159392	T	C	243760014					AKT3		6		-0.147426	1	0	243760014	C	T		243596712	SCZ	AKT3	ENST00000492957
rs1058304	C	T	243664857					ENST00000492957		6		0.37038	1	0	243664857	T	C	(0.2,0.4]	243501555	SCZ	AKT3	ENST00000492957
rs1058304	C	T	243664857					AKT3		6		0.37038	1	0	243664857	T	C	(0.2,0.4]	243501555	SCZ	AKT3	ENST00000492957
rs1058304	C	T	243664857					SCZ	1.138e-08	7.30103		0.37038	1	0	243664857	T	C	(0.2,0.4]	243501555	SCZ	AKT3	ENST00000492957
rs1058305	A	G	243664642					AKT3		6		0.37038	1	0	243664642	G	A	(0.2,0.4]	243501340	SCZ	AKT3	ENST00000492957
rs1058305	A	G	243664642					ENST00000492957		6		0.37038	1	0	243664642	G	A	(0.2,0.4]	243501340	SCZ	AKT3	ENST00000492957
rs1058305	A	G	243664642					SCZ	1.407e-08	7.30103		0.37038	1	0	243664642	G	A	(0.2,0.4]	243501340	SCZ	AKT3	ENST00000492957
rs10733129	A	G	243957150	1	243488234	243851079	243793848	AKT3	0.399938	6		0.424075	1	0	243957150	A	G	(0.4,0.6]	243793848	SCZ	AKT3	ENST00000492957
rs10733129	A	G	243957150	1	243488234	243851079	243793848	SCZ	0.1422	7.30103		0.424075	1	0	243957150	A	G	(0.4,0.6]	243793848	SCZ	AKT3	ENST00000492957
rs10733129	A	G	243957150	1	243488234	243851079	243793848	ENST00000492957	3.68691e-22	6		0.424075	1	0	243957150	A	G	(0.4,0.6]	243793848	SCZ	AKT3	ENST00000492957
rs10737888	A	C	243678483					AKT3		6		0.475219	1	0	243678483	C	A	(0.4,0.6]	243515181	SCZ	AKT3	ENST00000492957
rs10737888	A	C	243678483					ENST00000492957		6		0.475219	1	0	243678483	C	A	(0.4,0.6]	243515181	SCZ	AKT3	ENST00000492957
rs10737888	A	C	243678483					SCZ	5.592e-07	7.30103		0.475219	1	0	243678483	C	A	(0.4,0.6]	243515181	SCZ	AKT3	ENST00000492957
rs10737889	T	A	244044980					ENST00000492957		6		0.478809	1	0	244044980	A	T	(0.4,0.6]	243881678	SCZ	AKT3	ENST00000492957
rs10737889	T	A	244044980					AKT3		6		0.478809	1	0	244044980	A	T	(0.4,0.6]	243881678	SCZ	AKT3	ENST00000492957
rs10737889	T	A	244044980					SCZ	9.752e-05	7.30103		0.478809	1	0	244044980	A	T	(0.4,0.6]	243881678	SCZ	AKT3	ENST00000492957
rs10754806	A	C	243770135					SCZ	0.004985	7.30103		0.449812	1	0	243770135	A	C	(0.4,0.6]	243606833	SCZ	AKT3	ENST00000492957
rs10754806	A	C	243770135					ENST00000492957		6		0.449812	1	0	243770135	A	C	(0.4,0.6]	243606833	SCZ	AKT3	ENST00000492957
rs10754806	A	C	243770135					AKT3		6		0.449812	1	0	243770135	A	C	(0.4,0.6]	243606833	SCZ	AKT3	ENST00000492957
rs10754807	G	A	243804158					ENST00000492957		6		0.566043	1	0	243804158	A	G	(0.4,0.6]	243640856	SCZ	AKT3	ENST00000492957
rs10754807	G	A	243804158					AKT3		6		0.566043	1	0	243804158	A	G	(0.4,0.6]	243640856	SCZ	AKT3	ENST00000492957
rs10754807	G	A	243804158					SCZ	6.283e-06	7.30103		0.566043	1	0	243804158	A	G	(0.4,0.6]	243640856	SCZ	AKT3	ENST00000492957
rs10754812	G	C	244051533					SCZ	0.001299	7.30103		0.381611	1	0	244051533	C	G	(0.2,0.4]	243888231	SCZ	AKT3	ENST00000492957
rs10754812	G	C	244051533					ENST00000492957		6		0.381611	1	0	244051533	C	G	(0.2,0.4]	243888231	SCZ	AKT3	ENST00000492957
rs10754812	G	C	244051533					AKT3		6		0.381611	1	0	244051533	C	G	(0.2,0.4]	243888231	SCZ	AKT3	ENST00000492957
rs10754813	C	T	244052058					ENST00000492957		6		0.432479	1	0	244052058	T	C	(0.4,0.6]	243888756	SCZ	AKT3	ENST00000492957
rs10754813	C	T	244052058					AKT3		6		0.432479	1	0	244052058	T	C	(0.4,0.6]	243888756	SCZ	AKT3	ENST00000492957
rs10754813	C	T	244052058					SCZ	8.15e-05	7.30103		0.432479	1	0	244052058	T	C	(0.4,0.6]	243888756	SCZ	AKT3	ENST00000492957
rs10803138	A	G	243555219	1	243488234	243851079	243391917	SCZ	2.473e-07	7.30103		0	1	0	243555219	A	G	[0,0.2]	243391917	SCZ	AKT3	ENST00000492957
rs10803138	A	G	243555219	1	243488234	243851079	243391917	ENST00000492957	0.000633526	6		0	1	0	243555219	A	G	[0,0.2]	243391917	SCZ	AKT3	ENST00000492957
rs10803138	A	G	243555219	1	243488234	243851079	243391917	AKT3	0.70727	6		0	1	0	243555219	A	G	[0,0.2]	243391917	SCZ	AKT3	ENST00000492957
rs10803140	C	G	243573389	1	243488234	243851079	243410087	SCZ	0.0006173	7.30103		0	1	0	243573389	C	G	[0,0.2]	243410087	SCZ	AKT3	ENST00000492957
rs10803140	C	G	243573389	1	243488234	243851079	243410087	AKT3	0.936322	6		0	1	0	243573389	C	G	[0,0.2]	243410087	SCZ	AKT3	ENST00000492957
rs10803140	C	G	243573389	1	243488234	243851079	243410087	ENST00000492957	3.36005e-11	6		0	1	0	243573389	C	G	[0,0.2]	243410087	SCZ	AKT3	ENST00000492957
rs10803142	G	A	243598234					AKT3		6		0	1	0	243598234	G	A	[0,0.2]	243434932	SCZ	AKT3	ENST00000492957
rs10803142	G	A	243598234					SCZ	2.851e-05	7.30103		0	1	0	243598234	G	A	[0,0.2]	243434932	SCZ	AKT3	ENST00000492957
rs10803142	G	A	243598234					ENST00000492957		6		0	1	0	243598234	G	A	[0,0.2]	243434932	SCZ	AKT3	ENST00000492957
rs10803143	C	T	243615589	1	243488234	243851079	243452287	SCZ	5.242e-05	7.30103		0	1	0	243615589	T	C	[0,0.2]	243452287	SCZ	AKT3	ENST00000492957
rs10803143	C	T	243615589	1	243488234	243851079	243452287	AKT3	0.282943	6		0	1	0	243615589	T	C	[0,0.2]	243452287	SCZ	AKT3	ENST00000492957
rs10803143	C	T	243615589	1	243488234	243851079	243452287	ENST00000492957	1.15933e-05	6		0	1	0	243615589	T	C	[0,0.2]	243452287	SCZ	AKT3	ENST00000492957
rs10803144	C	T	243661518					AKT3		6		0.173783	1	0	243661518	T	C	[0,0.2]	243498216	SCZ	AKT3	ENST00000492957
rs10803144	C	T	243661518					SCZ	0.555	7.30103		0.173783	1	0	243661518	T	C	[0,0.2]	243498216	SCZ	AKT3	ENST00000492957
rs10803144	C	T	243661518					ENST00000492957		6		0.173783	1	0	243661518	T	C	[0,0.2]	243498216	SCZ	AKT3	ENST00000492957
rs10803146	T	G	243709454					SCZ	1.61e-05	7.30103		0.530691	1	0	243709454	G	T	(0.4,0.6]	243546152	SCZ	AKT3	ENST00000492957
rs10803146	T	G	243709454					AKT3		6		0.530691	1	0	243709454	G	T	(0.4,0.6]	243546152	SCZ	AKT3	ENST00000492957
rs10803146	T	G	243709454					ENST00000492957		6		0.530691	1	0	243709454	G	T	(0.4,0.6]	243546152	SCZ	AKT3	ENST00000492957
rs10803150	C	T	243822600					AKT3		6		0.498188	1	0	243822600	T	C	(0.4,0.6]	243659298	SCZ	AKT3	ENST00000492957
rs10803150	C	T	243822600					SCZ	0.0005913	7.30103		0.498188	1	0	243822600	T	C	(0.4,0.6]	243659298	SCZ	AKT3	ENST00000492957
rs10803150	C	T	243822600					ENST00000492957		6		0.498188	1	0	243822600	T	C	(0.4,0.6]	243659298	SCZ	AKT3	ENST00000492957
rs10803151	G	T	243827672					AKT3		6		0.449812	1	0	243827672	G	T	(0.4,0.6]	243664370	SCZ	AKT3	ENST00000492957
rs10803151	G	T	243827672					ENST00000492957		6		0.449812	1	0	243827672	G	T	(0.4,0.6]	243664370	SCZ	AKT3	ENST00000492957
rs10803151	G	T	243827672					SCZ	0.002007	7.30103		0.449812	1	0	243827672	G	T	(0.4,0.6]	243664370	SCZ	AKT3	ENST00000492957
rs10803152	C	A	243846167					ENST00000492957		6		0.504722	1	0	243846167	A	C	(0.4,0.6]	243682865	SCZ	AKT3	ENST00000492957
rs10803152	C	A	243846167					AKT3		6		0.504722	1	0	243846167	A	C	(0.4,0.6]	243682865	SCZ	AKT3	ENST00000492957
rs10803152	C	A	243846167					SCZ	0.0002868	7.30103		0.504722	1	0	243846167	A	C	(0.4,0.6]	243682865	SCZ	AKT3	ENST00000492957
rs10803155	A	G	243894782	1	243488234	243851079	243731480	AKT3	0.450981	6		0.463068	1	0	243894782	A	G	(0.4,0.6]	243731480	SCZ	AKT3	ENST00000492957
rs10803155	A	G	243894782	1	243488234	243851079	243731480	ENST00000492957	7.05809e-22	6		0.463068	1	0	243894782	A	G	(0.4,0.6]	243731480	SCZ	AKT3	ENST00000492957
rs10803155	A	G	243894782	1	243488234	243851079	243731480	SCZ	0.004063	7.30103		0.463068	1	0	243894782	A	G	(0.4,0.6]	243731480	SCZ	AKT3	ENST00000492957
rs10803156	G	C	243917776					ENST00000492957		6		0.519691	1	0	243917776	C	G	(0.4,0.6]	243754474	SCZ	AKT3	ENST00000492957
rs10803156	G	C	243917776					AKT3		6		0.519691	1	0	243917776	C	G	(0.4,0.6]	243754474	SCZ	AKT3	ENST00000492957
rs10803156	G	C	243917776					SCZ	0.0003172	7.30103		0.519691	1	0	243917776	C	G	(0.4,0.6]	243754474	SCZ	AKT3	ENST00000492957
rs10803158	A	G	243923229					ENST00000492957		6		0.566715	1	0	243923229	G	A	(0.4,0.6]	243759927	SCZ	AKT3	ENST00000492957
rs10803158	A	G	243923229					SCZ	3.853e-05	7.30103		0.566715	1	0	243923229	G	A	(0.4,0.6]	243759927	SCZ	AKT3	ENST00000492957
rs10803158	A	G	243923229					AKT3		6		0.566715	1	0	243923229	G	A	(0.4,0.6]	243759927	SCZ	AKT3	ENST00000492957
rs10803161	T	C	243990770					ENST00000492957		6		0.564278	1	0	243990770	C	T	(0.4,0.6]	243827468	SCZ	AKT3	ENST00000492957
rs10803161	T	C	243990770					AKT3		6		0.564278	1	0	243990770	C	T	(0.4,0.6]	243827468	SCZ	AKT3	ENST00000492957
rs10803161	T	C	243990770					SCZ	5.887e-05	7.30103		0.564278	1	0	243990770	C	T	(0.4,0.6]	243827468	SCZ	AKT3	ENST00000492957
rs10803162	C	T	244003446					AKT3		6		0.565493	1	0	244003446	T	C	(0.4,0.6]	243840144	SCZ	AKT3	ENST00000492957
rs10803162	C	T	244003446					SCZ	2.699e-05	7.30103		0.565493	1	0	244003446	T	C	(0.4,0.6]	243840144	SCZ	AKT3	ENST00000492957
rs10803162	C	T	244003446					ENST00000492957		6		0.565493	1	0	244003446	T	C	(0.4,0.6]	243840144	SCZ	AKT3	ENST00000492957
rs10803166	A	G	244055659					ENST00000492957		6		0.425923	1	0	244055659	G	A	(0.4,0.6]	243892357	SCZ	AKT3	ENST00000492957
rs10803166	A	G	244055659					AKT3		6		0.425923	1	0	244055659	G	A	(0.4,0.6]	243892357	SCZ	AKT3	ENST00000492957
rs10803166	A	G	244055659					SCZ	0.0001159	7.30103		0.425923	1	0	244055659	G	A	(0.4,0.6]	243892357	SCZ	AKT3	ENST00000492957
rs10803167	C	T	244060608					AKT3		6		0.381564	1	0	244060608	T	C	(0.2,0.4]	243897306	SCZ	AKT3	ENST00000492957
rs10803167	C	T	244060608					SCZ	0.002022	7.30103		0.381564	1	0	244060608	T	C	(0.2,0.4]	243897306	SCZ	AKT3	ENST00000492957
rs10803167	C	T	244060608					ENST00000492957		6		0.381564	1	0	244060608	T	C	(0.2,0.4]	243897306	SCZ	AKT3	ENST00000492957
rs10803168	G	A	244060651	1	243488234	243851079	243897349	SCZ	0.001989	7.30103		0.378829	1	0	244060651	A	G	(0.2,0.4]	243897349	SCZ	AKT3	ENST00000492957
rs10803168	G	A	244060651	1	243488234	243851079	243897349	ENST00000492957	1.02461e-09	6		0.378829	1	0	244060651	A	G	(0.2,0.4]	243897349	SCZ	AKT3	ENST00000492957
rs10803168	G	A	244060651	1	243488234	243851079	243897349	AKT3	0.0640734	6		0.378829	1	0	244060651	A	G	(0.2,0.4]	243897349	SCZ	AKT3	ENST00000492957
rs10803169	T	A	244075593					SCZ	5.45e-05	7.30103		0.402674	1	0	244075593	A	T	(0.4,0.6]	243912291	SCZ	AKT3	ENST00000492957
rs10803169	T	A	244075593					ENST00000492957		6		0.402674	1	0	244075593	A	T	(0.4,0.6]	243912291	SCZ	AKT3	ENST00000492957
rs10803169	T	A	244075593					AKT3		6		0.402674	1	0	244075593	A	T	(0.4,0.6]	243912291	SCZ	AKT3	ENST00000492957
rs10803171	A	G	244140225	1	243488234	243851079	243976923	ENST00000492957	0.659181	6		0.00487479	1	0	244140225	G	A	[0,0.2]	243976923	SCZ	AKT3	ENST00000492957
rs10803171	A	G	244140225	1	243488234	243851079	243976923	AKT3	0.0200007	6		0.00487479	1	0	244140225	G	A	[0,0.2]	243976923	SCZ	AKT3	ENST00000492957
rs10803171	A	G	244140225	1	243488234	243851079	243976923	SCZ	0.01356	7.30103		0.00487479	1	0	244140225	G	A	[0,0.2]	243976923	SCZ	AKT3	ENST00000492957
rs10927002	G	T	243531649	1	243488234	243851079	243368347	AKT3	0.734246	6		0	1	0	243531649	T	G	[0,0.2]	243368347	SCZ	AKT3	ENST00000492957
rs10927002	G	T	243531649	1	243488234	243851079	243368347	ENST00000492957	5.31906e-13	6		0	1	0	243531649	T	G	[0,0.2]	243368347	SCZ	AKT3	ENST00000492957
rs10927002	G	T	243531649	1	243488234	243851079	243368347	SCZ	0.0009816	7.30103		0	1	0	243531649	T	G	[0,0.2]	243368347	SCZ	AKT3	ENST00000492957
rs10927003	C	T	243544850					ENST00000492957		6		0	1	0	243544850	C	T	[0,0.2]	243381548	SCZ	AKT3	ENST00000492957
rs10927003	C	T	243544850					AKT3		6		0	1	0	243544850	C	T	[0,0.2]	243381548	SCZ	AKT3	ENST00000492957
rs10927003	C	T	243544850					SCZ	0.0006672	7.30103		0	1	0	243544850	C	T	[0,0.2]	243381548	SCZ	AKT3	ENST00000492957
rs10927006	T	C	243557659	1	243488234	243851079	243394357	ENST00000492957	1.76121e-08	6		0	1	0	243557659	C	T	[0,0.2]	243394357	SCZ	AKT3	ENST00000492957
rs10927006	T	C	243557659	1	243488234	243851079	243394357	AKT3	0.215945	6		0	1	0	243557659	C	T	[0,0.2]	243394357	SCZ	AKT3	ENST00000492957
rs10927006	T	C	243557659	1	243488234	243851079	243394357	SCZ	0.1256	7.30103		0	1	0	243557659	C	T	[0,0.2]	243394357	SCZ	AKT3	ENST00000492957
rs10927010	G	A	243578812	1	243488234	243851079	243415510	ENST00000492957	1.64004e-07	6		0	1	0	243578812	A	G	[0,0.2]	243415510	SCZ	AKT3	ENST00000492957
rs10927010	G	A	243578812	1	243488234	243851079	243415510	AKT3	0.191616	6		0	1	0	243578812	A	G	[0,0.2]	243415510	SCZ	AKT3	ENST00000492957
rs10927010	G	A	243578812	1	243488234	243851079	243415510	SCZ	0.2727	7.30103		0	1	0	243578812	A	G	[0,0.2]	243415510	SCZ	AKT3	ENST00000492957
rs10927011	G	A	243579112					ENST00000492957		6		0	1	0	243579112	A	G	[0,0.2]	243415810	SCZ	AKT3	ENST00000492957
rs10927011	G	A	243579112					AKT3		6		0	1	0	243579112	A	G	[0,0.2]	243415810	SCZ	AKT3	ENST00000492957
rs10927011	G	A	243579112					SCZ	0.0004731	7.30103		0	1	0	243579112	A	G	[0,0.2]	243415810	SCZ	AKT3	ENST00000492957
rs10927013	G	T	243589156	1	243488234	243851079	243425854	ENST00000492957	1.47497e-11	6		0	1	0	243589156	G	T	[0,0.2]	243425854	SCZ	AKT3	ENST00000492957
rs10927013	G	T	243589156	1	243488234	243851079	243425854	SCZ	0.0001006	7.30103		0	1	0	243589156	G	T	[0,0.2]	243425854	SCZ	AKT3	ENST00000492957
rs10927013	G	T	243589156	1	243488234	243851079	243425854	AKT3	0.740161	6		0	1	0	243589156	G	T	[0,0.2]	243425854	SCZ	AKT3	ENST00000492957
rs10927014	T	C	243592676					ENST00000492957		6		0	1	0	243592676	C	T	[0,0.2]	243429374	SCZ	AKT3	ENST00000492957
rs10927014	T	C	243592676					SCZ	0.2579	7.30103		0	1	0	243592676	C	T	[0,0.2]	243429374	SCZ	AKT3	ENST00000492957
rs10927014	T	C	243592676					AKT3		6		0	1	0	243592676	C	T	[0,0.2]	243429374	SCZ	AKT3	ENST00000492957
rs10927016	C	T	243595136					ENST00000492957		6		0	1	0	243595136	T	C	[0,0.2]	243431834	SCZ	AKT3	ENST00000492957
rs10927016	C	T	243595136					SCZ	0.3147	7.30103		0	1	0	243595136	T	C	[0,0.2]	243431834	SCZ	AKT3	ENST00000492957
rs10927016	C	T	243595136					AKT3		6		0	1	0	243595136	T	C	[0,0.2]	243431834	SCZ	AKT3	ENST00000492957
rs10927017	G	A	243595813					ENST00000492957		6		0	1	0	243595813	A	G	[0,0.2]	243432511	SCZ	AKT3	ENST00000492957
rs10927017	G	A	243595813					SCZ	0.3521	7.30103		0	1	0	243595813	A	G	[0,0.2]	243432511	SCZ	AKT3	ENST00000492957
rs10927017	G	A	243595813					AKT3		6		0	1	0	243595813	A	G	[0,0.2]	243432511	SCZ	AKT3	ENST00000492957
rs10927018	G	A	243600201					AKT3		6		0	1	0	243600201	A	G	[0,0.2]	243436899	SCZ	AKT3	ENST00000492957
rs10927018	G	A	243600201					ENST00000492957		6		0	1	0	243600201	A	G	[0,0.2]	243436899	SCZ	AKT3	ENST00000492957
rs10927018	G	A	243600201					SCZ	0.3913	7.30103		0	1	0	243600201	A	G	[0,0.2]	243436899	SCZ	AKT3	ENST00000492957
rs10927019	T	C	243600734					SCZ	0.4245	7.30103		0	1	0	243600734	C	T	[0,0.2]	243437432	SCZ	AKT3	ENST00000492957
rs10927019	T	C	243600734					AKT3		6		0	1	0	243600734	C	T	[0,0.2]	243437432	SCZ	AKT3	ENST00000492957
rs10927019	T	C	243600734					ENST00000492957		6		0	1	0	243600734	C	T	[0,0.2]	243437432	SCZ	AKT3	ENST00000492957
rs10927020	G	A	243602390	1	243488234	243851079	243439088	SCZ	0.01853	7.30103		0	1	0	243602390	A	G	[0,0.2]	243439088	SCZ	AKT3	ENST00000492957
rs10927020	G	A	243602390	1	243488234	243851079	243439088	ENST00000492957	1.52777e-06	6		0	1	0	243602390	A	G	[0,0.2]	243439088	SCZ	AKT3	ENST00000492957
rs10927020	G	A	243602390	1	243488234	243851079	243439088	AKT3	0.0404422	6		0	1	0	243602390	A	G	[0,0.2]	243439088	SCZ	AKT3	ENST00000492957
rs10927022	G	A	243618064	1	243488234	243851079	243454762	ENST00000492957	9.53196e-12	6		0	1	0	243618064	A	G	[0,0.2]	243454762	SCZ	AKT3	ENST00000492957
rs10927022	G	A	243618064	1	243488234	243851079	243454762	SCZ	0.9198	7.30103		0	1	0	243618064	A	G	[0,0.2]	243454762	SCZ	AKT3	ENST00000492957
rs10927022	G	A	243618064	1	243488234	243851079	243454762	AKT3	0.398549	6		0	1	0	243618064	A	G	[0,0.2]	243454762	SCZ	AKT3	ENST00000492957
rs10927024	G	A	243630145					AKT3		6		0	1	0	243630145	A	G	[0,0.2]	243466843	SCZ	AKT3	ENST00000492957
rs10927024	G	A	243630145					ENST00000492957		6		0	1	0	243630145	A	G	[0,0.2]	243466843	SCZ	AKT3	ENST00000492957
rs10927024	G	A	243630145					SCZ	0.1248	7.30103		0	1	0	243630145	A	G	[0,0.2]	243466843	SCZ	AKT3	ENST00000492957
rs10927025	C	T	243639218					ENST00000492957		6		0	1	0	243639218	C	T	[0,0.2]	243475916	SCZ	AKT3	ENST00000492957
rs10927025	C	T	243639218					SCZ	3.185e-07	7.30103		0	1	0	243639218	C	T	[0,0.2]	243475916	SCZ	AKT3	ENST00000492957
rs10927025	C	T	243639218					AKT3		6		0	1	0	243639218	C	T	[0,0.2]	243475916	SCZ	AKT3	ENST00000492957
rs10927026	A	G	243647497					AKT3		6		0.24644	1	0	243647497	G	A	(0.2,0.4]	243484195	SCZ	AKT3	ENST00000492957
rs10927026	A	G	243647497					ENST00000492957		6		0.24644	1	0	243647497	G	A	(0.2,0.4]	243484195	SCZ	AKT3	ENST00000492957
rs10927026	A	G	243647497					SCZ	0.1432	7.30103		0.24644	1	0	243647497	G	A	(0.2,0.4]	243484195	SCZ	AKT3	ENST00000492957
rs10927027	A	C	243648125					ENST00000492957		6		0.493098	1	0	243648125	A	C	(0.4,0.6]	243484823	SCZ	AKT3	ENST00000492957
rs10927027	A	C	243648125					AKT3		6		0.493098	1	0	243648125	A	C	(0.4,0.6]	243484823	SCZ	AKT3	ENST00000492957
rs10927027	A	C	243648125					SCZ	1.268e-05	7.30103		0.493098	1	0	243648125	A	C	(0.4,0.6]	243484823	SCZ	AKT3	ENST00000492957
rs10927028	C	G	243662087	1	243488234	243851079	243498785	SCZ	7.916e-05	7.30103		-0.0922304	1	0	243662087	G	C		243498785	SCZ	AKT3	ENST00000492957
rs10927028	C	G	243662087	1	243488234	243851079	243498785	ENST00000492957	0.00083284	6		-0.0922304	1	0	243662087	G	C		243498785	SCZ	AKT3	ENST00000492957
rs10927028	C	G	243662087	1	243488234	243851079	243498785	AKT3	0.00037449	6		-0.0922304	1	0	243662087	G	C		243498785	SCZ	AKT3	ENST00000492957
rs10927029	T	C	243662773	1	243488234	243851079	243499471	ENST00000492957	8.49702e-10	6		-0.224088	1	0	243662773	C	T		243499471	SCZ	AKT3	ENST00000492957
rs10927029	T	C	243662773	1	243488234	243851079	243499471	AKT3	0.0141507	6		-0.224088	1	0	243662773	C	T		243499471	SCZ	AKT3	ENST00000492957
rs10927029	T	C	243662773	1	243488234	243851079	243499471	SCZ	1.119e-06	7.30103		-0.224088	1	0	243662773	C	T		243499471	SCZ	AKT3	ENST00000492957
rs10927031	G	C	243685760					SCZ	1.686e-06	7.30103		0.425686	1	0	243685760	C	G	(0.4,0.6]	243522458	SCZ	AKT3	ENST00000492957
rs10927031	G	C	243685760					ENST00000492957		6		0.425686	1	0	243685760	C	G	(0.4,0.6]	243522458	SCZ	AKT3	ENST00000492957
rs10927031	G	C	243685760					AKT3		6		0.425686	1	0	243685760	C	G	(0.4,0.6]	243522458	SCZ	AKT3	ENST00000492957
rs10927033	C	A	243695539					ENST00000492957		6		0.528976	1	0	243695539	A	C	(0.4,0.6]	243532237	SCZ	AKT3	ENST00000492957
rs10927033	C	A	243695539					AKT3		6		0.528976	1	0	243695539	A	C	(0.4,0.6]	243532237	SCZ	AKT3	ENST00000492957
rs10927033	C	A	243695539					SCZ	2.032e-06	7.30103		0.528976	1	0	243695539	A	C	(0.4,0.6]	243532237	SCZ	AKT3	ENST00000492957
rs10927035	C	T	243703982					SCZ	1.107e-09	7.30103		0.762558	1	0	243703982	C	T	(0.6,0.8]	243540680	SCZ	AKT3	ENST00000492957
rs10927035	C	T	243703982					ENST00000492957		6		0.762558	1	0	243703982	C	T	(0.6,0.8]	243540680	SCZ	AKT3	ENST00000492957
rs10927035	C	T	243703982					AKT3		6		0.762558	1	0	243703982	C	T	(0.6,0.8]	243540680	SCZ	AKT3	ENST00000492957
rs10927036	G	C	243708470					SCZ	0.007895	7.30103		0.446269	1	0	243708470	C	G	(0.4,0.6]	243545168	SCZ	AKT3	ENST00000492957
rs10927036	G	C	243708470					AKT3		6		0.446269	1	0	243708470	C	G	(0.4,0.6]	243545168	SCZ	AKT3	ENST00000492957
rs10927036	G	C	243708470					ENST00000492957		6		0.446269	1	0	243708470	C	G	(0.4,0.6]	243545168	SCZ	AKT3	ENST00000492957
rs10927039	T	C	243721726					AKT3		6		0.564341	1	0	243721726	C	T	(0.4,0.6]	243558424	SCZ	AKT3	ENST00000492957
rs10927039	T	C	243721726					SCZ	3.242e-06	7.30103		0.564341	1	0	243721726	C	T	(0.4,0.6]	243558424	SCZ	AKT3	ENST00000492957
rs10927039	T	C	243721726					ENST00000492957		6		0.564341	1	0	243721726	C	T	(0.4,0.6]	243558424	SCZ	AKT3	ENST00000492957
rs10927040	T	C	243731693	1	243488234	243851079	243568391	SCZ	3.994e-06	7.30103		0.571421	1	0	243731693	C	T	(0.4,0.6]	243568391	SCZ	AKT3	ENST00000492957
rs10927040	T	C	243731693	1	243488234	243851079	243568391	AKT3	0.000779463	6		0.571421	1	0	243731693	C	T	(0.4,0.6]	243568391	SCZ	AKT3	ENST00000492957
rs10927040	T	C	243731693	1	243488234	243851079	243568391	ENST00000492957	4.13206e-39	6		0.571421	1	0	243731693	C	T	(0.4,0.6]	243568391	SCZ	AKT3	ENST00000492957
rs10927041	T	C	243731890	1	243488234	243851079	243568588	AKT3	0.00100753	6		0.567377	1	0	243731890	C	T	(0.4,0.6]	243568588	SCZ	AKT3	ENST00000492957
rs10927041	T	C	243731890	1	243488234	243851079	243568588	SCZ	3.917e-06	7.30103		0.567377	1	0	243731890	C	T	(0.4,0.6]	243568588	SCZ	AKT3	ENST00000492957
rs10927041	T	C	243731890	1	243488234	243851079	243568588	ENST00000492957	3.62376e-41	6		0.567377	1	0	243731890	C	T	(0.4,0.6]	243568588	SCZ	AKT3	ENST00000492957
rs10927043	C	T	243762208					SCZ	1.403e-05	7.30103		0.5688	1	0	243762208	T	C	(0.4,0.6]	243598906	SCZ	AKT3	ENST00000492957
rs10927043	C	T	243762208					AKT3		6		0.5688	1	0	243762208	T	C	(0.4,0.6]	243598906	SCZ	AKT3	ENST00000492957
rs10927043	C	T	243762208					ENST00000492957		6		0.5688	1	0	243762208	T	C	(0.4,0.6]	243598906	SCZ	AKT3	ENST00000492957
rs10927044	G	A	243767493					AKT3		6		0.830109	1	0	243767493	G	A	(0.8,1]	243604191	SCZ	AKT3	ENST00000492957
rs10927044	G	A	243767493					SCZ	8.533e-10	7.30103		0.830109	1	0	243767493	G	A	(0.8,1]	243604191	SCZ	AKT3	ENST00000492957
rs10927044	G	A	243767493					ENST00000492957		6		0.830109	1	0	243767493	G	A	(0.8,1]	243604191	SCZ	AKT3	ENST00000492957
rs10927045	G	C	243786335					AKT3		6		0.453144	1	0	243786335	G	C	(0.4,0.6]	243623033	SCZ	AKT3	ENST00000492957
rs10927045	G	C	243786335					ENST00000492957		6		0.453144	1	0	243786335	G	C	(0.4,0.6]	243623033	SCZ	AKT3	ENST00000492957
rs10927045	G	C	243786335					SCZ	0.004209	7.30103		0.453144	1	0	243786335	G	C	(0.4,0.6]	243623033	SCZ	AKT3	ENST00000492957
rs10927046	T	C	243801190	1	243488234	243851079	243637888	ENST00000492957	4.79809e-38	6		0.511849	1	0	243801190	C	T	(0.4,0.6]	243637888	SCZ	AKT3	ENST00000492957
rs10927046	T	C	243801190	1	243488234	243851079	243637888	AKT3	0.0455102	6		0.511849	1	0	243801190	C	T	(0.4,0.6]	243637888	SCZ	AKT3	ENST00000492957
rs10927046	T	C	243801190	1	243488234	243851079	243637888	SCZ	4.207e-05	7.30103		0.511849	1	0	243801190	C	T	(0.4,0.6]	243637888	SCZ	AKT3	ENST00000492957
rs10927047	T	A	243803677	1	243488234	243851079	243640375	AKT3	0.0772661	6		0.526354	1	0	243803677	A	T	(0.4,0.6]	243640375	SCZ	AKT3	ENST00000492957
rs10927047	T	A	243803677	1	243488234	243851079	243640375	ENST00000492957	1.71446e-39	6		0.526354	1	0	243803677	A	T	(0.4,0.6]	243640375	SCZ	AKT3	ENST00000492957
rs10927047	T	A	243803677	1	243488234	243851079	243640375	SCZ	2.031e-05	7.30103		0.526354	1	0	243803677	A	T	(0.4,0.6]	243640375	SCZ	AKT3	ENST00000492957
rs10927049	A	G	243805901					ENST00000492957		6		0.539962	1	0	243805901	G	A	(0.4,0.6]	243642599	SCZ	AKT3	ENST00000492957
rs10927049	A	G	243805901					AKT3		6		0.539962	1	0	243805901	G	A	(0.4,0.6]	243642599	SCZ	AKT3	ENST00000492957
rs10927049	A	G	243805901					SCZ	1.031e-05	7.30103		0.539962	1	0	243805901	G	A	(0.4,0.6]	243642599	SCZ	AKT3	ENST00000492957
rs10927050	A	G	243805907					ENST00000492957		6		0.546516	1	0	243805907	G	A	(0.4,0.6]	243642605	SCZ	AKT3	ENST00000492957
rs10927050	A	G	243805907					SCZ	1.295e-05	7.30103		0.546516	1	0	243805907	G	A	(0.4,0.6]	243642605	SCZ	AKT3	ENST00000492957
rs10927050	A	G	243805907					AKT3		6		0.546516	1	0	243805907	G	A	(0.4,0.6]	243642605	SCZ	AKT3	ENST00000492957
rs10927051	G	C	243805936					ENST00000492957		6		0.549403	1	0	243805936	C	G	(0.4,0.6]	243642634	SCZ	AKT3	ENST00000492957
rs10927051	G	C	243805936					AKT3		6		0.549403	1	0	243805936	C	G	(0.4,0.6]	243642634	SCZ	AKT3	ENST00000492957
rs10927051	G	C	243805936					SCZ	6.324e-06	7.30103		0.549403	1	0	243805936	C	G	(0.4,0.6]	243642634	SCZ	AKT3	ENST00000492957
rs10927052	C	A	243808483					AKT3		6		0.452181	1	0	243808483	C	A	(0.4,0.6]	243645181	SCZ	AKT3	ENST00000492957
rs10927052	C	A	243808483					SCZ	0.004268	7.30103		0.452181	1	0	243808483	C	A	(0.4,0.6]	243645181	SCZ	AKT3	ENST00000492957
rs10927052	C	A	243808483					ENST00000492957		6		0.452181	1	0	243808483	C	A	(0.4,0.6]	243645181	SCZ	AKT3	ENST00000492957
rs10927053	A	T	243811321					ENST00000492957		6		0.447602	1	0	243811321	T	A	(0.4,0.6]	243648019	SCZ	AKT3	ENST00000492957
rs10927053	A	T	243811321					AKT3		6		0.447602	1	0	243811321	T	A	(0.4,0.6]	243648019	SCZ	AKT3	ENST00000492957
rs10927053	A	T	243811321					SCZ	0.007681	7.30103		0.447602	1	0	243811321	T	A	(0.4,0.6]	243648019	SCZ	AKT3	ENST00000492957
rs10927055	A	G	243815781					AKT3		6		0.839258	1	0	243815781	A	G	(0.8,1]	243652479	SCZ	AKT3	ENST00000492957
rs10927055	A	G	243815781					SCZ	8.035e-09	7.30103		0.839258	1	0	243815781	A	G	(0.8,1]	243652479	SCZ	AKT3	ENST00000492957
rs10927055	A	G	243815781					ENST00000492957		6		0.839258	1	0	243815781	A	G	(0.8,1]	243652479	SCZ	AKT3	ENST00000492957
rs10927056	T	C	243822570					SCZ	1.196e-07	7.30103		0.764696	1	0	243822570	T	C	(0.6,0.8]	243659268	SCZ	AKT3	ENST00000492957
rs10927056	T	C	243822570					ENST00000492957		6		0.764696	1	0	243822570	T	C	(0.6,0.8]	243659268	SCZ	AKT3	ENST00000492957
rs10927056	T	C	243822570					AKT3		6		0.764696	1	0	243822570	T	C	(0.6,0.8]	243659268	SCZ	AKT3	ENST00000492957
rs10927058	T	C	243838630					SCZ	5.103e-09	7.30103		0.82805	1	0	243838630	T	C	(0.8,1]	243675328	SCZ	AKT3	ENST00000492957
rs10927058	T	C	243838630					ENST00000492957		6		0.82805	1	0	243838630	T	C	(0.8,1]	243675328	SCZ	AKT3	ENST00000492957
rs10927058	T	C	243838630					AKT3		6		0.82805	1	0	243838630	T	C	(0.8,1]	243675328	SCZ	AKT3	ENST00000492957
rs10927059	T	C	243852079	1	243488234	243851079	243688777	ENST00000492957	8.8389e-37	6		0.561992	1	0	243852079	C	T	(0.4,0.6]	243688777	SCZ	AKT3	ENST00000492957
rs10927059	T	C	243852079	1	243488234	243851079	243688777	AKT3	0.000423393	6		0.561992	1	0	243852079	C	T	(0.4,0.6]	243688777	SCZ	AKT3	ENST00000492957
rs10927059	T	C	243852079	1	243488234	243851079	243688777	SCZ	7.659e-05	7.30103		0.561992	1	0	243852079	C	T	(0.4,0.6]	243688777	SCZ	AKT3	ENST00000492957
rs10927060	A	G	243875989					AKT3		6		0.839897	1	0	243875989	A	G	(0.8,1]	243712687	SCZ	AKT3	ENST00000492957
rs10927060	A	G	243875989					ENST00000492957		6		0.839897	1	0	243875989	A	G	(0.8,1]	243712687	SCZ	AKT3	ENST00000492957
rs10927060	A	G	243875989					SCZ	6.906e-09	7.30103		0.839897	1	0	243875989	A	G	(0.8,1]	243712687	SCZ	AKT3	ENST00000492957
rs10927062	A	G	243889364					ENST00000492957		6		0.561992	1	0	243889364	G	A	(0.4,0.6]	243726062	SCZ	AKT3	ENST00000492957
rs10927062	A	G	243889364					AKT3		6		0.561992	1	0	243889364	G	A	(0.4,0.6]	243726062	SCZ	AKT3	ENST00000492957
rs10927062	A	G	243889364					SCZ	0.03822	7.30103		0.561992	1	0	243889364	G	A	(0.4,0.6]	243726062	SCZ	AKT3	ENST00000492957
rs10927065	C	A	243914611	1	243488234	243851079	243751309	ENST00000492957	3.37922e-30	6		0.482137	1	0	243914611	A	C	(0.4,0.6]	243751309	SCZ	AKT3	ENST00000492957
rs10927065	C	A	243914611	1	243488234	243851079	243751309	AKT3	0.00897478	6		0.482137	1	0	243914611	A	C	(0.4,0.6]	243751309	SCZ	AKT3	ENST00000492957
rs10927065	C	A	243914611	1	243488234	243851079	243751309	SCZ	0.001087	7.30103		0.482137	1	0	243914611	A	C	(0.4,0.6]	243751309	SCZ	AKT3	ENST00000492957
rs10927067	G	A	243923244					ENST00000492957		6		0.566715	1	0	243923244	A	G	(0.4,0.6]	243759942	SCZ	AKT3	ENST00000492957
rs10927067	G	A	243923244					AKT3		6		0.566715	1	0	243923244	A	G	(0.4,0.6]	243759942	SCZ	AKT3	ENST00000492957
rs10927067	G	A	243923244					SCZ	3.896e-05	7.30103		0.566715	1	0	243923244	A	G	(0.4,0.6]	243759942	SCZ	AKT3	ENST00000492957
rs10927068	C	T	243923452					ENST00000492957		6		0.482137	1	0	243923452	T	C	(0.4,0.6]	243760150	SCZ	AKT3	ENST00000492957
rs10927068	C	T	243923452					AKT3		6		0.482137	1	0	243923452	T	C	(0.4,0.6]	243760150	SCZ	AKT3	ENST00000492957
rs10927068	C	T	243923452					SCZ	0.0006384	7.30103		0.482137	1	0	243923452	T	C	(0.4,0.6]	243760150	SCZ	AKT3	ENST00000492957
rs10927075	A	T	243956120					ENST00000492957		6		0.833679	1	0	243956120	A	T	(0.8,1]	243792818	SCZ	AKT3	ENST00000492957
rs10927075	A	T	243956120					SCZ	1.044e-08	7.30103		0.833679	1	0	243956120	A	T	(0.8,1]	243792818	SCZ	AKT3	ENST00000492957
rs10927075	A	T	243956120					AKT3		6		0.833679	1	0	243956120	A	T	(0.8,1]	243792818	SCZ	AKT3	ENST00000492957
rs10927076	A	G	243958293	1	243488234	243851079	243794991	ENST00000492957	5.79229e-37	6		0.59681	1	0	243958293	G	A	(0.4,0.6]	243794991	SCZ	AKT3	ENST00000492957
rs10927076	A	G	243958293	1	243488234	243851079	243794991	SCZ	1.992e-05	7.30103		0.59681	1	0	243958293	G	A	(0.4,0.6]	243794991	SCZ	AKT3	ENST00000492957
rs10927076	A	G	243958293	1	243488234	243851079	243794991	AKT3	0.000935958	6		0.59681	1	0	243958293	G	A	(0.4,0.6]	243794991	SCZ	AKT3	ENST00000492957
rs10927078	C	T	243983830					ENST00000492957		6		0.59681	1	0	243983830	T	C	(0.4,0.6]	243820528	SCZ	AKT3	ENST00000492957
rs10927078	C	T	243983830					SCZ	1.623e-05	7.30103		0.59681	1	0	243983830	T	C	(0.4,0.6]	243820528	SCZ	AKT3	ENST00000492957
rs10927078	C	T	243983830					AKT3		6		0.59681	1	0	243983830	T	C	(0.4,0.6]	243820528	SCZ	AKT3	ENST00000492957
rs10927081	T	C	243994216					ENST00000492957		6		0.835745	1	0	243994216	T	C	(0.8,1]	243830914	SCZ	AKT3	ENST00000492957
rs10927081	T	C	243994216					SCZ	5.765e-09	7.30103		0.835745	1	0	243994216	T	C	(0.8,1]	243830914	SCZ	AKT3	ENST00000492957
rs10927081	T	C	243994216					AKT3		6		0.835745	1	0	243994216	T	C	(0.8,1]	243830914	SCZ	AKT3	ENST00000492957
rs10927082	C	A	243997019					AKT3		6		0.458093	1	0	243997019	C	A	(0.4,0.6]	243833717	SCZ	AKT3	ENST00000492957
rs10927082	C	A	243997019					ENST00000492957		6		0.458093	1	0	243997019	C	A	(0.4,0.6]	243833717	SCZ	AKT3	ENST00000492957
rs10927082	C	A	243997019					SCZ	0.001325	7.30103		0.458093	1	0	243997019	C	A	(0.4,0.6]	243833717	SCZ	AKT3	ENST00000492957
rs10927084	C	T	244028907					SCZ	0.001509	7.30103		0.419418	1	0	244028907	T	C	(0.4,0.6]	243865605	SCZ	AKT3	ENST00000492957
rs10927084	C	T	244028907					AKT3		6		0.419418	1	0	244028907	T	C	(0.4,0.6]	243865605	SCZ	AKT3	ENST00000492957
rs10927084	C	T	244028907					ENST00000492957		6		0.419418	1	0	244028907	T	C	(0.4,0.6]	243865605	SCZ	AKT3	ENST00000492957
rs10927086	G	A	244058747					SCZ	0.002616	7.30103		0.38065	1	0	244058747	A	G	(0.2,0.4]	243895445	SCZ	AKT3	ENST00000492957
rs10927086	G	A	244058747					ENST00000492957		6		0.38065	1	0	244058747	A	G	(0.2,0.4]	243895445	SCZ	AKT3	ENST00000492957
rs10927086	G	A	244058747					AKT3		6		0.38065	1	0	244058747	A	G	(0.2,0.4]	243895445	SCZ	AKT3	ENST00000492957
rs10927087	A	C	244059124	1	243488234	243851079	243895822	ENST00000492957	2.79892e-11	6		0.38065	1	0	244059124	C	A	(0.2,0.4]	243895822	SCZ	AKT3	ENST00000492957
rs10927087	A	C	244059124	1	243488234	243851079	243895822	SCZ	0.002701	7.30103		0.38065	1	0	244059124	C	A	(0.2,0.4]	243895822	SCZ	AKT3	ENST00000492957
rs10927087	A	C	244059124	1	243488234	243851079	243895822	AKT3	0.0768166	6		0.38065	1	0	244059124	C	A	(0.2,0.4]	243895822	SCZ	AKT3	ENST00000492957
rs10927088	A	G	244064564					AKT3		6		0.425923	1	0	244064564	G	A	(0.4,0.6]	243901262	SCZ	AKT3	ENST00000492957
rs10927088	A	G	244064564					ENST00000492957		6		0.425923	1	0	244064564	G	A	(0.4,0.6]	243901262	SCZ	AKT3	ENST00000492957
rs10927088	A	G	244064564					SCZ	0.0001053	7.30103		0.425923	1	0	244064564	G	A	(0.4,0.6]	243901262	SCZ	AKT3	ENST00000492957
rs10927089	G	C	244067794					ENST00000492957		6		0.430445	1	0	244067794	C	G	(0.4,0.6]	243904492	SCZ	AKT3	ENST00000492957
rs10927089	G	C	244067794					SCZ	3.212e-05	7.30103		0.430445	1	0	244067794	C	G	(0.4,0.6]	243904492	SCZ	AKT3	ENST00000492957
rs10927089	G	C	244067794					AKT3		6		0.430445	1	0	244067794	C	G	(0.4,0.6]	243904492	SCZ	AKT3	ENST00000492957
rs10927090	A	G	244073630	1	243488234	243851079	243910328	AKT3	0.180854	6		0.355673	1	0	244073630	G	A	(0.2,0.4]	243910328	SCZ	AKT3	ENST00000492957
rs10927090	A	G	244073630	1	243488234	243851079	243910328	ENST00000492957	6.34869e-09	6		0.355673	1	0	244073630	G	A	(0.2,0.4]	243910328	SCZ	AKT3	ENST00000492957
rs10927090	A	G	244073630	1	243488234	243851079	243910328	SCZ	0.0008181	7.30103		0.355673	1	0	244073630	G	A	(0.2,0.4]	243910328	SCZ	AKT3	ENST00000492957
rs10927091	G	A	244076082					ENST00000492957		6		0.364544	1	0	244076082	A	G	(0.2,0.4]	243912780	SCZ	AKT3	ENST00000492957
rs10927091	G	A	244076082					AKT3		6		0.364544	1	0	244076082	A	G	(0.2,0.4]	243912780	SCZ	AKT3	ENST00000492957
rs10927091	G	A	244076082					SCZ	0.0008618	7.30103		0.364544	1	0	244076082	A	G	(0.2,0.4]	243912780	SCZ	AKT3	ENST00000492957
rs10927093	G	C	244115791					SCZ	0.004378	7.30103		-0.0120269	1	0	244115791	C	G		243952489	SCZ	AKT3	ENST00000492957
rs10927093	G	C	244115791					ENST00000492957		6		-0.0120269	1	0	244115791	C	G		243952489	SCZ	AKT3	ENST00000492957
rs10927093	G	C	244115791					AKT3		6		-0.0120269	1	0	244115791	C	G		243952489	SCZ	AKT3	ENST00000492957
rs10927094	A	C	244138990	1	243488234	243851079	243975688	ENST00000492957	0.125976	6		0.023417	1	0	244138990	C	A	[0,0.2]	243975688	SCZ	AKT3	ENST00000492957
rs10927094	A	C	244138990	1	243488234	243851079	243975688	AKT3	0.928096	6		0.023417	1	0	244138990	C	A	[0,0.2]	243975688	SCZ	AKT3	ENST00000492957
rs10927094	A	C	244138990	1	243488234	243851079	243975688	SCZ	0.02833	7.30103		0.023417	1	0	244138990	C	A	[0,0.2]	243975688	SCZ	AKT3	ENST00000492957
rs10927095	T	G	244148330					SCZ	0.01644	7.30103		0.00993189	1	0	244148330	T	G	[0,0.2]	243985028	SCZ	AKT3	ENST00000492957
rs10927095	T	G	244148330					ENST00000492957		6		0.00993189	1	0	244148330	T	G	[0,0.2]	243985028	SCZ	AKT3	ENST00000492957
rs10927095	T	G	244148330					AKT3		6		0.00993189	1	0	244148330	T	G	[0,0.2]	243985028	SCZ	AKT3	ENST00000492957
rs111234572	G	A	243532633					ENST00000492957		6		0	1	0	243532633	A	G	[0,0.2]	243369331	SCZ	AKT3	ENST00000492957
rs111234572	G	A	243532633					AKT3		6		0	1	0	243532633	A	G	[0,0.2]	243369331	SCZ	AKT3	ENST00000492957
rs111234572	G	A	243532633					SCZ	0.9871	7.30103		0	1	0	243532633	A	G	[0,0.2]	243369331	SCZ	AKT3	ENST00000492957
rs111366534	A	G	243805796					SCZ	0.2407	7.30103		0.207121	1	0	243805796	G	A	(0.2,0.4]	243642494	SCZ	AKT3	ENST00000492957
rs111366534	A	G	243805796					ENST00000492957		6		0.207121	1	0	243805796	G	A	(0.2,0.4]	243642494	SCZ	AKT3	ENST00000492957
rs111366534	A	G	243805796					AKT3		6		0.207121	1	0	243805796	G	A	(0.2,0.4]	243642494	SCZ	AKT3	ENST00000492957
rs111536894	T	C	243974229					SCZ	0.004117	7.30103		0.454818	1	0	243974229	T	C	(0.4,0.6]	243810927	SCZ	AKT3	ENST00000492957
rs111536894	T	C	243974229					AKT3		6		0.454818	1	0	243974229	T	C	(0.4,0.6]	243810927	SCZ	AKT3	ENST00000492957
rs111536894	T	C	243974229					ENST00000492957		6		0.454818	1	0	243974229	T	C	(0.4,0.6]	243810927	SCZ	AKT3	ENST00000492957
rs111546203	C	T	243996887					AKT3		6		0.254643	1	0	243996887	T	C	(0.2,0.4]	243833585	SCZ	AKT3	ENST00000492957
rs111546203	C	T	243996887					SCZ	0.01662	7.30103		0.254643	1	0	243996887	T	C	(0.2,0.4]	243833585	SCZ	AKT3	ENST00000492957
rs111546203	C	T	243996887					ENST00000492957		6		0.254643	1	0	243996887	T	C	(0.2,0.4]	243833585	SCZ	AKT3	ENST00000492957
rs111549327	G	A	243658599					SCZ	0.7536	7.30103		-0.159185	1	0	243658599	A	G		243495297	SCZ	AKT3	ENST00000492957
rs111549327	G	A	243658599					AKT3		6		-0.159185	1	0	243658599	A	G		243495297	SCZ	AKT3	ENST00000492957
rs111549327	G	A	243658599					ENST00000492957		6		-0.159185	1	0	243658599	A	G		243495297	SCZ	AKT3	ENST00000492957
rs111667565	T	C	243669012					AKT3		6		0.30713	1	0	243669012	C	T	(0.2,0.4]	243505710	SCZ	AKT3	ENST00000492957
rs111667565	T	C	243669012					SCZ	1.736e-08	7.30103		0.30713	1	0	243669012	C	T	(0.2,0.4]	243505710	SCZ	AKT3	ENST00000492957
rs111667565	T	C	243669012					ENST00000492957		6		0.30713	1	0	243669012	C	T	(0.2,0.4]	243505710	SCZ	AKT3	ENST00000492957
rs111950930	T	G	244041920					SCZ	0.3371	7.30103		-0.0727916	1	0	244041920	G	T		243878618	SCZ	AKT3	ENST00000492957
rs111950930	T	G	244041920					AKT3		6		-0.0727916	1	0	244041920	G	T		243878618	SCZ	AKT3	ENST00000492957
rs111950930	T	G	244041920					ENST00000492957		6		-0.0727916	1	0	244041920	G	T		243878618	SCZ	AKT3	ENST00000492957
rs112014775	G	A	244122947					AKT3		6		-0.0147786	1	0	244122947	A	G		243959645	SCZ	AKT3	ENST00000492957
rs112014775	G	A	244122947					SCZ	0.9241	7.30103		-0.0147786	1	0	244122947	A	G		243959645	SCZ	AKT3	ENST00000492957
rs112014775	G	A	244122947					ENST00000492957		6		-0.0147786	1	0	244122947	A	G		243959645	SCZ	AKT3	ENST00000492957
rs1121276	T	C	243710407					AKT3		6		0.33786	1	0	243710407	C	T	(0.2,0.4]	243547105	SCZ	AKT3	ENST00000492957
rs1121276	T	C	243710407					ENST00000492957		6		0.33786	1	0	243710407	C	T	(0.2,0.4]	243547105	SCZ	AKT3	ENST00000492957
rs1121276	T	C	243710407					SCZ	0.8682	7.30103		0.33786	1	0	243710407	C	T	(0.2,0.4]	243547105	SCZ	AKT3	ENST00000492957
rs112223723	G	A	243659573					ENST00000492957		6		0.244455	1	0	243659573	A	G	(0.2,0.4]	243496271	SCZ	AKT3	ENST00000492957
rs112223723	G	A	243659573					SCZ	0.1333	7.30103		0.244455	1	0	243659573	A	G	(0.2,0.4]	243496271	SCZ	AKT3	ENST00000492957
rs112223723	G	A	243659573					AKT3		6		0.244455	1	0	243659573	A	G	(0.2,0.4]	243496271	SCZ	AKT3	ENST00000492957
rs112229668	G	A	243980785					SCZ	0.2715	7.30103		-0.0913853	1	0	243980785	A	G		243817483	SCZ	AKT3	ENST00000492957
rs112229668	G	A	243980785					AKT3		6		-0.0913853	1	0	243980785	A	G		243817483	SCZ	AKT3	ENST00000492957
rs112229668	G	A	243980785					ENST00000492957		6		-0.0913853	1	0	243980785	A	G		243817483	SCZ	AKT3	ENST00000492957
rs112236910	C	T	244119015					SCZ	0.9902	7.30103		-0.0147786	1	0	244119015	T	C		243955713	SCZ	AKT3	ENST00000492957
rs112236910	C	T	244119015					AKT3		6		-0.0147786	1	0	244119015	T	C		243955713	SCZ	AKT3	ENST00000492957
rs112236910	C	T	244119015					ENST00000492957		6		-0.0147786	1	0	244119015	T	C		243955713	SCZ	AKT3	ENST00000492957
rs112340499	G	C	244050923					AKT3		6		0.130338	1	0	244050923	C	G	[0,0.2]	243887621	SCZ	AKT3	ENST00000492957
rs112340499	G	C	244050923					ENST00000492957		6		0.130338	1	0	244050923	C	G	[0,0.2]	243887621	SCZ	AKT3	ENST00000492957
rs112340499	G	C	244050923					SCZ	0.07555	7.30103		0.130338	1	0	244050923	C	G	[0,0.2]	243887621	SCZ	AKT3	ENST00000492957
rs112369510	C	T	244144531					ENST00000492957		6		-0.112539	1	0	244144531	T	C		243981229	SCZ	AKT3	ENST00000492957
rs112369510	C	T	244144531					SCZ	0.717	7.30103		-0.112539	1	0	244144531	T	C		243981229	SCZ	AKT3	ENST00000492957
rs112369510	C	T	244144531					AKT3		6		-0.112539	1	0	244144531	T	C		243981229	SCZ	AKT3	ENST00000492957
rs112426408	A	G	244052447					SCZ	0.02599	7.30103		0.172904	1	0	244052447	G	A	[0,0.2]	243889145	SCZ	AKT3	ENST00000492957
rs112426408	A	G	244052447					AKT3		6		0.172904	1	0	244052447	G	A	[0,0.2]	243889145	SCZ	AKT3	ENST00000492957
rs112426408	A	G	244052447					ENST00000492957		6		0.172904	1	0	244052447	G	A	[0,0.2]	243889145	SCZ	AKT3	ENST00000492957
rs112587863	C	T	244116918					SCZ	0.9305	7.30103		-0.0147786	1	0	244116918	T	C		243953616	SCZ	AKT3	ENST00000492957
rs112587863	C	T	244116918					AKT3		6		-0.0147786	1	0	244116918	T	C		243953616	SCZ	AKT3	ENST00000492957
rs112587863	C	T	244116918					ENST00000492957		6		-0.0147786	1	0	244116918	T	C		243953616	SCZ	AKT3	ENST00000492957
rs112637892	C	T	244113029					SCZ	0.8721	7.30103		-0.0125388	1	0	244113029	T	C		243949727	SCZ	AKT3	ENST00000492957
rs112637892	C	T	244113029					AKT3		6		-0.0125388	1	0	244113029	T	C		243949727	SCZ	AKT3	ENST00000492957
rs112637892	C	T	244113029					ENST00000492957		6		-0.0125388	1	0	244113029	T	C		243949727	SCZ	AKT3	ENST00000492957
rs112646341	C	T	243683806					ENST00000492957		6		0.254267	1	0	243683806	T	C	(0.2,0.4]	243520504	SCZ	AKT3	ENST00000492957
rs112646341	C	T	243683806					AKT3		6		0.254267	1	0	243683806	T	C	(0.2,0.4]	243520504	SCZ	AKT3	ENST00000492957
rs112646341	C	T	243683806					SCZ	0.08069	7.30103		0.254267	1	0	243683806	T	C	(0.2,0.4]	243520504	SCZ	AKT3	ENST00000492957
rs112646892	C	T	243772302					AKT3		6		0.571623	1	0	243772302	T	C	(0.4,0.6]	243609000	SCZ	AKT3	ENST00000492957
rs112646892	C	T	243772302					SCZ	6.804e-06	7.30103		0.571623	1	0	243772302	T	C	(0.4,0.6]	243609000	SCZ	AKT3	ENST00000492957
rs112646892	C	T	243772302					ENST00000492957		6		0.571623	1	0	243772302	T	C	(0.4,0.6]	243609000	SCZ	AKT3	ENST00000492957
rs112666778	T	G	244028773					AKT3		6		0.180693	1	0	244028773	G	T	[0,0.2]	243865471	SCZ	AKT3	ENST00000492957
rs112666778	T	G	244028773					SCZ	0.04319	7.30103		0.180693	1	0	244028773	G	T	[0,0.2]	243865471	SCZ	AKT3	ENST00000492957
rs112666778	T	G	244028773					ENST00000492957		6		0.180693	1	0	244028773	G	T	[0,0.2]	243865471	SCZ	AKT3	ENST00000492957
rs112668057	C	T	243712253					SCZ	0.6544	7.30103		-0.103046	1	0	243712253	T	C		243548951	SCZ	AKT3	ENST00000492957
rs112668057	C	T	243712253					ENST00000492957		6		-0.103046	1	0	243712253	T	C		243548951	SCZ	AKT3	ENST00000492957
rs112668057	C	T	243712253					AKT3		6		-0.103046	1	0	243712253	T	C		243548951	SCZ	AKT3	ENST00000492957
rs112784321	A	G	243921871					ENST00000492957		6		-0.144714	1	0	243921871	G	A		243758569	SCZ	AKT3	ENST00000492957
rs112784321	A	G	243921871					AKT3		6		-0.144714	1	0	243921871	G	A		243758569	SCZ	AKT3	ENST00000492957
rs112784321	A	G	243921871					SCZ	0.09271	7.30103		-0.144714	1	0	243921871	G	A		243758569	SCZ	AKT3	ENST00000492957
rs112837551	T	G	243595070					AKT3		6		0	1	0	243595070	G	T	[0,0.2]	243431768	SCZ	AKT3	ENST00000492957
rs112837551	T	G	243595070					ENST00000492957		6		0	1	0	243595070	G	T	[0,0.2]	243431768	SCZ	AKT3	ENST00000492957
rs112837551	T	G	243595070					SCZ	0.642	7.30103		0	1	0	243595070	G	T	[0,0.2]	243431768	SCZ	AKT3	ENST00000492957
rs113005929	A	G	244009215					AKT3		6		-0.0913853	1	0	244009215	G	A		243845913	SCZ	AKT3	ENST00000492957
rs113005929	A	G	244009215					SCZ	0.3361	7.30103		-0.0913853	1	0	244009215	G	A		243845913	SCZ	AKT3	ENST00000492957
rs113005929	A	G	244009215					ENST00000492957		6		-0.0913853	1	0	244009215	G	A		243845913	SCZ	AKT3	ENST00000492957
rs113081936	C	T	243594305					SCZ	0.6352	7.30103		0	1	0	243594305	T	C	[0,0.2]	243431003	SCZ	AKT3	ENST00000492957
rs113081936	C	T	243594305					ENST00000492957		6		0	1	0	243594305	T	C	[0,0.2]	243431003	SCZ	AKT3	ENST00000492957
rs113081936	C	T	243594305					AKT3		6		0	1	0	243594305	T	C	[0,0.2]	243431003	SCZ	AKT3	ENST00000492957
rs113085028	C	G	243985979					ENST00000492957		6		0.56013	1	0	243985979	G	C	(0.4,0.6]	243822677	SCZ	AKT3	ENST00000492957
rs113085028	C	G	243985979					AKT3		6		0.56013	1	0	243985979	G	C	(0.4,0.6]	243822677	SCZ	AKT3	ENST00000492957
rs113085028	C	G	243985979					SCZ	4.226e-05	7.30103		0.56013	1	0	243985979	G	C	(0.4,0.6]	243822677	SCZ	AKT3	ENST00000492957
rs113210797	T	C	243587405					ENST00000492957		6		0	1	0	243587405	C	T	[0,0.2]	243424103	SCZ	AKT3	ENST00000492957
rs113210797	T	C	243587405					AKT3		6		0	1	0	243587405	C	T	[0,0.2]	243424103	SCZ	AKT3	ENST00000492957
rs113210797	T	C	243587405					SCZ	0.6137	7.30103		0	1	0	243587405	C	T	[0,0.2]	243424103	SCZ	AKT3	ENST00000492957
rs113271243	C	T	243749974					AKT3		6		-0.0968735	1	0	243749974	T	C		243586672	SCZ	AKT3	ENST00000492957
rs113271243	C	T	243749974					SCZ	0.7408	7.30103		-0.0968735	1	0	243749974	T	C		243586672	SCZ	AKT3	ENST00000492957
rs113271243	C	T	243749974					ENST00000492957		6		-0.0968735	1	0	243749974	T	C		243586672	SCZ	AKT3	ENST00000492957
rs113280137	C	G	244096668					ENST00000492957		6		-0.125928	1	0	244096668	G	C		243933366	SCZ	AKT3	ENST00000492957
rs113280137	C	G	244096668					SCZ	0.1433	7.30103		-0.125928	1	0	244096668	G	C		243933366	SCZ	AKT3	ENST00000492957
rs113280137	C	G	244096668					AKT3		6		-0.125928	1	0	244096668	G	C		243933366	SCZ	AKT3	ENST00000492957
rs113369911	G	A	244132804					ENST00000492957		6		0.0085313	1	0	244132804	A	G	[0,0.2]	243969502	SCZ	AKT3	ENST00000492957
rs113369911	G	A	244132804					SCZ	0.02019	7.30103		0.0085313	1	0	244132804	A	G	[0,0.2]	243969502	SCZ	AKT3	ENST00000492957
rs113369911	G	A	244132804					AKT3		6		0.0085313	1	0	244132804	A	G	[0,0.2]	243969502	SCZ	AKT3	ENST00000492957
rs113373469	T	C	244121332					ENST00000492957		6		-0.0147786	1	0	244121332	C	T		243958030	SCZ	AKT3	ENST00000492957
rs113373469	T	C	244121332					SCZ	0.9359	7.30103		-0.0147786	1	0	244121332	C	T		243958030	SCZ	AKT3	ENST00000492957
rs113373469	T	C	244121332					AKT3		6		-0.0147786	1	0	244121332	C	T		243958030	SCZ	AKT3	ENST00000492957
rs113422653	G	A	244142080					SCZ	0.08229	7.30103		0.0149084	1	0	244142080	A	G	[0,0.2]	243978778	SCZ	AKT3	ENST00000492957
rs113422653	G	A	244142080					AKT3		6		0.0149084	1	0	244142080	A	G	[0,0.2]	243978778	SCZ	AKT3	ENST00000492957
rs113422653	G	A	244142080					ENST00000492957		6		0.0149084	1	0	244142080	A	G	[0,0.2]	243978778	SCZ	AKT3	ENST00000492957
rs113516811	A	G	244115332					AKT3		6		-0.00773266	1	0	244115332	G	A		243952030	SCZ	AKT3	ENST00000492957
rs113516811	A	G	244115332					ENST00000492957		6		-0.00773266	1	0	244115332	G	A		243952030	SCZ	AKT3	ENST00000492957
rs113516811	A	G	244115332					SCZ	0.9169	7.30103		-0.00773266	1	0	244115332	G	A		243952030	SCZ	AKT3	ENST00000492957
rs113544916	T	C	243664614					ENST00000492957		6		-0.0676577	1	0	243664614	C	T		243501312	SCZ	AKT3	ENST00000492957
rs113544916	T	C	243664614					SCZ	0.01696	7.30103		-0.0676577	1	0	243664614	C	T		243501312	SCZ	AKT3	ENST00000492957
rs113544916	T	C	243664614					AKT3		6		-0.0676577	1	0	243664614	C	T		243501312	SCZ	AKT3	ENST00000492957
rs113572283	T	C	243594383					ENST00000492957		6		0	1	0	243594383	C	T	[0,0.2]	243431081	SCZ	AKT3	ENST00000492957
rs113572283	T	C	243594383					SCZ	0.09557	7.30103		0	1	0	243594383	C	T	[0,0.2]	243431081	SCZ	AKT3	ENST00000492957
rs113572283	T	C	243594383					AKT3		6		0	1	0	243594383	C	T	[0,0.2]	243431081	SCZ	AKT3	ENST00000492957
rs113685081	A	G	243586034					SCZ	0.5802	7.30103		0	1	0	243586034	G	A	[0,0.2]	243422732	SCZ	AKT3	ENST00000492957
rs113685081	A	G	243586034					AKT3		6		0	1	0	243586034	G	A	[0,0.2]	243422732	SCZ	AKT3	ENST00000492957
rs113685081	A	G	243586034					ENST00000492957		6		0	1	0	243586034	G	A	[0,0.2]	243422732	SCZ	AKT3	ENST00000492957
rs113818244	C	G	243905682					AKT3		6		-0.137115	1	0	243905682	G	C		243742380	SCZ	AKT3	ENST00000492957
rs113818244	C	G	243905682					ENST00000492957		6		-0.137115	1	0	243905682	G	C		243742380	SCZ	AKT3	ENST00000492957
rs113818244	C	G	243905682					SCZ	0.05218	7.30103		-0.137115	1	0	243905682	G	C		243742380	SCZ	AKT3	ENST00000492957
rs113825057	C	T	243648158					ENST00000492957		6		0.166372	1	0	243648158	T	C	[0,0.2]	243484856	SCZ	AKT3	ENST00000492957
rs113825057	C	T	243648158					AKT3		6		0.166372	1	0	243648158	T	C	[0,0.2]	243484856	SCZ	AKT3	ENST00000492957
rs113825057	C	T	243648158					SCZ	0.6636	7.30103		0.166372	1	0	243648158	T	C	[0,0.2]	243484856	SCZ	AKT3	ENST00000492957
rs113846194	G	A	243820088					ENST00000492957		6		-0.0866146	1	0	243820088	A	G		243656786	SCZ	AKT3	ENST00000492957
rs113846194	G	A	243820088					SCZ	0.6739	7.30103		-0.0866146	1	0	243820088	A	G		243656786	SCZ	AKT3	ENST00000492957
rs113846194	G	A	243820088					AKT3		6		-0.0866146	1	0	243820088	A	G		243656786	SCZ	AKT3	ENST00000492957
rs113886075	C	T	244117613					ENST00000492957		6		-0.0147786	1	0	244117613	T	C		243954311	SCZ	AKT3	ENST00000492957
rs113886075	C	T	244117613					AKT3		6		-0.0147786	1	0	244117613	T	C		243954311	SCZ	AKT3	ENST00000492957
rs113886075	C	T	244117613					SCZ	0.9857	7.30103		-0.0147786	1	0	244117613	T	C		243954311	SCZ	AKT3	ENST00000492957
rs114025835	C	T	243725223					ENST00000492957		6		0.184283	1	0	243725223	T	C	[0,0.2]	243561921	SCZ	AKT3	ENST00000492957
rs114025835	C	T	243725223					SCZ	0.367	7.30103		0.184283	1	0	243725223	T	C	[0,0.2]	243561921	SCZ	AKT3	ENST00000492957
rs114025835	C	T	243725223					AKT3		6		0.184283	1	0	243725223	T	C	[0,0.2]	243561921	SCZ	AKT3	ENST00000492957
rs114071120	C	T	243780073					ENST00000492957		6		-0.123539	1	0	243780073	T	C		243616771	SCZ	AKT3	ENST00000492957
rs114071120	C	T	243780073					AKT3		6		-0.123539	1	0	243780073	T	C		243616771	SCZ	AKT3	ENST00000492957
rs114071120	C	T	243780073					SCZ	0.7979	7.30103		-0.123539	1	0	243780073	T	C		243616771	SCZ	AKT3	ENST00000492957
rs114101061	C	T	243934242					ENST00000492957		6		-0.101494	1	0	243934242	T	C		243770940	SCZ	AKT3	ENST00000492957
rs114101061	C	T	243934242					SCZ	0.7768	7.30103		-0.101494	1	0	243934242	T	C		243770940	SCZ	AKT3	ENST00000492957
rs114101061	C	T	243934242					AKT3		6		-0.101494	1	0	243934242	T	C		243770940	SCZ	AKT3	ENST00000492957
rs114142069	G	A	243981591					SCZ	0.1023	7.30103		0.198898	1	0	243981591	A	G	[0,0.2]	243818289	SCZ	AKT3	ENST00000492957
rs114142069	G	A	243981591					ENST00000492957		6		0.198898	1	0	243981591	A	G	[0,0.2]	243818289	SCZ	AKT3	ENST00000492957
rs114142069	G	A	243981591					AKT3		6		0.198898	1	0	243981591	A	G	[0,0.2]	243818289	SCZ	AKT3	ENST00000492957
rs114143228	G	A	243845482					AKT3		6		-0.0975046	1	0	243845482	A	G		243682180	SCZ	AKT3	ENST00000492957
rs114143228	G	A	243845482					SCZ	0.4316	7.30103		-0.0975046	1	0	243845482	A	G		243682180	SCZ	AKT3	ENST00000492957
rs114143228	G	A	243845482					ENST00000492957		6		-0.0975046	1	0	243845482	A	G		243682180	SCZ	AKT3	ENST00000492957
rs114152031	A	G	243827863					SCZ	0.01257	7.30103		0.169046	1	0	243827863	G	A	[0,0.2]	243664561	SCZ	AKT3	ENST00000492957
rs114152031	A	G	243827863					ENST00000492957		6		0.169046	1	0	243827863	G	A	[0,0.2]	243664561	SCZ	AKT3	ENST00000492957
rs114152031	A	G	243827863					AKT3		6		0.169046	1	0	243827863	G	A	[0,0.2]	243664561	SCZ	AKT3	ENST00000492957
rs114313046	C	T	243882765					AKT3		6		-0.0225497	1	0	243882765	T	C		243719463	SCZ	AKT3	ENST00000492957
rs114313046	C	T	243882765					SCZ	0.7707	7.30103		-0.0225497	1	0	243882765	T	C		243719463	SCZ	AKT3	ENST00000492957
rs114313046	C	T	243882765					ENST00000492957		6		-0.0225497	1	0	243882765	T	C		243719463	SCZ	AKT3	ENST00000492957
rs114363325	A	G	243923204					SCZ	0.208	7.30103		-0.183894	1	0	243923204	G	A		243759902	SCZ	AKT3	ENST00000492957
rs114363325	A	G	243923204					ENST00000492957		6		-0.183894	1	0	243923204	G	A		243759902	SCZ	AKT3	ENST00000492957
rs114363325	A	G	243923204					AKT3		6		-0.183894	1	0	243923204	G	A		243759902	SCZ	AKT3	ENST00000492957
rs114382110	G	A	244147726					AKT3		6		0.0846325	1	0	244147726	A	G	[0,0.2]	243984424	SCZ	AKT3	ENST00000492957
rs114382110	G	A	244147726					SCZ	0.8254	7.30103		0.0846325	1	0	244147726	A	G	[0,0.2]	243984424	SCZ	AKT3	ENST00000492957
rs114382110	G	A	244147726					ENST00000492957		6		0.0846325	1	0	244147726	A	G	[0,0.2]	243984424	SCZ	AKT3	ENST00000492957
rs114417969	G	A	243569429					AKT3		6		0	1	0	243569429	A	G	[0,0.2]	243406127	SCZ	AKT3	ENST00000492957
rs114417969	G	A	243569429					ENST00000492957		6		0	1	0	243569429	A	G	[0,0.2]	243406127	SCZ	AKT3	ENST00000492957
rs114417969	G	A	243569429					SCZ	0.1371	7.30103		0	1	0	243569429	A	G	[0,0.2]	243406127	SCZ	AKT3	ENST00000492957
rs114470303	G	A	244037861					SCZ	0.3119	7.30103		0.0455121	1	0	244037861	A	G	[0,0.2]	243874559	SCZ	AKT3	ENST00000492957
rs114470303	G	A	244037861					AKT3		6		0.0455121	1	0	244037861	A	G	[0,0.2]	243874559	SCZ	AKT3	ENST00000492957
rs114470303	G	A	244037861					ENST00000492957		6		0.0455121	1	0	244037861	A	G	[0,0.2]	243874559	SCZ	AKT3	ENST00000492957
rs114515538	C	T	243893707					AKT3		6		-0.0329061	1	0	243893707	T	C		243730405	SCZ	AKT3	ENST00000492957
rs114515538	C	T	243893707					ENST00000492957		6		-0.0329061	1	0	243893707	T	C		243730405	SCZ	AKT3	ENST00000492957
rs114515538	C	T	243893707					SCZ	0.5183	7.30103		-0.0329061	1	0	243893707	T	C		243730405	SCZ	AKT3	ENST00000492957
rs114543671	T	C	243758998					SCZ	0.284	7.30103		-0.100108	1	0	243758998	C	T		243595696	SCZ	AKT3	ENST00000492957
rs114543671	T	C	243758998					AKT3		6		-0.100108	1	0	243758998	C	T		243595696	SCZ	AKT3	ENST00000492957
rs114543671	T	C	243758998					ENST00000492957		6		-0.100108	1	0	243758998	C	T		243595696	SCZ	AKT3	ENST00000492957
rs114590673	T	A	243817723					SCZ	0.08451	7.30103		0.127367	1	0	243817723	A	T	[0,0.2]	243654421	SCZ	AKT3	ENST00000492957
rs114590673	T	A	243817723					ENST00000492957		6		0.127367	1	0	243817723	A	T	[0,0.2]	243654421	SCZ	AKT3	ENST00000492957
rs114590673	T	A	243817723					AKT3		6		0.127367	1	0	243817723	A	T	[0,0.2]	243654421	SCZ	AKT3	ENST00000492957
rs114599974	C	G	244059630					ENST00000492957		6		-0.120937	1	0	244059630	G	C		243896328	SCZ	AKT3	ENST00000492957
rs114599974	C	G	244059630					SCZ	0.01228	7.30103		-0.120937	1	0	244059630	G	C		243896328	SCZ	AKT3	ENST00000492957
rs114599974	C	G	244059630					AKT3		6		-0.120937	1	0	244059630	G	C		243896328	SCZ	AKT3	ENST00000492957
rs114817042	C	T	243834783					AKT3		6		-0.118258	1	0	243834783	T	C		243671481	SCZ	AKT3	ENST00000492957
rs114817042	C	T	243834783					ENST00000492957		6		-0.118258	1	0	243834783	T	C		243671481	SCZ	AKT3	ENST00000492957
rs114817042	C	T	243834783					SCZ	0.7804	7.30103		-0.118258	1	0	243834783	T	C		243671481	SCZ	AKT3	ENST00000492957
rs114820700	A	G	244076690					SCZ	0.8493	7.30103		0.229053	1	0	244076690	G	A	(0.2,0.4]	243913388	SCZ	AKT3	ENST00000492957
rs114820700	A	G	244076690					AKT3		6		0.229053	1	0	244076690	G	A	(0.2,0.4]	243913388	SCZ	AKT3	ENST00000492957
rs114820700	A	G	244076690					ENST00000492957		6		0.229053	1	0	244076690	G	A	(0.2,0.4]	243913388	SCZ	AKT3	ENST00000492957
rs114857083	T	C	243984417					SCZ	0.2649	7.30103		-0.0975046	1	0	243984417	C	T		243821115	SCZ	AKT3	ENST00000492957
rs114857083	T	C	243984417					AKT3		6		-0.0975046	1	0	243984417	C	T		243821115	SCZ	AKT3	ENST00000492957
rs114857083	T	C	243984417					ENST00000492957		6		-0.0975046	1	0	243984417	C	T		243821115	SCZ	AKT3	ENST00000492957
rs114920270	T	C	243962833					SCZ	0.0154	7.30103		0.328884	1	0	243962833	C	T	(0.2,0.4]	243799531	SCZ	AKT3	ENST00000492957
rs114920270	T	C	243962833					AKT3		6		0.328884	1	0	243962833	C	T	(0.2,0.4]	243799531	SCZ	AKT3	ENST00000492957
rs114920270	T	C	243962833					ENST00000492957		6		0.328884	1	0	243962833	C	T	(0.2,0.4]	243799531	SCZ	AKT3	ENST00000492957
rs115008613	G	A	244045144					SCZ	0.7108	7.30103		0.181591	1	0	244045144	A	G	[0,0.2]	243881842	SCZ	AKT3	ENST00000492957
rs115008613	G	A	244045144					AKT3		6		0.181591	1	0	244045144	A	G	[0,0.2]	243881842	SCZ	AKT3	ENST00000492957
rs115008613	G	A	244045144					ENST00000492957		6		0.181591	1	0	244045144	A	G	[0,0.2]	243881842	SCZ	AKT3	ENST00000492957
rs115016816	G	A	244048976					AKT3		6		0.238214	1	0	244048976	A	G	(0.2,0.4]	243885674	SCZ	AKT3	ENST00000492957
rs115016816	G	A	244048976					SCZ	0.08377	7.30103		0.238214	1	0	244048976	A	G	(0.2,0.4]	243885674	SCZ	AKT3	ENST00000492957
rs115016816	G	A	244048976					ENST00000492957		6		0.238214	1	0	244048976	A	G	(0.2,0.4]	243885674	SCZ	AKT3	ENST00000492957
rs115113626	G	A	243948208					AKT3		6		-0.183894	1	0	243948208	A	G		243784906	SCZ	AKT3	ENST00000492957
rs115113626	G	A	243948208					SCZ	0.1895	7.30103		-0.183894	1	0	243948208	A	G		243784906	SCZ	AKT3	ENST00000492957
rs115113626	G	A	243948208					ENST00000492957		6		-0.183894	1	0	243948208	A	G		243784906	SCZ	AKT3	ENST00000492957
rs115136989	C	G	243608570					AKT3		6		0	1	0	243608570	G	C	[0,0.2]	243445268	SCZ	AKT3	ENST00000492957
rs115136989	C	G	243608570					SCZ	0.7023	7.30103		0	1	0	243608570	G	C	[0,0.2]	243445268	SCZ	AKT3	ENST00000492957
rs115136989	C	G	243608570					ENST00000492957		6		0	1	0	243608570	G	C	[0,0.2]	243445268	SCZ	AKT3	ENST00000492957
rs115171732	G	C	243694986					AKT3		6		0.199512	1	0	243694986	C	G	[0,0.2]	243531684	SCZ	AKT3	ENST00000492957
rs115171732	G	C	243694986					SCZ	0.1063	7.30103		0.199512	1	0	243694986	C	G	[0,0.2]	243531684	SCZ	AKT3	ENST00000492957
rs115171732	G	C	243694986					ENST00000492957		6		0.199512	1	0	243694986	C	G	[0,0.2]	243531684	SCZ	AKT3	ENST00000492957
rs115231150	C	T	244033460					AKT3		6		0.167063	1	0	244033460	T	C	[0,0.2]	243870158	SCZ	AKT3	ENST00000492957
rs115231150	C	T	244033460					ENST00000492957		6		0.167063	1	0	244033460	T	C	[0,0.2]	243870158	SCZ	AKT3	ENST00000492957
rs115231150	C	T	244033460					SCZ	0.02656	7.30103		0.167063	1	0	244033460	T	C	[0,0.2]	243870158	SCZ	AKT3	ENST00000492957
rs115231550	G	A	243954272					AKT3		6		0.254565	1	0	243954272	A	G	(0.2,0.4]	243790970	SCZ	AKT3	ENST00000492957
rs115231550	G	A	243954272					SCZ	0.1756	7.30103		0.254565	1	0	243954272	A	G	(0.2,0.4]	243790970	SCZ	AKT3	ENST00000492957
rs115231550	G	A	243954272					ENST00000492957		6		0.254565	1	0	243954272	A	G	(0.2,0.4]	243790970	SCZ	AKT3	ENST00000492957
rs115319094	G	A	244075628					SCZ	0.3249	7.30103		-0.0968273	1	0	244075628	A	G		243912326	SCZ	AKT3	ENST00000492957
rs115319094	G	A	244075628					ENST00000492957		6		-0.0968273	1	0	244075628	A	G		243912326	SCZ	AKT3	ENST00000492957
rs115319094	G	A	244075628					AKT3		6		-0.0968273	1	0	244075628	A	G		243912326	SCZ	AKT3	ENST00000492957
rs115381705	C	T	244074831					SCZ	0.03109	7.30103		-0.0765817	1	0	244074831	T	C		243911529	SCZ	AKT3	ENST00000492957
rs115381705	C	T	244074831					ENST00000492957		6		-0.0765817	1	0	244074831	T	C		243911529	SCZ	AKT3	ENST00000492957
rs115381705	C	T	244074831					AKT3		6		-0.0765817	1	0	244074831	T	C		243911529	SCZ	AKT3	ENST00000492957
rs115430437	C	T	243748445					ENST00000492957		6		0.248941	1	0	243748445	T	C	(0.2,0.4]	243585143	SCZ	AKT3	ENST00000492957
rs115430437	C	T	243748445					AKT3		6		0.248941	1	0	243748445	T	C	(0.2,0.4]	243585143	SCZ	AKT3	ENST00000492957
rs115430437	C	T	243748445					SCZ	0.8604	7.30103		0.248941	1	0	243748445	T	C	(0.2,0.4]	243585143	SCZ	AKT3	ENST00000492957
rs115431422	A	G	243802307					AKT3		6		-0.125728	1	0	243802307	G	A		243639005	SCZ	AKT3	ENST00000492957
rs115431422	A	G	243802307					SCZ	0.0007123	7.30103		-0.125728	1	0	243802307	G	A		243639005	SCZ	AKT3	ENST00000492957
rs115431422	A	G	243802307					ENST00000492957		6		-0.125728	1	0	243802307	G	A		243639005	SCZ	AKT3	ENST00000492957
rs115450612	T	C	243564036					ENST00000492957		6		0	1	0	243564036	C	T	[0,0.2]	243400734	SCZ	AKT3	ENST00000492957
rs115450612	T	C	243564036					AKT3		6		0	1	0	243564036	C	T	[0,0.2]	243400734	SCZ	AKT3	ENST00000492957
rs115450612	T	C	243564036					SCZ	0.5553	7.30103		0	1	0	243564036	C	T	[0,0.2]	243400734	SCZ	AKT3	ENST00000492957
rs115462012	G	A	243582374					AKT3		6		0	1	0	243582374	A	G	[0,0.2]	243419072	SCZ	AKT3	ENST00000492957
rs115462012	G	A	243582374					SCZ	0.0516	7.30103		0	1	0	243582374	A	G	[0,0.2]	243419072	SCZ	AKT3	ENST00000492957
rs115462012	G	A	243582374					ENST00000492957		6		0	1	0	243582374	A	G	[0,0.2]	243419072	SCZ	AKT3	ENST00000492957
rs115502941	T	G	243561795					SCZ	0.5441	7.30103		0	1	0	243561795	G	T	[0,0.2]	243398493	SCZ	AKT3	ENST00000492957
rs115502941	T	G	243561795					AKT3		6		0	1	0	243561795	G	T	[0,0.2]	243398493	SCZ	AKT3	ENST00000492957
rs115502941	T	G	243561795					ENST00000492957		6		0	1	0	243561795	G	T	[0,0.2]	243398493	SCZ	AKT3	ENST00000492957
rs115540036	G	C	243890977					AKT3		6		0.211096	1	0	243890977	C	G	(0.2,0.4]	243727675	SCZ	AKT3	ENST00000492957
rs115540036	G	C	243890977					SCZ	0.04432	7.30103		0.211096	1	0	243890977	C	G	(0.2,0.4]	243727675	SCZ	AKT3	ENST00000492957
rs115540036	G	C	243890977					ENST00000492957		6		0.211096	1	0	243890977	C	G	(0.2,0.4]	243727675	SCZ	AKT3	ENST00000492957
rs115548021	T	C	244038393					AKT3		6		0.210111	1	0	244038393	C	T	(0.2,0.4]	243875091	SCZ	AKT3	ENST00000492957
rs115548021	T	C	244038393					ENST00000492957		6		0.210111	1	0	244038393	C	T	(0.2,0.4]	243875091	SCZ	AKT3	ENST00000492957
rs115548021	T	C	244038393					SCZ	0.2587	7.30103		0.210111	1	0	244038393	C	T	(0.2,0.4]	243875091	SCZ	AKT3	ENST00000492957
rs115570095	T	A	244054375					AKT3		6		0.151275	1	0	244054375	A	T	[0,0.2]	243891073	SCZ	AKT3	ENST00000492957
rs115570095	T	A	244054375					SCZ	0.05311	7.30103		0.151275	1	0	244054375	A	T	[0,0.2]	243891073	SCZ	AKT3	ENST00000492957
rs115570095	T	A	244054375					ENST00000492957		6		0.151275	1	0	244054375	A	T	[0,0.2]	243891073	SCZ	AKT3	ENST00000492957
rs115594360	T	A	244141497					AKT3		6		-0.0139958	1	0	244141497	A	T		243978195	SCZ	AKT3	ENST00000492957
rs115594360	T	A	244141497					ENST00000492957		6		-0.0139958	1	0	244141497	A	T		243978195	SCZ	AKT3	ENST00000492957
rs115594360	T	A	244141497					SCZ	0.6455	7.30103		-0.0139958	1	0	244141497	A	T		243978195	SCZ	AKT3	ENST00000492957
rs115662459	A	T	243622453					ENST00000492957		6		0	1	0	243622453	T	A	[0,0.2]	243459151	SCZ	AKT3	ENST00000492957
rs115662459	A	T	243622453					AKT3		6		0	1	0	243622453	T	A	[0,0.2]	243459151	SCZ	AKT3	ENST00000492957
rs115662459	A	T	243622453					SCZ	0.05355	7.30103		0	1	0	243622453	T	A	[0,0.2]	243459151	SCZ	AKT3	ENST00000492957
rs115753893	T	C	243741681					ENST00000492957		6		-0.0815041	1	0	243741681	C	T		243578379	SCZ	AKT3	ENST00000492957
rs115753893	T	C	243741681					SCZ	0.0004089	7.30103		-0.0815041	1	0	243741681	C	T		243578379	SCZ	AKT3	ENST00000492957
rs115753893	T	C	243741681					AKT3		6		-0.0815041	1	0	243741681	C	T		243578379	SCZ	AKT3	ENST00000492957
rs115754292	C	T	243809488					ENST00000492957		6		0.328884	1	0	243809488	T	C	(0.2,0.4]	243646186	SCZ	AKT3	ENST00000492957
rs115754292	C	T	243809488					AKT3		6		0.328884	1	0	243809488	T	C	(0.2,0.4]	243646186	SCZ	AKT3	ENST00000492957
rs115754292	C	T	243809488					SCZ	0.02574	7.30103		0.328884	1	0	243809488	T	C	(0.2,0.4]	243646186	SCZ	AKT3	ENST00000492957
rs115766721	G	T	243548308					ENST00000492957		6		0	1	0	243548308	T	G	[0,0.2]	243385006	SCZ	AKT3	ENST00000492957
rs115766721	G	T	243548308					SCZ	0.004459	7.30103		0	1	0	243548308	T	G	[0,0.2]	243385006	SCZ	AKT3	ENST00000492957
rs115766721	G	T	243548308					AKT3		6		0	1	0	243548308	T	G	[0,0.2]	243385006	SCZ	AKT3	ENST00000492957
rs11577632	C	T	243743051					ENST00000492957		6		-0.0505329	1	0	243743051	T	C		243579749	SCZ	AKT3	ENST00000492957
rs11577632	C	T	243743051					AKT3		6		-0.0505329	1	0	243743051	T	C		243579749	SCZ	AKT3	ENST00000492957
rs11577632	C	T	243743051					SCZ	0.004418	7.30103		-0.0505329	1	0	243743051	T	C		243579749	SCZ	AKT3	ENST00000492957
rs11578053	G	T	243827085					ENST00000492957		6		-0.0856515	1	0	243827085	T	G		243663783	SCZ	AKT3	ENST00000492957
rs11578053	G	T	243827085					SCZ	0.001397	7.30103		-0.0856515	1	0	243827085	T	G		243663783	SCZ	AKT3	ENST00000492957
rs11578053	G	T	243827085					AKT3		6		-0.0856515	1	0	243827085	T	G		243663783	SCZ	AKT3	ENST00000492957
rs11578459	A	G	243770727					SCZ	1.087e-09	7.30103		0.830109	1	0	243770727	A	G	(0.8,1]	243607425	SCZ	AKT3	ENST00000492957
rs11578459	A	G	243770727					ENST00000492957		6		0.830109	1	0	243770727	A	G	(0.8,1]	243607425	SCZ	AKT3	ENST00000492957
rs11578459	A	G	243770727					AKT3		6		0.830109	1	0	243770727	A	G	(0.8,1]	243607425	SCZ	AKT3	ENST00000492957
rs115785180	A	G	243530479					AKT3		6		0	1	0	243530479	G	A	[0,0.2]	243367177	SCZ	AKT3	ENST00000492957
rs115785180	A	G	243530479					SCZ	0.4857	7.30103		0	1	0	243530479	G	A	[0,0.2]	243367177	SCZ	AKT3	ENST00000492957
rs115785180	A	G	243530479					ENST00000492957		6		0	1	0	243530479	G	A	[0,0.2]	243367177	SCZ	AKT3	ENST00000492957
rs11579221	C	T	243535038					SCZ	0.0004346	7.30103		0	1	0	243535038	T	C	[0,0.2]	243371736	SCZ	AKT3	ENST00000492957
rs11579221	C	T	243535038					ENST00000492957		6		0	1	0	243535038	T	C	[0,0.2]	243371736	SCZ	AKT3	ENST00000492957
rs11579221	C	T	243535038					AKT3		6		0	1	0	243535038	T	C	[0,0.2]	243371736	SCZ	AKT3	ENST00000492957
rs11579649	C	T	244017865					AKT3		6		0.965214	1	0	244017865	C	T	(0.8,1]	243854563	SCZ	AKT3	ENST00000492957
rs11579649	C	T	244017865					SCZ	2.913e-06	7.30103		0.965214	1	0	244017865	C	T	(0.8,1]	243854563	SCZ	AKT3	ENST00000492957
rs11579649	C	T	244017865					ENST00000492957		6		0.965214	1	0	244017865	C	T	(0.8,1]	243854563	SCZ	AKT3	ENST00000492957
rs115805440	G	A	244142393					SCZ	0.2363	7.30103		-0.0493755	1	0	244142393	A	G		243979091	SCZ	AKT3	ENST00000492957
rs115805440	G	A	244142393					ENST00000492957		6		-0.0493755	1	0	244142393	A	G		243979091	SCZ	AKT3	ENST00000492957
rs115805440	G	A	244142393					AKT3		6		-0.0493755	1	0	244142393	A	G		243979091	SCZ	AKT3	ENST00000492957
rs11581792	A	G	243586670					AKT3		6		0	1	0	243586670	G	A	[0,0.2]	243423368	SCZ	AKT3	ENST00000492957
rs11581792	A	G	243586670					SCZ	0.1161	7.30103		0	1	0	243586670	G	A	[0,0.2]	243423368	SCZ	AKT3	ENST00000492957
rs11581792	A	G	243586670					ENST00000492957		6		0	1	0	243586670	G	A	[0,0.2]	243423368	SCZ	AKT3	ENST00000492957
rs115821750	T	C	243720201					AKT3		6		-0.0225497	1	0	243720201	C	T		243556899	SCZ	AKT3	ENST00000492957
rs115821750	T	C	243720201					ENST00000492957		6		-0.0225497	1	0	243720201	C	T		243556899	SCZ	AKT3	ENST00000492957
rs115821750	T	C	243720201					SCZ	0.9288	7.30103		-0.0225497	1	0	243720201	C	T		243556899	SCZ	AKT3	ENST00000492957
rs11584607	A	G	244069010	1	243488234	243851079	243905708	SCZ	0.0009066	7.30103		0.363644	1	0	244069010	G	A	(0.2,0.4]	243905708	SCZ	AKT3	ENST00000492957
rs11584607	A	G	244069010	1	243488234	243851079	243905708	AKT3	0.338273	6		0.363644	1	0	244069010	G	A	(0.2,0.4]	243905708	SCZ	AKT3	ENST00000492957
rs11584607	A	G	244069010	1	243488234	243851079	243905708	ENST00000492957	1.07e-08	6		0.363644	1	0	244069010	G	A	(0.2,0.4]	243905708	SCZ	AKT3	ENST00000492957
rs11585986	G	C	243792591					AKT3		6		0.820146	1	0	243792591	G	C	(0.8,1]	243629289	SCZ	AKT3	ENST00000492957
rs11585986	G	C	243792591					ENST00000492957		6		0.820146	1	0	243792591	G	C	(0.8,1]	243629289	SCZ	AKT3	ENST00000492957
rs11585986	G	C	243792591					SCZ	3.314e-09	7.30103		0.820146	1	0	243792591	G	C	(0.8,1]	243629289	SCZ	AKT3	ENST00000492957
rs11586029	C	T	243910067					SCZ	1.829e-08	7.30103		0.835745	1	0	243910067	C	T	(0.8,1]	243746765	SCZ	AKT3	ENST00000492957
rs11586029	C	T	243910067					AKT3		6		0.835745	1	0	243910067	C	T	(0.8,1]	243746765	SCZ	AKT3	ENST00000492957
rs11586029	C	T	243910067					ENST00000492957		6		0.835745	1	0	243910067	C	T	(0.8,1]	243746765	SCZ	AKT3	ENST00000492957
rs11586609	A	T	244143449					SCZ	0.2072	7.30103		-0.0678756	1	0	244143449	T	A		243980147	SCZ	AKT3	ENST00000492957
rs11586609	A	T	244143449					ENST00000492957		6		-0.0678756	1	0	244143449	T	A		243980147	SCZ	AKT3	ENST00000492957
rs11586609	A	T	244143449					AKT3		6		-0.0678756	1	0	244143449	T	A		243980147	SCZ	AKT3	ENST00000492957
rs11586900	A	T	244148851					ENST00000492957		6		-0.0867387	1	0	244148851	T	A		243985549	SCZ	AKT3	ENST00000492957
rs11586900	A	T	244148851					SCZ	0.1927	7.30103		-0.0867387	1	0	244148851	T	A		243985549	SCZ	AKT3	ENST00000492957
rs11586900	A	T	244148851					AKT3		6		-0.0867387	1	0	244148851	T	A		243985549	SCZ	AKT3	ENST00000492957
rs11588042	T	C	243934631					AKT3		6		-0.112075	1	0	243934631	C	T		243771329	SCZ	AKT3	ENST00000492957
rs11588042	T	C	243934631					ENST00000492957		6		-0.112075	1	0	243934631	C	T		243771329	SCZ	AKT3	ENST00000492957
rs11588042	T	C	243934631					SCZ	0.001561	7.30103		-0.112075	1	0	243934631	C	T		243771329	SCZ	AKT3	ENST00000492957
rs11589907	T	C	243818260					SCZ	4.028e-09	7.30103		0.838556	1	0	243818260	T	C	(0.8,1]	243654958	SCZ	AKT3	ENST00000492957
rs11589907	T	C	243818260					AKT3		6		0.838556	1	0	243818260	T	C	(0.8,1]	243654958	SCZ	AKT3	ENST00000492957
rs11589907	T	C	243818260					ENST00000492957		6		0.838556	1	0	243818260	T	C	(0.8,1]	243654958	SCZ	AKT3	ENST00000492957
rs11590190	A	G	244019998					SCZ	2.668e-09	7.30103		-0.367738	1	0	244019998	G	A		243856696	SCZ	AKT3	ENST00000492957
rs11590190	A	G	244019998					AKT3		6		-0.367738	1	0	244019998	G	A		243856696	SCZ	AKT3	ENST00000492957
rs11590190	A	G	244019998					ENST00000492957		6		-0.367738	1	0	244019998	G	A		243856696	SCZ	AKT3	ENST00000492957
rs115995640	A	G	243607277					SCZ	0.2205	7.30103		0	1	0	243607277	G	A	[0,0.2]	243443975	SCZ	AKT3	ENST00000492957
rs115995640	A	G	243607277					AKT3		6		0	1	0	243607277	G	A	[0,0.2]	243443975	SCZ	AKT3	ENST00000492957
rs115995640	A	G	243607277					ENST00000492957		6		0	1	0	243607277	G	A	[0,0.2]	243443975	SCZ	AKT3	ENST00000492957
rs115995907	T	C	243686018					SCZ	0.5499	7.30103		-0.0968735	1	0	243686018	C	T		243522716	SCZ	AKT3	ENST00000492957
rs115995907	T	C	243686018					AKT3		6		-0.0968735	1	0	243686018	C	T		243522716	SCZ	AKT3	ENST00000492957
rs115995907	T	C	243686018					ENST00000492957		6		-0.0968735	1	0	243686018	C	T		243522716	SCZ	AKT3	ENST00000492957
rs116040573	T	C	243881767					AKT3		6		0.237749	1	0	243881767	C	T	(0.2,0.4]	243718465	SCZ	AKT3	ENST00000492957
rs116040573	T	C	243881767					SCZ	0.0001344	7.30103		0.237749	1	0	243881767	C	T	(0.2,0.4]	243718465	SCZ	AKT3	ENST00000492957
rs116040573	T	C	243881767					ENST00000492957		6		0.237749	1	0	243881767	C	T	(0.2,0.4]	243718465	SCZ	AKT3	ENST00000492957
rs116050381	A	C	244123919					AKT3		6		0.0251631	1	0	244123919	C	A	[0,0.2]	243960617	SCZ	AKT3	ENST00000492957
rs116050381	A	C	244123919					SCZ	0.318	7.30103		0.0251631	1	0	244123919	C	A	[0,0.2]	243960617	SCZ	AKT3	ENST00000492957
rs116050381	A	C	244123919					ENST00000492957		6		0.0251631	1	0	244123919	C	A	[0,0.2]	243960617	SCZ	AKT3	ENST00000492957
rs116203085	G	A	243933749					AKT3		6		-0.0953434	1	0	243933749	A	G		243770447	SCZ	AKT3	ENST00000492957
rs116203085	G	A	243933749					SCZ	0.2677	7.30103		-0.0953434	1	0	243933749	A	G		243770447	SCZ	AKT3	ENST00000492957
rs116203085	G	A	243933749					ENST00000492957		6		-0.0953434	1	0	243933749	A	G		243770447	SCZ	AKT3	ENST00000492957
rs116260792	A	C	243698394					AKT3		6		-0.0783074	1	0	243698394	C	A		243535092	SCZ	AKT3	ENST00000492957
rs116260792	A	C	243698394					SCZ	0.0124	7.30103		-0.0783074	1	0	243698394	C	A		243535092	SCZ	AKT3	ENST00000492957
rs116260792	A	C	243698394					ENST00000492957		6		-0.0783074	1	0	243698394	C	A		243535092	SCZ	AKT3	ENST00000492957
rs116265639	A	G	243720340					AKT3		6		0.254565	1	0	243720340	G	A	(0.2,0.4]	243557038	SCZ	AKT3	ENST00000492957
rs116265639	A	G	243720340					ENST00000492957		6		0.254565	1	0	243720340	G	A	(0.2,0.4]	243557038	SCZ	AKT3	ENST00000492957
rs116265639	A	G	243720340					SCZ	0.02799	7.30103		0.254565	1	0	243720340	G	A	(0.2,0.4]	243557038	SCZ	AKT3	ENST00000492957
rs116364534	T	G	244023403					AKT3		6		0.329129	1	0	244023403	G	T	(0.2,0.4]	243860101	SCZ	AKT3	ENST00000492957
rs116364534	T	G	244023403					SCZ	0.02473	7.30103		0.329129	1	0	244023403	G	T	(0.2,0.4]	243860101	SCZ	AKT3	ENST00000492957
rs116364534	T	G	244023403					ENST00000492957		6		0.329129	1	0	244023403	G	T	(0.2,0.4]	243860101	SCZ	AKT3	ENST00000492957
rs116474213	T	C	244047693					SCZ	0.04636	7.30103		0.16852	1	0	244047693	C	T	[0,0.2]	243884391	SCZ	AKT3	ENST00000492957
rs116474213	T	C	244047693					ENST00000492957		6		0.16852	1	0	244047693	C	T	[0,0.2]	243884391	SCZ	AKT3	ENST00000492957
rs116474213	T	C	244047693					AKT3		6		0.16852	1	0	244047693	C	T	[0,0.2]	243884391	SCZ	AKT3	ENST00000492957
rs116602592	G	A	243749065					SCZ	7.485e-05	7.30103		0.237749	1	0	243749065	A	G	(0.2,0.4]	243585763	SCZ	AKT3	ENST00000492957
rs116602592	G	A	243749065					ENST00000492957		6		0.237749	1	0	243749065	A	G	(0.2,0.4]	243585763	SCZ	AKT3	ENST00000492957
rs116602592	G	A	243749065					AKT3		6		0.237749	1	0	243749065	A	G	(0.2,0.4]	243585763	SCZ	AKT3	ENST00000492957
rs116790446	A	G	243865515					ENST00000492957		6		-0.183894	1	0	243865515	G	A		243702213	SCZ	AKT3	ENST00000492957
rs116790446	A	G	243865515					AKT3		6		-0.183894	1	0	243865515	G	A		243702213	SCZ	AKT3	ENST00000492957
rs116790446	A	G	243865515					SCZ	0.1682	7.30103		-0.183894	1	0	243865515	G	A		243702213	SCZ	AKT3	ENST00000492957
rs116833725	G	C	243564608					AKT3		6		0	1	0	243564608	C	G	[0,0.2]	243401306	SCZ	AKT3	ENST00000492957
rs116833725	G	C	243564608					SCZ	0.03663	7.30103		0	1	0	243564608	C	G	[0,0.2]	243401306	SCZ	AKT3	ENST00000492957
rs116833725	G	C	243564608					ENST00000492957		6		0	1	0	243564608	C	G	[0,0.2]	243401306	SCZ	AKT3	ENST00000492957
rs11799593	A	G	243615878					ENST00000492957		6		0	1	0	243615878	G	A	[0,0.2]	243452576	SCZ	AKT3	ENST00000492957
rs11799593	A	G	243615878					AKT3		6		0	1	0	243615878	G	A	[0,0.2]	243452576	SCZ	AKT3	ENST00000492957
rs11799593	A	G	243615878					SCZ	0.9792	7.30103		0	1	0	243615878	G	A	[0,0.2]	243452576	SCZ	AKT3	ENST00000492957
rs11799609	G	T	243618317					AKT3		6		0	1	0	243618317	T	G	[0,0.2]	243455015	SCZ	AKT3	ENST00000492957
rs11799609	G	T	243618317					SCZ	5.208e-07	7.30103		0	1	0	243618317	T	G	[0,0.2]	243455015	SCZ	AKT3	ENST00000492957
rs11799609	G	T	243618317					ENST00000492957		6		0	1	0	243618317	T	G	[0,0.2]	243455015	SCZ	AKT3	ENST00000492957
rs11800122	G	A	243613748	1	243488234	243851079	243450446	SCZ	0.3701	7.30103		0	1	0	243613748	A	G	[0,0.2]	243450446	SCZ	AKT3	ENST00000492957
rs11800122	G	A	243613748	1	243488234	243851079	243450446	AKT3	0.0139676	6		0	1	0	243613748	A	G	[0,0.2]	243450446	SCZ	AKT3	ENST00000492957
rs11800122	G	A	243613748	1	243488234	243851079	243450446	ENST00000492957	4.31366e-08	6		0	1	0	243613748	A	G	[0,0.2]	243450446	SCZ	AKT3	ENST00000492957
rs11801121	G	A	243616265					AKT3		6		0	1	0	243616265	A	G	[0,0.2]	243452963	SCZ	AKT3	ENST00000492957
rs11801121	G	A	243616265					SCZ	0.9438	7.30103		0	1	0	243616265	A	G	[0,0.2]	243452963	SCZ	AKT3	ENST00000492957
rs11801121	G	A	243616265					ENST00000492957		6		0	1	0	243616265	A	G	[0,0.2]	243452963	SCZ	AKT3	ENST00000492957
rs11801170	T	C	243563644					AKT3		6		0	1	0	243563644	C	T	[0,0.2]	243400342	SCZ	AKT3	ENST00000492957
rs11801170	T	C	243563644					ENST00000492957		6		0	1	0	243563644	C	T	[0,0.2]	243400342	SCZ	AKT3	ENST00000492957
rs11801170	T	C	243563644					SCZ	0.5183	7.30103		0	1	0	243563644	C	T	[0,0.2]	243400342	SCZ	AKT3	ENST00000492957
rs11808637	G	A	243539011					AKT3		6		0	1	0	243539011	A	G	[0,0.2]	243375709	SCZ	AKT3	ENST00000492957
rs11808637	G	A	243539011					SCZ	0.9734	7.30103		0	1	0	243539011	A	G	[0,0.2]	243375709	SCZ	AKT3	ENST00000492957
rs11808637	G	A	243539011					ENST00000492957		6		0	1	0	243539011	A	G	[0,0.2]	243375709	SCZ	AKT3	ENST00000492957
rs11809721	T	C	243603874					AKT3		6		0	1	0	243603874	C	T	[0,0.2]	243440572	SCZ	AKT3	ENST00000492957
rs11809721	T	C	243603874					ENST00000492957		6		0	1	0	243603874	C	T	[0,0.2]	243440572	SCZ	AKT3	ENST00000492957
rs11809721	T	C	243603874					SCZ	0.4833	7.30103		0	1	0	243603874	C	T	[0,0.2]	243440572	SCZ	AKT3	ENST00000492957
rs11810833	T	G	243617188	1	243488234	243851079	243453886	ENST00000492957	0.364723	6		0	1	0	243617188	G	T	[0,0.2]	243453886	SCZ	AKT3	ENST00000492957
rs11810833	T	G	243617188	1	243488234	243851079	243453886	AKT3	0.812466	6		0	1	0	243617188	G	T	[0,0.2]	243453886	SCZ	AKT3	ENST00000492957
rs11810833	T	G	243617188	1	243488234	243851079	243453886	SCZ	6.007e-07	7.30103		0	1	0	243617188	G	T	[0,0.2]	243453886	SCZ	AKT3	ENST00000492957
rs118159431	C	G	244082094					ENST00000492957		6		-0.00882092	1	0	244082094	G	C		243918792	SCZ	AKT3	ENST00000492957
rs118159431	C	G	244082094					SCZ	0.373	7.30103		-0.00882092	1	0	244082094	G	C		243918792	SCZ	AKT3	ENST00000492957
rs118159431	C	G	244082094					AKT3		6		-0.00882092	1	0	244082094	G	C		243918792	SCZ	AKT3	ENST00000492957
rs12021907	C	T	243995640	1	243488234	243851079	243832338	ENST00000492957	2.48288e-34	6		0.519691	1	0	243995640	T	C	(0.4,0.6]	243832338	SCZ	AKT3	ENST00000492957
rs12021907	C	T	243995640	1	243488234	243851079	243832338	AKT3	0.0509251	6		0.519691	1	0	243995640	T	C	(0.4,0.6]	243832338	SCZ	AKT3	ENST00000492957
rs12021907	C	T	243995640	1	243488234	243851079	243832338	SCZ	0.0001584	7.30103		0.519691	1	0	243995640	T	C	(0.4,0.6]	243832338	SCZ	AKT3	ENST00000492957
rs12022077	G	A	243617848					ENST00000492957		6		0	1	0	243617848	A	G	[0,0.2]	243454546	SCZ	AKT3	ENST00000492957
rs12022077	G	A	243617848					SCZ	0.857	7.30103		0	1	0	243617848	A	G	[0,0.2]	243454546	SCZ	AKT3	ENST00000492957
rs12022077	G	A	243617848					AKT3		6		0	1	0	243617848	A	G	[0,0.2]	243454546	SCZ	AKT3	ENST00000492957
rs12023642	T	G	243767826					ENST00000492957		6		0.525468	1	0	243767826	G	T	(0.4,0.6]	243604524	SCZ	AKT3	ENST00000492957
rs12023642	T	G	243767826					AKT3		6		0.525468	1	0	243767826	G	T	(0.4,0.6]	243604524	SCZ	AKT3	ENST00000492957
rs12023642	T	G	243767826					SCZ	1.071e-05	7.30103		0.525468	1	0	243767826	G	T	(0.4,0.6]	243604524	SCZ	AKT3	ENST00000492957
rs12023775	C	T	243547345					ENST00000492957		6		0	1	0	243547345	C	T	[0,0.2]	243384043	SCZ	AKT3	ENST00000492957
rs12023775	C	T	243547345					SCZ	2.141e-06	7.30103		0	1	0	243547345	C	T	[0,0.2]	243384043	SCZ	AKT3	ENST00000492957
rs12023775	C	T	243547345					AKT3		6		0	1	0	243547345	C	T	[0,0.2]	243384043	SCZ	AKT3	ENST00000492957
rs12025333	C	T	244135137					SCZ	0.00887	7.30103		-0.01373	1	0	244135137	T	C		243971835	SCZ	AKT3	ENST00000492957
rs12025333	C	T	244135137					ENST00000492957		6		-0.01373	1	0	244135137	T	C		243971835	SCZ	AKT3	ENST00000492957
rs12025333	C	T	244135137					AKT3		6		-0.01373	1	0	244135137	T	C		243971835	SCZ	AKT3	ENST00000492957
rs12026107	C	G	244146047					AKT3		6		-0.0267669	1	0	244146047	G	C		243982745	SCZ	AKT3	ENST00000492957
rs12026107	C	G	244146047					SCZ	0.6906	7.30103		-0.0267669	1	0	244146047	G	C		243982745	SCZ	AKT3	ENST00000492957
rs12026107	C	G	244146047					ENST00000492957		6		-0.0267669	1	0	244146047	G	C		243982745	SCZ	AKT3	ENST00000492957
rs12028447	C	T	243617092					SCZ	0.9059	7.30103		0	1	0	243617092	T	C	[0,0.2]	243453790	SCZ	AKT3	ENST00000492957
rs12028447	C	T	243617092					ENST00000492957		6		0	1	0	243617092	T	C	[0,0.2]	243453790	SCZ	AKT3	ENST00000492957
rs12028447	C	T	243617092					AKT3		6		0	1	0	243617092	T	C	[0,0.2]	243453790	SCZ	AKT3	ENST00000492957
rs12029086	G	T	243564722	1	243488234	243851079	243401420	AKT3	0.229792	6		0	1	0	243564722	T	G	[0,0.2]	243401420	SCZ	AKT3	ENST00000492957
rs12029086	G	T	243564722	1	243488234	243851079	243401420	SCZ	0.2194	7.30103		0	1	0	243564722	T	G	[0,0.2]	243401420	SCZ	AKT3	ENST00000492957
rs12029086	G	T	243564722	1	243488234	243851079	243401420	ENST00000492957	6.13246e-08	6		0	1	0	243564722	T	G	[0,0.2]	243401420	SCZ	AKT3	ENST00000492957
rs12031994	T	C	243917309	1	243488234	243851079	243754007	SCZ	0.00032	7.30103		0.519691	1	0	243917309	C	T	(0.4,0.6]	243754007	SCZ	AKT3	ENST00000492957
rs12031994	T	C	243917309	1	243488234	243851079	243754007	ENST00000492957	9.95632e-36	6		0.519691	1	0	243917309	C	T	(0.4,0.6]	243754007	SCZ	AKT3	ENST00000492957
rs12031994	T	C	243917309	1	243488234	243851079	243754007	AKT3	0.0332433	6		0.519691	1	0	243917309	C	T	(0.4,0.6]	243754007	SCZ	AKT3	ENST00000492957
rs12032342	G	A	243834360					AKT3		6		0.606825	1	0	243834360	A	G	(0.6,0.8]	243671058	SCZ	AKT3	ENST00000492957
rs12032342	G	A	243834360					SCZ	2.479e-05	7.30103		0.606825	1	0	243834360	A	G	(0.6,0.8]	243671058	SCZ	AKT3	ENST00000492957
rs12032342	G	A	243834360					ENST00000492957		6		0.606825	1	0	243834360	A	G	(0.6,0.8]	243671058	SCZ	AKT3	ENST00000492957
rs12032481	A	C	243788009					AKT3		6		0.252885	1	0	243788009	C	A	(0.2,0.4]	243624707	SCZ	AKT3	ENST00000492957
rs12032481	A	C	243788009					ENST00000492957		6		0.252885	1	0	243788009	C	A	(0.2,0.4]	243624707	SCZ	AKT3	ENST00000492957
rs12032481	A	C	243788009					SCZ	0.04004	7.30103		0.252885	1	0	243788009	C	A	(0.2,0.4]	243624707	SCZ	AKT3	ENST00000492957
rs12034588	T	A	243784392					ENST00000492957		6		0.603956	1	0	243784392	A	T	(0.6,0.8]	243621090	SCZ	AKT3	ENST00000492957
rs12034588	T	A	243784392					AKT3		6		0.603956	1	0	243784392	A	T	(0.6,0.8]	243621090	SCZ	AKT3	ENST00000492957
rs12034588	T	A	243784392					SCZ	4.356e-06	7.30103		0.603956	1	0	243784392	A	T	(0.6,0.8]	243621090	SCZ	AKT3	ENST00000492957
rs12035042	T	G	243583899					AKT3		6		0	1	0	243583899	G	T	[0,0.2]	243420597	SCZ	AKT3	ENST00000492957
rs12035042	T	G	243583899					ENST00000492957		6		0	1	0	243583899	G	T	[0,0.2]	243420597	SCZ	AKT3	ENST00000492957
rs12035042	T	G	243583899					SCZ	0.1698	7.30103		0	1	0	243583899	G	T	[0,0.2]	243420597	SCZ	AKT3	ENST00000492957
rs12035268	T	C	244121429					AKT3		6		-0.0284612	1	0	244121429	C	T		243958127	SCZ	AKT3	ENST00000492957
rs12035268	T	C	244121429					SCZ	0.002477	7.30103		-0.0284612	1	0	244121429	C	T		243958127	SCZ	AKT3	ENST00000492957
rs12035268	T	C	244121429					ENST00000492957		6		-0.0284612	1	0	244121429	C	T		243958127	SCZ	AKT3	ENST00000492957
rs12037013	G	A	243784207	1	243488234	243851079	243620905	SCZ	3.837e-05	7.30103		0.530691	1	0	243784207	A	G	(0.4,0.6]	243620905	SCZ	AKT3	ENST00000492957
rs12037013	G	A	243784207	1	243488234	243851079	243620905	ENST00000492957	7.55054e-39	6		0.530691	1	0	243784207	A	G	(0.4,0.6]	243620905	SCZ	AKT3	ENST00000492957
rs12037013	G	A	243784207	1	243488234	243851079	243620905	AKT3	0.0871542	6		0.530691	1	0	243784207	A	G	(0.4,0.6]	243620905	SCZ	AKT3	ENST00000492957
rs12037698	G	A	243584345					ENST00000492957		6		0	1	0	243584345	A	G	[0,0.2]	243421043	SCZ	AKT3	ENST00000492957
rs12037698	G	A	243584345					AKT3		6		0	1	0	243584345	A	G	[0,0.2]	243421043	SCZ	AKT3	ENST00000492957
rs12037698	G	A	243584345					SCZ	0.325	7.30103		0	1	0	243584345	A	G	[0,0.2]	243421043	SCZ	AKT3	ENST00000492957
rs12038927	A	G	244141178					ENST00000492957		6		0.00487479	1	0	244141178	G	A	[0,0.2]	243977876	SCZ	AKT3	ENST00000492957
rs12038927	A	G	244141178					AKT3		6		0.00487479	1	0	244141178	G	A	[0,0.2]	243977876	SCZ	AKT3	ENST00000492957
rs12038927	A	G	244141178					SCZ	0.01587	7.30103		0.00487479	1	0	244141178	G	A	[0,0.2]	243977876	SCZ	AKT3	ENST00000492957
rs12038981	G	A	243866855					AKT3		6		0.490672	1	0	243866855	A	G	(0.4,0.6]	243703553	SCZ	AKT3	ENST00000492957
rs12038981	G	A	243866855					SCZ	0.005795	7.30103		0.490672	1	0	243866855	A	G	(0.4,0.6]	243703553	SCZ	AKT3	ENST00000492957
rs12038981	G	A	243866855					ENST00000492957		6		0.490672	1	0	243866855	A	G	(0.4,0.6]	243703553	SCZ	AKT3	ENST00000492957
rs12039979	G	A	243597228					SCZ	0.3426	7.30103		0	1	0	243597228	A	G	[0,0.2]	243433926	SCZ	AKT3	ENST00000492957
rs12039979	G	A	243597228					AKT3		6		0	1	0	243597228	A	G	[0,0.2]	243433926	SCZ	AKT3	ENST00000492957
rs12039979	G	A	243597228					ENST00000492957		6		0	1	0	243597228	A	G	[0,0.2]	243433926	SCZ	AKT3	ENST00000492957
rs12042298	C	T	243651806					ENST00000492957		6		0.28249	1	0	243651806	T	C	(0.2,0.4]	243488504	SCZ	AKT3	ENST00000492957
rs12042298	C	T	243651806					SCZ	3.704e-06	7.30103		0.28249	1	0	243651806	T	C	(0.2,0.4]	243488504	SCZ	AKT3	ENST00000492957
rs12042298	C	T	243651806					AKT3		6		0.28249	1	0	243651806	T	C	(0.2,0.4]	243488504	SCZ	AKT3	ENST00000492957
rs12042959	A	G	243533273					AKT3		6		0	1	0	243533273	G	A	[0,0.2]	243369971	SCZ	AKT3	ENST00000492957
rs12042959	A	G	243533273					ENST00000492957		6		0	1	0	243533273	G	A	[0,0.2]	243369971	SCZ	AKT3	ENST00000492957
rs12042959	A	G	243533273					SCZ	0.1024	7.30103		0	1	0	243533273	G	A	[0,0.2]	243369971	SCZ	AKT3	ENST00000492957
rs12045585	G	A	243673099	1	243488234	243851079	243509797	AKT3	0.113252	6		0.291616	1	0	243673099	A	G	(0.2,0.4]	243509797	SCZ	AKT3	ENST00000492957
rs12045585	G	A	243673099	1	243488234	243851079	243509797	SCZ	4.217e-05	7.30103		0.291616	1	0	243673099	A	G	(0.2,0.4]	243509797	SCZ	AKT3	ENST00000492957
rs12045585	G	A	243673099	1	243488234	243851079	243509797	ENST00000492957	2.54215e-14	6		0.291616	1	0	243673099	A	G	(0.2,0.4]	243509797	SCZ	AKT3	ENST00000492957
rs12045787	T	A	244011843					SCZ	2.15e-05	7.30103		0.565493	1	0	244011843	A	T	(0.4,0.6]	243848541	SCZ	AKT3	ENST00000492957
rs12045787	T	A	244011843					AKT3		6		0.565493	1	0	244011843	A	T	(0.4,0.6]	243848541	SCZ	AKT3	ENST00000492957
rs12045787	T	A	244011843					ENST00000492957		6		0.565493	1	0	244011843	A	T	(0.4,0.6]	243848541	SCZ	AKT3	ENST00000492957
rs12046323	G	T	244135226					ENST00000492957		6		-0.01373	1	0	244135226	T	G		243971924	SCZ	AKT3	ENST00000492957
rs12046323	G	T	244135226					AKT3		6		-0.01373	1	0	244135226	T	G		243971924	SCZ	AKT3	ENST00000492957
rs12046323	G	T	244135226					SCZ	0.008689	7.30103		-0.01373	1	0	244135226	T	G		243971924	SCZ	AKT3	ENST00000492957
rs12046990	A	C	243617847					ENST00000492957		6		0	1	0	243617847	C	A	[0,0.2]	243454545	SCZ	AKT3	ENST00000492957
rs12046990	A	C	243617847					AKT3		6		0	1	0	243617847	C	A	[0,0.2]	243454545	SCZ	AKT3	ENST00000492957
rs12046990	A	C	243617847					SCZ	0.869	7.30103		0	1	0	243617847	C	A	[0,0.2]	243454545	SCZ	AKT3	ENST00000492957
rs12047209	A	C	243954407					AKT3		6		0.519691	1	0	243954407	C	A	(0.4,0.6]	243791105	SCZ	AKT3	ENST00000492957
rs12047209	A	C	243954407					SCZ	0.0002633	7.30103		0.519691	1	0	243954407	C	A	(0.4,0.6]	243791105	SCZ	AKT3	ENST00000492957
rs12047209	A	C	243954407					ENST00000492957		6		0.519691	1	0	243954407	C	A	(0.4,0.6]	243791105	SCZ	AKT3	ENST00000492957
rs12048498	G	A	243550647					AKT3		6		0	1	0	243550647	A	G	[0,0.2]	243387345	SCZ	AKT3	ENST00000492957
rs12048498	G	A	243550647					SCZ	0.1228	7.30103		0	1	0	243550647	A	G	[0,0.2]	243387345	SCZ	AKT3	ENST00000492957
rs12048498	G	A	243550647					ENST00000492957		6		0	1	0	243550647	A	G	[0,0.2]	243387345	SCZ	AKT3	ENST00000492957
rs12048930	C	T	243940076	1	243488234	243851079	243776774	ENST00000492957	8.32042e-34	6		0.55777	1	0	243940076	T	C	(0.4,0.6]	243776774	SCZ	AKT3	ENST00000492957
rs12048930	C	T	243940076	1	243488234	243851079	243776774	SCZ	0.0004433	7.30103		0.55777	1	0	243940076	T	C	(0.4,0.6]	243776774	SCZ	AKT3	ENST00000492957
rs12048930	C	T	243940076	1	243488234	243851079	243776774	AKT3	0.000161906	6		0.55777	1	0	243940076	T	C	(0.4,0.6]	243776774	SCZ	AKT3	ENST00000492957
rs12049124	C	T	243598993					ENST00000492957		6		0	1	0	243598993	T	C	[0,0.2]	243435691	SCZ	AKT3	ENST00000492957
rs12049124	C	T	243598993					AKT3		6		0	1	0	243598993	T	C	[0,0.2]	243435691	SCZ	AKT3	ENST00000492957
rs12049124	C	T	243598993					SCZ	0.3884	7.30103		0	1	0	243598993	T	C	[0,0.2]	243435691	SCZ	AKT3	ENST00000492957
rs12049228	C	A	243995271					AKT3		6		0.565493	1	0	243995271	A	C	(0.4,0.6]	243831969	SCZ	AKT3	ENST00000492957
rs12049228	C	A	243995271					ENST00000492957		6		0.565493	1	0	243995271	A	C	(0.4,0.6]	243831969	SCZ	AKT3	ENST00000492957
rs12049228	C	A	243995271					SCZ	5.188e-05	7.30103		0.565493	1	0	243995271	A	C	(0.4,0.6]	243831969	SCZ	AKT3	ENST00000492957
rs12049318	C	A	243593660					SCZ	0.3007	7.30103		0	1	0	243593660	A	C	[0,0.2]	243430358	SCZ	AKT3	ENST00000492957
rs12049318	C	A	243593660					ENST00000492957		6		0	1	0	243593660	A	C	[0,0.2]	243430358	SCZ	AKT3	ENST00000492957
rs12049318	C	A	243593660					AKT3		6		0	1	0	243593660	A	C	[0,0.2]	243430358	SCZ	AKT3	ENST00000492957
rs12065411	A	C	243707210					ENST00000492957		6		0.18081	1	0	243707210	C	A	[0,0.2]	243543908	SCZ	AKT3	ENST00000492957
rs12065411	A	C	243707210					SCZ	0.3132	7.30103		0.18081	1	0	243707210	C	A	[0,0.2]	243543908	SCZ	AKT3	ENST00000492957
rs12065411	A	C	243707210					AKT3		6		0.18081	1	0	243707210	C	A	[0,0.2]	243543908	SCZ	AKT3	ENST00000492957
rs12076373	G	C	243851947					ENST00000492957		6		0.48428	1	0	243851947	C	G	(0.4,0.6]	243688645	SCZ	AKT3	ENST00000492957
rs12076373	G	C	243851947					SCZ	0.001077	7.30103		0.48428	1	0	243851947	C	G	(0.4,0.6]	243688645	SCZ	AKT3	ENST00000492957
rs12076373	G	C	243851947					AKT3		6		0.48428	1	0	243851947	C	G	(0.4,0.6]	243688645	SCZ	AKT3	ENST00000492957
rs12083813	C	T	244034805	1	243488234	243851079	243871503	SCZ	0.001338	7.30103		0.418676	1	0	244034805	T	C	(0.4,0.6]	243871503	SCZ	AKT3	ENST00000492957
rs12083813	C	T	244034805	1	243488234	243851079	243871503	AKT3	0.0577605	6		0.418676	1	0	244034805	T	C	(0.4,0.6]	243871503	SCZ	AKT3	ENST00000492957
rs12083813	C	T	244034805	1	243488234	243851079	243871503	ENST00000492957	7.36463e-12	6		0.418676	1	0	244034805	T	C	(0.4,0.6]	243871503	SCZ	AKT3	ENST00000492957
rs12090270	C	T	244055001					SCZ	0.001578	7.30103		0.381611	1	0	244055001	T	C	(0.2,0.4]	243891699	SCZ	AKT3	ENST00000492957
rs12090270	C	T	244055001					AKT3		6		0.381611	1	0	244055001	T	C	(0.2,0.4]	243891699	SCZ	AKT3	ENST00000492957
rs12090270	C	T	244055001					ENST00000492957		6		0.381611	1	0	244055001	T	C	(0.2,0.4]	243891699	SCZ	AKT3	ENST00000492957
rs12093569	C	T	244138337	1	243488234	243851079	243975035	ENST00000492957	0.752923	6		0.000792298	1	0	244138337	T	C	[0,0.2]	243975035	SCZ	AKT3	ENST00000492957
rs12093569	C	T	244138337	1	243488234	243851079	243975035	AKT3	0.0362821	6		0.000792298	1	0	244138337	T	C	[0,0.2]	243975035	SCZ	AKT3	ENST00000492957
rs12093569	C	T	244138337	1	243488234	243851079	243975035	SCZ	0.01518	7.30103		0.000792298	1	0	244138337	T	C	[0,0.2]	243975035	SCZ	AKT3	ENST00000492957
rs12094774	A	G	244014563					ENST00000492957		6		0.265986	1	0	244014563	G	A	(0.2,0.4]	243851261	SCZ	AKT3	ENST00000492957
rs12094774	A	G	244014563					SCZ	0.002774	7.30103		0.265986	1	0	244014563	G	A	(0.2,0.4]	243851261	SCZ	AKT3	ENST00000492957
rs12094774	A	G	244014563					AKT3		6		0.265986	1	0	244014563	G	A	(0.2,0.4]	243851261	SCZ	AKT3	ENST00000492957
rs12097127	A	G	243961216					SCZ	0.002547	7.30103		0.454818	1	0	243961216	A	G	(0.4,0.6]	243797914	SCZ	AKT3	ENST00000492957
rs12097127	A	G	243961216					ENST00000492957		6		0.454818	1	0	243961216	A	G	(0.4,0.6]	243797914	SCZ	AKT3	ENST00000492957
rs12097127	A	G	243961216					AKT3		6		0.454818	1	0	243961216	A	G	(0.4,0.6]	243797914	SCZ	AKT3	ENST00000492957
rs12116461	G	A	243552335					AKT3		6		0	1	0	243552335	A	G	[0,0.2]	243389033	SCZ	AKT3	ENST00000492957
rs12116461	G	A	243552335					ENST00000492957		6		0	1	0	243552335	A	G	[0,0.2]	243389033	SCZ	AKT3	ENST00000492957
rs12116461	G	A	243552335					SCZ	0.6211	7.30103		0	1	0	243552335	A	G	[0,0.2]	243389033	SCZ	AKT3	ENST00000492957
rs12116882	G	A	243959106					AKT3		6		0.564278	1	0	243959106	A	G	(0.4,0.6]	243795804	SCZ	AKT3	ENST00000492957
rs12116882	G	A	243959106					ENST00000492957		6		0.564278	1	0	243959106	A	G	(0.4,0.6]	243795804	SCZ	AKT3	ENST00000492957
rs12116882	G	A	243959106					SCZ	0.0001016	7.30103		0.564278	1	0	243959106	A	G	(0.4,0.6]	243795804	SCZ	AKT3	ENST00000492957
rs12117580	T	C	243826674					ENST00000492957		6		0.747148	1	0	243826674	T	C	(0.6,0.8]	243663372	SCZ	AKT3	ENST00000492957
rs12117580	T	C	243826674					AKT3		6		0.747148	1	0	243826674	T	C	(0.6,0.8]	243663372	SCZ	AKT3	ENST00000492957
rs12117580	T	C	243826674					SCZ	5.79e-08	7.30103		0.747148	1	0	243826674	T	C	(0.6,0.8]	243663372	SCZ	AKT3	ENST00000492957
rs12117986	C	T	243600963					ENST00000492957		6		0	1	0	243600963	T	C	[0,0.2]	243437661	SCZ	AKT3	ENST00000492957
rs12117986	C	T	243600963					AKT3		6		0	1	0	243600963	T	C	[0,0.2]	243437661	SCZ	AKT3	ENST00000492957
rs12117986	C	T	243600963					SCZ	0.5092	7.30103		0	1	0	243600963	T	C	[0,0.2]	243437661	SCZ	AKT3	ENST00000492957
rs12118439	C	T	243596371					ENST00000492957		6		0	1	0	243596371	T	C	[0,0.2]	243433069	SCZ	AKT3	ENST00000492957
rs12118439	C	T	243596371					AKT3		6		0	1	0	243596371	T	C	[0,0.2]	243433069	SCZ	AKT3	ENST00000492957
rs12118439	C	T	243596371					SCZ	0.3569	7.30103		0	1	0	243596371	T	C	[0,0.2]	243433069	SCZ	AKT3	ENST00000492957
rs12119001	C	T	243601935					ENST00000492957		6		0	1	0	243601935	T	C	[0,0.2]	243438633	SCZ	AKT3	ENST00000492957
rs12119001	C	T	243601935					AKT3		6		0	1	0	243601935	T	C	[0,0.2]	243438633	SCZ	AKT3	ENST00000492957
rs12119001	C	T	243601935					SCZ	0.4844	7.30103		0	1	0	243601935	T	C	[0,0.2]	243438633	SCZ	AKT3	ENST00000492957
rs12119594	C	G	243743379					ENST00000492957		6		0.829994	1	0	243743379	C	G	(0.8,1]	243580077	SCZ	AKT3	ENST00000492957
rs12119594	C	G	243743379					AKT3		6		0.829994	1	0	243743379	C	G	(0.8,1]	243580077	SCZ	AKT3	ENST00000492957
rs12119594	C	G	243743379					SCZ	2.21e-09	7.30103		0.829994	1	0	243743379	C	G	(0.8,1]	243580077	SCZ	AKT3	ENST00000492957
rs12120901	A	G	243570530	1	243488234	243851079	243407228	SCZ	0.0005694	7.30103		0	1	0	243570530	G	A	[0,0.2]	243407228	SCZ	AKT3	ENST00000492957
rs12120901	A	G	243570530	1	243488234	243851079	243407228	ENST00000492957	0.104281	6		0	1	0	243570530	G	A	[0,0.2]	243407228	SCZ	AKT3	ENST00000492957
rs12120901	A	G	243570530	1	243488234	243851079	243407228	AKT3	0.0321772	6		0	1	0	243570530	G	A	[0,0.2]	243407228	SCZ	AKT3	ENST00000492957
rs12123018	C	T	244087842					AKT3		6		0.30391	1	0	244087842	C	T	(0.2,0.4]	243924540	SCZ	AKT3	ENST00000492957
rs12123018	C	T	244087842					SCZ	0.005549	7.30103		0.30391	1	0	244087842	C	T	(0.2,0.4]	243924540	SCZ	AKT3	ENST00000492957
rs12123018	C	T	244087842					ENST00000492957		6		0.30391	1	0	244087842	C	T	(0.2,0.4]	243924540	SCZ	AKT3	ENST00000492957
rs12124113	A	G	243904366	1	243488234	243851079	243741064	AKT3	0.00432755	6		0.482137	1	0	243904366	G	A	(0.4,0.6]	243741064	SCZ	AKT3	ENST00000492957
rs12124113	A	G	243904366	1	243488234	243851079	243741064	SCZ	0.0006316	7.30103		0.482137	1	0	243904366	G	A	(0.4,0.6]	243741064	SCZ	AKT3	ENST00000492957
rs12124113	A	G	243904366	1	243488234	243851079	243741064	ENST00000492957	4.96531e-32	6		0.482137	1	0	243904366	G	A	(0.4,0.6]	243741064	SCZ	AKT3	ENST00000492957
rs12125812	A	G	243645076					AKT3		6		0	1	0	243645076	G	A	[0,0.2]	243481774	SCZ	AKT3	ENST00000492957
rs12125812	A	G	243645076					SCZ	0.04999	7.30103		0	1	0	243645076	G	A	[0,0.2]	243481774	SCZ	AKT3	ENST00000492957
rs12125812	A	G	243645076					ENST00000492957		6		0	1	0	243645076	G	A	[0,0.2]	243481774	SCZ	AKT3	ENST00000492957
rs12125920	A	C	243911397					AKT3		6		0.838269	1	0	243911397	A	C	(0.8,1]	243748095	SCZ	AKT3	ENST00000492957
rs12125920	A	C	243911397					SCZ	1.163e-08	7.30103		0.838269	1	0	243911397	A	C	(0.8,1]	243748095	SCZ	AKT3	ENST00000492957
rs12125920	A	C	243911397					ENST00000492957		6		0.838269	1	0	243911397	A	C	(0.8,1]	243748095	SCZ	AKT3	ENST00000492957
rs12127073	C	G	243614705	1	243488234	243851079	243451403	AKT3	0.286595	6		0	1	0	243614705	G	C	[0,0.2]	243451403	SCZ	AKT3	ENST00000492957
rs12127073	C	G	243614705	1	243488234	243851079	243451403	SCZ	0.9592	7.30103		0	1	0	243614705	G	C	[0,0.2]	243451403	SCZ	AKT3	ENST00000492957
rs12127073	C	G	243614705	1	243488234	243851079	243451403	ENST00000492957	4.74347e-12	6		0	1	0	243614705	G	C	[0,0.2]	243451403	SCZ	AKT3	ENST00000492957
rs12127169	C	T	243615023					AKT3		6		0	1	0	243615023	T	C	[0,0.2]	243451721	SCZ	AKT3	ENST00000492957
rs12127169	C	T	243615023					SCZ	0.8697	7.30103		0	1	0	243615023	T	C	[0,0.2]	243451721	SCZ	AKT3	ENST00000492957
rs12127169	C	T	243615023					ENST00000492957		6		0	1	0	243615023	T	C	[0,0.2]	243451721	SCZ	AKT3	ENST00000492957
rs12127367	A	C	243988316					AKT3		6		0.565493	1	0	243988316	C	A	(0.4,0.6]	243825014	SCZ	AKT3	ENST00000492957
rs12127367	A	C	243988316					SCZ	3.736e-05	7.30103		0.565493	1	0	243988316	C	A	(0.4,0.6]	243825014	SCZ	AKT3	ENST00000492957
rs12127367	A	C	243988316					ENST00000492957		6		0.565493	1	0	243988316	C	A	(0.4,0.6]	243825014	SCZ	AKT3	ENST00000492957
rs12128559	G	C	244051162					AKT3		6		0.430277	1	0	244051162	C	G	(0.4,0.6]	243887860	SCZ	AKT3	ENST00000492957
rs12128559	G	C	244051162					ENST00000492957		6		0.430277	1	0	244051162	C	G	(0.4,0.6]	243887860	SCZ	AKT3	ENST00000492957
rs12128559	G	C	244051162					SCZ	7.995e-05	7.30103		0.430277	1	0	244051162	C	G	(0.4,0.6]	243887860	SCZ	AKT3	ENST00000492957
rs12129652	G	A	243575469	1	243488234	243851079	243412167	AKT3	0.932622	6		0	1	0	243575469	G	A	[0,0.2]	243412167	SCZ	AKT3	ENST00000492957
rs12129652	G	A	243575469	1	243488234	243851079	243412167	SCZ	0.0004005	7.30103		0	1	0	243575469	G	A	[0,0.2]	243412167	SCZ	AKT3	ENST00000492957
rs12129652	G	A	243575469	1	243488234	243851079	243412167	ENST00000492957	5.6419e-13	6		0	1	0	243575469	G	A	[0,0.2]	243412167	SCZ	AKT3	ENST00000492957
rs12131952	G	C	243587887					SCZ	0.0001106	7.30103		0	1	0	243587887	C	G	[0,0.2]	243424585	SCZ	AKT3	ENST00000492957
rs12131952	G	C	243587887					AKT3		6		0	1	0	243587887	C	G	[0,0.2]	243424585	SCZ	AKT3	ENST00000492957
rs12131952	G	C	243587887					ENST00000492957		6		0	1	0	243587887	C	G	[0,0.2]	243424585	SCZ	AKT3	ENST00000492957
rs12132592	G	A	244114693					ENST00000492957		6		0.0757024	1	0	244114693	A	G	[0,0.2]	243951391	SCZ	AKT3	ENST00000492957
rs12132592	G	A	244114693					SCZ	0.4756	7.30103		0.0757024	1	0	244114693	A	G	[0,0.2]	243951391	SCZ	AKT3	ENST00000492957
rs12132592	G	A	244114693					AKT3		6		0.0757024	1	0	244114693	A	G	[0,0.2]	243951391	SCZ	AKT3	ENST00000492957
rs12132661	A	G	243662518					AKT3		6		-0.198543	1	0	243662518	G	A		243499216	SCZ	AKT3	ENST00000492957
rs12132661	A	G	243662518					ENST00000492957		6		-0.198543	1	0	243662518	G	A		243499216	SCZ	AKT3	ENST00000492957
rs12132661	A	G	243662518					SCZ	2.506e-06	7.30103		-0.198543	1	0	243662518	G	A		243499216	SCZ	AKT3	ENST00000492957
rs12132986	A	G	243592597					AKT3		6		0	1	0	243592597	G	A	[0,0.2]	243429295	SCZ	AKT3	ENST00000492957
rs12132986	A	G	243592597					SCZ	0.2387	7.30103		0	1	0	243592597	G	A	[0,0.2]	243429295	SCZ	AKT3	ENST00000492957
rs12132986	A	G	243592597					ENST00000492957		6		0	1	0	243592597	G	A	[0,0.2]	243429295	SCZ	AKT3	ENST00000492957
rs12134270	T	G	243662668					SCZ	2.437e-08	7.30103		0.29986	1	0	243662668	G	T	(0.2,0.4]	243499366	SCZ	AKT3	ENST00000492957
rs12134270	T	G	243662668					AKT3		6		0.29986	1	0	243662668	G	T	(0.2,0.4]	243499366	SCZ	AKT3	ENST00000492957
rs12134270	T	G	243662668					ENST00000492957		6		0.29986	1	0	243662668	G	T	(0.2,0.4]	243499366	SCZ	AKT3	ENST00000492957
rs12135671	A	T	244141702					AKT3		6		0.00228	1	0	244141702	T	A	[0,0.2]	243978400	SCZ	AKT3	ENST00000492957
rs12135671	A	T	244141702					SCZ	0.2843	7.30103		0.00228	1	0	244141702	T	A	[0,0.2]	243978400	SCZ	AKT3	ENST00000492957
rs12135671	A	T	244141702					ENST00000492957		6		0.00228	1	0	244141702	T	A	[0,0.2]	243978400	SCZ	AKT3	ENST00000492957
rs12136239	G	A	243592380					SCZ	0.2938	7.30103		0	1	0	243592380	A	G	[0,0.2]	243429078	SCZ	AKT3	ENST00000492957
rs12136239	G	A	243592380					ENST00000492957		6		0	1	0	243592380	A	G	[0,0.2]	243429078	SCZ	AKT3	ENST00000492957
rs12136239	G	A	243592380					AKT3		6		0	1	0	243592380	A	G	[0,0.2]	243429078	SCZ	AKT3	ENST00000492957
rs12136251	C	T	244051339					SCZ	0.5263	7.30103		0.228191	1	0	244051339	T	C	(0.2,0.4]	243888037	SCZ	AKT3	ENST00000492957
rs12136251	C	T	244051339					AKT3		6		0.228191	1	0	244051339	T	C	(0.2,0.4]	243888037	SCZ	AKT3	ENST00000492957
rs12136251	C	T	244051339					ENST00000492957		6		0.228191	1	0	244051339	T	C	(0.2,0.4]	243888037	SCZ	AKT3	ENST00000492957
rs12136624	C	A	243981611					SCZ	7.175e-05	7.30103		0.564278	1	0	243981611	A	C	(0.4,0.6]	243818309	SCZ	AKT3	ENST00000492957
rs12136624	C	A	243981611					ENST00000492957		6		0.564278	1	0	243981611	A	C	(0.4,0.6]	243818309	SCZ	AKT3	ENST00000492957
rs12136624	C	A	243981611					AKT3		6		0.564278	1	0	243981611	A	C	(0.4,0.6]	243818309	SCZ	AKT3	ENST00000492957
rs12136727	C	A	243976035					ENST00000492957		6		0.833225	1	0	243976035	C	A	(0.8,1]	243812733	SCZ	AKT3	ENST00000492957
rs12136727	C	A	243976035					SCZ	9.195e-09	7.30103		0.833225	1	0	243976035	C	A	(0.8,1]	243812733	SCZ	AKT3	ENST00000492957
rs12136727	C	A	243976035					AKT3		6		0.833225	1	0	243976035	C	A	(0.8,1]	243812733	SCZ	AKT3	ENST00000492957
rs12136847	A	G	243747358					AKT3		6		0.827319	1	0	243747358	A	G	(0.8,1]	243584056	SCZ	AKT3	ENST00000492957
rs12136847	A	G	243747358					ENST00000492957		6		0.827319	1	0	243747358	A	G	(0.8,1]	243584056	SCZ	AKT3	ENST00000492957
rs12136847	A	G	243747358					SCZ	1.209e-09	7.30103		0.827319	1	0	243747358	A	G	(0.8,1]	243584056	SCZ	AKT3	ENST00000492957
rs12138168	A	G	244009113					SCZ	2.268e-05	7.30103		0.565493	1	0	244009113	G	A	(0.4,0.6]	243845811	SCZ	AKT3	ENST00000492957
rs12138168	A	G	244009113					AKT3		6		0.565493	1	0	244009113	G	A	(0.4,0.6]	243845811	SCZ	AKT3	ENST00000492957
rs12138168	A	G	244009113					ENST00000492957		6		0.565493	1	0	244009113	G	A	(0.4,0.6]	243845811	SCZ	AKT3	ENST00000492957
rs12138272	G	A	243594202					SCZ	0.3502	7.30103		0	1	0	243594202	A	G	[0,0.2]	243430900	SCZ	AKT3	ENST00000492957
rs12138272	G	A	243594202					ENST00000492957		6		0	1	0	243594202	A	G	[0,0.2]	243430900	SCZ	AKT3	ENST00000492957
rs12138272	G	A	243594202					AKT3		6		0	1	0	243594202	A	G	[0,0.2]	243430900	SCZ	AKT3	ENST00000492957
rs12138722	T	A	243802639					ENST00000492957		6		0.8328	1	0	243802639	T	A	(0.8,1]	243639337	SCZ	AKT3	ENST00000492957
rs12138722	T	A	243802639					SCZ	1.126e-09	7.30103		0.8328	1	0	243802639	T	A	(0.8,1]	243639337	SCZ	AKT3	ENST00000492957
rs12138722	T	A	243802639					AKT3		6		0.8328	1	0	243802639	T	A	(0.8,1]	243639337	SCZ	AKT3	ENST00000492957
rs12138753	G	A	243795607					SCZ	2.243e-09	7.30103		0.818363	1	0	243795607	G	A	(0.8,1]	243632305	SCZ	AKT3	ENST00000492957
rs12138753	G	A	243795607					ENST00000492957		6		0.818363	1	0	243795607	G	A	(0.8,1]	243632305	SCZ	AKT3	ENST00000492957
rs12138753	G	A	243795607					AKT3		6		0.818363	1	0	243795607	G	A	(0.8,1]	243632305	SCZ	AKT3	ENST00000492957
rs12139282	G	A	243740714					ENST00000492957		6		-0.0433338	1	0	243740714	A	G		243577412	SCZ	AKT3	ENST00000492957
rs12139282	G	A	243740714					AKT3		6		-0.0433338	1	0	243740714	A	G		243577412	SCZ	AKT3	ENST00000492957
rs12139282	G	A	243740714					SCZ	0.0008133	7.30103		-0.0433338	1	0	243740714	A	G		243577412	SCZ	AKT3	ENST00000492957
rs12139617	T	C	244144876					ENST00000492957		6		-0.0281204	1	0	244144876	C	T		243981574	SCZ	AKT3	ENST00000492957
rs12139617	T	C	244144876					SCZ	0.7153	7.30103		-0.0281204	1	0	244144876	C	T		243981574	SCZ	AKT3	ENST00000492957
rs12139617	T	C	244144876					AKT3		6		-0.0281204	1	0	244144876	C	T		243981574	SCZ	AKT3	ENST00000492957
rs12139868	C	A	243913975					ENST00000492957		6		0.328884	1	0	243913975	A	C	(0.2,0.4]	243750673	SCZ	AKT3	ENST00000492957
rs12139868	C	A	243913975					AKT3		6		0.328884	1	0	243913975	A	C	(0.2,0.4]	243750673	SCZ	AKT3	ENST00000492957
rs12139868	C	A	243913975					SCZ	0.01516	7.30103		0.328884	1	0	243913975	A	C	(0.2,0.4]	243750673	SCZ	AKT3	ENST00000492957
rs12140040	G	A	243871922					AKT3		6		0.540134	1	0	243871922	A	G	(0.4,0.6]	243708620	SCZ	AKT3	ENST00000492957
rs12140040	G	A	243871922					ENST00000492957		6		0.540134	1	0	243871922	A	G	(0.4,0.6]	243708620	SCZ	AKT3	ENST00000492957
rs12140040	G	A	243871922					SCZ	0.0001495	7.30103		0.540134	1	0	243871922	A	G	(0.4,0.6]	243708620	SCZ	AKT3	ENST00000492957
rs12140393	G	A	243596231					SCZ	0.353	7.30103		0	1	0	243596231	A	G	[0,0.2]	243432929	SCZ	AKT3	ENST00000492957
rs12140393	G	A	243596231					AKT3		6		0	1	0	243596231	A	G	[0,0.2]	243432929	SCZ	AKT3	ENST00000492957
rs12140393	G	A	243596231					ENST00000492957		6		0	1	0	243596231	A	G	[0,0.2]	243432929	SCZ	AKT3	ENST00000492957
rs12140414	T	C	243674387	1	243488234	243851079	243511085	ENST00000492957	7.80701e-31	6		0.423674	1	0	243674387	C	T	(0.4,0.6]	243511085	SCZ	AKT3	ENST00000492957
rs12140414	T	C	243674387	1	243488234	243851079	243511085	SCZ	2.732e-06	7.30103		0.423674	1	0	243674387	C	T	(0.4,0.6]	243511085	SCZ	AKT3	ENST00000492957
rs12140414	T	C	243674387	1	243488234	243851079	243511085	AKT3	0.00259955	6		0.423674	1	0	243674387	C	T	(0.4,0.6]	243511085	SCZ	AKT3	ENST00000492957
rs12140431	G	A	243596284					ENST00000492957		6		0	1	0	243596284	A	G	[0,0.2]	243432982	SCZ	AKT3	ENST00000492957
rs12140431	G	A	243596284					AKT3		6		0	1	0	243596284	A	G	[0,0.2]	243432982	SCZ	AKT3	ENST00000492957
rs12140431	G	A	243596284					SCZ	0.355	7.30103		0	1	0	243596284	A	G	[0,0.2]	243432982	SCZ	AKT3	ENST00000492957
rs12140432	G	A	243596287					AKT3		6		0	1	0	243596287	A	G	[0,0.2]	243432985	SCZ	AKT3	ENST00000492957
rs12140432	G	A	243596287					ENST00000492957		6		0	1	0	243596287	A	G	[0,0.2]	243432985	SCZ	AKT3	ENST00000492957
rs12140432	G	A	243596287					SCZ	0.2844	7.30103		0	1	0	243596287	A	G	[0,0.2]	243432985	SCZ	AKT3	ENST00000492957
rs12140679	G	T	243606691					ENST00000492957		6		0	1	0	243606691	T	G	[0,0.2]	243443389	SCZ	AKT3	ENST00000492957
rs12140679	G	T	243606691					AKT3		6		0	1	0	243606691	T	G	[0,0.2]	243443389	SCZ	AKT3	ENST00000492957
rs12140679	G	T	243606691					SCZ	0.4091	7.30103		0	1	0	243606691	T	G	[0,0.2]	243443389	SCZ	AKT3	ENST00000492957
rs12141946	T	G	243811634					ENST00000492957		6		0.831926	1	0	243811634	T	G	(0.8,1]	243648332	SCZ	AKT3	ENST00000492957
rs12141946	T	G	243811634					AKT3		6		0.831926	1	0	243811634	T	G	(0.8,1]	243648332	SCZ	AKT3	ENST00000492957
rs12141946	T	G	243811634					SCZ	8.445e-10	7.30103		0.831926	1	0	243811634	T	G	(0.8,1]	243648332	SCZ	AKT3	ENST00000492957
rs12142652	A	G	243953583					ENST00000492957		6		0.835745	1	0	243953583	A	G	(0.8,1]	243790281	SCZ	AKT3	ENST00000492957
rs12142652	A	G	243953583					AKT3		6		0.835745	1	0	243953583	A	G	(0.8,1]	243790281	SCZ	AKT3	ENST00000492957
rs12142652	A	G	243953583					SCZ	6.836e-09	7.30103		0.835745	1	0	243953583	A	G	(0.8,1]	243790281	SCZ	AKT3	ENST00000492957
rs12143245	G	A	243874901					ENST00000492957		6		0.361699	1	0	243874901	A	G	(0.2,0.4]	243711599	SCZ	AKT3	ENST00000492957
rs12143245	G	A	243874901					AKT3		6		0.361699	1	0	243874901	A	G	(0.2,0.4]	243711599	SCZ	AKT3	ENST00000492957
rs12143245	G	A	243874901					SCZ	0.1666	7.30103		0.361699	1	0	243874901	A	G	(0.2,0.4]	243711599	SCZ	AKT3	ENST00000492957
rs12144227	G	C	243604964					ENST00000492957		6		0	1	0	243604964	C	G	[0,0.2]	243441662	SCZ	AKT3	ENST00000492957
rs12144227	G	C	243604964					AKT3		6		0	1	0	243604964	C	G	[0,0.2]	243441662	SCZ	AKT3	ENST00000492957
rs12144227	G	C	243604964					SCZ	0.4093	7.30103		0	1	0	243604964	C	G	[0,0.2]	243441662	SCZ	AKT3	ENST00000492957
rs12144546	T	G	243883877					ENST00000492957		6		0.839383	1	0	243883877	T	G	(0.8,1]	243720575	SCZ	AKT3	ENST00000492957
rs12144546	T	G	243883877					AKT3		6		0.839383	1	0	243883877	T	G	(0.8,1]	243720575	SCZ	AKT3	ENST00000492957
rs12144546	T	G	243883877					SCZ	8.541e-09	7.30103		0.839383	1	0	243883877	T	G	(0.8,1]	243720575	SCZ	AKT3	ENST00000492957
rs12144559	C	A	243723214					ENST00000492957		6		0.832669	1	0	243723214	C	A	(0.8,1]	243559912	SCZ	AKT3	ENST00000492957
rs12144559	C	A	243723214					AKT3		6		0.832669	1	0	243723214	C	A	(0.8,1]	243559912	SCZ	AKT3	ENST00000492957
rs12144559	C	A	243723214					SCZ	1.655e-09	7.30103		0.832669	1	0	243723214	C	A	(0.8,1]	243559912	SCZ	AKT3	ENST00000492957
rs12145558	G	A	243812617					SCZ	6.81e-05	7.30103		0.800712	1	0	243812617	G	A	(0.8,1]	243649315	SCZ	AKT3	ENST00000492957
rs12145558	G	A	243812617					ENST00000492957		6		0.800712	1	0	243812617	G	A	(0.8,1]	243649315	SCZ	AKT3	ENST00000492957
rs12145558	G	A	243812617					AKT3		6		0.800712	1	0	243812617	G	A	(0.8,1]	243649315	SCZ	AKT3	ENST00000492957
rs12145933	G	A	243888389					AKT3		6		0.228429	1	0	243888389	A	G	(0.2,0.4]	243725087	SCZ	AKT3	ENST00000492957
rs12145933	G	A	243888389					SCZ	0.06237	7.30103		0.228429	1	0	243888389	A	G	(0.2,0.4]	243725087	SCZ	AKT3	ENST00000492957
rs12145933	G	A	243888389					ENST00000492957		6		0.228429	1	0	243888389	A	G	(0.2,0.4]	243725087	SCZ	AKT3	ENST00000492957
rs1223869	C	A	244142826					AKT3		6		0.0192824	1	0	244142826	C	A	[0,0.2]	243979524	SCZ	AKT3	ENST00000492957
rs1223869	C	A	244142826					SCZ	0.9685	7.30103		0.0192824	1	0	244142826	C	A	[0,0.2]	243979524	SCZ	AKT3	ENST00000492957
rs1223869	C	A	244142826					ENST00000492957		6		0.0192824	1	0	244142826	C	A	[0,0.2]	243979524	SCZ	AKT3	ENST00000492957
rs1223870	C	T	244140051					AKT3		6		0.0335792	1	0	244140051	C	T	[0,0.2]	243976749	SCZ	AKT3	ENST00000492957
rs1223870	C	T	244140051					SCZ	0.02821	7.30103		0.0335792	1	0	244140051	C	T	[0,0.2]	243976749	SCZ	AKT3	ENST00000492957
rs1223870	C	T	244140051					ENST00000492957		6		0.0335792	1	0	244140051	C	T	[0,0.2]	243976749	SCZ	AKT3	ENST00000492957
rs1223872	A	G	244098047					AKT3		6		0.333884	1	0	244098047	A	G	(0.2,0.4]	243934745	SCZ	AKT3	ENST00000492957
rs1223872	A	G	244098047					SCZ	0.2424	7.30103		0.333884	1	0	244098047	A	G	(0.2,0.4]	243934745	SCZ	AKT3	ENST00000492957
rs1223872	A	G	244098047					ENST00000492957		6		0.333884	1	0	244098047	A	G	(0.2,0.4]	243934745	SCZ	AKT3	ENST00000492957
rs12239149	C	A	243548722					AKT3		6		0	1	0	243548722	A	C	[0,0.2]	243385420	SCZ	AKT3	ENST00000492957
rs12239149	C	A	243548722					SCZ	0.7188	7.30103		0	1	0	243548722	A	C	[0,0.2]	243385420	SCZ	AKT3	ENST00000492957
rs12239149	C	A	243548722					ENST00000492957		6		0	1	0	243548722	A	C	[0,0.2]	243385420	SCZ	AKT3	ENST00000492957
rs12239876	A	C	243546954	1	243488234	243851079	243383652	AKT3	0.14017	6		0	1	0	243546954	C	A	[0,0.2]	243383652	SCZ	AKT3	ENST00000492957
rs12239876	A	C	243546954	1	243488234	243851079	243383652	SCZ	0.7092	7.30103		0	1	0	243546954	C	A	[0,0.2]	243383652	SCZ	AKT3	ENST00000492957
rs12239876	A	C	243546954	1	243488234	243851079	243383652	ENST00000492957	0.279611	6		0	1	0	243546954	C	A	[0,0.2]	243383652	SCZ	AKT3	ENST00000492957
rs12403316	C	T	243956903					AKT3		6		0.564278	1	0	243956903	T	C	(0.4,0.6]	243793601	SCZ	AKT3	ENST00000492957
rs12403316	C	T	243956903					SCZ	0.0001076	7.30103		0.564278	1	0	243956903	T	C	(0.4,0.6]	243793601	SCZ	AKT3	ENST00000492957
rs12403316	C	T	243956903					ENST00000492957		6		0.564278	1	0	243956903	T	C	(0.4,0.6]	243793601	SCZ	AKT3	ENST00000492957
rs12405200	A	G	244119477					AKT3		6		-0.0385481	1	0	244119477	G	A		243956175	SCZ	AKT3	ENST00000492957
rs12405200	A	G	244119477					ENST00000492957		6		-0.0385481	1	0	244119477	G	A		243956175	SCZ	AKT3	ENST00000492957
rs12405200	A	G	244119477					SCZ	0.01442	7.30103		-0.0385481	1	0	244119477	G	A		243956175	SCZ	AKT3	ENST00000492957
rs12406958	T	C	243662190					AKT3		6		0.299442	1	0	243662190	C	T	(0.2,0.4]	243498888	SCZ	AKT3	ENST00000492957
rs12406958	T	C	243662190					SCZ	3.19e-08	7.30103		0.299442	1	0	243662190	C	T	(0.2,0.4]	243498888	SCZ	AKT3	ENST00000492957
rs12406958	T	C	243662190					ENST00000492957		6		0.299442	1	0	243662190	C	T	(0.2,0.4]	243498888	SCZ	AKT3	ENST00000492957
rs12408455	T	C	243741941					SCZ	2.435e-06	7.30103		0.568562	1	0	243741941	C	T	(0.4,0.6]	243578639	SCZ	AKT3	ENST00000492957
rs12408455	T	C	243741941					AKT3		6		0.568562	1	0	243741941	C	T	(0.4,0.6]	243578639	SCZ	AKT3	ENST00000492957
rs12408455	T	C	243741941					ENST00000492957		6		0.568562	1	0	243741941	C	T	(0.4,0.6]	243578639	SCZ	AKT3	ENST00000492957
rs12408951	A	G	243679364					ENST00000492957		6		0.421253	1	0	243679364	G	A	(0.4,0.6]	243516062	SCZ	AKT3	ENST00000492957
rs12408951	A	G	243679364					SCZ	1.686e-06	7.30103		0.421253	1	0	243679364	G	A	(0.4,0.6]	243516062	SCZ	AKT3	ENST00000492957
rs12408951	A	G	243679364					AKT3		6		0.421253	1	0	243679364	G	A	(0.4,0.6]	243516062	SCZ	AKT3	ENST00000492957
rs12691547	A	G	243819070					AKT3		6		0.76027	1	0	243819070	A	G	(0.6,0.8]	243655768	SCZ	AKT3	ENST00000492957
rs12691547	A	G	243819070					ENST00000492957		6		0.76027	1	0	243819070	A	G	(0.6,0.8]	243655768	SCZ	AKT3	ENST00000492957
rs12691547	A	G	243819070					SCZ	8.228e-08	7.30103		0.76027	1	0	243819070	A	G	(0.6,0.8]	243655768	SCZ	AKT3	ENST00000492957
rs12691548	A	G	243820128					AKT3		6		0.843167	1	0	243820128	A	G	(0.8,1]	243656826	SCZ	AKT3	ENST00000492957
rs12691548	A	G	243820128					SCZ	3.198e-09	7.30103		0.843167	1	0	243820128	A	G	(0.8,1]	243656826	SCZ	AKT3	ENST00000492957
rs12691548	A	G	243820128					ENST00000492957		6		0.843167	1	0	243820128	A	G	(0.8,1]	243656826	SCZ	AKT3	ENST00000492957
rs12722863	A	T	243815954					SCZ	0.9668	7.30103		-0.174726	1	0	243815954	T	A		243652652	SCZ	AKT3	ENST00000492957
rs12722863	A	T	243815954					AKT3		6		-0.174726	1	0	243815954	T	A		243652652	SCZ	AKT3	ENST00000492957
rs12722863	A	T	243815954					ENST00000492957		6		-0.174726	1	0	243815954	T	A		243652652	SCZ	AKT3	ENST00000492957
rs12723537	G	A	243812680					AKT3		6		0.828627	1	0	243812680	G	A	(0.8,1]	243649378	SCZ	AKT3	ENST00000492957
rs12723537	G	A	243812680					SCZ	2.047e-08	7.30103		0.828627	1	0	243812680	G	A	(0.8,1]	243649378	SCZ	AKT3	ENST00000492957
rs12723537	G	A	243812680					ENST00000492957		6		0.828627	1	0	243812680	G	A	(0.8,1]	243649378	SCZ	AKT3	ENST00000492957
rs12735854	G	C	243748184					SCZ	1.016e-09	7.30103		0.829994	1	0	243748184	G	C	(0.8,1]	243584882	SCZ	AKT3	ENST00000492957
rs12735854	G	C	243748184					ENST00000492957		6		0.829994	1	0	243748184	G	C	(0.8,1]	243584882	SCZ	AKT3	ENST00000492957
rs12735854	G	C	243748184					AKT3		6		0.829994	1	0	243748184	G	C	(0.8,1]	243584882	SCZ	AKT3	ENST00000492957
rs12736275	A	T	243856856					SCZ	0.9512	7.30103		-0.172017	1	0	243856856	T	A		243693554	SCZ	AKT3	ENST00000492957
rs12736275	A	T	243856856					AKT3		6		-0.172017	1	0	243856856	T	A		243693554	SCZ	AKT3	ENST00000492957
rs12736275	A	T	243856856					ENST00000492957		6		-0.172017	1	0	243856856	T	A		243693554	SCZ	AKT3	ENST00000492957
rs12739344	G	C	243791312					SCZ	1.878e-09	7.30103		0.820146	1	0	243791312	G	C	(0.8,1]	243628010	SCZ	AKT3	ENST00000492957
rs12739344	G	C	243791312					ENST00000492957		6		0.820146	1	0	243791312	G	C	(0.8,1]	243628010	SCZ	AKT3	ENST00000492957
rs12739344	G	C	243791312					AKT3		6		0.820146	1	0	243791312	G	C	(0.8,1]	243628010	SCZ	AKT3	ENST00000492957
rs12739982	C	G	243615318					ENST00000492957		6		0	1	0	243615318	G	C	[0,0.2]	243452016	SCZ	AKT3	ENST00000492957
rs12739982	C	G	243615318					SCZ	3.504e-07	7.30103		0	1	0	243615318	G	C	[0,0.2]	243452016	SCZ	AKT3	ENST00000492957
rs12739982	C	G	243615318					AKT3		6		0	1	0	243615318	G	C	[0,0.2]	243452016	SCZ	AKT3	ENST00000492957
rs12739983	C	A	243615319					AKT3		6		0	1	0	243615319	A	C	[0,0.2]	243452017	SCZ	AKT3	ENST00000492957
rs12739983	C	A	243615319					ENST00000492957		6		0	1	0	243615319	A	C	[0,0.2]	243452017	SCZ	AKT3	ENST00000492957
rs12739983	C	A	243615319					SCZ	3.696e-07	7.30103		0	1	0	243615319	A	C	[0,0.2]	243452017	SCZ	AKT3	ENST00000492957
rs12743000	G	A	243922374					SCZ	1.378e-08	7.30103		0.835949	1	0	243922374	G	A	(0.8,1]	243759072	SCZ	AKT3	ENST00000492957
rs12743000	G	A	243922374					AKT3		6		0.835949	1	0	243922374	G	A	(0.8,1]	243759072	SCZ	AKT3	ENST00000492957
rs12743000	G	A	243922374					ENST00000492957		6		0.835949	1	0	243922374	G	A	(0.8,1]	243759072	SCZ	AKT3	ENST00000492957
rs12743377	G	A	243615786					SCZ	2.676e-07	7.30103		0	1	0	243615786	A	G	[0,0.2]	243452484	SCZ	AKT3	ENST00000492957
rs12743377	G	A	243615786					ENST00000492957		6		0	1	0	243615786	A	G	[0,0.2]	243452484	SCZ	AKT3	ENST00000492957
rs12743377	G	A	243615786					AKT3		6		0	1	0	243615786	A	G	[0,0.2]	243452484	SCZ	AKT3	ENST00000492957
rs12743378	G	A	243615789					ENST00000492957		6		0	1	0	243615789	A	G	[0,0.2]	243452487	SCZ	AKT3	ENST00000492957
rs12743378	G	A	243615789					SCZ	2.764e-07	7.30103		0	1	0	243615789	A	G	[0,0.2]	243452487	SCZ	AKT3	ENST00000492957
rs12743378	G	A	243615789					AKT3		6		0	1	0	243615789	A	G	[0,0.2]	243452487	SCZ	AKT3	ENST00000492957
rs12744253	G	A	243967674					SCZ	1.31e-08	7.30103		0.835949	1	0	243967674	G	A	(0.8,1]	243804372	SCZ	AKT3	ENST00000492957
rs12744253	G	A	243967674					ENST00000492957		6		0.835949	1	0	243967674	G	A	(0.8,1]	243804372	SCZ	AKT3	ENST00000492957
rs12744253	G	A	243967674					AKT3		6		0.835949	1	0	243967674	G	A	(0.8,1]	243804372	SCZ	AKT3	ENST00000492957
rs12744297	G	A	243734296					ENST00000492957		6		0.830109	1	0	243734296	G	A	(0.8,1]	243570994	SCZ	AKT3	ENST00000492957
rs12744297	G	A	243734296					AKT3		6		0.830109	1	0	243734296	G	A	(0.8,1]	243570994	SCZ	AKT3	ENST00000492957
rs12744297	G	A	243734296					SCZ	1.067e-09	7.30103		0.830109	1	0	243734296	G	A	(0.8,1]	243570994	SCZ	AKT3	ENST00000492957
rs12746623	G	A	243963175					ENST00000492957		6		0.831368	1	0	243963175	G	A	(0.8,1]	243799873	SCZ	AKT3	ENST00000492957
rs12746623	G	A	243963175					SCZ	6.284e-09	7.30103		0.831368	1	0	243963175	G	A	(0.8,1]	243799873	SCZ	AKT3	ENST00000492957
rs12746623	G	A	243963175					AKT3		6		0.831368	1	0	243963175	G	A	(0.8,1]	243799873	SCZ	AKT3	ENST00000492957
rs12747291	C	G	243867823					ENST00000492957		6		-0.179657	1	0	243867823	G	C		243704521	SCZ	AKT3	ENST00000492957
rs12747291	C	G	243867823					AKT3		6		-0.179657	1	0	243867823	G	C		243704521	SCZ	AKT3	ENST00000492957
rs12747291	C	G	243867823					SCZ	0.954	7.30103		-0.179657	1	0	243867823	G	C		243704521	SCZ	AKT3	ENST00000492957
rs12748751	A	G	243640881					AKT3		6		0	1	0	243640881	A	G	[0,0.2]	243477579	SCZ	AKT3	ENST00000492957
rs12748751	A	G	243640881					ENST00000492957		6		0	1	0	243640881	A	G	[0,0.2]	243477579	SCZ	AKT3	ENST00000492957
rs12748751	A	G	243640881					SCZ	1.596e-07	7.30103		0	1	0	243640881	A	G	[0,0.2]	243477579	SCZ	AKT3	ENST00000492957
rs12749316	G	A	243792781					SCZ	1.398e-09	7.30103		0.828243	1	0	243792781	G	A	(0.8,1]	243629479	SCZ	AKT3	ENST00000492957
rs12749316	G	A	243792781					AKT3		6		0.828243	1	0	243792781	G	A	(0.8,1]	243629479	SCZ	AKT3	ENST00000492957
rs12749316	G	A	243792781					ENST00000492957		6		0.828243	1	0	243792781	G	A	(0.8,1]	243629479	SCZ	AKT3	ENST00000492957
rs12751210	C	G	243645203					ENST00000492957		6		0	1	0	243645203	C	G	[0,0.2]	243481901	SCZ	AKT3	ENST00000492957
rs12751210	C	G	243645203					SCZ	1.44e-07	7.30103		0	1	0	243645203	C	G	[0,0.2]	243481901	SCZ	AKT3	ENST00000492957
rs12751210	C	G	243645203					AKT3		6		0	1	0	243645203	C	G	[0,0.2]	243481901	SCZ	AKT3	ENST00000492957
rs12752825	A	G	244015295					ENST00000492957		6		-0.519028	1	0	244015295	G	A		243851993	SCZ	AKT3	ENST00000492957
rs12752825	A	G	244015295					AKT3		6		-0.519028	1	0	244015295	G	A		243851993	SCZ	AKT3	ENST00000492957
rs12752825	A	G	244015295					SCZ	0.09691	7.30103		-0.519028	1	0	244015295	G	A		243851993	SCZ	AKT3	ENST00000492957
rs12753750	C	T	244017365					AKT3		6		0.965214	1	0	244017365	C	T	(0.8,1]	243854063	SCZ	AKT3	ENST00000492957
rs12753750	C	T	244017365					ENST00000492957		6		0.965214	1	0	244017365	C	T	(0.8,1]	243854063	SCZ	AKT3	ENST00000492957
rs12753750	C	T	244017365					SCZ	2.608e-06	7.30103		0.965214	1	0	244017365	C	T	(0.8,1]	243854063	SCZ	AKT3	ENST00000492957
rs13374280	T	C	243570531					ENST00000492957		6		0	1	0	243570531	C	T	[0,0.2]	243407229	SCZ	AKT3	ENST00000492957
rs13374280	T	C	243570531					AKT3		6		0	1	0	243570531	C	T	[0,0.2]	243407229	SCZ	AKT3	ENST00000492957
rs13374280	T	C	243570531					SCZ	0.6758	7.30103		0	1	0	243570531	C	T	[0,0.2]	243407229	SCZ	AKT3	ENST00000492957
rs13374290	A	T	243571001					ENST00000492957		6		0	1	0	243571001	T	A	[0,0.2]	243407699	SCZ	AKT3	ENST00000492957
rs13374290	A	T	243571001					AKT3		6		0	1	0	243571001	T	A	[0,0.2]	243407699	SCZ	AKT3	ENST00000492957
rs13374290	A	T	243571001					SCZ	0.716	7.30103		0	1	0	243571001	T	A	[0,0.2]	243407699	SCZ	AKT3	ENST00000492957
rs13376709	T	C	243690491					ENST00000492957		6		0.82411	1	0	243690491	T	C	(0.8,1]	243527189	SCZ	AKT3	ENST00000492957
rs13376709	T	C	243690491					AKT3		6		0.82411	1	0	243690491	T	C	(0.8,1]	243527189	SCZ	AKT3	ENST00000492957
rs13376709	T	C	243690491					SCZ	1.849e-09	7.30103		0.82411	1	0	243690491	T	C	(0.8,1]	243527189	SCZ	AKT3	ENST00000492957
rs1352162	A	G	243717682					ENST00000492957		6		0.830109	1	0	243717682	A	G	(0.8,1]	243554380	SCZ	AKT3	ENST00000492957
rs1352162	A	G	243717682					AKT3		6		0.830109	1	0	243717682	A	G	(0.8,1]	243554380	SCZ	AKT3	ENST00000492957
rs1352162	A	G	243717682					SCZ	6.772e-10	7.30103		0.830109	1	0	243717682	A	G	(0.8,1]	243554380	SCZ	AKT3	ENST00000492957
rs137927915	G	A	243877356					ENST00000492957		6		-0.0225497	1	0	243877356	A	G		243714054	SCZ	AKT3	ENST00000492957
rs137927915	G	A	243877356					AKT3		6		-0.0225497	1	0	243877356	A	G		243714054	SCZ	AKT3	ENST00000492957
rs137927915	G	A	243877356					SCZ	0.7904	7.30103		-0.0225497	1	0	243877356	A	G		243714054	SCZ	AKT3	ENST00000492957
rs1379700	T	C	243909402					ENST00000492957		6		0.749306	1	0	243909402	T	C	(0.6,0.8]	243746100	SCZ	AKT3	ENST00000492957
rs1379700	T	C	243909402					AKT3		6		0.749306	1	0	243909402	T	C	(0.6,0.8]	243746100	SCZ	AKT3	ENST00000492957
rs1379700	T	C	243909402					SCZ	2.739e-07	7.30103		0.749306	1	0	243909402	T	C	(0.6,0.8]	243746100	SCZ	AKT3	ENST00000492957
rs138178410	T	A	244004403					ENST00000492957		6		-0.0855236	1	0	244004403	A	T		243841101	SCZ	AKT3	ENST00000492957
rs138178410	T	A	244004403					AKT3		6		-0.0855236	1	0	244004403	A	T		243841101	SCZ	AKT3	ENST00000492957
rs138178410	T	A	244004403					SCZ	0.001739	7.30103		-0.0855236	1	0	244004403	A	T		243841101	SCZ	AKT3	ENST00000492957
rs138212317	G	A	244138307					SCZ	0.9714	7.30103		0.0894713	1	0	244138307	A	G	[0,0.2]	243975005	SCZ	AKT3	ENST00000492957
rs138212317	G	A	244138307					ENST00000492957		6		0.0894713	1	0	244138307	A	G	[0,0.2]	243975005	SCZ	AKT3	ENST00000492957
rs138212317	G	A	244138307					AKT3		6		0.0894713	1	0	244138307	A	G	[0,0.2]	243975005	SCZ	AKT3	ENST00000492957
rs138645612	C	T	243755433					AKT3		6		0.148943	1	0	243755433	T	C	[0,0.2]	243592131	SCZ	AKT3	ENST00000492957
rs138645612	C	T	243755433					SCZ	0.0009663	7.30103		0.148943	1	0	243755433	T	C	[0,0.2]	243592131	SCZ	AKT3	ENST00000492957
rs138645612	C	T	243755433					ENST00000492957		6		0.148943	1	0	243755433	T	C	[0,0.2]	243592131	SCZ	AKT3	ENST00000492957
rs138973931	G	T	243916170					AKT3		6		-0.0407944	1	0	243916170	T	G		243752868	SCZ	AKT3	ENST00000492957
rs138973931	G	T	243916170					SCZ	0.08996	7.30103		-0.0407944	1	0	243916170	T	G		243752868	SCZ	AKT3	ENST00000492957
rs138973931	G	T	243916170					ENST00000492957		6		-0.0407944	1	0	243916170	T	G		243752868	SCZ	AKT3	ENST00000492957
rs139089572	C	T	243580755					AKT3		6		0	1	0	243580755	T	C	[0,0.2]	243417453	SCZ	AKT3	ENST00000492957
rs139089572	C	T	243580755					SCZ	0.8145	7.30103		0	1	0	243580755	T	C	[0,0.2]	243417453	SCZ	AKT3	ENST00000492957
rs139089572	C	T	243580755					ENST00000492957		6		0	1	0	243580755	T	C	[0,0.2]	243417453	SCZ	AKT3	ENST00000492957
rs139104576	A	G	244136130					AKT3		6		-0.0243791	1	0	244136130	G	A		243972828	SCZ	AKT3	ENST00000492957
rs139104576	A	G	244136130					SCZ	0.6939	7.30103		-0.0243791	1	0	244136130	G	A		243972828	SCZ	AKT3	ENST00000492957
rs139104576	A	G	244136130					ENST00000492957		6		-0.0243791	1	0	244136130	G	A		243972828	SCZ	AKT3	ENST00000492957
rs139146421	A	C	243690221					AKT3		6		-0.12449	1	0	243690221	C	A		243526919	SCZ	AKT3	ENST00000492957
rs139146421	A	C	243690221					SCZ	0.01858	7.30103		-0.12449	1	0	243690221	C	A		243526919	SCZ	AKT3	ENST00000492957
rs139146421	A	C	243690221					ENST00000492957		6		-0.12449	1	0	243690221	C	A		243526919	SCZ	AKT3	ENST00000492957
rs139611542	C	T	243861324					AKT3		6		-0.129011	1	0	243861324	T	C		243698022	SCZ	AKT3	ENST00000492957
rs139611542	C	T	243861324					ENST00000492957		6		-0.129011	1	0	243861324	T	C		243698022	SCZ	AKT3	ENST00000492957
rs139611542	C	T	243861324					SCZ	0.8606	7.30103		-0.129011	1	0	243861324	T	C		243698022	SCZ	AKT3	ENST00000492957
rs139718462	G	C	243813871					AKT3		6		-0.138595	1	0	243813871	C	G		243650569	SCZ	AKT3	ENST00000492957
rs139718462	G	C	243813871					ENST00000492957		6		-0.138595	1	0	243813871	C	G		243650569	SCZ	AKT3	ENST00000492957
rs139718462	G	C	243813871					SCZ	0.04345	7.30103		-0.138595	1	0	243813871	C	G		243650569	SCZ	AKT3	ENST00000492957
rs139948671	C	T	243679523					SCZ	0.01331	7.30103		-0.12449	1	0	243679523	T	C		243516221	SCZ	AKT3	ENST00000492957
rs139948671	C	T	243679523					ENST00000492957		6		-0.12449	1	0	243679523	T	C		243516221	SCZ	AKT3	ENST00000492957
rs139948671	C	T	243679523					AKT3		6		-0.12449	1	0	243679523	T	C		243516221	SCZ	AKT3	ENST00000492957
rs140079203	G	C	244020626					SCZ	0.03	7.30103		0.166372	1	0	244020626	C	G	[0,0.2]	243857324	SCZ	AKT3	ENST00000492957
rs140079203	G	C	244020626					AKT3		6		0.166372	1	0	244020626	C	G	[0,0.2]	243857324	SCZ	AKT3	ENST00000492957
rs140079203	G	C	244020626					ENST00000492957		6		0.166372	1	0	244020626	C	G	[0,0.2]	243857324	SCZ	AKT3	ENST00000492957
rs140242038	C	T	243941066					AKT3		6		0.166372	1	0	243941066	T	C	[0,0.2]	243777764	SCZ	AKT3	ENST00000492957
rs140242038	C	T	243941066					SCZ	0.0174	7.30103		0.166372	1	0	243941066	T	C	[0,0.2]	243777764	SCZ	AKT3	ENST00000492957
rs140242038	C	T	243941066					ENST00000492957		6		0.166372	1	0	243941066	T	C	[0,0.2]	243777764	SCZ	AKT3	ENST00000492957
rs140310911	T	G	243717935					ENST00000492957		6		0.249014	1	0	243717935	G	T	(0.2,0.4]	243554633	SCZ	AKT3	ENST00000492957
rs140310911	T	G	243717935					SCZ	0.8493	7.30103		0.249014	1	0	243717935	G	T	(0.2,0.4]	243554633	SCZ	AKT3	ENST00000492957
rs140310911	T	G	243717935					AKT3		6		0.249014	1	0	243717935	G	T	(0.2,0.4]	243554633	SCZ	AKT3	ENST00000492957
rs140364928	T	A	244025862					ENST00000492957		6		-0.0595509	1	0	244025862	A	T		243862560	SCZ	AKT3	ENST00000492957
rs140364928	T	A	244025862					SCZ	0.00766	7.30103		-0.0595509	1	0	244025862	A	T		243862560	SCZ	AKT3	ENST00000492957
rs140364928	T	A	244025862					AKT3		6		-0.0595509	1	0	244025862	A	T		243862560	SCZ	AKT3	ENST00000492957
rs141559781	G	A	243726538					SCZ	0.7256	7.30103		-0.0410255	1	0	243726538	A	G		243563236	SCZ	AKT3	ENST00000492957
rs141559781	G	A	243726538					AKT3		6		-0.0410255	1	0	243726538	A	G		243563236	SCZ	AKT3	ENST00000492957
rs141559781	G	A	243726538					ENST00000492957		6		-0.0410255	1	0	243726538	A	G		243563236	SCZ	AKT3	ENST00000492957
rs1417121	G	C	243669350					SCZ	1.127e-08	7.30103		0.377677	1	0	243669350	C	G	(0.2,0.4]	243506048	SCZ	AKT3	ENST00000492957
rs1417121	G	C	243669350					AKT3		6		0.377677	1	0	243669350	C	G	(0.2,0.4]	243506048	SCZ	AKT3	ENST00000492957
rs1417121	G	C	243669350					ENST00000492957		6		0.377677	1	0	243669350	C	G	(0.2,0.4]	243506048	SCZ	AKT3	ENST00000492957
rs141803204	G	A	243923877					SCZ	0.04805	7.30103		0.184283	1	0	243923877	A	G	[0,0.2]	243760575	SCZ	AKT3	ENST00000492957
rs141803204	G	A	243923877					ENST00000492957		6		0.184283	1	0	243923877	A	G	[0,0.2]	243760575	SCZ	AKT3	ENST00000492957
rs141803204	G	A	243923877					AKT3		6		0.184283	1	0	243923877	A	G	[0,0.2]	243760575	SCZ	AKT3	ENST00000492957
rs142159967	C	T	243537133					AKT3		6		0	1	0	243537133	T	C	[0,0.2]	243373831	SCZ	AKT3	ENST00000492957
rs142159967	C	T	243537133					ENST00000492957		6		0	1	0	243537133	T	C	[0,0.2]	243373831	SCZ	AKT3	ENST00000492957
rs142159967	C	T	243537133					SCZ	0.2682	7.30103		0	1	0	243537133	T	C	[0,0.2]	243373831	SCZ	AKT3	ENST00000492957
rs142553495	G	A	243649069					AKT3		6		0.155545	1	0	243649069	A	G	[0,0.2]	243485767	SCZ	AKT3	ENST00000492957
rs142553495	G	A	243649069					SCZ	0.05181	7.30103		0.155545	1	0	243649069	A	G	[0,0.2]	243485767	SCZ	AKT3	ENST00000492957
rs142553495	G	A	243649069					ENST00000492957		6		0.155545	1	0	243649069	A	G	[0,0.2]	243485767	SCZ	AKT3	ENST00000492957
rs142654738	T	C	243818465					SCZ	0.07047	7.30103		0.211096	1	0	243818465	C	T	(0.2,0.4]	243655163	SCZ	AKT3	ENST00000492957
rs142654738	T	C	243818465					AKT3		6		0.211096	1	0	243818465	C	T	(0.2,0.4]	243655163	SCZ	AKT3	ENST00000492957
rs142654738	T	C	243818465					ENST00000492957		6		0.211096	1	0	243818465	C	T	(0.2,0.4]	243655163	SCZ	AKT3	ENST00000492957
rs143216278	C	G	243593066					ENST00000492957		6		0	1	0	243593066	G	C	[0,0.2]	243429764	SCZ	AKT3	ENST00000492957
rs143216278	C	G	243593066					AKT3		6		0	1	0	243593066	G	C	[0,0.2]	243429764	SCZ	AKT3	ENST00000492957
rs143216278	C	G	243593066					SCZ	0.00623	7.30103		0	1	0	243593066	G	C	[0,0.2]	243429764	SCZ	AKT3	ENST00000492957
rs143287659	A	G	243692574					ENST00000492957		6		-0.12449	1	0	243692574	G	A		243529272	SCZ	AKT3	ENST00000492957
rs143287659	A	G	243692574					AKT3		6		-0.12449	1	0	243692574	G	A		243529272	SCZ	AKT3	ENST00000492957
rs143287659	A	G	243692574					SCZ	0.01531	7.30103		-0.12449	1	0	243692574	G	A		243529272	SCZ	AKT3	ENST00000492957
rs143968831	G	T	244025836					AKT3		6		-0.0595509	1	0	244025836	T	G		243862534	SCZ	AKT3	ENST00000492957
rs143968831	G	T	244025836					SCZ	0.006976	7.30103		-0.0595509	1	0	244025836	T	G		243862534	SCZ	AKT3	ENST00000492957
rs143968831	G	T	244025836					ENST00000492957		6		-0.0595509	1	0	244025836	T	G		243862534	SCZ	AKT3	ENST00000492957
rs14403	C	T	243663893	1	243488234	243851079	243500591	AKT3	0.00285054	6		0.305228	1	0	243663893	T	C	(0.2,0.4]	243500591	SCZ	AKT3	ENST00000492957
rs14403	C	T	243663893	1	243488234	243851079	243500591	SCZ	2.207e-08	7.30103		0.305228	1	0	243663893	T	C	(0.2,0.4]	243500591	SCZ	AKT3	ENST00000492957
rs14403	C	T	243663893	1	243488234	243851079	243500591	ENST00000492957	2.56821e-19	6		0.305228	1	0	243663893	T	C	(0.2,0.4]	243500591	SCZ	AKT3	ENST00000492957
rs144093357	C	T	243792954					ENST00000492957		6		0.315389	1	0	243792954	T	C	(0.2,0.4]	243629652	SCZ	AKT3	ENST00000492957
rs144093357	C	T	243792954					SCZ	0.8415	7.30103		0.315389	1	0	243792954	T	C	(0.2,0.4]	243629652	SCZ	AKT3	ENST00000492957
rs144093357	C	T	243792954					AKT3		6		0.315389	1	0	243792954	T	C	(0.2,0.4]	243629652	SCZ	AKT3	ENST00000492957
rs144237584	C	T	244014491					ENST00000492957		6		-0.0688359	1	0	244014491	T	C		243851189	SCZ	AKT3	ENST00000492957
rs144237584	C	T	244014491					AKT3		6		-0.0688359	1	0	244014491	T	C		243851189	SCZ	AKT3	ENST00000492957
rs144237584	C	T	244014491					SCZ	0.1877	7.30103		-0.0688359	1	0	244014491	T	C		243851189	SCZ	AKT3	ENST00000492957
rs144326340	T	C	243724243					AKT3		6		-0.0410255	1	0	243724243	C	T		243560941	SCZ	AKT3	ENST00000492957
rs144326340	T	C	243724243					ENST00000492957		6		-0.0410255	1	0	243724243	C	T		243560941	SCZ	AKT3	ENST00000492957
rs144326340	T	C	243724243					SCZ	0.583	7.30103		-0.0410255	1	0	243724243	C	T		243560941	SCZ	AKT3	ENST00000492957
rs144346393	G	A	243550901					SCZ	0.002138	7.30103		0	1	0	243550901	A	G	[0,0.2]	243387599	SCZ	AKT3	ENST00000492957
rs144346393	G	A	243550901					AKT3		6		0	1	0	243550901	A	G	[0,0.2]	243387599	SCZ	AKT3	ENST00000492957
rs144346393	G	A	243550901					ENST00000492957		6		0	1	0	243550901	A	G	[0,0.2]	243387599	SCZ	AKT3	ENST00000492957
rs144565774	C	T	243626236					ENST00000492957		6		0	1	0	243626236	T	C	[0,0.2]	243462934	SCZ	AKT3	ENST00000492957
rs144565774	C	T	243626236					SCZ	0.3635	7.30103		0	1	0	243626236	T	C	[0,0.2]	243462934	SCZ	AKT3	ENST00000492957
rs144565774	C	T	243626236					AKT3		6		0	1	0	243626236	T	C	[0,0.2]	243462934	SCZ	AKT3	ENST00000492957
rs144872229	T	C	243979132					ENST00000492957		6		0.328884	1	0	243979132	C	T	(0.2,0.4]	243815830	SCZ	AKT3	ENST00000492957
rs144872229	T	C	243979132					AKT3		6		0.328884	1	0	243979132	C	T	(0.2,0.4]	243815830	SCZ	AKT3	ENST00000492957
rs144872229	T	C	243979132					SCZ	0.02043	7.30103		0.328884	1	0	243979132	C	T	(0.2,0.4]	243815830	SCZ	AKT3	ENST00000492957
rs145071536	T	C	243793012					AKT3		6		-0.226689	1	0	243793012	C	T		243629710	SCZ	AKT3	ENST00000492957
rs145071536	T	C	243793012					SCZ	5.758e-12	7.30103		-0.226689	1	0	243793012	C	T		243629710	SCZ	AKT3	ENST00000492957
rs145071536	T	C	243793012					ENST00000492957		6		-0.226689	1	0	243793012	C	T		243629710	SCZ	AKT3	ENST00000492957
rs145544982	G	A	243946019					AKT3		6		-0.0419761	1	0	243946019	A	G		243782717	SCZ	AKT3	ENST00000492957
rs145544982	G	A	243946019					SCZ	0.3709	7.30103		-0.0419761	1	0	243946019	A	G		243782717	SCZ	AKT3	ENST00000492957
rs145544982	G	A	243946019					ENST00000492957		6		-0.0419761	1	0	243946019	A	G		243782717	SCZ	AKT3	ENST00000492957
rs145558771	T	C	243725286					SCZ	0.1966	7.30103		-0.0626808	1	0	243725286	C	T		243561984	SCZ	AKT3	ENST00000492957
rs145558771	T	C	243725286					ENST00000492957		6		-0.0626808	1	0	243725286	C	T		243561984	SCZ	AKT3	ENST00000492957
rs145558771	T	C	243725286					AKT3		6		-0.0626808	1	0	243725286	C	T		243561984	SCZ	AKT3	ENST00000492957
rs145630917	C	T	243757173					ENST00000492957		6		-0.0410255	1	0	243757173	T	C		243593871	SCZ	AKT3	ENST00000492957
rs145630917	C	T	243757173					AKT3		6		-0.0410255	1	0	243757173	T	C		243593871	SCZ	AKT3	ENST00000492957
rs145630917	C	T	243757173					SCZ	0.6024	7.30103		-0.0410255	1	0	243757173	T	C		243593871	SCZ	AKT3	ENST00000492957
rs145692653	A	G	244067927					AKT3		6		-0.0865112	1	0	244067927	G	A		243904625	SCZ	AKT3	ENST00000492957
rs145692653	A	G	244067927					ENST00000492957		6		-0.0865112	1	0	244067927	G	A		243904625	SCZ	AKT3	ENST00000492957
rs145692653	A	G	244067927					SCZ	0.4542	7.30103		-0.0865112	1	0	244067927	G	A		243904625	SCZ	AKT3	ENST00000492957
rs1458021	C	T	243901970	1	243488234	243851079	243738668	AKT3	0.340474	6		0.454818	1	0	243901970	C	T	(0.4,0.6]	243738668	SCZ	AKT3	ENST00000492957
rs1458021	C	T	243901970	1	243488234	243851079	243738668	SCZ	0.003057	7.30103		0.454818	1	0	243901970	C	T	(0.4,0.6]	243738668	SCZ	AKT3	ENST00000492957
rs1458021	C	T	243901970	1	243488234	243851079	243738668	ENST00000492957	4.54097e-19	6		0.454818	1	0	243901970	C	T	(0.4,0.6]	243738668	SCZ	AKT3	ENST00000492957
rs1458022	C	T	243886295	1	243488234	243851079	243722993	AKT3	0.461082	6		0.454818	1	0	243886295	C	T	(0.4,0.6]	243722993	SCZ	AKT3	ENST00000492957
rs1458022	C	T	243886295	1	243488234	243851079	243722993	ENST00000492957	4.02891e-19	6		0.454818	1	0	243886295	C	T	(0.4,0.6]	243722993	SCZ	AKT3	ENST00000492957
rs1458022	C	T	243886295	1	243488234	243851079	243722993	SCZ	0.00503	7.30103		0.454818	1	0	243886295	C	T	(0.4,0.6]	243722993	SCZ	AKT3	ENST00000492957
rs1458023	T	C	243886673					ENST00000492957		6		0.560765	1	0	243886673	C	T	(0.4,0.6]	243723371	SCZ	AKT3	ENST00000492957
rs1458023	T	C	243886673					AKT3		6		0.560765	1	0	243886673	C	T	(0.4,0.6]	243723371	SCZ	AKT3	ENST00000492957
rs1458023	T	C	243886673					SCZ	0.0001661	7.30103		0.560765	1	0	243886673	C	T	(0.4,0.6]	243723371	SCZ	AKT3	ENST00000492957
rs1458024	G	C	243937445					SCZ	9.84e-05	7.30103		0.563096	1	0	243937445	C	G	(0.4,0.6]	243774143	SCZ	AKT3	ENST00000492957
rs1458024	G	C	243937445					ENST00000492957		6		0.563096	1	0	243937445	C	G	(0.4,0.6]	243774143	SCZ	AKT3	ENST00000492957
rs1458024	G	C	243937445					AKT3		6		0.563096	1	0	243937445	C	G	(0.4,0.6]	243774143	SCZ	AKT3	ENST00000492957
rs145912317	C	T	244135169					ENST00000492957		6		0.0183855	1	0	244135169	T	C	[0,0.2]	243971867	SCZ	AKT3	ENST00000492957
rs145912317	C	T	244135169					AKT3		6		0.0183855	1	0	244135169	T	C	[0,0.2]	243971867	SCZ	AKT3	ENST00000492957
rs145912317	C	T	244135169					SCZ	0.5227	7.30103		0.0183855	1	0	244135169	T	C	[0,0.2]	243971867	SCZ	AKT3	ENST00000492957
rs145943320	C	T	243769119					SCZ	0.2802	7.30103		0.104355	1	0	243769119	T	C	[0,0.2]	243605817	SCZ	AKT3	ENST00000492957
rs145943320	C	T	243769119					ENST00000492957		6		0.104355	1	0	243769119	T	C	[0,0.2]	243605817	SCZ	AKT3	ENST00000492957
rs145943320	C	T	243769119					AKT3		6		0.104355	1	0	243769119	T	C	[0,0.2]	243605817	SCZ	AKT3	ENST00000492957
rs145972342	C	A	243814047					ENST00000492957		6		0.237749	1	0	243814047	A	C	(0.2,0.4]	243650745	SCZ	AKT3	ENST00000492957
rs145972342	C	A	243814047					AKT3		6		0.237749	1	0	243814047	A	C	(0.2,0.4]	243650745	SCZ	AKT3	ENST00000492957
rs145972342	C	A	243814047					SCZ	8.52e-05	7.30103		0.237749	1	0	243814047	A	C	(0.2,0.4]	243650745	SCZ	AKT3	ENST00000492957
rs146332866	T	C	243935066					SCZ	0.4377	7.30103		-0.0568556	1	0	243935066	C	T		243771764	SCZ	AKT3	ENST00000492957
rs146332866	T	C	243935066					ENST00000492957		6		-0.0568556	1	0	243935066	C	T		243771764	SCZ	AKT3	ENST00000492957
rs146332866	T	C	243935066					AKT3		6		-0.0568556	1	0	243935066	C	T		243771764	SCZ	AKT3	ENST00000492957
rs146372106	C	T	243593930					SCZ	0.94	7.30103		0	1	0	243593930	T	C	[0,0.2]	243430628	SCZ	AKT3	ENST00000492957
rs146372106	C	T	243593930					AKT3		6		0	1	0	243593930	T	C	[0,0.2]	243430628	SCZ	AKT3	ENST00000492957
rs146372106	C	T	243593930					ENST00000492957		6		0	1	0	243593930	T	C	[0,0.2]	243430628	SCZ	AKT3	ENST00000492957
rs146465091	C	G	244128682					AKT3		6		-0.0243791	1	0	244128682	G	C		243965380	SCZ	AKT3	ENST00000492957
rs146465091	C	G	244128682					SCZ	0.6174	7.30103		-0.0243791	1	0	244128682	G	C		243965380	SCZ	AKT3	ENST00000492957
rs146465091	C	G	244128682					ENST00000492957		6		-0.0243791	1	0	244128682	G	C		243965380	SCZ	AKT3	ENST00000492957
rs146660597	C	T	243561222					SCZ	0.1978	7.30103		0	1	0	243561222	T	C	[0,0.2]	243397920	SCZ	AKT3	ENST00000492957
rs146660597	C	T	243561222					AKT3		6		0	1	0	243561222	T	C	[0,0.2]	243397920	SCZ	AKT3	ENST00000492957
rs146660597	C	T	243561222					ENST00000492957		6		0	1	0	243561222	T	C	[0,0.2]	243397920	SCZ	AKT3	ENST00000492957
rs1466656	A	T	243526476					AKT3		6		0	1	0	243526476	T	A	[0,0.2]	243363174	SCZ	AKT3	ENST00000492957
rs1466656	A	T	243526476					SCZ	0.6094	7.30103		0	1	0	243526476	T	A	[0,0.2]	243363174	SCZ	AKT3	ENST00000492957
rs1466656	A	T	243526476					ENST00000492957		6		0	1	0	243526476	T	A	[0,0.2]	243363174	SCZ	AKT3	ENST00000492957
rs1467833	A	G	243528365					SCZ	0.6995	7.30103		0	1	0	243528365	G	A	[0,0.2]	243365063	SCZ	AKT3	ENST00000492957
rs1467833	A	G	243528365					AKT3		6		0	1	0	243528365	G	A	[0,0.2]	243365063	SCZ	AKT3	ENST00000492957
rs1467833	A	G	243528365					ENST00000492957		6		0	1	0	243528365	G	A	[0,0.2]	243365063	SCZ	AKT3	ENST00000492957
rs147304584	C	T	244025841					AKT3		6		-0.0595509	1	0	244025841	T	C		243862539	SCZ	AKT3	ENST00000492957
rs147304584	C	T	244025841					SCZ	0.006964	7.30103		-0.0595509	1	0	244025841	T	C		243862539	SCZ	AKT3	ENST00000492957
rs147304584	C	T	244025841					ENST00000492957		6		-0.0595509	1	0	244025841	T	C		243862539	SCZ	AKT3	ENST00000492957
rs147384665	C	T	243741494					AKT3		6		0.211096	1	0	243741494	T	C	(0.2,0.4]	243578192	SCZ	AKT3	ENST00000492957
rs147384665	C	T	243741494					ENST00000492957		6		0.211096	1	0	243741494	T	C	(0.2,0.4]	243578192	SCZ	AKT3	ENST00000492957
rs147384665	C	T	243741494					SCZ	0.07615	7.30103		0.211096	1	0	243741494	T	C	(0.2,0.4]	243578192	SCZ	AKT3	ENST00000492957
rs147832025	T	A	243912868					ENST00000492957		6		-0.0866146	1	0	243912868	A	T		243749566	SCZ	AKT3	ENST00000492957
rs147832025	T	A	243912868					AKT3		6		-0.0866146	1	0	243912868	A	T		243749566	SCZ	AKT3	ENST00000492957
rs147832025	T	A	243912868					SCZ	0.7415	7.30103		-0.0866146	1	0	243912868	A	T		243749566	SCZ	AKT3	ENST00000492957
rs148116838	C	T	243601337					AKT3		6		0	1	0	243601337	T	C	[0,0.2]	243438035	SCZ	AKT3	ENST00000492957
rs148116838	C	T	243601337					ENST00000492957		6		0	1	0	243601337	T	C	[0,0.2]	243438035	SCZ	AKT3	ENST00000492957
rs148116838	C	T	243601337					SCZ	0.07628	7.30103		0	1	0	243601337	T	C	[0,0.2]	243438035	SCZ	AKT3	ENST00000492957
rs148360362	A	G	243740852					ENST00000492957		6		0.0103522	1	0	243740852	G	A	[0,0.2]	243577550	SCZ	AKT3	ENST00000492957
rs148360362	A	G	243740852					AKT3		6		0.0103522	1	0	243740852	G	A	[0,0.2]	243577550	SCZ	AKT3	ENST00000492957
rs148360362	A	G	243740852					SCZ	0.5337	7.30103		0.0103522	1	0	243740852	G	A	[0,0.2]	243577550	SCZ	AKT3	ENST00000492957
rs148563258	T	A	243905215					ENST00000492957		6		-0.0865112	1	0	243905215	A	T		243741913	SCZ	AKT3	ENST00000492957
rs148563258	T	A	243905215					SCZ	0.1742	7.30103		-0.0865112	1	0	243905215	A	T		243741913	SCZ	AKT3	ENST00000492957
rs148563258	T	A	243905215					AKT3		6		-0.0865112	1	0	243905215	A	T		243741913	SCZ	AKT3	ENST00000492957
rs1486472	G	A	243803714					ENST00000492957		6		0.774584	1	0	243803714	G	A	(0.6,0.8]	243640412	SCZ	AKT3	ENST00000492957
rs1486472	G	A	243803714					AKT3		6		0.774584	1	0	243803714	G	A	(0.6,0.8]	243640412	SCZ	AKT3	ENST00000492957
rs1486472	G	A	243803714					SCZ	4.498e-11	7.30103		0.774584	1	0	243803714	G	A	(0.6,0.8]	243640412	SCZ	AKT3	ENST00000492957
rs1486475	T	C	243868398					AKT3		6		0.751092	1	0	243868398	T	C	(0.6,0.8]	243705096	SCZ	AKT3	ENST00000492957
rs1486475	T	C	243868398					SCZ	3.51e-07	7.30103		0.751092	1	0	243868398	T	C	(0.6,0.8]	243705096	SCZ	AKT3	ENST00000492957
rs1486475	T	C	243868398					ENST00000492957		6		0.751092	1	0	243868398	T	C	(0.6,0.8]	243705096	SCZ	AKT3	ENST00000492957
rs148854472	T	C	244093433					ENST00000492957		6		0.207745	1	0	244093433	C	T	(0.2,0.4]	243930131	SCZ	AKT3	ENST00000492957
rs148854472	T	C	244093433					AKT3		6		0.207745	1	0	244093433	C	T	(0.2,0.4]	243930131	SCZ	AKT3	ENST00000492957
rs148854472	T	C	244093433					SCZ	0.5242	7.30103		0.207745	1	0	244093433	C	T	(0.2,0.4]	243930131	SCZ	AKT3	ENST00000492957
rs148998971	C	T	243956428					AKT3		6		-0.132741	1	0	243956428	T	C		243793126	SCZ	AKT3	ENST00000492957
rs148998971	C	T	243956428					SCZ	8.582e-05	7.30103		-0.132741	1	0	243956428	T	C		243793126	SCZ	AKT3	ENST00000492957
rs148998971	C	T	243956428					ENST00000492957		6		-0.132741	1	0	243956428	T	C		243793126	SCZ	AKT3	ENST00000492957
rs149248681	G	A	243750908					SCZ	0.4842	7.30103		0.113733	1	0	243750908	A	G	[0,0.2]	243587606	SCZ	AKT3	ENST00000492957
rs149248681	G	A	243750908					ENST00000492957		6		0.113733	1	0	243750908	A	G	[0,0.2]	243587606	SCZ	AKT3	ENST00000492957
rs149248681	G	A	243750908					AKT3		6		0.113733	1	0	243750908	A	G	[0,0.2]	243587606	SCZ	AKT3	ENST00000492957
rs149255255	T	C	244082642					SCZ	0.4015	7.30103		0.0950504	1	0	244082642	C	T	[0,0.2]	243919340	SCZ	AKT3	ENST00000492957
rs149255255	T	C	244082642					ENST00000492957		6		0.0950504	1	0	244082642	C	T	[0,0.2]	243919340	SCZ	AKT3	ENST00000492957
rs149255255	T	C	244082642					AKT3		6		0.0950504	1	0	244082642	C	T	[0,0.2]	243919340	SCZ	AKT3	ENST00000492957
rs149431820	A	G	244102537					ENST00000492957		6		0.0418138	1	0	244102537	G	A	[0,0.2]	243939235	SCZ	AKT3	ENST00000492957
rs149431820	A	G	244102537					AKT3		6		0.0418138	1	0	244102537	G	A	[0,0.2]	243939235	SCZ	AKT3	ENST00000492957
rs149431820	A	G	244102537					SCZ	0.446	7.30103		0.0418138	1	0	244102537	G	A	[0,0.2]	243939235	SCZ	AKT3	ENST00000492957
rs149761726	A	G	244061966					AKT3		6		-0.0676577	1	0	244061966	G	A		243898664	SCZ	AKT3	ENST00000492957
rs149761726	A	G	244061966					ENST00000492957		6		-0.0676577	1	0	244061966	G	A		243898664	SCZ	AKT3	ENST00000492957
rs149761726	A	G	244061966					SCZ	0.1448	7.30103		-0.0676577	1	0	244061966	G	A		243898664	SCZ	AKT3	ENST00000492957
rs149940088	C	T	244078011					ENST00000492957		6		-0.0318089	1	0	244078011	T	C		243914709	SCZ	AKT3	ENST00000492957
rs149940088	C	T	244078011					AKT3		6		-0.0318089	1	0	244078011	T	C		243914709	SCZ	AKT3	ENST00000492957
rs149940088	C	T	244078011					SCZ	0.1022	7.30103		-0.0318089	1	0	244078011	T	C		243914709	SCZ	AKT3	ENST00000492957
rs150286286	G	A	244043685					ENST00000492957		6		-0.0423187	1	0	244043685	A	G		243880383	SCZ	AKT3	ENST00000492957
rs150286286	G	A	244043685					AKT3		6		-0.0423187	1	0	244043685	A	G		243880383	SCZ	AKT3	ENST00000492957
rs150286286	G	A	244043685					SCZ	0.4985	7.30103		-0.0423187	1	0	244043685	A	G		243880383	SCZ	AKT3	ENST00000492957
rs151010172	A	G	243547816					ENST00000492957		6		0	1	0	243547816	G	A	[0,0.2]	243384514	SCZ	AKT3	ENST00000492957
rs151010172	A	G	243547816					AKT3		6		0	1	0	243547816	G	A	[0,0.2]	243384514	SCZ	AKT3	ENST00000492957
rs151010172	A	G	243547816					SCZ	0.4032	7.30103		0	1	0	243547816	G	A	[0,0.2]	243384514	SCZ	AKT3	ENST00000492957
rs151044786	C	T	243520745					ENST00000492957		6		0	1	0	243520745	T	C	[0,0.2]	243357443	SCZ	AKT3	ENST00000492957
rs151044786	C	T	243520745					AKT3		6		0	1	0	243520745	T	C	[0,0.2]	243357443	SCZ	AKT3	ENST00000492957
rs151044786	C	T	243520745					SCZ	0.8467	7.30103		0	1	0	243520745	T	C	[0,0.2]	243357443	SCZ	AKT3	ENST00000492957
rs151290809	A	G	243886200					ENST00000492957		6		0.166372	1	0	243886200	G	A	[0,0.2]	243722898	SCZ	AKT3	ENST00000492957
rs151290809	A	G	243886200					SCZ	0.4854	7.30103		0.166372	1	0	243886200	G	A	[0,0.2]	243722898	SCZ	AKT3	ENST00000492957
rs151290809	A	G	243886200					AKT3		6		0.166372	1	0	243886200	G	A	[0,0.2]	243722898	SCZ	AKT3	ENST00000492957
rs1531243	T	C	243852498	1	243488234	243851079	243689196	ENST00000492957	2.27252e-19	6		0.441975	1	0	243852498	T	C	(0.4,0.6]	243689196	SCZ	AKT3	ENST00000492957
rs1531243	T	C	243852498	1	243488234	243851079	243689196	SCZ	0.001798	7.30103		0.441975	1	0	243852498	T	C	(0.4,0.6]	243689196	SCZ	AKT3	ENST00000492957
rs1531243	T	C	243852498	1	243488234	243851079	243689196	AKT3	0.799611	6		0.441975	1	0	243852498	T	C	(0.4,0.6]	243689196	SCZ	AKT3	ENST00000492957
rs1531244	A	G	243939970					ENST00000492957		6		0.826363	1	0	243939970	A	G	(0.8,1]	243776668	SCZ	AKT3	ENST00000492957
rs1531244	A	G	243939970					SCZ	8.926e-09	7.30103		0.826363	1	0	243939970	A	G	(0.8,1]	243776668	SCZ	AKT3	ENST00000492957
rs1531244	A	G	243939970					AKT3		6		0.826363	1	0	243939970	A	G	(0.8,1]	243776668	SCZ	AKT3	ENST00000492957
rs1538773	T	G	243674682	1	243488234	243851079	243511380	ENST00000492957	6.65337e-36	6		0.476577	1	0	243674682	G	T	(0.4,0.6]	243511380	SCZ	AKT3	ENST00000492957
rs1538773	T	G	243674682	1	243488234	243851079	243511380	SCZ	6.071e-07	7.30103		0.476577	1	0	243674682	G	T	(0.4,0.6]	243511380	SCZ	AKT3	ENST00000492957
rs1538773	T	G	243674682	1	243488234	243851079	243511380	AKT3	0.000391655	6		0.476577	1	0	243674682	G	T	(0.4,0.6]	243511380	SCZ	AKT3	ENST00000492957
rs1538774	C	G	243544827					AKT3		6		0	1	0	243544827	C	G	[0,0.2]	243381525	SCZ	AKT3	ENST00000492957
rs1538774	C	G	243544827					ENST00000492957		6		0	1	0	243544827	C	G	[0,0.2]	243381525	SCZ	AKT3	ENST00000492957
rs1538774	C	G	243544827					SCZ	2.518e-07	7.30103		0	1	0	243544827	C	G	[0,0.2]	243381525	SCZ	AKT3	ENST00000492957
rs1545654	A	T	243916478	1	243488234	243851079	243753176	SCZ	0.003867	7.30103		0.457145	1	0	243916478	A	T	(0.4,0.6]	243753176	SCZ	AKT3	ENST00000492957
rs1545654	A	T	243916478	1	243488234	243851079	243753176	AKT3	0.622449	6		0.457145	1	0	243916478	A	T	(0.4,0.6]	243753176	SCZ	AKT3	ENST00000492957
rs1545654	A	T	243916478	1	243488234	243851079	243753176	ENST00000492957	1.14686e-20	6		0.457145	1	0	243916478	A	T	(0.4,0.6]	243753176	SCZ	AKT3	ENST00000492957
rs1568103	T	C	244091316	1	243488234	243851079	243928014	SCZ	0.2755	7.30103		0.324867	1	0	244091316	T	C	(0.2,0.4]	243928014	SCZ	AKT3	ENST00000492957
rs1568103	T	C	244091316	1	243488234	243851079	243928014	ENST00000492957	6.18952e-08	6		0.324867	1	0	244091316	T	C	(0.2,0.4]	243928014	SCZ	AKT3	ENST00000492957
rs1568103	T	C	244091316	1	243488234	243851079	243928014	AKT3	0.433117	6		0.324867	1	0	244091316	T	C	(0.2,0.4]	243928014	SCZ	AKT3	ENST00000492957
rs1578275	G	C	243680442	1	243488234	243851079	243517140	ENST00000492957	3.22042e-28	6		0.421253	1	0	243680442	C	G	(0.4,0.6]	243517140	SCZ	AKT3	ENST00000492957
rs1578275	G	C	243680442	1	243488234	243851079	243517140	SCZ	2.26e-06	7.30103		0.421253	1	0	243680442	C	G	(0.4,0.6]	243517140	SCZ	AKT3	ENST00000492957
rs1578275	G	C	243680442	1	243488234	243851079	243517140	AKT3	0.0036452	6		0.421253	1	0	243680442	C	G	(0.4,0.6]	243517140	SCZ	AKT3	ENST00000492957
rs1809247	C	T	243882064					AKT3		6		0.831814	1	0	243882064	C	T	(0.8,1]	243718762	SCZ	AKT3	ENST00000492957
rs1809247	C	T	243882064					ENST00000492957		6		0.831814	1	0	243882064	C	T	(0.8,1]	243718762	SCZ	AKT3	ENST00000492957
rs1809247	C	T	243882064					SCZ	2.099e-08	7.30103		0.831814	1	0	243882064	C	T	(0.8,1]	243718762	SCZ	AKT3	ENST00000492957
rs181000200	T	G	244029175					ENST00000492957		6		-0.0765817	1	0	244029175	G	T		243865873	SCZ	AKT3	ENST00000492957
rs181000200	T	G	244029175					SCZ	0.0716	7.30103		-0.0765817	1	0	244029175	G	T		243865873	SCZ	AKT3	ENST00000492957
rs181000200	T	G	244029175					AKT3		6		-0.0765817	1	0	244029175	G	T		243865873	SCZ	AKT3	ENST00000492957
rs181029208	T	C	244050959					AKT3		6		-0.184558	1	0	244050959	C	T		243887657	SCZ	AKT3	ENST00000492957
rs181029208	T	C	244050959					ENST00000492957		6		-0.184558	1	0	244050959	C	T		243887657	SCZ	AKT3	ENST00000492957
rs181029208	T	C	244050959					SCZ	0.4604	7.30103		-0.184558	1	0	244050959	C	T		243887657	SCZ	AKT3	ENST00000492957
rs1843655	C	T	243837150					ENST00000492957		6		0.501841	1	0	243837150	T	C	(0.4,0.6]	243673848	SCZ	AKT3	ENST00000492957
rs1843655	C	T	243837150					AKT3		6		0.501841	1	0	243837150	T	C	(0.4,0.6]	243673848	SCZ	AKT3	ENST00000492957
rs1843655	C	T	243837150					SCZ	0.0007711	7.30103		0.501841	1	0	243837150	T	C	(0.4,0.6]	243673848	SCZ	AKT3	ENST00000492957
rs185330721	G	A	244120818					SCZ	0.07914	7.30103		-0.0112758	1	0	244120818	A	G		243957516	SCZ	AKT3	ENST00000492957
rs185330721	G	A	244120818					ENST00000492957		6		-0.0112758	1	0	244120818	A	G		243957516	SCZ	AKT3	ENST00000492957
rs185330721	G	A	244120818					AKT3		6		-0.0112758	1	0	244120818	A	G		243957516	SCZ	AKT3	ENST00000492957
rs1870272	T	A	243924743					ENST00000492957		6		0.834109	1	0	243924743	T	A	(0.8,1]	243761441	SCZ	AKT3	ENST00000492957
rs1870272	T	A	243924743					AKT3		6		0.834109	1	0	243924743	T	A	(0.8,1]	243761441	SCZ	AKT3	ENST00000492957
rs1870272	T	A	243924743					SCZ	1.439e-08	7.30103		0.834109	1	0	243924743	T	A	(0.8,1]	243761441	SCZ	AKT3	ENST00000492957
rs187393831	A	G	243952504					SCZ	0.09321	7.30103		0.147212	1	0	243952504	G	A	[0,0.2]	243789202	SCZ	AKT3	ENST00000492957
rs187393831	A	G	243952504					ENST00000492957		6		0.147212	1	0	243952504	G	A	[0,0.2]	243789202	SCZ	AKT3	ENST00000492957
rs187393831	A	G	243952504					AKT3		6		0.147212	1	0	243952504	G	A	[0,0.2]	243789202	SCZ	AKT3	ENST00000492957
rs187649903	T	C	244067814					ENST00000492957		6		-0.0627529	1	0	244067814	C	T		243904512	SCZ	AKT3	ENST00000492957
rs187649903	T	C	244067814					AKT3		6		-0.0627529	1	0	244067814	C	T		243904512	SCZ	AKT3	ENST00000492957
rs187649903	T	C	244067814					SCZ	0.3043	7.30103		-0.0627529	1	0	244067814	C	T		243904512	SCZ	AKT3	ENST00000492957
rs190197728	G	A	243902678					SCZ	0.03274	7.30103		-0.0765817	1	0	243902678	A	G		243739376	SCZ	AKT3	ENST00000492957
rs190197728	G	A	243902678					ENST00000492957		6		-0.0765817	1	0	243902678	A	G		243739376	SCZ	AKT3	ENST00000492957
rs190197728	G	A	243902678					AKT3		6		-0.0765817	1	0	243902678	A	G		243739376	SCZ	AKT3	ENST00000492957
rs190939103	A	G	243961961					SCZ	0.8588	7.30103		-0.0977044	1	0	243961961	G	A		243798659	SCZ	AKT3	ENST00000492957
rs190939103	A	G	243961961					AKT3		6		-0.0977044	1	0	243961961	G	A		243798659	SCZ	AKT3	ENST00000492957
rs190939103	A	G	243961961					ENST00000492957		6		-0.0977044	1	0	243961961	G	A		243798659	SCZ	AKT3	ENST00000492957
rs1914235	G	A	244047324	1	243488234	243851079	243884022	AKT3	0.0874841	6		0.423846	1	0	244047324	A	G	(0.4,0.6]	243884022	SCZ	AKT3	ENST00000492957
rs1914235	G	A	244047324	1	243488234	243851079	243884022	SCZ	0.002137	7.30103		0.423846	1	0	244047324	A	G	(0.4,0.6]	243884022	SCZ	AKT3	ENST00000492957
rs1914235	G	A	244047324	1	243488234	243851079	243884022	ENST00000492957	1.28461e-12	6		0.423846	1	0	244047324	A	G	(0.4,0.6]	243884022	SCZ	AKT3	ENST00000492957
rs193107782	G	A	243974813					SCZ	6.339e-05	7.30103		0.565493	1	0	243974813	A	G	(0.4,0.6]	243811511	SCZ	AKT3	ENST00000492957
rs193107782	G	A	243974813					AKT3		6		0.565493	1	0	243974813	A	G	(0.4,0.6]	243811511	SCZ	AKT3	ENST00000492957
rs193107782	G	A	243974813					ENST00000492957		6		0.565493	1	0	243974813	A	G	(0.4,0.6]	243811511	SCZ	AKT3	ENST00000492957
rs1973284	A	G	243856681					AKT3		6		0.835187	1	0	243856681	A	G	(0.8,1]	243693379	SCZ	AKT3	ENST00000492957
rs1973284	A	G	243856681					SCZ	1.923e-09	7.30103		0.835187	1	0	243856681	A	G	(0.8,1]	243693379	SCZ	AKT3	ENST00000492957
rs1973284	A	G	243856681					ENST00000492957		6		0.835187	1	0	243856681	A	G	(0.8,1]	243693379	SCZ	AKT3	ENST00000492957
rs2029742	G	A	244136216					SCZ	0.004962	7.30103		-0.0176314	1	0	244136216	A	G		243972914	SCZ	AKT3	ENST00000492957
rs2029742	G	A	244136216					AKT3		6		-0.0176314	1	0	244136216	A	G		243972914	SCZ	AKT3	ENST00000492957
rs2029742	G	A	244136216					ENST00000492957		6		-0.0176314	1	0	244136216	A	G		243972914	SCZ	AKT3	ENST00000492957
rs2034915	A	G	243878503					AKT3		6		0.841915	1	0	243878503	A	G	(0.8,1]	243715201	SCZ	AKT3	ENST00000492957
rs2034915	A	G	243878503					SCZ	1.016e-08	7.30103		0.841915	1	0	243878503	A	G	(0.8,1]	243715201	SCZ	AKT3	ENST00000492957
rs2034915	A	G	243878503					ENST00000492957		6		0.841915	1	0	243878503	A	G	(0.8,1]	243715201	SCZ	AKT3	ENST00000492957
rs2039837	T	C	243582224					AKT3		6		0	1	0	243582224	C	T	[0,0.2]	243418922	SCZ	AKT3	ENST00000492957
rs2039837	T	C	243582224					ENST00000492957		6		0	1	0	243582224	C	T	[0,0.2]	243418922	SCZ	AKT3	ENST00000492957
rs2039837	T	C	243582224					SCZ	0.6965	7.30103		0	1	0	243582224	C	T	[0,0.2]	243418922	SCZ	AKT3	ENST00000492957
rs2039838	G	A	243582314	1	243488234	243851079	243419012	ENST00000492957	0.60432	6		0	1	0	243582314	A	G	[0,0.2]	243419012	SCZ	AKT3	ENST00000492957
rs2039838	G	A	243582314	1	243488234	243851079	243419012	AKT3	0.198127	6		0	1	0	243582314	A	G	[0,0.2]	243419012	SCZ	AKT3	ENST00000492957
rs2039838	G	A	243582314	1	243488234	243851079	243419012	SCZ	0.7149	7.30103		0	1	0	243582314	A	G	[0,0.2]	243419012	SCZ	AKT3	ENST00000492957
rs2039839	A	G	243598670	1	243488234	243851079	243435368	AKT3	0.60287	6		0	1	0	243598670	A	G	[0,0.2]	243435368	SCZ	AKT3	ENST00000492957
rs2039839	A	G	243598670	1	243488234	243851079	243435368	ENST00000492957	2.19512e-12	6		0	1	0	243598670	A	G	[0,0.2]	243435368	SCZ	AKT3	ENST00000492957
rs2039839	A	G	243598670	1	243488234	243851079	243435368	SCZ	5.769e-05	7.30103		0	1	0	243598670	A	G	[0,0.2]	243435368	SCZ	AKT3	ENST00000492957
rs2048864	C	T	244064309	1	243488234	243851079	243901007	ENST00000492957	8.90169e-10	6		0.383384	1	0	244064309	T	C	(0.2,0.4]	243901007	SCZ	AKT3	ENST00000492957
rs2048864	C	T	244064309	1	243488234	243851079	243901007	AKT3	0.0834894	6		0.383384	1	0	244064309	T	C	(0.2,0.4]	243901007	SCZ	AKT3	ENST00000492957
rs2048864	C	T	244064309	1	243488234	243851079	243901007	SCZ	0.001586	7.30103		0.383384	1	0	244064309	T	C	(0.2,0.4]	243901007	SCZ	AKT3	ENST00000492957
rs2085555	T	C	243744321					ENST00000492957		6		0.827416	1	0	243744321	T	C	(0.8,1]	243581019	SCZ	AKT3	ENST00000492957
rs2085555	T	C	243744321					SCZ	1.828e-09	7.30103		0.827416	1	0	243744321	T	C	(0.8,1]	243581019	SCZ	AKT3	ENST00000492957
rs2085555	T	C	243744321					AKT3		6		0.827416	1	0	243744321	T	C	(0.8,1]	243581019	SCZ	AKT3	ENST00000492957
rs2087072	G	A	243829549					ENST00000492957		6		0.824723	1	0	243829549	G	A	(0.8,1]	243666247	SCZ	AKT3	ENST00000492957
rs2087072	G	A	243829549					AKT3		6		0.824723	1	0	243829549	G	A	(0.8,1]	243666247	SCZ	AKT3	ENST00000492957
rs2087072	G	A	243829549					SCZ	1.321e-08	7.30103		0.824723	1	0	243829549	G	A	(0.8,1]	243666247	SCZ	AKT3	ENST00000492957
rs2125229	C	A	243877648	1	243488234	243851079	243714346	AKT3	0.523602	6		0.458093	1	0	243877648	C	A	(0.4,0.6]	243714346	SCZ	AKT3	ENST00000492957
rs2125229	C	A	243877648	1	243488234	243851079	243714346	SCZ	0.003908	7.30103		0.458093	1	0	243877648	C	A	(0.4,0.6]	243714346	SCZ	AKT3	ENST00000492957
rs2125229	C	A	243877648	1	243488234	243851079	243714346	ENST00000492957	1.18351e-18	6		0.458093	1	0	243877648	C	A	(0.4,0.6]	243714346	SCZ	AKT3	ENST00000492957
rs2125230	G	A	243885848	1	243488234	243851079	243722546	ENST00000492957	1.18045e-39	6		0.579615	1	0	243885848	A	G	(0.4,0.6]	243722546	SCZ	AKT3	ENST00000492957
rs2125230	G	A	243885848	1	243488234	243851079	243722546	AKT3	0.000120895	6		0.579615	1	0	243885848	A	G	(0.4,0.6]	243722546	SCZ	AKT3	ENST00000492957
rs2125230	G	A	243885848	1	243488234	243851079	243722546	SCZ	4.353e-05	7.30103		0.579615	1	0	243885848	A	G	(0.4,0.6]	243722546	SCZ	AKT3	ENST00000492957
rs2125231	T	C	243762299					AKT3		6		0.829994	1	0	243762299	T	C	(0.8,1]	243598997	SCZ	AKT3	ENST00000492957
rs2125231	T	C	243762299					SCZ	2.174e-09	7.30103		0.829994	1	0	243762299	T	C	(0.8,1]	243598997	SCZ	AKT3	ENST00000492957
rs2125231	T	C	243762299					ENST00000492957		6		0.829994	1	0	243762299	T	C	(0.8,1]	243598997	SCZ	AKT3	ENST00000492957
rs2125232	C	T	243759210					SCZ	8.44e-10	7.30103		0.830109	1	0	243759210	C	T	(0.8,1]	243595908	SCZ	AKT3	ENST00000492957
rs2125232	C	T	243759210					ENST00000492957		6		0.830109	1	0	243759210	C	T	(0.8,1]	243595908	SCZ	AKT3	ENST00000492957
rs2125232	C	T	243759210					AKT3		6		0.830109	1	0	243759210	C	T	(0.8,1]	243595908	SCZ	AKT3	ENST00000492957
rs2125233	C	T	243748629					SCZ	9.498e-10	7.30103		0.827416	1	0	243748629	C	T	(0.8,1]	243585327	SCZ	AKT3	ENST00000492957
rs2125233	C	T	243748629					ENST00000492957		6		0.827416	1	0	243748629	C	T	(0.8,1]	243585327	SCZ	AKT3	ENST00000492957
rs2125233	C	T	243748629					AKT3		6		0.827416	1	0	243748629	C	T	(0.8,1]	243585327	SCZ	AKT3	ENST00000492957
rs2131817	A	T	244141832	1	243488234	243851079	243978530	ENST00000492957	0.989351	6		0.00487479	1	0	244141832	T	A	[0,0.2]	243978530	SCZ	AKT3	ENST00000492957
rs2131817	A	T	244141832	1	243488234	243851079	243978530	AKT3	0.0455731	6		0.00487479	1	0	244141832	T	A	[0,0.2]	243978530	SCZ	AKT3	ENST00000492957
rs2131817	A	T	244141832	1	243488234	243851079	243978530	SCZ	0.01525	7.30103		0.00487479	1	0	244141832	T	A	[0,0.2]	243978530	SCZ	AKT3	ENST00000492957
rs2168812	G	A	243777066					AKT3		6		0.572798	1	0	243777066	A	G	(0.4,0.6]	243613764	SCZ	AKT3	ENST00000492957
rs2168812	G	A	243777066					ENST00000492957		6		0.572798	1	0	243777066	A	G	(0.4,0.6]	243613764	SCZ	AKT3	ENST00000492957
rs2168812	G	A	243777066					SCZ	1.19e-05	7.30103		0.572798	1	0	243777066	A	G	(0.4,0.6]	243613764	SCZ	AKT3	ENST00000492957
rs2206	A	G	244068710					ENST00000492957		6		0.407478	1	0	244068710	G	A	(0.4,0.6]	243905408	SCZ	AKT3	ENST00000492957
rs2206	A	G	244068710					AKT3		6		0.407478	1	0	244068710	G	A	(0.4,0.6]	243905408	SCZ	AKT3	ENST00000492957
rs2206	A	G	244068710					SCZ	5.73e-05	7.30103		0.407478	1	0	244068710	G	A	(0.4,0.6]	243905408	SCZ	AKT3	ENST00000492957
rs2220276	A	T	243717592					ENST00000492957		6		0.827553	1	0	243717592	A	T	(0.8,1]	243554290	SCZ	AKT3	ENST00000492957
rs2220276	A	T	243717592					AKT3		6		0.827553	1	0	243717592	A	T	(0.8,1]	243554290	SCZ	AKT3	ENST00000492957
rs2220276	A	T	243717592					SCZ	6.094e-10	7.30103		0.827553	1	0	243717592	A	T	(0.8,1]	243554290	SCZ	AKT3	ENST00000492957
rs2226029	G	T	243623023					ENST00000492957		6		0	1	0	243623023	G	T	[0,0.2]	243459721	SCZ	AKT3	ENST00000492957
rs2226029	G	T	243623023					AKT3		6		0	1	0	243623023	G	T	[0,0.2]	243459721	SCZ	AKT3	ENST00000492957
rs2226029	G	T	243623023					SCZ	0.3146	7.30103		0	1	0	243623023	G	T	[0,0.2]	243459721	SCZ	AKT3	ENST00000492957
rs2290753	G	A	243806438					ENST00000492957		6		0.820146	1	0	243806438	G	A	(0.8,1]	243643136	SCZ	AKT3	ENST00000492957
rs2290753	G	A	243806438					AKT3		6		0.820146	1	0	243806438	G	A	(0.8,1]	243643136	SCZ	AKT3	ENST00000492957
rs2290753	G	A	243806438					SCZ	2.839e-09	7.30103		0.820146	1	0	243806438	G	A	(0.8,1]	243643136	SCZ	AKT3	ENST00000492957
rs2290754	A	C	243806268	1	243488234	243851079	243642966	ENST00000492957	7.44857e-37	6		0.550635	1	0	243806268	C	A	(0.4,0.6]	243642966	SCZ	AKT3	ENST00000492957
rs2290754	A	C	243806268	1	243488234	243851079	243642966	SCZ	8.534e-06	7.30103		0.550635	1	0	243806268	C	A	(0.4,0.6]	243642966	SCZ	AKT3	ENST00000492957
rs2290754	A	C	243806268	1	243488234	243851079	243642966	AKT3	0.000704485	6		0.550635	1	0	243806268	C	A	(0.4,0.6]	243642966	SCZ	AKT3	ENST00000492957
rs2291409	G	A	243732197					ENST00000492957		6		0.830109	1	0	243732197	G	A	(0.8,1]	243568895	SCZ	AKT3	ENST00000492957
rs2291409	G	A	243732197					SCZ	1.251e-09	7.30103		0.830109	1	0	243732197	G	A	(0.8,1]	243568895	SCZ	AKT3	ENST00000492957
rs2291409	G	A	243732197					AKT3		6		0.830109	1	0	243732197	G	A	(0.8,1]	243568895	SCZ	AKT3	ENST00000492957
rs2291410	A	C	243716654					ENST00000492957		6		0.568562	1	0	243716654	A	C	(0.4,0.6]	243553352	SCZ	AKT3	ENST00000492957
rs2291410	A	C	243716654					SCZ	3.585e-06	7.30103		0.568562	1	0	243716654	A	C	(0.4,0.6]	243553352	SCZ	AKT3	ENST00000492957
rs2291410	A	C	243716654					AKT3		6		0.568562	1	0	243716654	A	C	(0.4,0.6]	243553352	SCZ	AKT3	ENST00000492957
rs2345282	G	C	243739970					ENST00000492957		6		0.568562	1	0	243739970	C	G	(0.4,0.6]	243576668	SCZ	AKT3	ENST00000492957
rs2345282	G	C	243739970					SCZ	3.32e-06	7.30103		0.568562	1	0	243739970	C	G	(0.4,0.6]	243576668	SCZ	AKT3	ENST00000492957
rs2345282	G	C	243739970					AKT3		6		0.568562	1	0	243739970	C	G	(0.4,0.6]	243576668	SCZ	AKT3	ENST00000492957
rs2345284	C	T	243760328					AKT3		6		0.452181	1	0	243760328	C	T	(0.4,0.6]	243597026	SCZ	AKT3	ENST00000492957
rs2345284	C	T	243760328					ENST00000492957		6		0.452181	1	0	243760328	C	T	(0.4,0.6]	243597026	SCZ	AKT3	ENST00000492957
rs2345284	C	T	243760328					SCZ	0.002128	7.30103		0.452181	1	0	243760328	C	T	(0.4,0.6]	243597026	SCZ	AKT3	ENST00000492957
rs2345994	T	C	243932275					SCZ	6.862e-09	7.30103		0.834109	1	0	243932275	T	C	(0.8,1]	243768973	SCZ	AKT3	ENST00000492957
rs2345994	T	C	243932275					AKT3		6		0.834109	1	0	243932275	T	C	(0.8,1]	243768973	SCZ	AKT3	ENST00000492957
rs2345994	T	C	243932275					ENST00000492957		6		0.834109	1	0	243932275	T	C	(0.8,1]	243768973	SCZ	AKT3	ENST00000492957
rs2453191	A	G	244121961					SCZ	0.865	7.30103		0.0207278	1	0	244121961	G	A	[0,0.2]	243958659	SCZ	AKT3	ENST00000492957
rs2453191	A	G	244121961					ENST00000492957		6		0.0207278	1	0	244121961	G	A	[0,0.2]	243958659	SCZ	AKT3	ENST00000492957
rs2453191	A	G	244121961					AKT3		6		0.0207278	1	0	244121961	G	A	[0,0.2]	243958659	SCZ	AKT3	ENST00000492957
rs2454223	G	C	244144157					ENST00000492957		6		0.111357	1	0	244144157	G	C	[0,0.2]	243980855	SCZ	AKT3	ENST00000492957
rs2454223	G	C	244144157					SCZ	0.6927	7.30103		0.111357	1	0	244144157	G	C	[0,0.2]	243980855	SCZ	AKT3	ENST00000492957
rs2454223	G	C	244144157					AKT3		6		0.111357	1	0	244144157	G	C	[0,0.2]	243980855	SCZ	AKT3	ENST00000492957
rs2454224	T	A	244143789					AKT3		6		0.0386501	1	0	244143789	T	A	[0,0.2]	243980487	SCZ	AKT3	ENST00000492957
rs2454224	T	A	244143789					ENST00000492957		6		0.0386501	1	0	244143789	T	A	[0,0.2]	243980487	SCZ	AKT3	ENST00000492957
rs2454224	T	A	244143789					SCZ	0.03977	7.30103		0.0386501	1	0	244143789	T	A	[0,0.2]	243980487	SCZ	AKT3	ENST00000492957
rs2490393	A	G	243522906	1	243488234	243851079	243359604	ENST00000492957	0.00101609	6		0	1	0	243522906	A	G	[0,0.2]	243359604	SCZ	AKT3	ENST00000492957
rs2490393	A	G	243522906	1	243488234	243851079	243359604	SCZ	2.8e-07	7.30103		0	1	0	243522906	A	G	[0,0.2]	243359604	SCZ	AKT3	ENST00000492957
rs2490393	A	G	243522906	1	243488234	243851079	243359604	AKT3	0.760305	6		0	1	0	243522906	A	G	[0,0.2]	243359604	SCZ	AKT3	ENST00000492957
rs2631039	T	C	243805846					AKT3		6		-0.0968735	1	0	243805846	C	T		243642544	SCZ	AKT3	ENST00000492957
rs2631039	T	C	243805846					ENST00000492957		6		-0.0968735	1	0	243805846	C	T		243642544	SCZ	AKT3	ENST00000492957
rs2631039	T	C	243805846					SCZ	0.3627	7.30103		-0.0968735	1	0	243805846	C	T		243642544	SCZ	AKT3	ENST00000492957
rs2715571	G	T	244071580					ENST00000492957		6		-0.146889	1	0	244071580	T	G		243908278	SCZ	AKT3	ENST00000492957
rs2715571	G	T	244071580					AKT3		6		-0.146889	1	0	244071580	T	G		243908278	SCZ	AKT3	ENST00000492957
rs2715571	G	T	244071580					SCZ	0.9721	7.30103		-0.146889	1	0	244071580	T	G		243908278	SCZ	AKT3	ENST00000492957
rs2802728	C	T	243518151					SCZ	0.6418	7.30103		0	1	0	243518151	C	T	[0,0.2]	243354849	SCZ	AKT3	ENST00000492957
rs2802728	C	T	243518151					ENST00000492957		6		0	1	0	243518151	C	T	[0,0.2]	243354849	SCZ	AKT3	ENST00000492957
rs2802728	C	T	243518151					AKT3		6		0	1	0	243518151	C	T	[0,0.2]	243354849	SCZ	AKT3	ENST00000492957
rs2881274	G	C	243920382	1	243488234	243851079	243757080	ENST00000492957	3.30362e-20	6		0.453144	1	0	243920382	G	C	(0.4,0.6]	243757080	SCZ	AKT3	ENST00000492957
rs2881274	G	C	243920382	1	243488234	243851079	243757080	AKT3	0.436175	6		0.453144	1	0	243920382	G	C	(0.4,0.6]	243757080	SCZ	AKT3	ENST00000492957
rs2881274	G	C	243920382	1	243488234	243851079	243757080	SCZ	0.008135	7.30103		0.453144	1	0	243920382	G	C	(0.4,0.6]	243757080	SCZ	AKT3	ENST00000492957
rs2881275	G	C	243918313					SCZ	8.21e-05	7.30103		0.564278	1	0	243918313	C	G	(0.4,0.6]	243755011	SCZ	AKT3	ENST00000492957
rs2881275	G	C	243918313					ENST00000492957		6		0.564278	1	0	243918313	C	G	(0.4,0.6]	243755011	SCZ	AKT3	ENST00000492957
rs2881275	G	C	243918313					AKT3		6		0.564278	1	0	243918313	C	G	(0.4,0.6]	243755011	SCZ	AKT3	ENST00000492957
rs28869008	C	A	243986344					ENST00000492957		6		0.564278	1	0	243986344	A	C	(0.4,0.6]	243823042	SCZ	AKT3	ENST00000492957
rs28869008	C	A	243986344					AKT3		6		0.564278	1	0	243986344	A	C	(0.4,0.6]	243823042	SCZ	AKT3	ENST00000492957
rs28869008	C	A	243986344					SCZ	8.064e-05	7.30103		0.564278	1	0	243986344	A	C	(0.4,0.6]	243823042	SCZ	AKT3	ENST00000492957
rs2932631	G	C	243521055					SCZ	0.6329	7.30103		0	1	0	243521055	G	C	[0,0.2]	243357753	SCZ	AKT3	ENST00000492957
rs2932631	G	C	243521055					ENST00000492957		6		0	1	0	243521055	G	C	[0,0.2]	243357753	SCZ	AKT3	ENST00000492957
rs2932631	G	C	243521055					AKT3		6		0	1	0	243521055	G	C	[0,0.2]	243357753	SCZ	AKT3	ENST00000492957
rs2953327	C	T	244025317					SCZ	8.8e-07	7.30103		0.978151	1	0	244025317	C	T	(0.8,1]	243862015	SCZ	AKT3	ENST00000492957
rs2953327	C	T	244025317					AKT3		6		0.978151	1	0	244025317	C	T	(0.8,1]	243862015	SCZ	AKT3	ENST00000492957
rs2953327	C	T	244025317					ENST00000492957		6		0.978151	1	0	244025317	C	T	(0.8,1]	243862015	SCZ	AKT3	ENST00000492957
rs2953328	C	T	244023680					AKT3		6		0.976101	1	0	244023680	C	T	(0.8,1]	243860378	SCZ	AKT3	ENST00000492957
rs2953328	C	T	244023680					SCZ	6.041e-07	7.30103		0.976101	1	0	244023680	C	T	(0.8,1]	243860378	SCZ	AKT3	ENST00000492957
rs2953328	C	T	244023680					ENST00000492957		6		0.976101	1	0	244023680	C	T	(0.8,1]	243860378	SCZ	AKT3	ENST00000492957
rs2953329	G	A	244025999					SCZ	4.294e-07	7.30103		0.861385	1	0	244025999	G	A	(0.8,1]	243862697	SCZ	AKT3	ENST00000492957
rs2953329	G	A	244025999					AKT3		6		0.861385	1	0	244025999	G	A	(0.8,1]	243862697	SCZ	AKT3	ENST00000492957
rs2953329	G	A	244025999					ENST00000492957		6		0.861385	1	0	244025999	G	A	(0.8,1]	243862697	SCZ	AKT3	ENST00000492957
rs2953330	G	T	244024121					AKT3		6		0.895702	1	0	244024121	G	T	(0.8,1]	243860819	SCZ	AKT3	ENST00000492957
rs2953330	G	T	244024121					SCZ	7.59e-07	7.30103		0.895702	1	0	244024121	G	T	(0.8,1]	243860819	SCZ	AKT3	ENST00000492957
rs2953330	G	T	244024121					ENST00000492957		6		0.895702	1	0	244024121	G	T	(0.8,1]	243860819	SCZ	AKT3	ENST00000492957
rs2953331	A	G	244024268	1	243488234	243851079	243860966	SCZ	8.837e-07	7.30103		0.971658	1	0	244024268	A	G	(0.8,1]	243860966	SCZ	AKT3	ENST00000492957
rs2953331	A	G	244024268	1	243488234	243851079	243860966	AKT3	6.94183e-05	6		0.971658	1	0	244024268	A	G	(0.8,1]	243860966	SCZ	AKT3	ENST00000492957
rs2953331	A	G	244024268	1	243488234	243851079	243860966	ENST00000492957	4.29287e-48	6		0.971658	1	0	244024268	A	G	(0.8,1]	243860966	SCZ	AKT3	ENST00000492957
rs2970547	C	T	243521042					AKT3		6		0	1	0	243521042	C	T	[0,0.2]	243357740	SCZ	AKT3	ENST00000492957
rs2970547	C	T	243521042					SCZ	0.6302	7.30103		0	1	0	243521042	C	T	[0,0.2]	243357740	SCZ	AKT3	ENST00000492957
rs2970547	C	T	243521042					ENST00000492957		6		0	1	0	243521042	C	T	[0,0.2]	243357740	SCZ	AKT3	ENST00000492957
rs2994320	A	G	243641247					AKT3		6		0	1	0	243641247	G	A	[0,0.2]	243477945	SCZ	AKT3	ENST00000492957
rs2994320	A	G	243641247					ENST00000492957		6		0	1	0	243641247	G	A	[0,0.2]	243477945	SCZ	AKT3	ENST00000492957
rs2994320	A	G	243641247					SCZ	2.428e-05	7.30103		0	1	0	243641247	G	A	[0,0.2]	243477945	SCZ	AKT3	ENST00000492957
rs2994321	G	C	243640337					ENST00000492957		6		0	1	0	243640337	G	C	[0,0.2]	243477035	SCZ	AKT3	ENST00000492957
rs2994321	G	C	243640337					SCZ	7.329e-05	7.30103		0	1	0	243640337	G	C	[0,0.2]	243477035	SCZ	AKT3	ENST00000492957
rs2994321	G	C	243640337					AKT3		6		0	1	0	243640337	G	C	[0,0.2]	243477035	SCZ	AKT3	ENST00000492957
rs2994322	G	C	243639018					SCZ	0.0793	7.30103		0	1	0	243639018	G	C	[0,0.2]	243475716	SCZ	AKT3	ENST00000492957
rs2994322	G	C	243639018					AKT3		6		0	1	0	243639018	G	C	[0,0.2]	243475716	SCZ	AKT3	ENST00000492957
rs2994322	G	C	243639018					ENST00000492957		6		0	1	0	243639018	G	C	[0,0.2]	243475716	SCZ	AKT3	ENST00000492957
rs2994323	A	G	243637748					SCZ	0.02703	7.30103		0	1	0	243637748	A	G	[0,0.2]	243474446	SCZ	AKT3	ENST00000492957
rs2994323	A	G	243637748					AKT3		6		0	1	0	243637748	A	G	[0,0.2]	243474446	SCZ	AKT3	ENST00000492957
rs2994323	A	G	243637748					ENST00000492957		6		0	1	0	243637748	A	G	[0,0.2]	243474446	SCZ	AKT3	ENST00000492957
rs2994326	T	C	243651026					AKT3		6		0.579535	1	0	243651026	T	C	(0.4,0.6]	243487724	SCZ	AKT3	ENST00000492957
rs2994326	T	C	243651026					ENST00000492957		6		0.579535	1	0	243651026	T	C	(0.4,0.6]	243487724	SCZ	AKT3	ENST00000492957
rs2994326	T	C	243651026					SCZ	0.02163	7.30103		0.579535	1	0	243651026	T	C	(0.4,0.6]	243487724	SCZ	AKT3	ENST00000492957
rs2994327	C	T	243650858	1	243488234	243851079	243487556	ENST00000492957	9.46559e-16	6		0.271382	1	0	243650858	T	C	(0.2,0.4]	243487556	SCZ	AKT3	ENST00000492957
rs2994327	C	T	243650858	1	243488234	243851079	243487556	SCZ	6.383e-06	7.30103		0.271382	1	0	243650858	T	C	(0.2,0.4]	243487556	SCZ	AKT3	ENST00000492957
rs2994327	C	T	243650858	1	243488234	243851079	243487556	AKT3	0.000588844	6		0.271382	1	0	243650858	T	C	(0.2,0.4]	243487556	SCZ	AKT3	ENST00000492957
rs2994328	G	A	243649330					SCZ	6.609e-06	7.30103		0.251866	1	0	243649330	A	G	(0.2,0.4]	243486028	SCZ	AKT3	ENST00000492957
rs2994328	G	A	243649330					AKT3		6		0.251866	1	0	243649330	A	G	(0.2,0.4]	243486028	SCZ	AKT3	ENST00000492957
rs2994328	G	A	243649330					ENST00000492957		6		0.251866	1	0	243649330	A	G	(0.2,0.4]	243486028	SCZ	AKT3	ENST00000492957
rs2994329	C	T	243647921	1	243488234	243851079	243484619	SCZ	3.768e-05	7.30103		0.202552	1	0	243647921	T	C	(0.2,0.4]	243484619	SCZ	AKT3	ENST00000492957
rs2994329	C	T	243647921	1	243488234	243851079	243484619	AKT3	3.72859e-05	6		0.202552	1	0	243647921	T	C	(0.2,0.4]	243484619	SCZ	AKT3	ENST00000492957
rs2994329	C	T	243647921	1	243488234	243851079	243484619	ENST00000492957	1.10483e-10	6		0.202552	1	0	243647921	T	C	(0.2,0.4]	243484619	SCZ	AKT3	ENST00000492957
rs2994330	G	T	243647208					SCZ	1.352e-05	7.30103		0.186995	1	0	243647208	T	G	[0,0.2]	243483906	SCZ	AKT3	ENST00000492957
rs2994330	G	T	243647208					AKT3		6		0.186995	1	0	243647208	T	G	[0,0.2]	243483906	SCZ	AKT3	ENST00000492957
rs2994330	G	T	243647208					ENST00000492957		6		0.186995	1	0	243647208	T	G	[0,0.2]	243483906	SCZ	AKT3	ENST00000492957
rs2994339	A	G	243641420	1	243488234	243851079	243478118	ENST00000492957	3.4577e-09	6		0	1	0	243641420	G	A	[0,0.2]	243478118	SCZ	AKT3	ENST00000492957
rs2994339	A	G	243641420	1	243488234	243851079	243478118	AKT3	0.00356657	6		0	1	0	243641420	G	A	[0,0.2]	243478118	SCZ	AKT3	ENST00000492957
rs2994339	A	G	243641420	1	243488234	243851079	243478118	SCZ	1.699e-05	7.30103		0	1	0	243641420	G	A	[0,0.2]	243478118	SCZ	AKT3	ENST00000492957
rs2997488	G	A	243613000	1	243488234	243851079	243449698	AKT3	0.234099	6		0	1	0	243613000	A	G	[0,0.2]	243449698	SCZ	AKT3	ENST00000492957
rs2997488	G	A	243613000	1	243488234	243851079	243449698	SCZ	0.7022	7.30103		0	1	0	243613000	A	G	[0,0.2]	243449698	SCZ	AKT3	ENST00000492957
rs2997488	G	A	243613000	1	243488234	243851079	243449698	ENST00000492957	0.00203521	6		0	1	0	243613000	A	G	[0,0.2]	243449698	SCZ	AKT3	ENST00000492957
rs2997490	T	C	243614180					AKT3		6		0	1	0	243614180	C	T	[0,0.2]	243450878	SCZ	AKT3	ENST00000492957
rs2997490	T	C	243614180					SCZ	6.439e-05	7.30103		0	1	0	243614180	C	T	[0,0.2]	243450878	SCZ	AKT3	ENST00000492957
rs2997490	T	C	243614180					ENST00000492957		6		0	1	0	243614180	C	T	[0,0.2]	243450878	SCZ	AKT3	ENST00000492957
rs2997494	A	G	243614681	1	243488234	243851079	243451379	SCZ	0.09647	7.30103		0	1	0	243614681	A	G	[0,0.2]	243451379	SCZ	AKT3	ENST00000492957
rs2997494	A	G	243614681	1	243488234	243851079	243451379	ENST00000492957	5.9543e-11	6		0	1	0	243614681	A	G	[0,0.2]	243451379	SCZ	AKT3	ENST00000492957
rs2997494	A	G	243614681	1	243488234	243851079	243451379	AKT3	0.224773	6		0	1	0	243614681	A	G	[0,0.2]	243451379	SCZ	AKT3	ENST00000492957
rs3006916	A	G	243639859					ENST00000492957		6		0	1	0	243639859	G	A	[0,0.2]	243476557	SCZ	AKT3	ENST00000492957
rs3006916	A	G	243639859					AKT3		6		0	1	0	243639859	G	A	[0,0.2]	243476557	SCZ	AKT3	ENST00000492957
rs3006916	A	G	243639859					SCZ	2.966e-06	7.30103		0	1	0	243639859	G	A	[0,0.2]	243476557	SCZ	AKT3	ENST00000492957
rs3006917	C	T	243641971	1	243488234	243851079	243478669	AKT3	0.0013894	6		0	1	0	243641971	T	C	[0,0.2]	243478669	SCZ	AKT3	ENST00000492957
rs3006917	C	T	243641971	1	243488234	243851079	243478669	ENST00000492957	6.08142e-09	6		0	1	0	243641971	T	C	[0,0.2]	243478669	SCZ	AKT3	ENST00000492957
rs3006917	C	T	243641971	1	243488234	243851079	243478669	SCZ	1.183e-05	7.30103		0	1	0	243641971	T	C	[0,0.2]	243478669	SCZ	AKT3	ENST00000492957
rs3006918	T	C	243643403					AKT3		6		0	1	0	243643403	C	T	[0,0.2]	243480101	SCZ	AKT3	ENST00000492957
rs3006918	T	C	243643403					SCZ	3.145e-05	7.30103		0	1	0	243643403	C	T	[0,0.2]	243480101	SCZ	AKT3	ENST00000492957
rs3006918	T	C	243643403					ENST00000492957		6		0	1	0	243643403	C	T	[0,0.2]	243480101	SCZ	AKT3	ENST00000492957
rs3006922	T	C	243647354					SCZ	3.07e-05	7.30103		0.199998	1	0	243647354	C	T	[0,0.2]	243484052	SCZ	AKT3	ENST00000492957
rs3006922	T	C	243647354					ENST00000492957		6		0.199998	1	0	243647354	C	T	[0,0.2]	243484052	SCZ	AKT3	ENST00000492957
rs3006922	T	C	243647354					AKT3		6		0.199998	1	0	243647354	C	T	[0,0.2]	243484052	SCZ	AKT3	ENST00000492957
rs3006923	G	C	243648757	1	243488234	243851079	243485455	ENST00000492957	2.80471e-14	6		0.262586	1	0	243648757	C	G	(0.2,0.4]	243485455	SCZ	AKT3	ENST00000492957
rs3006923	G	C	243648757	1	243488234	243851079	243485455	AKT3	4.93709e-05	6		0.262586	1	0	243648757	C	G	(0.2,0.4]	243485455	SCZ	AKT3	ENST00000492957
rs3006923	G	C	243648757	1	243488234	243851079	243485455	SCZ	1.473e-06	7.30103		0.262586	1	0	243648757	C	G	(0.2,0.4]	243485455	SCZ	AKT3	ENST00000492957
rs3006924	G	C	243650986					ENST00000492957		6		0.270093	1	0	243650986	C	G	(0.2,0.4]	243487684	SCZ	AKT3	ENST00000492957
rs3006924	G	C	243650986					AKT3		6		0.270093	1	0	243650986	C	G	(0.2,0.4]	243487684	SCZ	AKT3	ENST00000492957
rs3006924	G	C	243650986					SCZ	7.599e-06	7.30103		0.270093	1	0	243650986	C	G	(0.2,0.4]	243487684	SCZ	AKT3	ENST00000492957
rs3006925	T	C	243609927	1	243488234	243851079	243446625	AKT3	0.223021	6		0	1	0	243609927	T	C	[0,0.2]	243446625	SCZ	AKT3	ENST00000492957
rs3006925	T	C	243609927	1	243488234	243851079	243446625	SCZ	2.323e-07	7.30103		0	1	0	243609927	T	C	[0,0.2]	243446625	SCZ	AKT3	ENST00000492957
rs3006925	T	C	243609927	1	243488234	243851079	243446625	ENST00000492957	0.00123563	6		0	1	0	243609927	T	C	[0,0.2]	243446625	SCZ	AKT3	ENST00000492957
rs3006926	A	G	243655452					ENST00000492957		6		0.279917	1	0	243655452	G	A	(0.2,0.4]	243492150	SCZ	AKT3	ENST00000492957
rs3006926	A	G	243655452					SCZ	5.292e-07	7.30103		0.279917	1	0	243655452	G	A	(0.2,0.4]	243492150	SCZ	AKT3	ENST00000492957
rs3006926	A	G	243655452					AKT3		6		0.279917	1	0	243655452	G	A	(0.2,0.4]	243492150	SCZ	AKT3	ENST00000492957
rs3006927	C	T	243657399	1	243488234	243851079	243494097	ENST00000492957	1.19218e-14	6		0.500534	1	0	243657399	C	T	(0.4,0.6]	243494097	SCZ	AKT3	ENST00000492957
rs3006927	C	T	243657399	1	243488234	243851079	243494097	SCZ	0.3272	7.30103		0.500534	1	0	243657399	C	T	(0.4,0.6]	243494097	SCZ	AKT3	ENST00000492957
rs3006927	C	T	243657399	1	243488234	243851079	243494097	AKT3	0.732774	6		0.500534	1	0	243657399	C	T	(0.4,0.6]	243494097	SCZ	AKT3	ENST00000492957
rs3006928	A	G	243658030	1	243488234	243851079	243494728	ENST00000492957	8.15403e-13	6		0.515672	1	0	243658030	A	G	(0.4,0.6]	243494728	SCZ	AKT3	ENST00000492957
rs3006928	A	G	243658030	1	243488234	243851079	243494728	SCZ	0.1911	7.30103		0.515672	1	0	243658030	A	G	(0.4,0.6]	243494728	SCZ	AKT3	ENST00000492957
rs3006928	A	G	243658030	1	243488234	243851079	243494728	AKT3	0.682145	6		0.515672	1	0	243658030	A	G	(0.4,0.6]	243494728	SCZ	AKT3	ENST00000492957
rs3006933	A	G	243659727					SCZ	0.1485	7.30103		0.178873	1	0	243659727	G	A	[0,0.2]	243496425	SCZ	AKT3	ENST00000492957
rs3006933	A	G	243659727					AKT3		6		0.178873	1	0	243659727	G	A	[0,0.2]	243496425	SCZ	AKT3	ENST00000492957
rs3006933	A	G	243659727					ENST00000492957		6		0.178873	1	0	243659727	G	A	[0,0.2]	243496425	SCZ	AKT3	ENST00000492957
rs3006936	A	G	243674772					AKT3		6		0.476577	1	0	243674772	G	A	(0.4,0.6]	243511470	SCZ	AKT3	ENST00000492957
rs3006936	A	G	243674772					ENST00000492957		6		0.476577	1	0	243674772	G	A	(0.4,0.6]	243511470	SCZ	AKT3	ENST00000492957
rs3006936	A	G	243674772					SCZ	8.684e-07	7.30103		0.476577	1	0	243674772	G	A	(0.4,0.6]	243511470	SCZ	AKT3	ENST00000492957
rs3006939	G	A	243677834					ENST00000492957		6		0.481753	1	0	243677834	A	G	(0.4,0.6]	243514532	SCZ	AKT3	ENST00000492957
rs3006939	G	A	243677834					SCZ	7.282e-07	7.30103		0.481753	1	0	243677834	A	G	(0.4,0.6]	243514532	SCZ	AKT3	ENST00000492957
rs3006939	G	A	243677834					AKT3		6		0.481753	1	0	243677834	A	G	(0.4,0.6]	243514532	SCZ	AKT3	ENST00000492957
rs3006940	A	G	243683001					ENST00000492957		6		0.481753	1	0	243683001	G	A	(0.4,0.6]	243519699	SCZ	AKT3	ENST00000492957
rs3006940	A	G	243683001					SCZ	6.131e-07	7.30103		0.481753	1	0	243683001	G	A	(0.4,0.6]	243519699	SCZ	AKT3	ENST00000492957
rs3006940	A	G	243683001					AKT3		6		0.481753	1	0	243683001	G	A	(0.4,0.6]	243519699	SCZ	AKT3	ENST00000492957
rs3006942	G	C	243694783					SCZ	0.01873	7.30103		0.442809	1	0	243694783	G	C	(0.4,0.6]	243531481	SCZ	AKT3	ENST00000492957
rs3006942	G	C	243694783					AKT3		6		0.442809	1	0	243694783	G	C	(0.4,0.6]	243531481	SCZ	AKT3	ENST00000492957
rs3006942	G	C	243694783					ENST00000492957		6		0.442809	1	0	243694783	G	C	(0.4,0.6]	243531481	SCZ	AKT3	ENST00000492957
rs3008657	G	A	244023667					AKT3		6		0.957123	1	0	244023667	G	A	(0.8,1]	243860365	SCZ	AKT3	ENST00000492957
rs3008657	G	A	244023667					ENST00000492957		6		0.957123	1	0	244023667	G	A	(0.8,1]	243860365	SCZ	AKT3	ENST00000492957
rs3008657	G	A	244023667					SCZ	1.619e-06	7.30103		0.957123	1	0	244023667	G	A	(0.8,1]	243860365	SCZ	AKT3	ENST00000492957
rs3008658	T	A	244023793					ENST00000492957		6		0.973953	1	0	244023793	T	A	(0.8,1]	243860491	SCZ	AKT3	ENST00000492957
rs3008658	T	A	244023793					AKT3		6		0.973953	1	0	244023793	T	A	(0.8,1]	243860491	SCZ	AKT3	ENST00000492957
rs3008658	T	A	244023793					SCZ	8.789e-07	7.30103		0.973953	1	0	244023793	T	A	(0.8,1]	243860491	SCZ	AKT3	ENST00000492957
rs3008659	G	C	244023962					ENST00000492957		6		0.973816	1	0	244023962	G	C	(0.8,1]	243860660	SCZ	AKT3	ENST00000492957
rs3008659	G	C	244023962					SCZ	6.781e-07	7.30103		0.973816	1	0	244023962	G	C	(0.8,1]	243860660	SCZ	AKT3	ENST00000492957
rs3008659	G	C	244023962					AKT3		6		0.973816	1	0	244023962	G	C	(0.8,1]	243860660	SCZ	AKT3	ENST00000492957
rs3008660	T	G	244024703					ENST00000492957		6		0.975862	1	0	244024703	T	G	(0.8,1]	243861401	SCZ	AKT3	ENST00000492957
rs3008660	T	G	244024703					AKT3		6		0.975862	1	0	244024703	T	G	(0.8,1]	243861401	SCZ	AKT3	ENST00000492957
rs3008660	T	G	244024703					SCZ	7.222e-07	7.30103		0.975862	1	0	244024703	T	G	(0.8,1]	243861401	SCZ	AKT3	ENST00000492957
rs320302	A	G	243761735	1	243488234	243851079	243598433	ENST00000492957	1.09299e-22	6		0.453144	1	0	243761735	G	A	(0.4,0.6]	243598433	SCZ	AKT3	ENST00000492957
rs320302	A	G	243761735	1	243488234	243851079	243598433	SCZ	0.002154	7.30103		0.453144	1	0	243761735	G	A	(0.4,0.6]	243598433	SCZ	AKT3	ENST00000492957
rs320302	A	G	243761735	1	243488234	243851079	243598433	AKT3	0.472932	6		0.453144	1	0	243761735	G	A	(0.4,0.6]	243598433	SCZ	AKT3	ENST00000492957
rs320303	T	A	243861740					ENST00000492957		6		0.434152	1	0	243861740	T	A	(0.4,0.6]	243698438	SCZ	AKT3	ENST00000492957
rs320303	T	A	243861740					AKT3		6		0.434152	1	0	243861740	T	A	(0.4,0.6]	243698438	SCZ	AKT3	ENST00000492957
rs320303	T	A	243861740					SCZ	0.1492	7.30103		0.434152	1	0	243861740	T	A	(0.4,0.6]	243698438	SCZ	AKT3	ENST00000492957
rs320304	C	T	243861642					ENST00000492957		6		0.458093	1	0	243861642	C	T	(0.4,0.6]	243698340	SCZ	AKT3	ENST00000492957
rs320304	C	T	243861642					SCZ	0.00354	7.30103		0.458093	1	0	243861642	C	T	(0.4,0.6]	243698340	SCZ	AKT3	ENST00000492957
rs320304	C	T	243861642					AKT3		6		0.458093	1	0	243861642	C	T	(0.4,0.6]	243698340	SCZ	AKT3	ENST00000492957
rs320305	G	T	243859909					SCZ	0.00104	7.30103		0.50268	1	0	243859909	T	G	(0.4,0.6]	243696607	SCZ	AKT3	ENST00000492957
rs320305	G	T	243859909					ENST00000492957		6		0.50268	1	0	243859909	T	G	(0.4,0.6]	243696607	SCZ	AKT3	ENST00000492957
rs320305	G	T	243859909					AKT3		6		0.50268	1	0	243859909	T	G	(0.4,0.6]	243696607	SCZ	AKT3	ENST00000492957
rs320308	G	A	243780198	1	243488234	243851079	243616896	AKT3	0.587397	6		0.421153	1	0	243780198	A	G	(0.4,0.6]	243616896	SCZ	AKT3	ENST00000492957
rs320308	G	A	243780198	1	243488234	243851079	243616896	SCZ	0.2337	7.30103		0.421153	1	0	243780198	A	G	(0.4,0.6]	243616896	SCZ	AKT3	ENST00000492957
rs320308	G	A	243780198	1	243488234	243851079	243616896	ENST00000492957	3.75161e-22	6		0.421153	1	0	243780198	A	G	(0.4,0.6]	243616896	SCZ	AKT3	ENST00000492957
rs320309	A	G	243781174	1	243488234	243851079	243617872	SCZ	0.002009	7.30103		0.453144	1	0	243781174	G	A	(0.4,0.6]	243617872	SCZ	AKT3	ENST00000492957
rs320309	A	G	243781174	1	243488234	243851079	243617872	ENST00000492957	1.56937e-22	6		0.453144	1	0	243781174	G	A	(0.4,0.6]	243617872	SCZ	AKT3	ENST00000492957
rs320309	A	G	243781174	1	243488234	243851079	243617872	AKT3	0.609537	6		0.453144	1	0	243781174	G	A	(0.4,0.6]	243617872	SCZ	AKT3	ENST00000492957
rs320313	A	G	243788577					AKT3		6		0.453144	1	0	243788577	A	G	(0.4,0.6]	243625275	SCZ	AKT3	ENST00000492957
rs320313	A	G	243788577					SCZ	0.001708	7.30103		0.453144	1	0	243788577	A	G	(0.4,0.6]	243625275	SCZ	AKT3	ENST00000492957
rs320313	A	G	243788577					ENST00000492957		6		0.453144	1	0	243788577	A	G	(0.4,0.6]	243625275	SCZ	AKT3	ENST00000492957
rs320314	C	T	243788605					SCZ	0.00164	7.30103		0.453144	1	0	243788605	C	T	(0.4,0.6]	243625303	SCZ	AKT3	ENST00000492957
rs320314	C	T	243788605					ENST00000492957		6		0.453144	1	0	243788605	C	T	(0.4,0.6]	243625303	SCZ	AKT3	ENST00000492957
rs320314	C	T	243788605					AKT3		6		0.453144	1	0	243788605	C	T	(0.4,0.6]	243625303	SCZ	AKT3	ENST00000492957
rs320316	G	A	243790947	1	243488234	243851079	243627645	AKT3	0.462497	6		0.451223	1	0	243790947	G	A	(0.4,0.6]	243627645	SCZ	AKT3	ENST00000492957
rs320316	G	A	243790947	1	243488234	243851079	243627645	SCZ	0.001742	7.30103		0.451223	1	0	243790947	G	A	(0.4,0.6]	243627645	SCZ	AKT3	ENST00000492957
rs320316	G	A	243790947	1	243488234	243851079	243627645	ENST00000492957	1.5106e-22	6		0.451223	1	0	243790947	G	A	(0.4,0.6]	243627645	SCZ	AKT3	ENST00000492957
rs320317	T	A	243753153					AKT3		6		0.453144	1	0	243753153	A	T	(0.4,0.6]	243589851	SCZ	AKT3	ENST00000492957
rs320317	T	A	243753153					ENST00000492957		6		0.453144	1	0	243753153	A	T	(0.4,0.6]	243589851	SCZ	AKT3	ENST00000492957
rs320317	T	A	243753153					SCZ	0.00292	7.30103		0.453144	1	0	243753153	A	T	(0.4,0.6]	243589851	SCZ	AKT3	ENST00000492957
rs320318	T	G	243832330	1	243488234	243851079	243669028	SCZ	0.003632	7.30103		0.443853	1	0	243832330	T	G	(0.4,0.6]	243669028	SCZ	AKT3	ENST00000492957
rs320318	T	G	243832330	1	243488234	243851079	243669028	AKT3	0.404189	6		0.443853	1	0	243832330	T	G	(0.4,0.6]	243669028	SCZ	AKT3	ENST00000492957
rs320318	T	G	243832330	1	243488234	243851079	243669028	ENST00000492957	1.78253e-22	6		0.443853	1	0	243832330	T	G	(0.4,0.6]	243669028	SCZ	AKT3	ENST00000492957
rs320320	A	G	243835186					AKT3		6		0.56555	1	0	243835186	G	A	(0.4,0.6]	243671884	SCZ	AKT3	ENST00000492957
rs320320	A	G	243835186					ENST00000492957		6		0.56555	1	0	243835186	G	A	(0.4,0.6]	243671884	SCZ	AKT3	ENST00000492957
rs320320	A	G	243835186					SCZ	0.0001029	7.30103		0.56555	1	0	243835186	G	A	(0.4,0.6]	243671884	SCZ	AKT3	ENST00000492957
rs320321	G	T	243837049					SCZ	0.001309	7.30103		0.435694	1	0	243837049	G	T	(0.4,0.6]	243673747	SCZ	AKT3	ENST00000492957
rs320321	G	T	243837049					AKT3		6		0.435694	1	0	243837049	G	T	(0.4,0.6]	243673747	SCZ	AKT3	ENST00000492957
rs320321	G	T	243837049					ENST00000492957		6		0.435694	1	0	243837049	G	T	(0.4,0.6]	243673747	SCZ	AKT3	ENST00000492957
rs320322	G	A	243750755					SCZ	6.127e-06	7.30103		0.571623	1	0	243750755	G	A	(0.4,0.6]	243587453	SCZ	AKT3	ENST00000492957
rs320322	G	A	243750755					ENST00000492957		6		0.571623	1	0	243750755	G	A	(0.4,0.6]	243587453	SCZ	AKT3	ENST00000492957
rs320322	G	A	243750755					AKT3		6		0.571623	1	0	243750755	G	A	(0.4,0.6]	243587453	SCZ	AKT3	ENST00000492957
rs320323	T	C	243752002	1	243488234	243851079	243588700	ENST00000492957	1.32268e-24	6		0.453144	1	0	243752002	C	T	(0.4,0.6]	243588700	SCZ	AKT3	ENST00000492957
rs320323	T	C	243752002	1	243488234	243851079	243588700	SCZ	0.002448	7.30103		0.453144	1	0	243752002	C	T	(0.4,0.6]	243588700	SCZ	AKT3	ENST00000492957
rs320323	T	C	243752002	1	243488234	243851079	243588700	AKT3	0.51619	6		0.453144	1	0	243752002	C	T	(0.4,0.6]	243588700	SCZ	AKT3	ENST00000492957
rs320330	G	T	243798208	1	243488234	243851079	243634906	AKT3	0.155048	6		0.372515	1	0	243798208	G	T	(0.2,0.4]	243634906	SCZ	AKT3	ENST00000492957
rs320330	G	T	243798208	1	243488234	243851079	243634906	ENST00000492957	6.12344e-16	6		0.372515	1	0	243798208	G	T	(0.2,0.4]	243634906	SCZ	AKT3	ENST00000492957
rs320330	G	T	243798208	1	243488234	243851079	243634906	SCZ	0.000434	7.30103		0.372515	1	0	243798208	G	T	(0.2,0.4]	243634906	SCZ	AKT3	ENST00000492957
rs320331	A	G	243797817					SCZ	0.001632	7.30103		0.444832	1	0	243797817	A	G	(0.4,0.6]	243634515	SCZ	AKT3	ENST00000492957
rs320331	A	G	243797817					AKT3		6		0.444832	1	0	243797817	A	G	(0.4,0.6]	243634515	SCZ	AKT3	ENST00000492957
rs320331	A	G	243797817					ENST00000492957		6		0.444832	1	0	243797817	A	G	(0.4,0.6]	243634515	SCZ	AKT3	ENST00000492957
rs320332	C	A	243797799	1	243488234	243851079	243634497	SCZ	0.0004129	7.30103		0.369466	1	0	243797799	C	A	(0.2,0.4]	243634497	SCZ	AKT3	ENST00000492957
rs320332	C	A	243797799	1	243488234	243851079	243634497	AKT3	0.113183	6		0.369466	1	0	243797799	C	A	(0.2,0.4]	243634497	SCZ	AKT3	ENST00000492957
rs320332	C	A	243797799	1	243488234	243851079	243634497	ENST00000492957	4.25879e-17	6		0.369466	1	0	243797799	C	A	(0.2,0.4]	243634497	SCZ	AKT3	ENST00000492957
rs320334	A	T	243808032					SCZ	0.00395	7.30103		0.452181	1	0	243808032	A	T	(0.4,0.6]	243644730	SCZ	AKT3	ENST00000492957
rs320334	A	T	243808032					AKT3		6		0.452181	1	0	243808032	A	T	(0.4,0.6]	243644730	SCZ	AKT3	ENST00000492957
rs320334	A	T	243808032					ENST00000492957		6		0.452181	1	0	243808032	A	T	(0.4,0.6]	243644730	SCZ	AKT3	ENST00000492957
rs320337	A	G	243814548					SCZ	0.000252	7.30103		0.563224	1	0	243814548	G	A	(0.4,0.6]	243651246	SCZ	AKT3	ENST00000492957
rs320337	A	G	243814548					AKT3		6		0.563224	1	0	243814548	G	A	(0.4,0.6]	243651246	SCZ	AKT3	ENST00000492957
rs320337	A	G	243814548					ENST00000492957		6		0.563224	1	0	243814548	G	A	(0.4,0.6]	243651246	SCZ	AKT3	ENST00000492957
rs320338	G	A	243814489					AKT3		6		0.448849	1	0	243814489	G	A	(0.4,0.6]	243651187	SCZ	AKT3	ENST00000492957
rs320338	G	A	243814489					SCZ	0.001976	7.30103		0.448849	1	0	243814489	G	A	(0.4,0.6]	243651187	SCZ	AKT3	ENST00000492957
rs320338	G	A	243814489					ENST00000492957		6		0.448849	1	0	243814489	G	A	(0.4,0.6]	243651187	SCZ	AKT3	ENST00000492957
rs320339	G	T	243870910					AKT3		6		0.577986	1	0	243870910	T	G	(0.4,0.6]	243707608	SCZ	AKT3	ENST00000492957
rs320339	G	T	243870910					SCZ	1.724e-05	7.30103		0.577986	1	0	243870910	T	G	(0.4,0.6]	243707608	SCZ	AKT3	ENST00000492957
rs320339	G	T	243870910					ENST00000492957		6		0.577986	1	0	243870910	T	G	(0.4,0.6]	243707608	SCZ	AKT3	ENST00000492957
rs320342	T	C	243867832	1	243488234	243851079	243704530	AKT3	0.473489	6		0.454818	1	0	243867832	T	C	(0.4,0.6]	243704530	SCZ	AKT3	ENST00000492957
rs320342	T	C	243867832	1	243488234	243851079	243704530	SCZ	0.005989	7.30103		0.454818	1	0	243867832	T	C	(0.4,0.6]	243704530	SCZ	AKT3	ENST00000492957
rs320342	T	C	243867832	1	243488234	243851079	243704530	ENST00000492957	3.32307e-21	6		0.454818	1	0	243867832	T	C	(0.4,0.6]	243704530	SCZ	AKT3	ENST00000492957
rs320344	G	A	243866036	1	243488234	243851079	243702734	AKT3	0.409312	6		0.454818	1	0	243866036	G	A	(0.4,0.6]	243702734	SCZ	AKT3	ENST00000492957
rs320344	G	A	243866036	1	243488234	243851079	243702734	SCZ	0.003617	7.30103		0.454818	1	0	243866036	G	A	(0.4,0.6]	243702734	SCZ	AKT3	ENST00000492957
rs320344	G	A	243866036	1	243488234	243851079	243702734	ENST00000492957	1.72175e-21	6		0.454818	1	0	243866036	G	A	(0.4,0.6]	243702734	SCZ	AKT3	ENST00000492957
rs320345	A	G	243865303	1	243488234	243851079	243702001	AKT3	0.518881	6		0.439877	1	0	243865303	A	G	(0.4,0.6]	243702001	SCZ	AKT3	ENST00000492957
rs320345	A	G	243865303	1	243488234	243851079	243702001	ENST00000492957	1.90333e-21	6		0.439877	1	0	243865303	A	G	(0.4,0.6]	243702001	SCZ	AKT3	ENST00000492957
rs320345	A	G	243865303	1	243488234	243851079	243702001	SCZ	0.001658	7.30103		0.439877	1	0	243865303	A	G	(0.4,0.6]	243702001	SCZ	AKT3	ENST00000492957
rs33997688	T	C	244093285					AKT3		6		-0.177053	1	0	244093285	C	T		243929983	SCZ	AKT3	ENST00000492957
rs33997688	T	C	244093285					SCZ	0.6498	7.30103		-0.177053	1	0	244093285	C	T		243929983	SCZ	AKT3	ENST00000492957
rs33997688	T	C	244093285					ENST00000492957		6		-0.177053	1	0	244093285	C	T		243929983	SCZ	AKT3	ENST00000492957
rs34032398	A	G	244118329					SCZ	0.4026	7.30103		0.164132	1	0	244118329	G	A	[0,0.2]	243955027	SCZ	AKT3	ENST00000492957
rs34032398	A	G	244118329					ENST00000492957		6		0.164132	1	0	244118329	G	A	[0,0.2]	243955027	SCZ	AKT3	ENST00000492957
rs34032398	A	G	244118329					AKT3		6		0.164132	1	0	244118329	G	A	[0,0.2]	243955027	SCZ	AKT3	ENST00000492957
rs34179968	A	G	244045687					SCZ	0.365	7.30103		-0.175667	1	0	244045687	G	A		243882385	SCZ	AKT3	ENST00000492957
rs34179968	A	G	244045687					ENST00000492957		6		-0.175667	1	0	244045687	G	A		243882385	SCZ	AKT3	ENST00000492957
rs34179968	A	G	244045687					AKT3		6		-0.175667	1	0	244045687	G	A		243882385	SCZ	AKT3	ENST00000492957
rs34237495	C	A	243633241					ENST00000492957		6		0	1	0	243633241	A	C	[0,0.2]	243469939	SCZ	AKT3	ENST00000492957
rs34237495	C	A	243633241					AKT3		6		0	1	0	243633241	A	C	[0,0.2]	243469939	SCZ	AKT3	ENST00000492957
rs34237495	C	A	243633241					SCZ	0.3673	7.30103		0	1	0	243633241	A	C	[0,0.2]	243469939	SCZ	AKT3	ENST00000492957
rs34297271	C	T	243616556					AKT3		6		0	1	0	243616556	T	C	[0,0.2]	243453254	SCZ	AKT3	ENST00000492957
rs34297271	C	T	243616556					SCZ	4.623e-07	7.30103		0	1	0	243616556	T	C	[0,0.2]	243453254	SCZ	AKT3	ENST00000492957
rs34297271	C	T	243616556					ENST00000492957		6		0	1	0	243616556	T	C	[0,0.2]	243453254	SCZ	AKT3	ENST00000492957
rs34477525	T	A	243966454					ENST00000492957		6		0.565493	1	0	243966454	A	T	(0.4,0.6]	243803152	SCZ	AKT3	ENST00000492957
rs34477525	T	A	243966454					AKT3		6		0.565493	1	0	243966454	A	T	(0.4,0.6]	243803152	SCZ	AKT3	ENST00000492957
rs34477525	T	A	243966454					SCZ	3.449e-05	7.30103		0.565493	1	0	243966454	A	T	(0.4,0.6]	243803152	SCZ	AKT3	ENST00000492957
rs34788824	C	T	243618185					AKT3		6		0	1	0	243618185	T	C	[0,0.2]	243454883	SCZ	AKT3	ENST00000492957
rs34788824	C	T	243618185					SCZ	1.8e-07	7.30103		0	1	0	243618185	T	C	[0,0.2]	243454883	SCZ	AKT3	ENST00000492957
rs34788824	C	T	243618185					ENST00000492957		6		0	1	0	243618185	T	C	[0,0.2]	243454883	SCZ	AKT3	ENST00000492957
rs34862954	T	C	243618183					SCZ	4.623e-07	7.30103		0	1	0	243618183	C	T	[0,0.2]	243454881	SCZ	AKT3	ENST00000492957
rs34862954	T	C	243618183					AKT3		6		0	1	0	243618183	C	T	[0,0.2]	243454881	SCZ	AKT3	ENST00000492957
rs34862954	T	C	243618183					ENST00000492957		6		0	1	0	243618183	C	T	[0,0.2]	243454881	SCZ	AKT3	ENST00000492957
rs35488407	C	G	243619130					AKT3		6		0	1	0	243619130	G	C	[0,0.2]	243455828	SCZ	AKT3	ENST00000492957
rs35488407	C	G	243619130					SCZ	6.692e-07	7.30103		0	1	0	243619130	G	C	[0,0.2]	243455828	SCZ	AKT3	ENST00000492957
rs35488407	C	G	243619130					ENST00000492957		6		0	1	0	243619130	G	C	[0,0.2]	243455828	SCZ	AKT3	ENST00000492957
rs35570502	T	C	243728212					AKT3		6		0.413346	1	0	243728212	C	T	(0.4,0.6]	243564910	SCZ	AKT3	ENST00000492957
rs35570502	T	C	243728212					ENST00000492957		6		0.413346	1	0	243728212	C	T	(0.4,0.6]	243564910	SCZ	AKT3	ENST00000492957
rs35570502	T	C	243728212					SCZ	0.004588	7.30103		0.413346	1	0	243728212	C	T	(0.4,0.6]	243564910	SCZ	AKT3	ENST00000492957
rs35657386	T	G	244105053					AKT3		6		0.242479	1	0	244105053	G	T	(0.2,0.4]	243941751	SCZ	AKT3	ENST00000492957
rs35657386	T	G	244105053					SCZ	0.6033	7.30103		0.242479	1	0	244105053	G	T	(0.2,0.4]	243941751	SCZ	AKT3	ENST00000492957
rs35657386	T	G	244105053					ENST00000492957		6		0.242479	1	0	244105053	G	T	(0.2,0.4]	243941751	SCZ	AKT3	ENST00000492957
rs35872799	G	T	243544260					AKT3		6		0	1	0	243544260	T	G	[0,0.2]	243380958	SCZ	AKT3	ENST00000492957
rs35872799	G	T	243544260					ENST00000492957		6		0	1	0	243544260	T	G	[0,0.2]	243380958	SCZ	AKT3	ENST00000492957
rs35872799	G	T	243544260					SCZ	0.09861	7.30103		0	1	0	243544260	T	G	[0,0.2]	243380958	SCZ	AKT3	ENST00000492957
rs35978510	T	C	243776117					ENST00000492957		6		0.829994	1	0	243776117	T	C	(0.8,1]	243612815	SCZ	AKT3	ENST00000492957
rs35978510	T	C	243776117					AKT3		6		0.829994	1	0	243776117	T	C	(0.8,1]	243612815	SCZ	AKT3	ENST00000492957
rs35978510	T	C	243776117					SCZ	2.008e-09	7.30103		0.829994	1	0	243776117	T	C	(0.8,1]	243612815	SCZ	AKT3	ENST00000492957
rs3753548	T	A	243541698					ENST00000492957		6		0	1	0	243541698	T	A	[0,0.2]	243378396	SCZ	AKT3	ENST00000492957
rs3753548	T	A	243541698					SCZ	2.495e-07	7.30103		0	1	0	243541698	T	A	[0,0.2]	243378396	SCZ	AKT3	ENST00000492957
rs3753548	T	A	243541698					AKT3		6		0	1	0	243541698	T	A	[0,0.2]	243378396	SCZ	AKT3	ENST00000492957
rs3753549	T	C	243722892	1	243488234	243851079	243559590	ENST00000492957	7.3712e-23	6		0.452181	1	0	243722892	C	T	(0.4,0.6]	243559590	SCZ	AKT3	ENST00000492957
rs3753549	T	C	243722892	1	243488234	243851079	243559590	AKT3	0.396915	6		0.452181	1	0	243722892	C	T	(0.4,0.6]	243559590	SCZ	AKT3	ENST00000492957
rs3753549	T	C	243722892	1	243488234	243851079	243559590	SCZ	0.002503	7.30103		0.452181	1	0	243722892	C	T	(0.4,0.6]	243559590	SCZ	AKT3	ENST00000492957
rs3766673	T	C	243720473	1	243488234	243851079	243557171	ENST00000492957	9.64689e-41	6		0.568562	1	0	243720473	C	T	(0.4,0.6]	243557171	SCZ	AKT3	ENST00000492957
rs3766673	T	C	243720473	1	243488234	243851079	243557171	SCZ	4.778e-06	7.30103		0.568562	1	0	243720473	C	T	(0.4,0.6]	243557171	SCZ	AKT3	ENST00000492957
rs3766673	T	C	243720473	1	243488234	243851079	243557171	AKT3	0.000425107	6		0.568562	1	0	243720473	C	T	(0.4,0.6]	243557171	SCZ	AKT3	ENST00000492957
rs383701	G	A	243842288					ENST00000492957		6		0.449812	1	0	243842288	G	A	(0.4,0.6]	243678986	SCZ	AKT3	ENST00000492957
rs383701	G	A	243842288					AKT3		6		0.449812	1	0	243842288	G	A	(0.4,0.6]	243678986	SCZ	AKT3	ENST00000492957
rs383701	G	A	243842288					SCZ	0.0005207	7.30103		0.449812	1	0	243842288	G	A	(0.4,0.6]	243678986	SCZ	AKT3	ENST00000492957
rs3856231	T	C	243768906					ENST00000492957		6		0.829994	1	0	243768906	T	C	(0.8,1]	243605604	SCZ	AKT3	ENST00000492957
rs3856231	T	C	243768906					SCZ	1.458e-09	7.30103		0.829994	1	0	243768906	T	C	(0.8,1]	243605604	SCZ	AKT3	ENST00000492957
rs3856231	T	C	243768906					AKT3		6		0.829994	1	0	243768906	T	C	(0.8,1]	243605604	SCZ	AKT3	ENST00000492957
rs406323	A	C	243839798	1	243488234	243851079	243676496	SCZ	0.00237	7.30103		0.428509	1	0	243839798	A	C	(0.4,0.6]	243676496	SCZ	AKT3	ENST00000492957
rs406323	A	C	243839798	1	243488234	243851079	243676496	ENST00000492957	6.87404e-22	6		0.428509	1	0	243839798	A	C	(0.4,0.6]	243676496	SCZ	AKT3	ENST00000492957
rs406323	A	C	243839798	1	243488234	243851079	243676496	AKT3	0.240429	6		0.428509	1	0	243839798	A	C	(0.4,0.6]	243676496	SCZ	AKT3	ENST00000492957
rs41269381	A	G	243903836					AKT3		6		0.255054	1	0	243903836	G	A	(0.2,0.4]	243740534	SCZ	AKT3	ENST00000492957
rs41269381	A	G	243903836					SCZ	0.02953	7.30103		0.255054	1	0	243903836	G	A	(0.2,0.4]	243740534	SCZ	AKT3	ENST00000492957
rs41269381	A	G	243903836					ENST00000492957		6		0.255054	1	0	243903836	G	A	(0.2,0.4]	243740534	SCZ	AKT3	ENST00000492957
rs41315868	C	G	243651119					SCZ	0.3808	7.30103		0.255497	1	0	243651119	G	C	(0.2,0.4]	243487817	SCZ	AKT3	ENST00000492957
rs41315868	C	G	243651119					ENST00000492957		6		0.255497	1	0	243651119	G	C	(0.2,0.4]	243487817	SCZ	AKT3	ENST00000492957
rs41315868	C	G	243651119					AKT3		6		0.255497	1	0	243651119	G	C	(0.2,0.4]	243487817	SCZ	AKT3	ENST00000492957
rs4132509	C	A	243943084	1	243488234	243851079	243779782	AKT3	0.000297727	6		0.552985	1	0	243943084	A	C	(0.4,0.6]	243779782	SCZ	AKT3	ENST00000492957
rs4132509	C	A	243943084	1	243488234	243851079	243779782	SCZ	0.000162	7.30103		0.552985	1	0	243943084	A	C	(0.4,0.6]	243779782	SCZ	AKT3	ENST00000492957
rs4132509	C	A	243943084	1	243488234	243851079	243779782	ENST00000492957	1.28261e-34	6		0.552985	1	0	243943084	A	C	(0.4,0.6]	243779782	SCZ	AKT3	ENST00000492957
rs426182	A	T	243775450					SCZ	0.004448	7.30103		0.453144	1	0	243775450	T	A	(0.4,0.6]	243612148	SCZ	AKT3	ENST00000492957
rs426182	A	T	243775450					ENST00000492957		6		0.453144	1	0	243775450	T	A	(0.4,0.6]	243612148	SCZ	AKT3	ENST00000492957
rs426182	A	T	243775450					AKT3		6		0.453144	1	0	243775450	T	A	(0.4,0.6]	243612148	SCZ	AKT3	ENST00000492957
rs4266864	A	G	244038620					AKT3		6		0.418676	1	0	244038620	G	A	(0.4,0.6]	243875318	SCZ	AKT3	ENST00000492957
rs4266864	A	G	244038620					SCZ	0.00143	7.30103		0.418676	1	0	244038620	G	A	(0.4,0.6]	243875318	SCZ	AKT3	ENST00000492957
rs4266864	A	G	244038620					ENST00000492957		6		0.418676	1	0	244038620	G	A	(0.4,0.6]	243875318	SCZ	AKT3	ENST00000492957
rs4313380	T	C	243990955					AKT3		6		0.454818	1	0	243990955	T	C	(0.4,0.6]	243827653	SCZ	AKT3	ENST00000492957
rs4313380	T	C	243990955					ENST00000492957		6		0.454818	1	0	243990955	T	C	(0.4,0.6]	243827653	SCZ	AKT3	ENST00000492957
rs4313380	T	C	243990955					SCZ	0.00488	7.30103		0.454818	1	0	243990955	T	C	(0.4,0.6]	243827653	SCZ	AKT3	ENST00000492957
rs4322213	C	T	244011942	1	243488234	243851079	243848640	SCZ	0.002858	7.30103		0.458093	1	0	244011942	C	T	(0.4,0.6]	243848640	SCZ	AKT3	ENST00000492957
rs4322213	C	T	244011942	1	243488234	243851079	243848640	AKT3	0.3936	6		0.458093	1	0	244011942	C	T	(0.4,0.6]	243848640	SCZ	AKT3	ENST00000492957
rs4322213	C	T	244011942	1	243488234	243851079	243848640	ENST00000492957	1.17014e-18	6		0.458093	1	0	244011942	C	T	(0.4,0.6]	243848640	SCZ	AKT3	ENST00000492957
rs4402112	A	T	243997793					AKT3		6		0.458093	1	0	243997793	A	T	(0.4,0.6]	243834491	SCZ	AKT3	ENST00000492957
rs4402112	A	T	243997793					ENST00000492957		6		0.458093	1	0	243997793	A	T	(0.4,0.6]	243834491	SCZ	AKT3	ENST00000492957
rs4402112	A	T	243997793					SCZ	0.003637	7.30103		0.458093	1	0	243997793	A	T	(0.4,0.6]	243834491	SCZ	AKT3	ENST00000492957
rs4403617	G	A	243611266	1	243488234	243851079	243447964	SCZ	0.3912	7.30103		0	1	0	243611266	A	G	[0,0.2]	243447964	SCZ	AKT3	ENST00000492957
rs4403617	G	A	243611266	1	243488234	243851079	243447964	AKT3	0.0291054	6		0	1	0	243611266	A	G	[0,0.2]	243447964	SCZ	AKT3	ENST00000492957
rs4403617	G	A	243611266	1	243488234	243851079	243447964	ENST00000492957	3.70772e-06	6		0	1	0	243611266	A	G	[0,0.2]	243447964	SCZ	AKT3	ENST00000492957
rs4412578	C	T	244034962					SCZ	5.791e-05	7.30103		0.476503	1	0	244034962	T	C	(0.4,0.6]	243871660	SCZ	AKT3	ENST00000492957
rs4412578	C	T	244034962					ENST00000492957		6		0.476503	1	0	244034962	T	C	(0.4,0.6]	243871660	SCZ	AKT3	ENST00000492957
rs4412578	C	T	244034962					AKT3		6		0.476503	1	0	244034962	T	C	(0.4,0.6]	243871660	SCZ	AKT3	ENST00000492957
rs4430311	C	T	244015993	1	243488234	243851079	243852691	ENST00000492957	1.12698e-51	6	rs4430311	1	1	0	244015993	C	T	(0.8,1]	243852691	SCZ	AKT3	ENST00000492957
rs4430311	C	T	244015993	1	243488234	243851079	243852691	SCZ	3.101e-07	7.30103	rs4430311	1	1	0	244015993	C	T	(0.8,1]	243852691	SCZ	AKT3	ENST00000492957
rs4430311	C	T	244015993	1	243488234	243851079	243852691	AKT3	0.00086725	6	rs4430311	1	1	0	244015993	C	T	(0.8,1]	243852691	SCZ	AKT3	ENST00000492957
rs4478795	C	T	243844576					AKT3		6		0.504722	1	0	243844576	T	C	(0.4,0.6]	243681274	SCZ	AKT3	ENST00000492957
rs4478795	C	T	243844576					ENST00000492957		6		0.504722	1	0	243844576	T	C	(0.4,0.6]	243681274	SCZ	AKT3	ENST00000492957
rs4478795	C	T	243844576					SCZ	0.0007103	7.30103		0.504722	1	0	243844576	T	C	(0.4,0.6]	243681274	SCZ	AKT3	ENST00000492957
rs4484910	C	T	243983166	1	243488234	243851079	243819864	SCZ	0.00285	7.30103		0.454818	1	0	243983166	C	T	(0.4,0.6]	243819864	SCZ	AKT3	ENST00000492957
rs4484910	C	T	243983166	1	243488234	243851079	243819864	AKT3	0.255745	6		0.454818	1	0	243983166	C	T	(0.4,0.6]	243819864	SCZ	AKT3	ENST00000492957
rs4484910	C	T	243983166	1	243488234	243851079	243819864	ENST00000492957	8.71025e-20	6		0.454818	1	0	243983166	C	T	(0.4,0.6]	243819864	SCZ	AKT3	ENST00000492957
rs4497192	C	T	244032908					SCZ	6.666e-05	7.30103		0.476503	1	0	244032908	T	C	(0.4,0.6]	243869606	SCZ	AKT3	ENST00000492957
rs4497192	C	T	244032908					AKT3		6		0.476503	1	0	244032908	T	C	(0.4,0.6]	243869606	SCZ	AKT3	ENST00000492957
rs4497192	C	T	244032908					ENST00000492957		6		0.476503	1	0	244032908	T	C	(0.4,0.6]	243869606	SCZ	AKT3	ENST00000492957
rs4515770	T	C	243686913					SCZ	5.668e-07	7.30103		0.481753	1	0	243686913	C	T	(0.4,0.6]	243523611	SCZ	AKT3	ENST00000492957
rs4515770	T	C	243686913					AKT3		6		0.481753	1	0	243686913	C	T	(0.4,0.6]	243523611	SCZ	AKT3	ENST00000492957
rs4515770	T	C	243686913					ENST00000492957		6		0.481753	1	0	243686913	C	T	(0.4,0.6]	243523611	SCZ	AKT3	ENST00000492957
rs4518884	C	T	243990833					SCZ	1.498e-08	7.30103		0.833679	1	0	243990833	C	T	(0.8,1]	243827531	SCZ	AKT3	ENST00000492957
rs4518884	C	T	243990833					AKT3		6		0.833679	1	0	243990833	C	T	(0.8,1]	243827531	SCZ	AKT3	ENST00000492957
rs4518884	C	T	243990833					ENST00000492957		6		0.833679	1	0	243990833	C	T	(0.8,1]	243827531	SCZ	AKT3	ENST00000492957
rs45498504	T	C	243668090					AKT3		6		-0.184096	1	0	243668090	C	T		243504788	SCZ	AKT3	ENST00000492957
rs45498504	T	C	243668090					SCZ	3.79e-08	7.30103		-0.184096	1	0	243668090	C	T		243504788	SCZ	AKT3	ENST00000492957
rs45498504	T	C	243668090					ENST00000492957		6		-0.184096	1	0	243668090	C	T		243504788	SCZ	AKT3	ENST00000492957
rs4553169	G	A	243900640					AKT3		6		0.584549	1	0	243900640	A	G	(0.4,0.6]	243737338	SCZ	AKT3	ENST00000492957
rs4553169	G	A	243900640					SCZ	1.282e-05	7.30103		0.584549	1	0	243900640	A	G	(0.4,0.6]	243737338	SCZ	AKT3	ENST00000492957
rs4553169	G	A	243900640					ENST00000492957		6		0.584549	1	0	243900640	A	G	(0.4,0.6]	243737338	SCZ	AKT3	ENST00000492957
rs4565696	C	T	243918083					AKT3		6		0.566748	1	0	243918083	T	C	(0.4,0.6]	243754781	SCZ	AKT3	ENST00000492957
rs4565696	C	T	243918083					SCZ	8.927e-05	7.30103		0.566748	1	0	243918083	T	C	(0.4,0.6]	243754781	SCZ	AKT3	ENST00000492957
rs4565696	C	T	243918083					ENST00000492957		6		0.566748	1	0	243918083	T	C	(0.4,0.6]	243754781	SCZ	AKT3	ENST00000492957
rs4590656	C	T	244002773					AKT3		6		0.838452	1	0	244002773	C	T	(0.8,1]	243839471	SCZ	AKT3	ENST00000492957
rs4590656	C	T	244002773					SCZ	4.954e-09	7.30103		0.838452	1	0	244002773	C	T	(0.8,1]	243839471	SCZ	AKT3	ENST00000492957
rs4590656	C	T	244002773					ENST00000492957		6		0.838452	1	0	244002773	C	T	(0.8,1]	243839471	SCZ	AKT3	ENST00000492957
rs4593807	G	A	244004392					AKT3		6		0.463068	1	0	244004392	G	A	(0.4,0.6]	243841090	SCZ	AKT3	ENST00000492957
rs4593807	G	A	244004392					ENST00000492957		6		0.463068	1	0	244004392	G	A	(0.4,0.6]	243841090	SCZ	AKT3	ENST00000492957
rs4593807	G	A	244004392					SCZ	0.002167	7.30103		0.463068	1	0	244004392	G	A	(0.4,0.6]	243841090	SCZ	AKT3	ENST00000492957
rs4603115	T	C	243816636					AKT3		6		0.757282	1	0	243816636	T	C	(0.6,0.8]	243653334	SCZ	AKT3	ENST00000492957
rs4603115	T	C	243816636					SCZ	1.656e-07	7.30103		0.757282	1	0	243816636	T	C	(0.6,0.8]	243653334	SCZ	AKT3	ENST00000492957
rs4603115	T	C	243816636					ENST00000492957		6		0.757282	1	0	243816636	T	C	(0.6,0.8]	243653334	SCZ	AKT3	ENST00000492957
rs4610997	T	A	243946917					SCZ	1.369e-08	7.30103		0.831151	1	0	243946917	T	A	(0.8,1]	243783615	SCZ	AKT3	ENST00000492957
rs4610997	T	A	243946917					ENST00000492957		6		0.831151	1	0	243946917	T	A	(0.8,1]	243783615	SCZ	AKT3	ENST00000492957
rs4610997	T	A	243946917					AKT3		6		0.831151	1	0	243946917	T	A	(0.8,1]	243783615	SCZ	AKT3	ENST00000492957
rs4614244	C	T	244000874	1	243488234	243851079	243837572	SCZ	0.143	7.30103		0.427448	1	0	244000874	C	T	(0.4,0.6]	243837572	SCZ	AKT3	ENST00000492957
rs4614244	C	T	244000874	1	243488234	243851079	243837572	ENST00000492957	5.52303e-22	6		0.427448	1	0	244000874	C	T	(0.4,0.6]	243837572	SCZ	AKT3	ENST00000492957
rs4614244	C	T	244000874	1	243488234	243851079	243837572	AKT3	0.469572	6		0.427448	1	0	244000874	C	T	(0.4,0.6]	243837572	SCZ	AKT3	ENST00000492957
rs4639743	G	A	243946072					ENST00000492957		6		0.835745	1	0	243946072	G	A	(0.8,1]	243782770	SCZ	AKT3	ENST00000492957
rs4639743	G	A	243946072					AKT3		6		0.835745	1	0	243946072	G	A	(0.8,1]	243782770	SCZ	AKT3	ENST00000492957
rs4639743	G	A	243946072					SCZ	7.254e-09	7.30103		0.835745	1	0	243946072	G	A	(0.8,1]	243782770	SCZ	AKT3	ENST00000492957
rs4658395	A	G	243529105					AKT3		6		0	1	0	243529105	G	A	[0,0.2]	243365803	SCZ	AKT3	ENST00000492957
rs4658395	A	G	243529105					SCZ	0.8236	7.30103		0	1	0	243529105	G	A	[0,0.2]	243365803	SCZ	AKT3	ENST00000492957
rs4658395	A	G	243529105					ENST00000492957		6		0	1	0	243529105	G	A	[0,0.2]	243365803	SCZ	AKT3	ENST00000492957
rs4658401	G	T	243803979					ENST00000492957		6		0.830262	1	0	243803979	G	T	(0.8,1]	243640677	SCZ	AKT3	ENST00000492957
rs4658401	G	T	243803979					AKT3		6		0.830262	1	0	243803979	G	T	(0.8,1]	243640677	SCZ	AKT3	ENST00000492957
rs4658401	G	T	243803979					SCZ	8.654e-10	7.30103		0.830262	1	0	243803979	G	T	(0.8,1]	243640677	SCZ	AKT3	ENST00000492957
rs4658403	C	T	243832560					AKT3		6		0.53353	1	0	243832560	C	T	(0.4,0.6]	243669258	SCZ	AKT3	ENST00000492957
rs4658403	C	T	243832560					SCZ	0.0005891	7.30103		0.53353	1	0	243832560	C	T	(0.4,0.6]	243669258	SCZ	AKT3	ENST00000492957
rs4658403	C	T	243832560					ENST00000492957		6		0.53353	1	0	243832560	C	T	(0.4,0.6]	243669258	SCZ	AKT3	ENST00000492957
rs4658405	A	G	244061500	1	243488234	243851079	243898198	SCZ	0.0001426	7.30103		0.425923	1	0	244061500	G	A	(0.4,0.6]	243898198	SCZ	AKT3	ENST00000492957
rs4658405	A	G	244061500	1	243488234	243851079	243898198	AKT3	0.0192223	6		0.425923	1	0	244061500	G	A	(0.4,0.6]	243898198	SCZ	AKT3	ENST00000492957
rs4658405	A	G	244061500	1	243488234	243851079	243898198	ENST00000492957	1.82284e-15	6		0.425923	1	0	244061500	G	A	(0.4,0.6]	243898198	SCZ	AKT3	ENST00000492957
rs4658406	A	G	244061723	1	243488234	243851079	243898421	AKT3	0.0184235	6		0.425923	1	0	244061723	G	A	(0.4,0.6]	243898421	SCZ	AKT3	ENST00000492957
rs4658406	A	G	244061723	1	243488234	243851079	243898421	SCZ	0.0001493	7.30103		0.425923	1	0	244061723	G	A	(0.4,0.6]	243898421	SCZ	AKT3	ENST00000492957
rs4658406	A	G	244061723	1	243488234	243851079	243898421	ENST00000492957	2.97146e-15	6		0.425923	1	0	244061723	G	A	(0.4,0.6]	243898421	SCZ	AKT3	ENST00000492957
rs4658560	A	G	243518691	1	243488234	243851079	243355389	AKT3	0.758313	6		0	1	0	243518691	G	A	[0,0.2]	243355389	SCZ	AKT3	ENST00000492957
rs4658560	A	G	243518691	1	243488234	243851079	243355389	ENST00000492957	8.99969e-11	6		0	1	0	243518691	G	A	[0,0.2]	243355389	SCZ	AKT3	ENST00000492957
rs4658560	A	G	243518691	1	243488234	243851079	243355389	SCZ	0.0002083	7.30103		0	1	0	243518691	G	A	[0,0.2]	243355389	SCZ	AKT3	ENST00000492957
rs4658561	A	G	243539911	1	243488234	243851079	243376609	AKT3	0.142552	6		0	1	0	243539911	G	A	[0,0.2]	243376609	SCZ	AKT3	ENST00000492957
rs4658561	A	G	243539911	1	243488234	243851079	243376609	SCZ	0.7581	7.30103		0	1	0	243539911	G	A	[0,0.2]	243376609	SCZ	AKT3	ENST00000492957
rs4658561	A	G	243539911	1	243488234	243851079	243376609	ENST00000492957	0.304398	6		0	1	0	243539911	G	A	[0,0.2]	243376609	SCZ	AKT3	ENST00000492957
rs4658562	A	G	243546516					AKT3		6		0	1	0	243546516	G	A	[0,0.2]	243383214	SCZ	AKT3	ENST00000492957
rs4658562	A	G	243546516					ENST00000492957		6		0	1	0	243546516	G	A	[0,0.2]	243383214	SCZ	AKT3	ENST00000492957
rs4658562	A	G	243546516					SCZ	0.8083	7.30103		0	1	0	243546516	G	A	[0,0.2]	243383214	SCZ	AKT3	ENST00000492957
rs4658566	G	A	243566904					ENST00000492957		6		0	1	0	243566904	A	G	[0,0.2]	243403602	SCZ	AKT3	ENST00000492957
rs4658566	G	A	243566904					AKT3		6		0	1	0	243566904	A	G	[0,0.2]	243403602	SCZ	AKT3	ENST00000492957
rs4658566	G	A	243566904					SCZ	0.7109	7.30103		0	1	0	243566904	A	G	[0,0.2]	243403602	SCZ	AKT3	ENST00000492957
rs4658568	A	G	243577313					ENST00000492957		6		0	1	0	243577313	G	A	[0,0.2]	243414011	SCZ	AKT3	ENST00000492957
rs4658568	A	G	243577313					SCZ	0.6675	7.30103		0	1	0	243577313	G	A	[0,0.2]	243414011	SCZ	AKT3	ENST00000492957
rs4658568	A	G	243577313					AKT3		6		0	1	0	243577313	G	A	[0,0.2]	243414011	SCZ	AKT3	ENST00000492957
rs4658569	G	C	243583274	1	243488234	243851079	243419972	ENST00000492957	0.763297	6		0	1	0	243583274	C	G	[0,0.2]	243419972	SCZ	AKT3	ENST00000492957
rs4658569	G	C	243583274	1	243488234	243851079	243419972	AKT3	0.158928	6		0	1	0	243583274	C	G	[0,0.2]	243419972	SCZ	AKT3	ENST00000492957
rs4658569	G	C	243583274	1	243488234	243851079	243419972	SCZ	0.7396	7.30103		0	1	0	243583274	C	G	[0,0.2]	243419972	SCZ	AKT3	ENST00000492957
rs4658570	C	T	243611301					ENST00000492957		6		0	1	0	243611301	T	C	[0,0.2]	243447999	SCZ	AKT3	ENST00000492957
rs4658570	C	T	243611301					SCZ	0.2085	7.30103		0	1	0	243611301	T	C	[0,0.2]	243447999	SCZ	AKT3	ENST00000492957
rs4658570	C	T	243611301					AKT3		6		0	1	0	243611301	T	C	[0,0.2]	243447999	SCZ	AKT3	ENST00000492957
rs4658571	T	C	243611946					ENST00000492957		6		0	1	0	243611946	C	T	[0,0.2]	243448644	SCZ	AKT3	ENST00000492957
rs4658571	T	C	243611946					AKT3		6		0	1	0	243611946	C	T	[0,0.2]	243448644	SCZ	AKT3	ENST00000492957
rs4658571	T	C	243611946					SCZ	0.229	7.30103		0	1	0	243611946	C	T	[0,0.2]	243448644	SCZ	AKT3	ENST00000492957
rs4658574	T	C	243650716	1	243488234	243851079	243487414	ENST00000492957	3.66833e-16	6		0.271382	1	0	243650716	C	T	(0.2,0.4]	243487414	SCZ	AKT3	ENST00000492957
rs4658574	T	C	243650716	1	243488234	243851079	243487414	SCZ	6.654e-06	7.30103		0.271382	1	0	243650716	C	T	(0.2,0.4]	243487414	SCZ	AKT3	ENST00000492957
rs4658574	T	C	243650716	1	243488234	243851079	243487414	AKT3	0.00153833	6		0.271382	1	0	243650716	C	T	(0.2,0.4]	243487414	SCZ	AKT3	ENST00000492957
rs4658585	G	A	243803922					SCZ	8.099e-10	7.30103		0.830262	1	0	243803922	G	A	(0.8,1]	243640620	SCZ	AKT3	ENST00000492957
rs4658585	G	A	243803922					ENST00000492957		6		0.830262	1	0	243803922	G	A	(0.8,1]	243640620	SCZ	AKT3	ENST00000492957
rs4658585	G	A	243803922					AKT3		6		0.830262	1	0	243803922	G	A	(0.8,1]	243640620	SCZ	AKT3	ENST00000492957
rs4658588	A	G	243846271					AKT3		6		0.840675	1	0	243846271	A	G	(0.8,1]	243682969	SCZ	AKT3	ENST00000492957
rs4658588	A	G	243846271					SCZ	2.538e-09	7.30103		0.840675	1	0	243846271	A	G	(0.8,1]	243682969	SCZ	AKT3	ENST00000492957
rs4658588	A	G	243846271					ENST00000492957		6		0.840675	1	0	243846271	A	G	(0.8,1]	243682969	SCZ	AKT3	ENST00000492957
rs4658589	G	A	243862980					SCZ	0.001543	7.30103		0.454818	1	0	243862980	G	A	(0.4,0.6]	243699678	SCZ	AKT3	ENST00000492957
rs4658589	G	A	243862980					ENST00000492957		6		0.454818	1	0	243862980	G	A	(0.4,0.6]	243699678	SCZ	AKT3	ENST00000492957
rs4658589	G	A	243862980					AKT3		6		0.454818	1	0	243862980	G	A	(0.4,0.6]	243699678	SCZ	AKT3	ENST00000492957
rs4658590	A	T	243908796					AKT3		6		0.833038	1	0	243908796	A	T	(0.8,1]	243745494	SCZ	AKT3	ENST00000492957
rs4658590	A	T	243908796					SCZ	1.038e-08	7.30103		0.833038	1	0	243908796	A	T	(0.8,1]	243745494	SCZ	AKT3	ENST00000492957
rs4658590	A	T	243908796					ENST00000492957		6		0.833038	1	0	243908796	A	T	(0.8,1]	243745494	SCZ	AKT3	ENST00000492957
rs4658592	T	C	243963896					SCZ	9.074e-09	7.30103		0.829299	1	0	243963896	T	C	(0.8,1]	243800594	SCZ	AKT3	ENST00000492957
rs4658592	T	C	243963896					ENST00000492957		6		0.829299	1	0	243963896	T	C	(0.8,1]	243800594	SCZ	AKT3	ENST00000492957
rs4658592	T	C	243963896					AKT3		6		0.829299	1	0	243963896	T	C	(0.8,1]	243800594	SCZ	AKT3	ENST00000492957
rs4658597	A	G	244048656	1	243488234	243851079	243885354	AKT3	0.00306344	6		0.470098	1	0	244048656	G	A	(0.4,0.6]	243885354	SCZ	AKT3	ENST00000492957
rs4658597	A	G	244048656	1	243488234	243851079	243885354	SCZ	0.0001604	7.30103		0.470098	1	0	244048656	G	A	(0.4,0.6]	243885354	SCZ	AKT3	ENST00000492957
rs4658597	A	G	244048656	1	243488234	243851079	243885354	ENST00000492957	5.02425e-16	6		0.470098	1	0	244048656	G	A	(0.4,0.6]	243885354	SCZ	AKT3	ENST00000492957
rs4658598	T	A	244048936					AKT3		6		0.467886	1	0	244048936	A	T	(0.4,0.6]	243885634	SCZ	AKT3	ENST00000492957
rs4658598	T	A	244048936					ENST00000492957		6		0.467886	1	0	244048936	A	T	(0.4,0.6]	243885634	SCZ	AKT3	ENST00000492957
rs4658598	T	A	244048936					SCZ	0.0001364	7.30103		0.467886	1	0	244048936	A	T	(0.4,0.6]	243885634	SCZ	AKT3	ENST00000492957
rs4658599	A	G	244056346					ENST00000492957		6		0.425923	1	0	244056346	G	A	(0.4,0.6]	243893044	SCZ	AKT3	ENST00000492957
rs4658599	A	G	244056346					AKT3		6		0.425923	1	0	244056346	G	A	(0.4,0.6]	243893044	SCZ	AKT3	ENST00000492957
rs4658599	A	G	244056346					SCZ	0.0001104	7.30103		0.425923	1	0	244056346	G	A	(0.4,0.6]	243893044	SCZ	AKT3	ENST00000492957
rs4658600	A	C	244056379					AKT3		6		0.381564	1	0	244056379	C	A	(0.2,0.4]	243893077	SCZ	AKT3	ENST00000492957
rs4658600	A	C	244056379					ENST00000492957		6		0.381564	1	0	244056379	C	A	(0.2,0.4]	243893077	SCZ	AKT3	ENST00000492957
rs4658600	A	C	244056379					SCZ	0.001641	7.30103		0.381564	1	0	244056379	C	A	(0.2,0.4]	243893077	SCZ	AKT3	ENST00000492957
rs4658601	C	T	244056489	1	243488234	243851079	243893187	AKT3	0.0180793	6		0.425923	1	0	244056489	T	C	(0.4,0.6]	243893187	SCZ	AKT3	ENST00000492957
rs4658601	C	T	244056489	1	243488234	243851079	243893187	SCZ	0.0001145	7.30103		0.425923	1	0	244056489	T	C	(0.4,0.6]	243893187	SCZ	AKT3	ENST00000492957
rs4658601	C	T	244056489	1	243488234	243851079	243893187	ENST00000492957	1.02842e-14	6		0.425923	1	0	244056489	T	C	(0.4,0.6]	243893187	SCZ	AKT3	ENST00000492957
rs4658605	G	A	244080080	1	243488234	243851079	243916778	SCZ	0.0009989	7.30103		0.343626	1	0	244080080	A	G	(0.2,0.4]	243916778	SCZ	AKT3	ENST00000492957
rs4658605	G	A	244080080	1	243488234	243851079	243916778	ENST00000492957	7.29153e-10	6		0.343626	1	0	244080080	A	G	(0.2,0.4]	243916778	SCZ	AKT3	ENST00000492957
rs4658605	G	A	244080080	1	243488234	243851079	243916778	AKT3	0.124065	6		0.343626	1	0	244080080	A	G	(0.2,0.4]	243916778	SCZ	AKT3	ENST00000492957
rs471567	T	G	244096256					ENST00000492957		6		0.278247	1	0	244096256	T	G	(0.2,0.4]	243932954	SCZ	AKT3	ENST00000492957
rs471567	T	G	244096256					AKT3		6		0.278247	1	0	244096256	T	G	(0.2,0.4]	243932954	SCZ	AKT3	ENST00000492957
rs471567	T	G	244096256					SCZ	0.00755	7.30103		0.278247	1	0	244096256	T	G	(0.2,0.4]	243932954	SCZ	AKT3	ENST00000492957
rs472276	A	G	244112606	1	243488234	243851079	243949304	ENST00000492957	0.157934	6		0.0273888	1	0	244112606	G	A	[0,0.2]	243949304	SCZ	AKT3	ENST00000492957
rs472276	A	G	244112606	1	243488234	243851079	243949304	AKT3	0.270399	6		0.0273888	1	0	244112606	G	A	[0,0.2]	243949304	SCZ	AKT3	ENST00000492957
rs472276	A	G	244112606	1	243488234	243851079	243949304	SCZ	0.3936	7.30103		0.0273888	1	0	244112606	G	A	[0,0.2]	243949304	SCZ	AKT3	ENST00000492957
rs472967	C	T	244150083					AKT3		6		0.0524848	1	0	244150083	C	T	[0,0.2]	243986781	SCZ	AKT3	ENST00000492957
rs472967	C	T	244150083					SCZ	0.3578	7.30103		0.0524848	1	0	244150083	C	T	[0,0.2]	243986781	SCZ	AKT3	ENST00000492957
rs472967	C	T	244150083					ENST00000492957		6		0.0524848	1	0	244150083	C	T	[0,0.2]	243986781	SCZ	AKT3	ENST00000492957
rs473129	T	A	244112515					SCZ	0.08563	7.30103		0.14126	1	0	244112515	T	A	[0,0.2]	243949213	SCZ	AKT3	ENST00000492957
rs473129	T	A	244112515					AKT3		6		0.14126	1	0	244112515	T	A	[0,0.2]	243949213	SCZ	AKT3	ENST00000492957
rs473129	T	A	244112515					ENST00000492957		6		0.14126	1	0	244112515	T	A	[0,0.2]	243949213	SCZ	AKT3	ENST00000492957
rs475891	G	T	244125726	1	243488234	243851079	243962424	ENST00000492957	0.000146536	6		0.0159743	1	0	244125726	T	G	[0,0.2]	243962424	SCZ	AKT3	ENST00000492957
rs475891	G	T	244125726	1	243488234	243851079	243962424	SCZ	0.9186	7.30103		0.0159743	1	0	244125726	T	G	[0,0.2]	243962424	SCZ	AKT3	ENST00000492957
rs475891	G	T	244125726	1	243488234	243851079	243962424	AKT3	0.0777617	6		0.0159743	1	0	244125726	T	G	[0,0.2]	243962424	SCZ	AKT3	ENST00000492957
rs476426	A	G	244133004					AKT3		6		-0.0249177	1	0	244133004	G	A		243969702	SCZ	AKT3	ENST00000492957
rs476426	A	G	244133004					ENST00000492957		6		-0.0249177	1	0	244133004	G	A		243969702	SCZ	AKT3	ENST00000492957
rs476426	A	G	244133004					SCZ	0.03248	7.30103		-0.0249177	1	0	244133004	G	A		243969702	SCZ	AKT3	ENST00000492957
rs479829	T	C	244141267					AKT3		6		0.0283558	1	0	244141267	T	C	[0,0.2]	243977965	SCZ	AKT3	ENST00000492957
rs479829	T	C	244141267					SCZ	0.02961	7.30103		0.0283558	1	0	244141267	T	C	[0,0.2]	243977965	SCZ	AKT3	ENST00000492957
rs479829	T	C	244141267					ENST00000492957		6		0.0283558	1	0	244141267	T	C	[0,0.2]	243977965	SCZ	AKT3	ENST00000492957
rs482261	T	C	244100097	1	243488234	243851079	243936795	SCZ	0.1495	7.30103		0.332462	1	0	244100097	T	C	(0.2,0.4]	243936795	SCZ	AKT3	ENST00000492957
rs482261	T	C	244100097	1	243488234	243851079	243936795	AKT3	0.456225	6		0.332462	1	0	244100097	T	C	(0.2,0.4]	243936795	SCZ	AKT3	ENST00000492957
rs482261	T	C	244100097	1	243488234	243851079	243936795	ENST00000492957	7.22224e-07	6		0.332462	1	0	244100097	T	C	(0.2,0.4]	243936795	SCZ	AKT3	ENST00000492957
rs484459	A	G	244123391	1	243488234	243851079	243960089	ENST00000492957	1.12417e-05	6		-0.00454943	1	0	244123391	G	A		243960089	SCZ	AKT3	ENST00000492957
rs484459	A	G	244123391	1	243488234	243851079	243960089	AKT3	0.1574	6		-0.00454943	1	0	244123391	G	A		243960089	SCZ	AKT3	ENST00000492957
rs484459	A	G	244123391	1	243488234	243851079	243960089	SCZ	0.8009	7.30103		-0.00454943	1	0	244123391	G	A		243960089	SCZ	AKT3	ENST00000492957
rs495230	A	C	244129879					ENST00000492957		6		-0.0181035	1	0	244129879	C	A		243966577	SCZ	AKT3	ENST00000492957
rs495230	A	C	244129879					AKT3		6		-0.0181035	1	0	244129879	C	A		243966577	SCZ	AKT3	ENST00000492957
rs495230	A	C	244129879					SCZ	0.7555	7.30103		-0.0181035	1	0	244129879	C	A		243966577	SCZ	AKT3	ENST00000492957
rs495843	A	T	244137855					AKT3		6		-0.0167332	1	0	244137855	T	A		243974553	SCZ	AKT3	ENST00000492957
rs495843	A	T	244137855					SCZ	0.03623	7.30103		-0.0167332	1	0	244137855	T	A		243974553	SCZ	AKT3	ENST00000492957
rs495843	A	T	244137855					ENST00000492957		6		-0.0167332	1	0	244137855	T	A		243974553	SCZ	AKT3	ENST00000492957
rs496927	G	A	244093867					AKT3		6		0.333715	1	0	244093867	G	A	(0.2,0.4]	243930565	SCZ	AKT3	ENST00000492957
rs496927	G	A	244093867					SCZ	0.2931	7.30103		0.333715	1	0	244093867	G	A	(0.2,0.4]	243930565	SCZ	AKT3	ENST00000492957
rs496927	G	A	244093867					ENST00000492957		6		0.333715	1	0	244093867	G	A	(0.2,0.4]	243930565	SCZ	AKT3	ENST00000492957
rs500202	T	C	244121341	1	243488234	243851079	243958039	ENST00000492957	0.007717	6		0.00961013	1	0	244121341	T	C	[0,0.2]	243958039	SCZ	AKT3	ENST00000492957
rs500202	T	C	244121341	1	243488234	243851079	243958039	SCZ	0.02412	7.30103		0.00961013	1	0	244121341	T	C	[0,0.2]	243958039	SCZ	AKT3	ENST00000492957
rs500202	T	C	244121341	1	243488234	243851079	243958039	AKT3	0.879446	6		0.00961013	1	0	244121341	T	C	[0,0.2]	243958039	SCZ	AKT3	ENST00000492957
rs505706	A	G	244147535					ENST00000492957		6		0.0130655	1	0	244147535	G	A	[0,0.2]	243984233	SCZ	AKT3	ENST00000492957
rs505706	A	G	244147535					AKT3		6		0.0130655	1	0	244147535	G	A	[0,0.2]	243984233	SCZ	AKT3	ENST00000492957
rs505706	A	G	244147535					SCZ	0.01656	7.30103		0.0130655	1	0	244147535	G	A	[0,0.2]	243984233	SCZ	AKT3	ENST00000492957
rs511659	C	T	244134388	1	243488234	243851079	243971086	AKT3	0.114725	6		-0.021102	1	0	244134388	T	C		243971086	SCZ	AKT3	ENST00000492957
rs511659	C	T	244134388	1	243488234	243851079	243971086	ENST00000492957	0.000877648	6		-0.021102	1	0	244134388	T	C		243971086	SCZ	AKT3	ENST00000492957
rs511659	C	T	244134388	1	243488234	243851079	243971086	SCZ	0.688	7.30103		-0.021102	1	0	244134388	T	C		243971086	SCZ	AKT3	ENST00000492957
rs519449	A	G	244114918					SCZ	0.9095	7.30103		0.0101178	1	0	244114918	G	A	[0,0.2]	243951616	SCZ	AKT3	ENST00000492957
rs519449	A	G	244114918					ENST00000492957		6		0.0101178	1	0	244114918	G	A	[0,0.2]	243951616	SCZ	AKT3	ENST00000492957
rs519449	A	G	244114918					AKT3		6		0.0101178	1	0	244114918	G	A	[0,0.2]	243951616	SCZ	AKT3	ENST00000492957
rs524489	T	C	244100402					ENST00000492957		6		0.298359	1	0	244100402	T	C	(0.2,0.4]	243937100	SCZ	AKT3	ENST00000492957
rs524489	T	C	244100402					SCZ	0.004224	7.30103		0.298359	1	0	244100402	T	C	(0.2,0.4]	243937100	SCZ	AKT3	ENST00000492957
rs524489	T	C	244100402					AKT3		6		0.298359	1	0	244100402	T	C	(0.2,0.4]	243937100	SCZ	AKT3	ENST00000492957
rs525234	T	C	244094683					ENST00000492957		6		0.332326	1	0	244094683	T	C	(0.2,0.4]	243931381	SCZ	AKT3	ENST00000492957
rs525234	T	C	244094683					SCZ	0.2594	7.30103		0.332326	1	0	244094683	T	C	(0.2,0.4]	243931381	SCZ	AKT3	ENST00000492957
rs525234	T	C	244094683					AKT3		6		0.332326	1	0	244094683	T	C	(0.2,0.4]	243931381	SCZ	AKT3	ENST00000492957
rs539760	T	C	244146074					SCZ	0.01832	7.30103		0.0287747	1	0	244146074	C	T	[0,0.2]	243982772	SCZ	AKT3	ENST00000492957
rs539760	T	C	244146074					AKT3		6		0.0287747	1	0	244146074	C	T	[0,0.2]	243982772	SCZ	AKT3	ENST00000492957
rs539760	T	C	244146074					ENST00000492957		6		0.0287747	1	0	244146074	C	T	[0,0.2]	243982772	SCZ	AKT3	ENST00000492957
rs543626	C	T	244102151	1	243488234	243851079	243938849	SCZ	0.5251	7.30103		0.156107	1	0	244102151	C	T	[0,0.2]	243938849	SCZ	AKT3	ENST00000492957
rs543626	C	T	244102151	1	243488234	243851079	243938849	AKT3	0.680571	6		0.156107	1	0	244102151	C	T	[0,0.2]	243938849	SCZ	AKT3	ENST00000492957
rs543626	C	T	244102151	1	243488234	243851079	243938849	ENST00000492957	0.000305219	6		0.156107	1	0	244102151	C	T	[0,0.2]	243938849	SCZ	AKT3	ENST00000492957
rs544739	T	C	244102322					ENST00000492957		6		0.156107	1	0	244102322	T	C	[0,0.2]	243939020	SCZ	AKT3	ENST00000492957
rs544739	T	C	244102322					AKT3		6		0.156107	1	0	244102322	T	C	[0,0.2]	243939020	SCZ	AKT3	ENST00000492957
rs544739	T	C	244102322					SCZ	0.5168	7.30103		0.156107	1	0	244102322	T	C	[0,0.2]	243939020	SCZ	AKT3	ENST00000492957
rs545639	G	A	244102417					ENST00000492957		6		0.156107	1	0	244102417	G	A	[0,0.2]	243939115	SCZ	AKT3	ENST00000492957
rs545639	G	A	244102417					SCZ	0.524	7.30103		0.156107	1	0	244102417	G	A	[0,0.2]	243939115	SCZ	AKT3	ENST00000492957
rs545639	G	A	244102417					AKT3		6		0.156107	1	0	244102417	G	A	[0,0.2]	243939115	SCZ	AKT3	ENST00000492957
rs546296	C	T	244145679					SCZ	0.05567	7.30103		0.132246	1	0	244145679	C	T	[0,0.2]	243982377	SCZ	AKT3	ENST00000492957
rs546296	C	T	244145679					ENST00000492957		6		0.132246	1	0	244145679	C	T	[0,0.2]	243982377	SCZ	AKT3	ENST00000492957
rs546296	C	T	244145679					AKT3		6		0.132246	1	0	244145679	C	T	[0,0.2]	243982377	SCZ	AKT3	ENST00000492957
rs552372	G	T	244104549					AKT3		6		0.156107	1	0	244104549	G	T	[0,0.2]	243941247	SCZ	AKT3	ENST00000492957
rs552372	G	T	244104549					ENST00000492957		6		0.156107	1	0	244104549	G	T	[0,0.2]	243941247	SCZ	AKT3	ENST00000492957
rs552372	G	T	244104549					SCZ	0.5722	7.30103		0.156107	1	0	244104549	G	T	[0,0.2]	243941247	SCZ	AKT3	ENST00000492957
rs552510	C	G	244104594					AKT3		6		0.15754	1	0	244104594	C	G	[0,0.2]	243941292	SCZ	AKT3	ENST00000492957
rs552510	C	G	244104594					ENST00000492957		6		0.15754	1	0	244104594	C	G	[0,0.2]	243941292	SCZ	AKT3	ENST00000492957
rs552510	C	G	244104594					SCZ	0.5945	7.30103		0.15754	1	0	244104594	C	G	[0,0.2]	243941292	SCZ	AKT3	ENST00000492957
rs55655818	G	T	243661222					ENST00000492957		6		0.29986	1	0	243661222	T	G	(0.2,0.4]	243497920	SCZ	AKT3	ENST00000492957
rs55655818	G	T	243661222					AKT3		6		0.29986	1	0	243661222	T	G	(0.2,0.4]	243497920	SCZ	AKT3	ENST00000492957
rs55655818	G	T	243661222					SCZ	2.974e-08	7.30103		0.29986	1	0	243661222	T	G	(0.2,0.4]	243497920	SCZ	AKT3	ENST00000492957
rs55696172	A	G	243582771					ENST00000492957		6		0	1	0	243582771	G	A	[0,0.2]	243419469	SCZ	AKT3	ENST00000492957
rs55696172	A	G	243582771					AKT3		6		0	1	0	243582771	G	A	[0,0.2]	243419469	SCZ	AKT3	ENST00000492957
rs55696172	A	G	243582771					SCZ	0.7442	7.30103		0	1	0	243582771	G	A	[0,0.2]	243419469	SCZ	AKT3	ENST00000492957
rs55774070	T	C	243907424					ENST00000492957		6		0.254643	1	0	243907424	C	T	(0.2,0.4]	243744122	SCZ	AKT3	ENST00000492957
rs55774070	T	C	243907424					AKT3		6		0.254643	1	0	243907424	C	T	(0.2,0.4]	243744122	SCZ	AKT3	ENST00000492957
rs55774070	T	C	243907424					SCZ	0.03841	7.30103		0.254643	1	0	243907424	C	T	(0.2,0.4]	243744122	SCZ	AKT3	ENST00000492957
rs55778834	T	C	243753910					ENST00000492957		6		0.824724	1	0	243753910	T	C	(0.8,1]	243590608	SCZ	AKT3	ENST00000492957
rs55778834	T	C	243753910					AKT3		6		0.824724	1	0	243753910	T	C	(0.8,1]	243590608	SCZ	AKT3	ENST00000492957
rs55778834	T	C	243753910					SCZ	1.996e-09	7.30103		0.824724	1	0	243753910	T	C	(0.8,1]	243590608	SCZ	AKT3	ENST00000492957
rs55870169	C	T	244114883					ENST00000492957		6		-0.0909956	1	0	244114883	T	C		243951581	SCZ	AKT3	ENST00000492957
rs55870169	C	T	244114883					AKT3		6		-0.0909956	1	0	244114883	T	C		243951581	SCZ	AKT3	ENST00000492957
rs55870169	C	T	244114883					SCZ	0.7929	7.30103		-0.0909956	1	0	244114883	T	C		243951581	SCZ	AKT3	ENST00000492957
rs559076	G	A	244096042					SCZ	0.5539	7.30103		-0.000462696	1	0	244096042	A	G		243932740	SCZ	AKT3	ENST00000492957
rs559076	G	A	244096042					ENST00000492957		6		-0.000462696	1	0	244096042	A	G		243932740	SCZ	AKT3	ENST00000492957
rs559076	G	A	244096042					AKT3		6		-0.000462696	1	0	244096042	A	G		243932740	SCZ	AKT3	ENST00000492957
rs559080	T	C	244096047	1	243488234	243851079	243932745	AKT3	0.818297	6		0.321444	1	0	244096047	T	C	(0.2,0.4]	243932745	SCZ	AKT3	ENST00000492957
rs559080	T	C	244096047	1	243488234	243851079	243932745	SCZ	0.2229	7.30103		0.321444	1	0	244096047	T	C	(0.2,0.4]	243932745	SCZ	AKT3	ENST00000492957
rs559080	T	C	244096047	1	243488234	243851079	243932745	ENST00000492957	4.30178e-06	6		0.321444	1	0	244096047	T	C	(0.2,0.4]	243932745	SCZ	AKT3	ENST00000492957
rs559089847	G	C	244029008					AKT3		6		0.0926215	1	0	244029008	C	G	[0,0.2]	243865706	SCZ	AKT3	ENST00000492957
rs559089847	G	C	244029008					SCZ	0.1529	7.30103		0.0926215	1	0	244029008	C	G	[0,0.2]	243865706	SCZ	AKT3	ENST00000492957
rs559089847	G	C	244029008					ENST00000492957		6		0.0926215	1	0	244029008	C	G	[0,0.2]	243865706	SCZ	AKT3	ENST00000492957
rs55919897	G	A	244053573					AKT3		6		0.151275	1	0	244053573	A	G	[0,0.2]	243890271	SCZ	AKT3	ENST00000492957
rs55919897	G	A	244053573					SCZ	0.05274	7.30103		0.151275	1	0	244053573	A	G	[0,0.2]	243890271	SCZ	AKT3	ENST00000492957
rs55919897	G	A	244053573					ENST00000492957		6		0.151275	1	0	244053573	A	G	[0,0.2]	243890271	SCZ	AKT3	ENST00000492957
rs55990599	T	G	244101194					AKT3		6		-0.0368669	1	0	244101194	G	T		243937892	SCZ	AKT3	ENST00000492957
rs55990599	T	G	244101194					SCZ	0.00844	7.30103		-0.0368669	1	0	244101194	G	T		243937892	SCZ	AKT3	ENST00000492957
rs55990599	T	G	244101194					ENST00000492957		6		-0.0368669	1	0	244101194	G	T		243937892	SCZ	AKT3	ENST00000492957
rs56020665	G	A	243642121					AKT3		6		0	1	0	243642121	A	G	[0,0.2]	243478819	SCZ	AKT3	ENST00000492957
rs56020665	G	A	243642121					SCZ	1.6e-05	7.30103		0	1	0	243642121	A	G	[0,0.2]	243478819	SCZ	AKT3	ENST00000492957
rs56020665	G	A	243642121					ENST00000492957		6		0	1	0	243642121	A	G	[0,0.2]	243478819	SCZ	AKT3	ENST00000492957
rs56079350	A	G	244098165					AKT3		6		-0.00470349	1	0	244098165	G	A		243934863	SCZ	AKT3	ENST00000492957
rs56079350	A	G	244098165					SCZ	0.5999	7.30103		-0.00470349	1	0	244098165	G	A		243934863	SCZ	AKT3	ENST00000492957
rs56079350	A	G	244098165					ENST00000492957		6		-0.00470349	1	0	244098165	G	A		243934863	SCZ	AKT3	ENST00000492957
rs56133851	A	G	243568320					AKT3		6		0	1	0	243568320	G	A	[0,0.2]	243405018	SCZ	AKT3	ENST00000492957
rs56133851	A	G	243568320					SCZ	0.1929	7.30103		0	1	0	243568320	G	A	[0,0.2]	243405018	SCZ	AKT3	ENST00000492957
rs56133851	A	G	243568320					ENST00000492957		6		0	1	0	243568320	G	A	[0,0.2]	243405018	SCZ	AKT3	ENST00000492957
rs56158846	T	C	243896285					AKT3		6		0.254643	1	0	243896285	C	T	(0.2,0.4]	243732983	SCZ	AKT3	ENST00000492957
rs56158846	T	C	243896285					ENST00000492957		6		0.254643	1	0	243896285	C	T	(0.2,0.4]	243732983	SCZ	AKT3	ENST00000492957
rs56158846	T	C	243896285					SCZ	0.03539	7.30103		0.254643	1	0	243896285	C	T	(0.2,0.4]	243732983	SCZ	AKT3	ENST00000492957
rs56179302	G	C	243582806					AKT3		6		0	1	0	243582806	C	G	[0,0.2]	243419504	SCZ	AKT3	ENST00000492957
rs56179302	G	C	243582806					SCZ	0.7293	7.30103		0	1	0	243582806	C	G	[0,0.2]	243419504	SCZ	AKT3	ENST00000492957
rs56179302	G	C	243582806					ENST00000492957		6		0	1	0	243582806	C	G	[0,0.2]	243419504	SCZ	AKT3	ENST00000492957
rs56263910	C	T	244119189					SCZ	0.4908	7.30103		0.029058	1	0	244119189	T	C	[0,0.2]	243955887	SCZ	AKT3	ENST00000492957
rs56263910	C	T	244119189					AKT3		6		0.029058	1	0	244119189	T	C	[0,0.2]	243955887	SCZ	AKT3	ENST00000492957
rs56263910	C	T	244119189					ENST00000492957		6		0.029058	1	0	244119189	T	C	[0,0.2]	243955887	SCZ	AKT3	ENST00000492957
rs56394517	A	G	243582753					ENST00000492957		6		0	1	0	243582753	G	A	[0,0.2]	243419451	SCZ	AKT3	ENST00000492957
rs56394517	A	G	243582753					SCZ	0.7495	7.30103		0	1	0	243582753	G	A	[0,0.2]	243419451	SCZ	AKT3	ENST00000492957
rs56394517	A	G	243582753					AKT3		6		0	1	0	243582753	G	A	[0,0.2]	243419451	SCZ	AKT3	ENST00000492957
rs565235	G	C	244145610					AKT3		6		0.0141109	1	0	244145610	C	G	[0,0.2]	243982308	SCZ	AKT3	ENST00000492957
rs565235	G	C	244145610					ENST00000492957		6		0.0141109	1	0	244145610	C	G	[0,0.2]	243982308	SCZ	AKT3	ENST00000492957
rs565235	G	C	244145610					SCZ	0.01115	7.30103		0.0141109	1	0	244145610	C	G	[0,0.2]	243982308	SCZ	AKT3	ENST00000492957
rs56735818	C	A	244143361					AKT3		6		-0.00757397	1	0	244143361	A	C		243980059	SCZ	AKT3	ENST00000492957
rs56735818	C	A	244143361					SCZ	0.05399	7.30103		-0.00757397	1	0	244143361	A	C		243980059	SCZ	AKT3	ENST00000492957
rs56735818	C	A	244143361					ENST00000492957		6		-0.00757397	1	0	244143361	A	C		243980059	SCZ	AKT3	ENST00000492957
rs571592	T	C	244104634					SCZ	0.2888	7.30103		0.248734	1	0	244104634	T	C	(0.2,0.4]	243941332	SCZ	AKT3	ENST00000492957
rs571592	T	C	244104634					AKT3		6		0.248734	1	0	244104634	T	C	(0.2,0.4]	243941332	SCZ	AKT3	ENST00000492957
rs571592	T	C	244104634					ENST00000492957		6		0.248734	1	0	244104634	T	C	(0.2,0.4]	243941332	SCZ	AKT3	ENST00000492957
rs572115	G	C	244145149					AKT3		6		0.0141109	1	0	244145149	C	G	[0,0.2]	243981847	SCZ	AKT3	ENST00000492957
rs572115	G	C	244145149					SCZ	0.01174	7.30103		0.0141109	1	0	244145149	C	G	[0,0.2]	243981847	SCZ	AKT3	ENST00000492957
rs572115	G	C	244145149					ENST00000492957		6		0.0141109	1	0	244145149	C	G	[0,0.2]	243981847	SCZ	AKT3	ENST00000492957
rs57296950	C	T	243568202					SCZ	0.6026	7.30103		0	1	0	243568202	T	C	[0,0.2]	243404900	SCZ	AKT3	ENST00000492957
rs57296950	C	T	243568202					ENST00000492957		6		0	1	0	243568202	T	C	[0,0.2]	243404900	SCZ	AKT3	ENST00000492957
rs57296950	C	T	243568202					AKT3		6		0	1	0	243568202	T	C	[0,0.2]	243404900	SCZ	AKT3	ENST00000492957
rs57481730	A	G	243567270					SCZ	0.6175	7.30103		0	1	0	243567270	G	A	[0,0.2]	243403968	SCZ	AKT3	ENST00000492957
rs57481730	A	G	243567270					AKT3		6		0	1	0	243567270	G	A	[0,0.2]	243403968	SCZ	AKT3	ENST00000492957
rs57481730	A	G	243567270					ENST00000492957		6		0	1	0	243567270	G	A	[0,0.2]	243403968	SCZ	AKT3	ENST00000492957
rs57753663	T	C	243613834					SCZ	0.4821	7.30103		0	1	0	243613834	C	T	[0,0.2]	243450532	SCZ	AKT3	ENST00000492957
rs57753663	T	C	243613834					ENST00000492957		6		0	1	0	243613834	C	T	[0,0.2]	243450532	SCZ	AKT3	ENST00000492957
rs57753663	T	C	243613834					AKT3		6		0	1	0	243613834	C	T	[0,0.2]	243450532	SCZ	AKT3	ENST00000492957
rs577605	C	T	244130429					ENST00000492957		6		0.0627182	1	0	244130429	T	C	[0,0.2]	243967127	SCZ	AKT3	ENST00000492957
rs577605	C	T	244130429					SCZ	0.04477	7.30103		0.0627182	1	0	244130429	T	C	[0,0.2]	243967127	SCZ	AKT3	ENST00000492957
rs577605	C	T	244130429					AKT3		6		0.0627182	1	0	244130429	T	C	[0,0.2]	243967127	SCZ	AKT3	ENST00000492957
rs57774269	T	C	243872304					AKT3		6		0.255054	1	0	243872304	C	T	(0.2,0.4]	243709002	SCZ	AKT3	ENST00000492957
rs57774269	T	C	243872304					ENST00000492957		6		0.255054	1	0	243872304	C	T	(0.2,0.4]	243709002	SCZ	AKT3	ENST00000492957
rs57774269	T	C	243872304					SCZ	0.05871	7.30103		0.255054	1	0	243872304	C	T	(0.2,0.4]	243709002	SCZ	AKT3	ENST00000492957
rs578085	T	C	244138458					SCZ	0.8758	7.30103		-0.0316521	1	0	244138458	C	T		243975156	SCZ	AKT3	ENST00000492957
rs578085	T	C	244138458					AKT3		6		-0.0316521	1	0	244138458	C	T		243975156	SCZ	AKT3	ENST00000492957
rs578085	T	C	244138458					ENST00000492957		6		-0.0316521	1	0	244138458	C	T		243975156	SCZ	AKT3	ENST00000492957
rs57809797	A	G	243537914					SCZ	0.7886	7.30103		0	1	0	243537914	G	A	[0,0.2]	243374612	SCZ	AKT3	ENST00000492957
rs57809797	A	G	243537914					ENST00000492957		6		0	1	0	243537914	G	A	[0,0.2]	243374612	SCZ	AKT3	ENST00000492957
rs57809797	A	G	243537914					AKT3		6		0	1	0	243537914	G	A	[0,0.2]	243374612	SCZ	AKT3	ENST00000492957
rs57824597	C	T	243930399					ENST00000492957		6		0.561877	1	0	243930399	T	C	(0.4,0.6]	243767097	SCZ	AKT3	ENST00000492957
rs57824597	C	T	243930399					SCZ	6.041e-05	7.30103		0.561877	1	0	243930399	T	C	(0.4,0.6]	243767097	SCZ	AKT3	ENST00000492957
rs57824597	C	T	243930399					AKT3		6		0.561877	1	0	243930399	T	C	(0.4,0.6]	243767097	SCZ	AKT3	ENST00000492957
rs579388	T	C	244101789					SCZ	0.2167	7.30103		0.188778	1	0	244101789	T	C	[0,0.2]	243938487	SCZ	AKT3	ENST00000492957
rs579388	T	C	244101789					ENST00000492957		6		0.188778	1	0	244101789	T	C	[0,0.2]	243938487	SCZ	AKT3	ENST00000492957
rs579388	T	C	244101789					AKT3		6		0.188778	1	0	244101789	T	C	[0,0.2]	243938487	SCZ	AKT3	ENST00000492957
rs58417768	T	C	243558394					ENST00000492957		6		0	1	0	243558394	C	T	[0,0.2]	243395092	SCZ	AKT3	ENST00000492957
rs58417768	T	C	243558394					AKT3		6		0	1	0	243558394	C	T	[0,0.2]	243395092	SCZ	AKT3	ENST00000492957
rs58417768	T	C	243558394					SCZ	0.7784	7.30103		0	1	0	243558394	C	T	[0,0.2]	243395092	SCZ	AKT3	ENST00000492957
rs58458185	G	A	243572620					ENST00000492957		6		0	1	0	243572620	A	G	[0,0.2]	243409318	SCZ	AKT3	ENST00000492957
rs58458185	G	A	243572620					SCZ	0.6099	7.30103		0	1	0	243572620	A	G	[0,0.2]	243409318	SCZ	AKT3	ENST00000492957
rs58458185	G	A	243572620					AKT3		6		0	1	0	243572620	A	G	[0,0.2]	243409318	SCZ	AKT3	ENST00000492957
rs58560561	T	G	243537729					ENST00000492957		6		0	1	0	243537729	T	G	[0,0.2]	243374427	SCZ	AKT3	ENST00000492957
rs58560561	T	G	243537729					AKT3		6		0	1	0	243537729	T	G	[0,0.2]	243374427	SCZ	AKT3	ENST00000492957
rs58560561	T	G	243537729					SCZ	1.43e-06	7.30103		0	1	0	243537729	T	G	[0,0.2]	243374427	SCZ	AKT3	ENST00000492957
rs58594024	C	A	243862702					AKT3		6		0.483206	1	0	243862702	A	C	(0.4,0.6]	243699400	SCZ	AKT3	ENST00000492957
rs58594024	C	A	243862702					ENST00000492957		6		0.483206	1	0	243862702	A	C	(0.4,0.6]	243699400	SCZ	AKT3	ENST00000492957
rs58594024	C	A	243862702					SCZ	0.002167	7.30103		0.483206	1	0	243862702	A	C	(0.4,0.6]	243699400	SCZ	AKT3	ENST00000492957
rs58693656	T	C	243533232					SCZ	0.771	7.30103		0	1	0	243533232	C	T	[0,0.2]	243369930	SCZ	AKT3	ENST00000492957
rs58693656	T	C	243533232					AKT3		6		0	1	0	243533232	C	T	[0,0.2]	243369930	SCZ	AKT3	ENST00000492957
rs58693656	T	C	243533232					ENST00000492957		6		0	1	0	243533232	C	T	[0,0.2]	243369930	SCZ	AKT3	ENST00000492957
rs59228876	T	C	243702435					ENST00000492957		6		0.18081	1	0	243702435	C	T	[0,0.2]	243539133	SCZ	AKT3	ENST00000492957
rs59228876	T	C	243702435					SCZ	0.2743	7.30103		0.18081	1	0	243702435	C	T	[0,0.2]	243539133	SCZ	AKT3	ENST00000492957
rs59228876	T	C	243702435					AKT3		6		0.18081	1	0	243702435	C	T	[0,0.2]	243539133	SCZ	AKT3	ENST00000492957
rs59479151	G	A	244147308					ENST00000492957		6		-0.0798128	1	0	244147308	A	G		243984006	SCZ	AKT3	ENST00000492957
rs59479151	G	A	244147308					AKT3		6		-0.0798128	1	0	244147308	A	G		243984006	SCZ	AKT3	ENST00000492957
rs59479151	G	A	244147308					SCZ	0.744	7.30103		-0.0798128	1	0	244147308	A	G		243984006	SCZ	AKT3	ENST00000492957
rs59653451	A	G	243601590					AKT3		6		0	1	0	243601590	G	A	[0,0.2]	243438288	SCZ	AKT3	ENST00000492957
rs59653451	A	G	243601590					ENST00000492957		6		0	1	0	243601590	G	A	[0,0.2]	243438288	SCZ	AKT3	ENST00000492957
rs59653451	A	G	243601590					SCZ	0.5045	7.30103		0	1	0	243601590	G	A	[0,0.2]	243438288	SCZ	AKT3	ENST00000492957
rs59953491	C	T	243894953					ENST00000492957		6		0.50268	1	0	243894953	T	C	(0.4,0.6]	243731651	SCZ	AKT3	ENST00000492957
rs59953491	C	T	243894953					AKT3		6		0.50268	1	0	243894953	T	C	(0.4,0.6]	243731651	SCZ	AKT3	ENST00000492957
rs59953491	C	T	243894953					SCZ	0.0003334	7.30103		0.50268	1	0	243894953	T	C	(0.4,0.6]	243731651	SCZ	AKT3	ENST00000492957
rs60131673	G	T	243633569					ENST00000492957		6		0	1	0	243633569	T	G	[0,0.2]	243470267	SCZ	AKT3	ENST00000492957
rs60131673	G	T	243633569					AKT3		6		0	1	0	243633569	T	G	[0,0.2]	243470267	SCZ	AKT3	ENST00000492957
rs60131673	G	T	243633569					SCZ	0.8724	7.30103		0	1	0	243633569	T	G	[0,0.2]	243470267	SCZ	AKT3	ENST00000492957
rs60543345	C	T	243574576					ENST00000492957		6		0	1	0	243574576	T	C	[0,0.2]	243411274	SCZ	AKT3	ENST00000492957
rs60543345	C	T	243574576					AKT3		6		0	1	0	243574576	T	C	[0,0.2]	243411274	SCZ	AKT3	ENST00000492957
rs60543345	C	T	243574576					SCZ	0.6139	7.30103		0	1	0	243574576	T	C	[0,0.2]	243411274	SCZ	AKT3	ENST00000492957
rs60899765	T	C	243716824					ENST00000492957		6		0.421153	1	0	243716824	C	T	(0.4,0.6]	243553522	SCZ	AKT3	ENST00000492957
rs60899765	T	C	243716824					AKT3		6		0.421153	1	0	243716824	C	T	(0.4,0.6]	243553522	SCZ	AKT3	ENST00000492957
rs60899765	T	C	243716824					SCZ	0.3013	7.30103		0.421153	1	0	243716824	C	T	(0.4,0.6]	243553522	SCZ	AKT3	ENST00000492957
rs61242771	A	C	243574177					ENST00000492957		6		0	1	0	243574177	C	A	[0,0.2]	243410875	SCZ	AKT3	ENST00000492957
rs61242771	A	C	243574177					AKT3		6		0	1	0	243574177	C	A	[0,0.2]	243410875	SCZ	AKT3	ENST00000492957
rs61242771	A	C	243574177					SCZ	0.6201	7.30103		0	1	0	243574177	C	A	[0,0.2]	243410875	SCZ	AKT3	ENST00000492957
rs61270917	C	T	243582464					ENST00000492957		6		0	1	0	243582464	T	C	[0,0.2]	243419162	SCZ	AKT3	ENST00000492957
rs61270917	C	T	243582464					AKT3		6		0	1	0	243582464	T	C	[0,0.2]	243419162	SCZ	AKT3	ENST00000492957
rs61270917	C	T	243582464					SCZ	0.8952	7.30103		0	1	0	243582464	T	C	[0,0.2]	243419162	SCZ	AKT3	ENST00000492957
rs61833161	C	G	243604733					ENST00000492957		6		0	1	0	243604733	G	C	[0,0.2]	243441431	SCZ	AKT3	ENST00000492957
rs61833161	C	G	243604733					AKT3		6		0	1	0	243604733	G	C	[0,0.2]	243441431	SCZ	AKT3	ENST00000492957
rs61833161	C	G	243604733					SCZ	0.4962	7.30103		0	1	0	243604733	G	C	[0,0.2]	243441431	SCZ	AKT3	ENST00000492957
rs61833165	A	G	243618350					SCZ	0.6828	7.30103		0	1	0	243618350	G	A	[0,0.2]	243455048	SCZ	AKT3	ENST00000492957
rs61833165	A	G	243618350					ENST00000492957		6		0	1	0	243618350	G	A	[0,0.2]	243455048	SCZ	AKT3	ENST00000492957
rs61833165	A	G	243618350					AKT3		6		0	1	0	243618350	G	A	[0,0.2]	243455048	SCZ	AKT3	ENST00000492957
rs61833166	T	A	243633673					AKT3		6		0	1	0	243633673	A	T	[0,0.2]	243470371	SCZ	AKT3	ENST00000492957
rs61833166	T	A	243633673					SCZ	0.8289	7.30103		0	1	0	243633673	A	T	[0,0.2]	243470371	SCZ	AKT3	ENST00000492957
rs61833166	T	A	243633673					ENST00000492957		6		0	1	0	243633673	A	T	[0,0.2]	243470371	SCZ	AKT3	ENST00000492957
rs61833198	C	G	243773230					AKT3		6		-0.30972	1	0	243773230	G	C		243609928	SCZ	AKT3	ENST00000492957
rs61833198	C	G	243773230					SCZ	3.093e-05	7.30103		-0.30972	1	0	243773230	G	C		243609928	SCZ	AKT3	ENST00000492957
rs61833198	C	G	243773230					ENST00000492957		6		-0.30972	1	0	243773230	G	C		243609928	SCZ	AKT3	ENST00000492957
rs61833200	C	G	243779250					AKT3		6		0.832669	1	0	243779250	C	G	(0.8,1]	243615948	SCZ	AKT3	ENST00000492957
rs61833200	C	G	243779250					SCZ	1.531e-09	7.30103		0.832669	1	0	243779250	C	G	(0.8,1]	243615948	SCZ	AKT3	ENST00000492957
rs61833200	C	G	243779250					ENST00000492957		6		0.832669	1	0	243779250	C	G	(0.8,1]	243615948	SCZ	AKT3	ENST00000492957
rs61833203	G	A	243805864					AKT3		6		-0.0358837	1	0	243805864	A	G		243642562	SCZ	AKT3	ENST00000492957
[truncated: 24,674 more rows]
